# Supplementary material for: Location and Identification on Chromosome 3B of Bread Wheat of Genes Affecting Chiasma Number
Source: Plants (Basel). 2022 Aug 31;11(17):2281. doi: 10.3390/plants11172281 (PMC9460588; doi:10.3390/plants11172281)
Supplement: Supplementary file 1 [file plants-11-02281-s001.zip]

Archive with 9 entries (9 files):
- FigS1-Darrier-et-al-2022.pptx
- Tab-S1-Darrier-et-al-2022-Plants.xlsx
- Tab-S2-Darrier-et-al-2022-Plants.xlsx
- Tab-S3-Darrier-et-al-2022-Plants.xlsx
- Tab-S4-Darrier-et-al-2022-Plants.xlsx
- Tab-S5-Darrier-et-al-2022-Plants.xlsx
- Tab-S6-Darrier-et-al-2022-Plants.xlsx
- Tab-S7-Darrier-et-al-2022-Plants.xlsx
- Tab-S8-Darrier-et-al-2022-Plants.xlsx
