# Supplementary material for: Location and Identification on Chromosome 3B of Bread Wheat of Genes Affecting Chiasma Number
Source: Plants (Basel). 2022 Aug 31;11(17):2281. doi: 10.3390/plants11172281 (PMC9460588; doi:10.3390/plants11172281)
Supplement: Supplementary file 1 [file plants-11-02281-s001.zip › Tab-S1-Darrier-et-al-2022-Plants.xlsx]

## Sheet: chiasma
2n	42	42	42	42	42	42	42	40+2t	42	40	40+2t	42	42	42	41	42	41	41+1t	41+1t	42	42	42	42	42	42
Name	3BS-3	3BS-8	3BS-7	3BS-2	3BS-4	3BS-1	3BS-5	Dt3BL	CS	N3B	Dt3BS	3BL-2	3BL-8	3BL-1	3BL-9	3BL-10	3BL-7	F1CSx3BL	F1CSx3BS	N3AT3B	N3AT3D	N3BT3A	N3BT3D	N3DT3A	N3DT3B	CS+1	CS-1
Cell 1	39	40	41	38	41	40	41	41	42	37	26	35	37	38	32	38	35	38	34	41	39	36	37	40	41	43	41
Cell 2	41	39	40	40	41	40	41	41	42	36	28	38	38	37	34	35	33	39	36	37	37	32	37	40	38	43	41
Cell 3	39	42	42	40	37	40	41	41	42	36	26	33	39	32	31	38	28	39	36	40	39	38	37	39	41	43	41
Cell 4	40	39	39	41	39	39	40	41	42	33	26	33	39	34	30	38	32	38	34	40	42	37	37	40	41	43	41
Cell 5	36	40	40	41	39	40	40	41	42	34	26	34	38	33	34	36	35	37	33	34	38	35	36	42	41	43	41
Cell 6	42	41	39	42	40	41	40	41	42	35	31	32	38	34	29	37	36	40	39	39	35	37	39	42	42	43	41
Cell 7	40	40	42	42	39	39	42	41	42	34	27	34	37	38	31	36	36	37	39	41	36	37	39	39	40	43	41
Cell 8	39	42	41	39	41	39	40	41	42	37	29	34	37	38	36	37	32	39	38	39	39	35	38	42	42	43	41
Cell 9	39	40	42	41	37	40	40	41	42	38	25	34	37	36	32	36	31	39	36	40	41	38	39	39	38	43	41
Cell 10	40	42	41	42	39	40	41	41	42	35	28	33	40	40	35	39	34	40	38	39	38	37	38	40	42	43	41
Cell 11	41	38	39	42	38	39	40	41	42	36	28	34	38	37	32	32	35	39	37	37	40	40	40	40	41	43	41
Cell 12	37	39	40	39	41	42	39	41	42	35	30	27	41	38	30	34	35	38	34	36	39	38	39	39	36	43	41
Cell 13	39	39	41	39	40	41	39	40	42	37	29	29	40	32	37	39	35	40	35	41	39	40	35	40	40	43	41
Cell 14	39	38	42	41	41	40	38	40	42	40	27	35	39	35	34	38	38	40	35	41	40	36	39	39	39	43	41
Cell 15	41	41	40	41	42	40	40	40	42	36	27	34	36	37	30	33	35	38	37	38	42	41	35	36	41	43	41
Cell 16	40	40	38	42	41	41	40	40	42	34	29	31	39	40	32	39	35	40	36	41	40	35	35	40	39	43	41
Cell 17	39	39	42	41	41	40	41	40	42	34	29	35	37	37	35	36	37	41	34	38	38	38	37	41	40	43	41
Cell 18	42	41	41	38	42	41	40	40	42	34	25	33	40	38	35	36	35	40	35	40	41	38	35	39	42	43	41
Cell 19	41	41	41	39	39	41	42	40	42	35	20	33	38	38	36	38	37	41	36	38	39	36	37	40	39	43	41
Cell 20	41	40	41	41	42	39	41	40	42	38	20	34	39	33	35	37	36	39	37	36	41	37	39	42	37	43	41
Cell 21	38	41	41	41	41	40	38	40	41	37	25	37	34	37	34	37	36	40	39	42	41	36	38	40	39	42	40
Cell 22	38	40	40	41	38	41	41	40	41	35	30	29	40	35	27	32	35	40	40	35	36	36	35	40	39	42	40
Cell 23	40	40	42	40	41	40	39	40	41	36	25	31	40	34	34	37	35	38	37	33	40	38	36	39	40	42	40
Cell 24	39	42	41	40	38	39	41	40	41	36	23	34	34	37	34	39	37	41	38	37	41	37	37	37	39	42	40
Cell 25	40	40	39	41	39	41	39	40	41	35	25	33	37	34	35	30	34	38	38	35	40	35	39	40	41	42	40
Cell 26	39	42	40	39	41	41	41	40	41	37	26	36	37	36	34	33	35	40		35	38	35	39	41	39	42	40
Cell 27	41	42	40	41	40	39	38	40	41	34	23	35	35	36	33	35	35	39		36	41	36	34	39	40	42	40
Cell 28	39	41	41	40	39	40	41	39	41	37	25	33	37	38	33	35	34	40		41	39	37	34	37	39	42	40
Cell 29	41	41	38	39	37	40	38	39	41	36	25	36	36	37	34	38	33	39		42	39	38	35	41	40	42	40
Cell 30	40	39	41	39	40	40	40	39	41	32	19	38	36	40	30	37	35	40		40	39	35	37	41	40	42	40
Cell 31	40	41	41	39	37	40	40	39	41	36	23	32	37	37	35	36	31	40		38	38	34	35	41	37	42	40
Cell 32	39	39	40	38	39	39	40	39	41	32	18	34	40	38	35	35	31	41		37	41	37	36	37	37	42	40
Cell 33	39	42	41	41	42	41	40	39	41	37	25	34	38	37	36	35	28	41		40	33	36	36	41	40	42	40
Cell 34	39	40	38	40	39	39	40	39	41	38	25	37	37	36	31	40	32	39		36	41	36	34	42	42	42	40
Cell 35	39	40	41	41	41	41	40	39	41	35	25	33	35	37	31	38	36	38		39	37	39	41	41	38	42	40
Cell 36	41	41	41	42	42	40	41	39	41	33	28	33	39	40	28	36	31	40		35	41	32	39	42	40	42	40
Cell 37	41	40	41	41	38	41	38	39	41	34	22	38	36	38	35	35	32	38		38	39	35	35	39	40	42	40
Cell 38	39	41	41	41	41	42	39	39	40	30	30	33	36	35	35	39	30	39		40	39	36	39	40	41	41	39
Cell 39	41	41	41	39	40	40	41	39	40	36	30	35	39	40	32	34	28	38		39	35	37	37	38	41	41	39
Cell 40	41	39	41	42	39	37	39	38	40	37	21	34	40	37	33	30	32	40		38	41	35	39	36	38	41	39
Cell 41	40	37	39	41	40	41	39	38	40	37	25	35	39	38	30	32	32	40		36	40	34	38	42	42	41	39
Cell 42	39	36	41	40	41	40	38	38	40	33	25	33	34	35	37	38	32	37		41	39	35	37	42	40	41	39
Cell 43	40	41	40	38	41	41	38	38	40	33	25	38	36	40	36	39	33	38		39	35	39	41	41	40	41	39
Cell 44	39	35	37	39	37	39	35	38	40	33	29	38	39	37	35	34	33	39		38	39	40	38	41	40	41	39
Cell 45	42	37	39	40	38	41	40	38	39	37	25	35	35	38	32	35	31	40		42	34	39	37	41	39	40	38
Cell 46	40	40	42	40	39	41	41	38	39	36	26	36	39	40	33	36	32	40		40	36	36	36	39	39	40	38
Cell 47	39	41	39	41	39	42	37	36	39	30	26	37	34	34	30	34	27	40		35	40	40	36	41	42	40	38
Cell 48	39	37	40	41	42	41	39	36	39	35	27	36	37	39	34	31	35	40		42	39	40	39	39	39	40	38
Cell 49	39	38	40	40	39	40	40	37	38	35	28	34	36	36	36	34	32	40		40	38	36	41	41	39	39	37
Cell 50	36	41	42	42	41	41	35	37	38	35	27	28	38	39	33	39	36	40		37	39	37	40	39	41	39	37
Mean	39.64	39.92	40.4	40.32	39.78	40.2	39.64	39.44	40.98	35.22	25.84	34	37.54	36.8	33.1	35.9	33.46	39.3	36.44	38.44	38.82	36.74	37.32	39.94	39.82	41.98	39.98

## Sheet: univalents
2n	42	42	42	42	42	42	42	40+2t	42	40	40+2t	42	42	42	41	42	41	41+1t	41+1t	42	42	42	42	42	42
Name	3BS-3	3BS-8	3BS-7	3BS-2	3BS-4	3BS-1	3BS-5	Dt3BL	CS	N3B	Dt3BS	3BL-2	3BL-8	3BL-1	3BL-9	3BL-10	3BL-7	F1CSx3BL	F1CSx3BS	N3AT3B	N3AT3D	N3BT3A	N3BT3D	N3DT3A	N3DT3B
Cell 1	2	0	0	2	0	0	0	0	2	0	0	2	0	1	1	0	1	2	2	0	2	2	0	0	0
Cell 2	0	0	0	0	0	0	0	0	0	0	6	2	0	0	1	0	1	2	5	0	0	2	2	0	0
Cell 3	0	0	0	0	2	0	0	0	0	0	6	6	0	4	5	0	3	0	1	0	0	0	0	0	0
Cell 4	0	0	2	0	0	2	0	0	0	0	8	2	0	4	3	0	3	0	3	0	0	0	0	0	0
Cell 5	0	0	0	0	0	0	0	0	0	0	6	2	0	1	3	2	3	0	6	0	0	2	0	0	0
Cell 6	0	0	0	0	0	0	0	0	0	0	0	4	2	3	6	0	1	0	1	0	0	0	0	0	0
Cell 7	0	0	0	0	0	0	0	0	0	0	8	4	0	1	5	2	1	0	0	0	0	0	0	0	0
Cell 8	0	0	0	0	0	0	0	0	0	0	2	2	0	1	1	0	1	0	3	0	0	2	0	0	0
Cell 9	0	0	0	0	0	0	0	0	0	0	4	2	0	0	3	2	3	0	1	0	0	2	0	0	2
Cell 10	0	0	0	0	0	0	0	0	0	2	6	6	0	0	1	0	1	0	3	0	2	0	0	0	0
Cell 11	0	2	0	0	0	0	0	0	0	0	4	2	0	1	3	2	1	0	3	0	0	0	2	0	0
Cell 12	0	0	0	0	0	0	0	0	0	0	2	6	0	3	3	0	1	0	0	0	0	0	0	0	0
Cell 13	0	0	0	0	0	0	0	0	0	0	4	4	0	1	1	0	1	0	1	0	0	0	0	0	0
Cell 14	0	2	0	0	0	0	0	0	0	0	4	2	0	2	1	0	1	0	1	0	0	0	0	2	0
Cell 15	0	0	0	0	0	0	0	0	0	2	6	0	0	0	1	6	3	0	3	0	0	0	0	0	0
Cell 16	0	0	0	0	0	0	0	0	0	0	0	2	0	1	1	0	3	0	2	0	2	2	2	0	0
Cell 17	0	0	0	0	0	0	0	0	0	2	4	2	0	0	1	2	1	0	2	0	0	0	0	0	0
Cell 18	0	0	0	0	0	0	0	0	0	0	2	0	0	1	3	0	3	0	3	0	0	0	0	0	0
Cell 19	0	0	0	0	0	0	0	0	0	2	12	2	0	2	1	0	1	0	3	0	0	0	2	0	0
Cell 20	0	0	0	0	0	0	0	0	0	0	12	2	0	3	1	0	3	0	2	0	0	0	0	0	0
Cell 21	0	0	0	0	0	0	0	0	0	0	8	0	2	2	1	2	1	0	1	0	0	2	2	0	0
Cell 22	0	0	0	0	0	0	0	0	0	0	2	8	0	2	5	4	1	0	1	0	0	2	0	0	0
Cell 23	0	0	0	0	0	0	0	0	0	0	6	6	0	1	1	0	1	0	2	0	0	0	2	0	0
Cell 24	0	0	0	0	0	0	0	0	0	0	12	2	2	0	3	0	1	0	0	0	0	0	0	0	0
Cell 25	0	0	0	0	0	0	0	0	0	0	6	2	0	0	1	2	1	0	1	0	0	1	0	0	0
Cell 26	0	0	0	0	0	0	0	0	0	0	6	0	0	1	3	2	1	0		0	0	2	0	0	0
Cell 27	0	0	0	0	0	0	0	0	0	2	12	0	2	2	3	4	3	0		0	0	2	0	2	0
Cell 28	0	0	0	0	0	0	0	0	0	0	4	4	2	1	3	2	3	0		0	0	0	2	0	0
Cell 29	0	0	0	0	0	0	0	0	0	0	10	0	0	1	1	0	3	0		0	0	0	2	0	0
Cell 30	0	0	0	0	0	0	0	0	0	2	12	2	0	0	1	0	3	0		0	2	2	0	0	0
Cell 31	0	0	0	0	0	0	0	0	0	0	8	2	0	3	1	0	5	0		0	0	4	0	0	0
Cell 32	0	2	0	0	0	0	0	0	0	2	16	2	0	0	1	2	1	0		2	0	2	0	0	2
Cell 33	0	0	0	0	0	0	0	0	0	0	8	2	0	1	1	0	5	0		0	2	0	0	0	0
Cell 34	0	0	0	0	0	0	0	0	0	0	6	0	0	3	5	2	1	2		0	0	2	2	0	0
Cell 35	0	0	0	0	0	0	0	0	0	0	6	4	0	0	1	0	1	0		0	0	0	0	0	0
Cell 36	0	0	0	0	0	0	0	0	0	0	4	2	0	1	5	0	3	0		0	0	1	0	0	0
Cell 37	0	0	0	0	0	0	0	0	0	2	14	0	0	0	1	0	1	0		0	0	0	0	0	0
Cell 38	0	0	0	0	0	0	0	0	0	0	2	2	2	2	3	0	5	0		0	0	0	0	0	0
Cell 39	0	0	0	0	0	0	0	0	0	0	8	0	0	0	3	4	3	2		0	2	2	2	0	0
Cell 40	0	0	0	0	0	0	0	0	0	0	10	2	0	1	1	2	3	0		0	0	2	0	0	0
Cell 41	0	0	2	0	0	0	0	0	0	0	6	2	0	1	3	2	3	0		0	0	4	2	0	0
Cell 42	0	0	0	0	0	0	0	0	0	0	6	4	0	2	1	0	3	0		0	0	2	0	0	0
Cell 43	0	0	0	0	0	0	0	0	0	2	8	0	2	1	3	0	3	0		0	0	0	0	0	0
Cell 44	0	0	0	0	0	0	4	0	0	2	4	0	0	0	1	0	3	0		0	0	0	0	0	0
Cell 45	0	0	2	0	0	0	0	0	0	0	6	2	0	1	3	2	3	0		0	2	0	2	0	0
Cell 46	0	0	0	0	0	0	0	0	0	0	6	2	0	0	1	0	1	0		0	0	0	2	0	0
Cell 47	0	0	0	0	0	0	0	0	0	2	4	0	0	1	5	0	3	0		0	0	0	0	0	0
Cell 48	0	0	0	0	0	0	0	0	0	0	4	0	0	1	1	4	1	0		0	0	0	0	0	0
Cell 49	0	0	0	0	0	0	0	2	0	0	4	2	2	1	1	2	3	0		0	0	2	0	0	0
Cell 50	0	0	0	0	0	0	0	2	0	0	4	4	2	3	1	0	1	0		0	0	0	0	0	0
Mean	0.04	0.12	0.12	0.04	0.04	0.04	0.08	0.08	0.04	0.44	6.16	2.2	0.36	1.22	2.18	1.04	2.12	0.16	2	0.04	0.28	0.88	0.52	0.08	0.08

## Sheet: XLSTAT_20220323_170823_1_HID1
20	20.6715	20	20.6715	20	20.6715	20	20.6715	19	20.3429	20	20.5281	20	20.4166	20	20.4166	20	20.7662	18	18.4459	18	18.3827	18	18.8108	16	16.2987	17	17.8209	18	18.106	20	19.9733	18	18.1661	16	17.5685	18	18.7814	18	18.1712	16	16.7114	13	13.9816	20	20.3221	-1.79769e+308	17.7097	14	13.5912
21	20.98	21	20.98	21	20.98	21	20.98	21	20.96	20	20.6008	20	20.5307	20	20.5307	21	21.1979	18	18.7176	18	18.6885	19	19.2782	17	17.2882	18	18.4324	18	18.3968	20	20.3149	18	18.5877	18	18.1579	19	19.321	18	18.5059	16	17.2059	14	14.6444	20	20.4769	-1.79769e+308	19.1437	14	14.572
21	20.98	21	20.98	21	20.98	21	20.98	21	20.96	21	20.9676	20	20.5307	20	20.5307	21	21.1979	19	19.1151	19	19.1768	19	19.2782	17	17.2882	18	18.4324	18	18.3968	20	20.3149	18	18.5877	18	18.1579	19	19.321	19	19.1956	16	17.2059	15	15.5199	20	20.4769	-1.79769e+308	19.1437	14	14.572
21	20.98	21	20.98	21	20.98	21	20.98	21	20.96	21	20.9676	21	20.9578	21	20.9578	21	21.1979	19	19.1151	19	19.1768	19	19.2782	17	17.2882	18	18.4324	19	19.0592	20	20.3149	19	19.1413	18	18.1579	19	19.321	19	19.1956	18	17.8966	15	15.5199	20	20.4769	-1.79769e+308	19.1437	14	14.572
21	20.98	21	20.98	21	20.98	21	20.98	21	20.96	21	20.9676	21	20.9578	21	20.9578	21	21.1979	19	19.1151	19	19.1768	19	19.2782	17	17.2882	18	18.4324	19	19.0592	20	20.3149	19	19.1413	18	18.1579	19	19.321	19	19.1956	18	17.8966	15	15.5199	21	20.9495	-1.79769e+308	19.1437	15	15.4482
21	20.98	21	20.98	21	20.98	21	20.98	21	20.96	21	20.9676	21	20.9578	21	20.9578	21	21.1979	19	19.1151	19	19.1768	20	19.981	17	17.2882	19	18.9974	19	19.0592	20	20.3149	19	19.1413	18	18.1579	19	19.321	19	19.1956	18	17.8966	15	15.5199	21	20.9495	-1.79769e+308	19.1437	15	15.4482
21	20.98	21	20.98	21	20.98	21	20.98	21	20.96	21	20.9676	21	20.9578	21	20.9578	21	21.1979	19	19.1151	19	19.1768	20	19.981	18	18.1736	19	18.9974	19	19.0592	20	20.3149	19	19.1413	19	18.9084	20	19.9657	19	19.1956	18	17.8966	15	15.5199	21	20.9495	-1.79769e+308	19.1437	15	15.4482
21	20.98	21	20.98	21	20.98	21	20.98	21	20.96	21	20.9676	21	20.9578	21	20.9578	21	21.1979	19	19.1151	19	19.1768	20	19.981	18	18.1736	19	18.9974	19	19.0592	20	20.3149	19	19.1413	19	18.9084	20	19.9657	19	19.1956	18	17.8966	16	16.1594	21	20.9495	-1.79769e+308	19.1437	15	15.4482
21	20.98	21	20.98	21	20.98	21	20.98	21	20.96	21	20.9676	21	20.9578	21	20.9578	21	21.1979	20	19.9586	19	19.1768	20	19.981	18	18.1736	19	18.9974	19	19.0592	20	20.3149	19	19.1413	19	18.9084	20	19.9657	19	19.1956	18	17.8966	16	16.1594	21	20.9495	-1.79769e+308	19.1437	15	15.4482
21	20.98	21	20.98	21	20.98	21	20.98	21	20.96	21	20.9676	21	20.9578	21	20.9578	21	21.1979	20	19.9586	20	19.9374	20	19.981	18	18.1736	19	18.9974	19	19.0592	21	20.921	19	19.1413	19	18.9084	20	19.9657	19	19.1956	18	17.8966	17	16.7153	21	20.9495	-1.79769e+308	19.1437	16	16.1154
21	20.98	21	20.98	21	20.98	21	20.98	21	20.96	21	20.9676	21	20.9578	21	20.9578	22	21.9143	20	19.9586	20	19.9374	20	19.981	18	18.1736	19	18.9974	19	19.0592	21	20.921	19	19.1413	19	18.9084	20	19.9657	19	19.1956	18	17.8966	17	16.7153	21	20.9495	-1.79769e+308	19.1437	16	16.1154
21	20.98	21	20.98	21	20.98	21	20.98	21	20.96	21	20.9676	21	20.9578	21	20.9578	22	21.9143	20	19.9586	20	19.9374	20	19.981	18	18.1736	19	18.9974	19	19.0592	21	20.921	20	19.9158	19	18.9084	20	19.9657	19	19.1956	18	17.8966	17	16.7153	21	20.9495	-1.79769e+308	19.1437	16	16.1154
21	20.98	21	20.98	21	20.98	21	20.98	21	20.96	21	20.9676	21	20.9578	21	20.9578	22	21.9143	20	19.9586	20	19.9374	20	19.981	18	18.1736	20	19.8748	19	19.0592	21	20.921	20	19.9158	19	18.9084	20	19.9657	19	19.1956	19	18.845	17	16.7153	21	20.9495	17	19.1437	16	16.1154
21	20.98	21	20.98	21	20.98	21	20.98	21	20.96	21	20.9676	21	20.9578	21	20.9578	22	21.9143	20	19.9586	20	19.9374	20	19.981	18	18.1736	20	19.8748	19	19.0592	21	20.921	20	19.9158	19	18.9084	20	19.9657	20	19.928	19	18.845	17	16.7153	21	20.9495	19	19.1437	16	16.1154
21	20.98	21	20.98	21	20.98	21	20.98	21	20.96	21	20.9676	21	20.9578	21	20.9578	22	21.9143	20	19.9586	20	19.9374	20	19.981	19	18.9521	20	19.8748	19	19.0592	21	20.921	20	19.9158	19	18.9084	20	19.9657	20	19.928	19	18.845	17	16.7153	21	20.9495	19	19.1437	17	16.8968
21	20.98	21	20.98	21	20.98	21	20.98	21	20.96	21	20.9676	21	20.9578	21	20.9578	22	21.9143	20	19.9586	20	19.9374	20	19.981	19	18.9521	20	19.8748	19	19.0592	21	20.921	20	19.9158	19	18.9084	20	19.9657	20	19.928	19	18.845	17	16.7153	21	20.9495	19	19.1437	17	16.8968
21	20.98	21	20.98	21	20.98	21	20.98	21	20.96	21	20.9676	21	20.9578	21	20.9578	22	21.9143	20	19.9586	20	19.9374	20	19.981	19	18.9521	20	19.8748	19	19.0592	21	20.921	20	19.9158	19	18.9084	20	19.9657	20	19.928	19	18.845	18	17.738	21	20.9495	19	19.1437	17	16.8968
21	20.98	21	20.98	21	20.98	21	20.98	21	20.96	21	20.9676	21	20.9578	21	20.9578	22	21.9143	20	19.9586	20	19.9374	20	19.981	19	18.9521	20	19.8748	19	19.0592	21	20.921	20	19.9158	19	18.9084	20	19.9657	20	19.928	19	18.845	18	17.738	21	20.9495	19	19.1437	17	16.8968
21	20.98	21	20.98	21	20.98	21	20.98	21	20.96	21	20.9676	21	20.9578	21	20.9578	22	21.9143	20	19.9586	20	19.9374	20	19.981	19	18.9521	20	19.8748	19	19.0592	21	20.921	20	19.9158	19	18.9084	20	19.9657	20	19.928	19	18.845	18	17.738	21	20.9495	19	19.1437	17	16.8968
21	20.98	21	20.98	21	20.98	21	20.98	21	20.96	21	20.9676	21	20.9578	21	20.9578	22	21.9143	20	19.9586	20	19.9374	20	19.981	19	18.9521	20	19.8748	19	19.0592	21	20.921	20	19.9158	19	18.9084	20	19.9657	20	19.928	19	18.845	18	17.738	21	20.9495	19	19.1437	17	16.8968
21	20.98	21	20.98	21	20.98	21	20.98	21	20.96	21	20.9676	21	20.9578	21	20.9578	22	21.9143	20	19.9586	20	19.9374	20	19.981	19	18.9521	20	19.8748	19	19.0592	21	20.921	20	19.9158	19	18.9084	20	19.9657	20	19.928	19	18.845	18	17.738	21	20.9495	19	19.1437	17	16.8968
21	20.98	21	20.98	21	20.98	21	20.98	21	20.96	21	20.9676	21	20.9578	21	20.9578	22	21.9143	20	19.9586	20	19.9374	20	19.981	19	18.9521	20	19.8748	19	19.0592	21	20.921	20	19.9158	19	18.9084	21	20.8939	20	19.928	19	18.845	18	17.738	21	20.9495	20	19.1437	17	16.8968
21	20.98	21	20.98	21	20.98	21	20.98	21	20.96	21	20.9676	21	20.9578	21	20.9578	22	21.9143	20	19.9586	20	19.9374	20	19.981	19	18.9521	20	19.8748	19	19.0592	21	20.921	20	19.9158	19	18.9084	21	20.8939	20	19.928	19	18.845	18	17.738	21	20.9495	20	19.1437	17	16.8968
21	20.98	21	20.98	21	20.98	21	20.98	21	20.96	21	20.9676	21	20.9578	21	20.9578	22	21.9143	20	19.9586	20	19.9374	20	19.981	19	18.9521	20	19.8748	19	19.0592	21	20.921	20	19.9158	20	19.9234	21	20.8939	20	19.928	19	18.845	18	17.738	21	20.9495	20	19.1437	17	16.8968
21	20.98	21	20.98	21	20.98	21	20.98	21	20.96	21	20.9676	21	20.9578	21	20.9578	22	21.9143	20	19.9586	20	19.9374	21	20.8979	19	18.9521	20	19.8748	19	19.0592	21	20.921	20	19.9158	20	19.9234	21	20.8939	20	19.928	19	18.845	18	17.738	21	20.9495	20	19.1437	17	16.8968
21	20.98	21	20.98	21	20.98	21	20.98	21	20.96	21	20.9676	21	20.9578	21	20.9578	22	21.9143	20	19.9586	20	19.9374	21	20.8979	20	19.7654	20	19.8748	20	19.876	21	20.921	20	19.9158	20	19.9234	21	20.8939	20	19.928	19	18.845	18	17.738	21	20.9495	20	19.8641	18	17.6826
21	20.98	21	20.98	21	20.98	21	20.98	21	20.96	21	20.9676	21	20.9578	21	20.9578	22	21.9143	20	19.9586	20	19.9374	21	20.8979	20	19.7654	20	19.8748	20	19.876	21	20.921	20	19.9158	20	19.9234	21	20.8939	20	19.928	19	18.845	18	17.738	21	20.9495	20	20.0848	18	17.6826
21	20.98	21	20.98	21	20.98	21	20.98	21	20.96	21	20.9676	21	20.9578	21	20.9578	22	21.9143	20	19.9586	20	19.9374	21	20.8979	20	19.7654	20	19.8748	20	19.876	21	20.921	20	19.9158	20	19.9234	21	20.8939	21	20.8651	19	18.845	18	17.738	21	20.9495	20	20.0848	18	17.6826
21	20.98	21	20.98	21	20.98	21	20.98	21	20.96	21	20.9676	21	20.9578	21	20.9578	22	21.9143	20	19.9586	20	19.9374	21	20.8979	20	19.7654	20	19.8748	20	19.876	21	20.921	20	19.9158	20	19.9234	21	20.8939	21	20.8651	19	18.845	18	17.738	21	20.9495	20	20.0848	18	17.6826
21	20.98	21	20.98	21	20.98	21	20.98	21	20.96	21	20.9676	21	20.9578	21	20.9578	22	21.9143	20	19.9586	21	20.8963	21	20.8979	20	19.7654	20	19.8748	20	19.876	21	20.921	20	19.9158	20	19.9234	21	20.8939	21	20.8651	19	18.845	18	17.738	21	20.9495	20	20.0848	18	17.6826
21	20.98	21	20.98	21	20.98	21	20.98	21	20.96	21	20.9676	21	20.9578	21	20.9578	22	21.9143	20	19.9586	21	20.8963	21	20.8979	20	19.7654	20	19.8748	20	19.876	21	20.921	20	19.9158	20	19.9234	21	20.8939	21	20.8651	19	18.845	19	18.9757	21	20.9495	21	20.0848	18	17.6826
21	20.98	21	20.98	21	20.98	21	20.98	21	20.96	21	20.9676	21	20.9578	21	20.9578	22	21.9143	20	19.9586	21	20.8963	21	20.8979	20	19.7654	20	19.8748	20	19.876	21	20.921	21	20.8988	20	19.9234	21	20.8939	21	20.8651	19	18.845	19	18.9757	21	20.9495	21	20.0848	18	17.6826
21	20.98	21	20.98	21	20.98	21	20.98	21	20.96	21	20.9676	21	20.9578	21	20.9578	22	21.9143	20	19.9586	21	20.8963	21	20.8979	20	19.7654	20	19.8748	20	19.876	21	20.921	21	20.8988	20	19.9234	21	20.8939	21	20.8651	19	18.845	19	18.9757	21	20.9495	21	20.0848	19	18.8252
21	20.98	21	20.98	21	20.98	21	20.98	21	20.96	21	20.9676	21	20.9578	21	20.9578	22	21.9143	20	19.9586	21	20.8963	21	20.8979	20	19.7654	20	19.8748	20	19.876	21	20.921	21	20.8988	20	19.9234	21	20.8939	21	20.8651	20	19.9884	19	18.9757	21	20.9495	21	20.0848	19	18.8252
21	20.98	21	20.98	21	20.98	21	20.98	21	20.96	21	20.9676	21	20.9578	21	20.9578	22	21.9143	20	19.9586	21	20.8963	21	20.8979	20	19.7654	20	19.8748	20	19.876	21	20.921	21	20.8988	20	19.9234	21	20.8939	21	20.8651	20	19.9884	19	18.9757	21	20.9495	21	20.5584	19	18.8252
21	20.98	21	20.98	21	20.98	21	20.98	21	20.96	21	20.9676	21	20.9578	21	20.9578	22	21.9143	20	19.9586	21	20.8963	21	20.8979	20	19.7654	20	19.8748	20	19.876	21	20.921	21	20.8988	20	19.9234	21	20.8939	21	20.8651	20	19.9884	19	18.9757	21	20.9495	21	20.5584	19	18.8252
21	20.98	21	20.98	21	20.98	21	20.98	21	20.96	21	20.9676	21	20.9578	21	20.9578	22	21.9143	20	19.9586	21	20.8963	21	20.8979	20	19.7654	20	19.8748	20	19.876	21	20.921	21	20.8988	20	19.9234	21	20.8939	21	20.8651	20	19.9884	19	18.9757	21	20.9495	21	20.5584	19	18.8252
21	20.98	21	20.98	21	20.98	21	20.98	21	20.96	21	20.9676	21	20.9578	21	20.9578	22	21.9143	21	20.8893	21	20.8963	21	20.8979	21	20.9027	21	20.9683	20	19.876	21	20.921	21	20.8988	20	19.9234	21	20.8939	21	20.8651	20	19.9884	19	18.9757	21	20.9495			19	18.8252
21	20.98	21	20.98	21	20.98	21	20.98	21	20.96	21	20.9676	21	20.9578	21	20.9578	22	21.9143	21	20.8893	21	20.8963	21	20.8979	21	20.9027	21	20.9683	20	19.876	21	20.921	21	20.8988	20	19.9234	21	20.8939	21	20.8651	20	19.9884	19	18.9757	21	20.9495			19	18.8252
21	20.98	21	20.98	21	20.98	21	20.98	21	20.96	21	20.9676	21	20.9578	21	20.9578	22	21.9143	21	20.8893	21	20.8963	21	20.8979	21	20.9027	21	20.9683	20	19.876	21	20.921	21	20.8988	20	19.9234	21	20.8939	21	20.8651	20	19.9884	19	18.9757	21	20.9495			19	18.8252
21	20.98	21	20.98	21	20.98	21	20.98	21	20.96	21	20.9676	21	20.9578	21	20.9578	22	21.9143	21	20.8893	21	20.8963	21	20.8979	21	20.9027	21	20.9683	20	19.876	21	20.921	21	20.8988	20	19.9234	21	20.8939	21	20.8651	20	19.9884	19	18.9757	21	20.9495			19	18.8252
21	20.98	21	20.98	21	20.98	21	20.98	21	20.96	21	20.9676	21	20.9578	21	20.9578	22	21.9143	21	20.8893	21	20.8963	21	20.8979	21	20.9027	21	20.9683	20	19.876	21	20.921	21	20.8988	20	19.9234	21	20.8939	21	20.8651	20	19.9884	19	18.9757	21	20.9495			19	18.8252
21	20.98	21	20.98	21	20.98	21	20.98	21	20.96	21	20.9676	21	20.9578	21	20.9578	22	21.9143	21	20.8893	21	20.8963	21	20.8979	21	20.9027	21	20.9683	20	19.876	21	20.921	21	20.8988	20	19.9234	21	20.8939	21	20.8651	20	19.9884	20	20.1098	21	20.9495			19	18.8252
21	20.98	21	20.98	21	20.98	21	20.98	21	20.96	21	20.9676	21	20.9578	21	20.9578	22	21.9143	21	20.8893	21	20.8963	21	20.8979	21	20.9027	21	20.9683	20	19.876	21	20.921	21	20.8988	20	19.9234	21	20.8939	21	20.8651	20	19.9884	20	20.1098	21	20.9495			19	18.8252
21	20.98	21	20.98	21	20.98	21	20.98	21	20.96	21	20.9676	21	20.9578	21	20.9578	22	21.9143	21	20.8893	21	20.8963	21	20.8979	21	20.9027	21	20.9683	20	19.876	21	20.921	21	20.8988	20	19.9234	21	20.8939	21	20.8651	20	19.9884	20	20.1098	21	20.9495			19	18.8252
21	20.98	21	20.98	21	20.98	21	20.98	21	20.96	21	20.9676	21	20.9578	21	20.9578	22	21.9143	21	20.8893	21	20.8963	21	20.8979	21	20.9027	21	20.9683	20	19.876	21	20.921	21	20.8988	20	19.9234	21	20.8939	21	20.8651	20	19.9884	20	20.1098	21	20.9495			19	18.8252
21	20.98	21	20.98	21	20.98	21	20.98	21	20.96	21	20.9676	21	20.9578	21	20.9578	22	21.9143	21	20.8893	21	20.8963	21	20.8979	21	20.9027	21	20.9683	20	19.876	21	20.921	21	20.8988	20	19.9234	21	20.8939	21	20.8651	20	19.9884	20	20.1098	21	20.9495			19	18.8252
21	20.98	21	20.98	21	20.98	21	20.98	21	20.96	21	20.9676	21	20.9578	21	20.9578	22	21.9143	21	20.8893	21	20.8963	21	20.8979	21	20.9027	21	20.9683	20	19.876	21	20.921	21	20.8988	20	19.9234	21	20.8939	21	20.8651	20	19.9884	21	21	21	20.9495			20	20.343
21	20.98	21	20.98	21	20.98	21	20.98	21	20.96	21	20.9676	21	20.9578	21	20.9578	22	21.9143	21	20.8893	21	20.8963	21	20.8979	21	20.9027	21	20.9683	20	19.876	21	20.921	21	20.8988	20	19.9234	21	20.8939	21	20.8651	20	19.9884	21	21	21	20.9495			20	20.343
21	21.2885	21	21.2885	21	21.2885	21	21.2885	21	21.5771	21	21.3919	21	21.4634	21	21.4634	22	22.7938	21	21.6741	21	22.0173	21	21.9892	21	22.3813	21	21.9791	20	20.774	21	21.6667	21	22.0339	20	21.1915	21	22.0986	21	22.1488	20	21.2486	21	21.8584	21	21.5179			20	21.1688
[truncated: 20 more columns]

## Sheet: XLSTAT_20220323_170823_1_HID
1	0	1.25	21	1	0	2.25	21	1	0	3.25	21	1	0	4.25	21	1	0	5.25	21	1	0	6.25	21	1	0	7.25	21	1	0	8.25	21	1	0	9.25	22	1	0	10.25	20.75	1	0	11.25	21	1	0	12.25	21	1	0
2	1	1.24928	21	2	1	2.24928	21	2	1	3.24928	21	2	1	4.24928	21	2	1	5.24928	21	2	1	6.24928	21	2	1	7.24928	21	2	1	8.24928	21	2	1	9.24928	22	2	1	10.2493	20	2	1	11.2493	20	2	1	12.2493	20	2	1
3	2	1.24857	21	3	2	2.24857	21	3	2	3.24857	21	3	2	4.24857	21	3	2	5.24857	21	3	2	6.24857	21	3	2	7.24857	21	3	2	8.24857	21	3	2	9.24857	22	3	2	10.2486	20.75	3	2	11.2486	21	3	2	12.2486	21	3	2
4	3	1.24785	21	4	3	2.24785	21	4	3	3.24785	21	4	3	4.24785	21	4	3	5.24785	21	4	3	6.24785	21	4	3	7.24785	21	4	3	8.24785	21	4	3	9.24785	22	4	3	10.2479	20	4	3	11.2479	20	4	3	12.2479	20	4	3
5	4	1.24714	21	5	4	2.24714	21	5	4	3.24714	21	5	4	4.24714	21	5	4	5.24714	21	5	4	6.24714	21	5	4	7.24714	21	5	4	8.24714	21	5	4	9.24714	22	5	4	10.2471	20.75	5	4	11.2471	21	5	4	12.2471	21	5	4
6	5	1.24642	21	6	5	2.24642	21	6	5	3.24642	21	6	5	4.24642	21	6	5	5.24642	21	6	5	6.24642	21	6	5	7.24642	21	6	5	8.24642	21	6	5	9.24642	22	6	5	10.2464	20	6	5	11.2464	20	6	5	12.2464	20	6	5
7	6	1.24571	21	7	6	2.24571	21	7	6	3.24571	21	7	6	4.24571	21	7	6	5.24571	21	7	6	6.24571	21	7	6	7.24571	21	7	6	8.24571	21	7	6	9.24571	22	7	6	10.2457	20.75	7	6	11.2457	21	7	6	12.2457	21	7	6
8	7	1.24499	21	8	7	2.24499	21	8	7	3.24499	21	8	7	4.24499	21	8	7	5.24499	21	8	7	6.24499	21	8	7	7.24499	21	8	7	8.24499	21	8	7	9.24499	22	8	7	10.245	20	8	7	11.245	20	8	7	12.245	20	8	7
9	8	1.24428	21	9	8	2.24428	21	9	8	3.24428	21	9	8	4.24428	21	9	8	5.24428	21	9	8	6.24428	21	9	8	7.24428	21	9	8	8.24428	21	9	8	9.24428	22	9	8	10.2443	20.75	9	8	11.2443	21	9	8	12.2443	21	9	8
10	9	1.24356	21	10	9	2.24356	21	10	9	3.24356	21	10	9	4.24356	21	10	9	5.24356	21	10	9	6.24356	21	10	9	7.24356	21	10	9	8.24356	21	10	9	9.24356	22	10	9	10.2436	20	10	9	11.2436	20	10	9	12.2436	20	10	9
11	10	1.24285	21	11	10	2.24285	21	11	10	3.24285	21	11	10	4.24285	21	11	10	5.24285	21	11	10	6.24285	21	11	10	7.24285	21	11	10	8.24285	21	11	10	9.24285	22	11	10	10.2428	20.75	11	10	11.2428	21	11	10	12.2428	21	11	10
12	11	1.24213	21	12	11	2.24213	21	12	11	3.24213	21	12	11	4.24213	21	12	11	5.24213	21	12	11	6.24213	21	12	11	7.24213	21	12	11	8.24213	21	12	11	9.24213	22	12	11	10.2421	20	12	11	11.2421	20	12	11	12.2421	20	12	11
13	12	1.24142	21	13	12	2.24142	21	13	12	3.24142	21	13	12	4.24142	21	13	12	5.24142	21	13	12	6.24142	21	13	12	7.24142	21	13	12	8.24142	21	13	12	9.24142	22	13	12	10.2414	20.75	13	12	11.2414	21	13	12	12.2414	21	13	12
14	13	1.2407	21	14	13	2.2407	21	14	13	3.2407	21	14	13	4.2407	21	14	13	5.2407	21	14	13	6.2407	21	14	13	7.2407	21	14	13	8.2407	21	14	13	9.2407	22	14	13	10.2407	20	14	13	11.2407	20	14	13	12.2407	20	14	13
15	14	1.23999	21	15	14	2.23999	21	15	14	3.23999	21	15	14	4.23999	21	15	14	5.23999	21	15	14	6.23999	21	15	14	7.23999	21	15	14	8.23999	21	15	14	9.23999	22	15	14	10.24	20.75	15	14	11.24	21	15	14	12.24	21	15	14
16	15	1.23927	21	16	15	2.23927	21	16	15	3.23927	21	16	15	4.23927	21	16	15	5.23927	21	16	15	6.23927	21	16	15	7.23927	21	16	15	8.23927	21	16	15	9.23927	22	16	15	10.2393	20	16	15	11.2393	20	16	15	12.2393	20	16	15
17	16	1.23856	21	17	16	2.23856	21	17	16	3.23856	21	17	16	4.23856	21	17	16	5.23856	21	17	16	6.23856	21	17	16	7.23856	21	17	16	8.23856	21	17	16	9.23856	22	17	16	10.2386	20.75	17	16	11.2386	21	17	16	12.2386	21	17	16
18	17	1.23784	21	18	17	2.23784	21	18	17	3.23784	21	18	17	4.23784	21	18	17	5.23784	21	18	17	6.23784	21	18	17	7.23784	21	18	17	8.23784	21	18	17	9.23784	22	18	17	10.2378	20	18	17	11.2378	20	18	17	12.2378	20	18	17
19	18	1.23712	21	19	18	2.23712	21	19	18	3.23712	21	19	18	4.23712	21	19	18	5.23712	21	19	18	6.23712	21	19	18	7.23712	21	19	18	8.23712	21	19	18	9.23712	22	19	18	10.2371	20.75	19	18	11.2371	21	19	18	12.2371	21	19	18
20	19	1.23641	21	20	19	2.23641	21	20	19	3.23641	21	20	19	4.23641	21	20	19	5.23641	21	20	19	6.23641	21	20	19	7.23641	21	20	19	8.23641	21	20	19	9.23641	22	20	19	10.2364	20	20	19	11.2364	20	20	19	12.2364	20	20	19
21	20	1.23569	21	21	20	2.23569	21	21	20	3.23569	21	21	20	4.23569	21	21	20	5.23569	21	21	20	6.23569	21	21	20	7.23569	21	21	20	8.23569	21	21	20	9.23569	22	21	20	10.2357	20.75	21	20	11.2357	21	21	20	12.2357	21	21	20
22	21	1.23498	21	22	21	2.23498	21	22	21	3.23498	21	22	21	4.23498	21	22	21	5.23498	21	22	21	6.23498	21	22	21	7.23498	21	22	21	8.23498	21	22	21	9.23498	22	22	21	10.235	20	22	21	11.235	20	22	21	12.235	20	22	21
23	22	1.23426	21	23	22	2.23426	21	23	22	3.23426	21	23	22	4.23426	21	23	22	5.23426	21	23	22	6.23426	21	23	22	7.23426	21	23	22	8.23426	21	23	22	9.23426	22	23	22	10.2343	20.75	23	22	11.2343	21	23	22	12.2343	21	23	22
24	23	1.23355	21	24	23	2.23355	21	24	23	3.23355	21	24	23	4.23355	21	24	23	5.23355	21	24	23	6.23355	21	24	23	7.23355	21	24	23	8.23355	21	24	23	9.23355	22	24	23	10.2335	20	24	23	11.2335	20	24	23	12.2335	20	24	23
25	24	1.23283	21	25	24	2.23283	21	25	24	3.23283	21	25	24	4.23283	21	25	24	5.23283	21	25	24	6.23283	21	25	24	7.23283	21	25	24	8.23283	21	25	24	9.23283	22	25	24	10.2328	20.75	25	24	11.2328	21	25	24	12.2328	21	25	24
26	25	1.23212	21	26	25	2.23212	21	26	25	3.23212	21	26	25	4.23212	21	26	25	5.23212	21	26	25	6.23212	21	26	25	7.23212	21	26	25	8.23212	21	26	25	9.23212	22	26	25	10.2321	20	26	25	11.2321	20	26	25	12.2321	20	26	25
27	26	1.2314	21	27	26	2.2314	21	27	26	3.2314	21	27	26	4.2314	21	27	26	5.2314	21	27	26	6.2314	21	27	26	7.2314	21	27	26	8.2314	21	27	26	9.2314	22	27	26	10.2314	20.75	27	26	11.2314	21	27	26	12.2314	21	27	26
28	27	1.23069	21	28	27	2.23069	21	28	27	3.23069	21	28	27	4.23069	21	28	27	5.23069	21	28	27	6.23069	21	28	27	7.23069	21	28	27	8.23069	21	28	27	9.23069	22	28	27	10.2307	20	28	27	11.2307	20	28	27	12.2307	20	28	27
29	28	1.22997	21	29	28	2.22997	21	29	28	3.22997	21	29	28	4.22997	21	29	28	5.22997	21	29	28	6.22997	21	29	28	7.22997	21	29	28	8.22997	21	29	28	9.22997	22	29	28	10.23	20.75	29	28	11.23	21	29	28	12.23	21	29	28
30	29	1.22926	21	30	29	2.22926	21	30	29	3.22926	21	30	29	4.22926	21	30	29	5.22926	21	30	29	6.22926	21	30	29	7.22926	21	30	29	8.22926	21	30	29	9.22926	22	30	29	10.2293	20	30	29	11.2293	20	30	29	12.2293	20	30	29
31	30	1.22854	21	31	30	2.22854	21	31	30	3.22854	21	31	30	4.22854	21	31	30	5.22854	21	31	30	6.22854	21	31	30	7.22854	21	31	30	8.22854	21	31	30	9.22854	22	31	30	10.2285	20.75	31	30	11.2285	21	31	30	12.2285	21	31	30
32	31	1.22783	21	32	31	2.22783	21	32	31	3.22783	21	32	31	4.22783	21	32	31	5.22783	21	32	31	6.22783	21	32	31	7.22783	21	32	31	8.22783	21	32	31	9.22783	22	32	31	10.2278	20	32	31	11.2278	20	32	31	12.2278	20	32	31
33	32	1.22711	21	33	32	2.22711	21	33	32	3.22711	21	33	32	4.22711	21	33	32	5.22711	21	33	32	6.22711	21	33	32	7.22711	21	33	32	8.22711	21	33	32	9.22711	22	33	32	10.2271	20.75	33	32	11.2271	21	33	32	12.2271	21	33	32
34	33	1.22639	21	34	33	2.22639	21	34	33	3.22639	21	34	33	4.22639	21	34	33	5.22639	21	34	33	6.22639	21	34	33	7.22639	21	34	33	8.22639	21	34	33	9.22639	22	34	33	10.2264	20	34	33	11.2264	20	34	33	12.2264	20	34	33
35	34	1.22568	21	35	34	2.22568	21	35	34	3.22568	21	35	34	4.22568	21	35	34	5.22568	21	35	34	6.22568	21	35	34	7.22568	21	35	34	8.22568	21	35	34	9.22568	22	35	34	10.2257	20.75	35	34	11.2257	21	35	34	12.2257	21	35	34
36	35	1.22496	21	36	35	2.22496	21	36	35	3.22496	21	36	35	4.22496	21	36	35	5.22496	21	36	35	6.22496	21	36	35	7.22496	21	36	35	8.22496	21	36	35	9.22496	22	36	35	10.225	20	36	35	11.225	20	36	35	12.225	20	36	35
37	36	1.22425	21	37	36	2.22425	21	37	36	3.22425	21	37	36	4.22425	21	37	36	5.22425	21	37	36	6.22425	21	37	36	7.22425	21	37	36	8.22425	21	37	36	9.22425	22	37	36	10.2242	20.75	37	36	11.2242	21	37	36	12.2242	21	37	36
38	37	1.22353	21	38	37	2.22353	21	38	37	3.22353	21	38	37	4.22353	21	38	37	5.22353	21	38	37	6.22353	21	38	37	7.22353	21	38	37	8.22353	21	38	37	9.22353	22	38	37	10.2235	20	38	37	11.2235	20	38	37	12.2235	20	38	37
39	38	1.22282	21	39	38	2.22282	21	39	38	3.22282	21	39	38	4.22282	21	39	38	5.22282	21	39	38	6.22282	21	39	38	7.22282	21	39	38	8.22282	21	39	38	9.22282	22	39	38	10.2228	20.75	39	38	11.2228	21	39	38	12.2228	21	39	38
40	39	1.2221	21	40	39	2.2221	21	40	39	3.2221	21	40	39	4.2221	21	40	39	5.2221	21	40	39	6.2221	21	40	39	7.2221	21	40	39	8.2221	21	40	39	9.2221	22	40	39	10.2221	20	40	39	11.2221	20	40	39	12.2221	20	40	39
41	40	1.22139	21	41	40	2.22139	21	41	40	3.22139	21	41	40	4.22139	21	41	40	5.22139	21	41	40	6.22139	21	41	40	7.22139	21	41	40	8.22139	21	41	40	9.22139	22	41	40	10.2214	20.75	41	40	11.2214	21	41	40	12.2214	21	41	40
42	41	1.22067	21	42	41	2.22067	21	42	41	3.22067	21	42	41	4.22067	21	42	41	5.22067	21	42	41	6.22067	21	42	41	7.22067	21	42	41	8.22067	21	42	41	9.22067	22	42	41	10.2207	20	42	41	11.2207	20	42	41	12.2207	20	42	41
43	42	1.21996	21	43	42	2.21996	21	43	42	3.21996	21	43	42	4.21996	21	43	42	5.21996	21	43	42	6.21996	21	43	42	7.21996	21	43	42	8.21996	21	43	42	9.21996	22	43	42	10.22	20.75	43	42	11.22	21	43	42	12.22	21	43	42
44	43	1.21924	21	44	43	2.21924	21	44	43	3.21924	21	44	43	4.21924	21	44	43	5.21924	21	44	43	6.21924	21	44	43	7.21924	21	44	43	8.21924	21	44	43	9.21924	22	44	43	10.2192	20	44	43	11.2192	20	44	43	12.2192	20	44	43
45	44	1.21853	21	45	44	2.21853	21	45	44	3.21853	21	45	44	4.21853	21	45	44	5.21853	21	45	44	6.21853	21	45	44	7.21853	21	45	44	8.21853	21	45	44	9.21853	22	45	44	10.2185	20.75	45	44	11.2185	21	45	44	12.2185	21	45	44
46	45	1.21781	21	46	45	2.21781	21	46	45	3.21781	21	46	45	4.21781	21	46	45	5.21781	21	46	45	6.21781	21	46	45	7.21781	21	46	45	8.21781	21	46	45	9.21781	22	46	45	10.2178	20	46	45	11.2178	20	46	45	12.2178	20	46	45
47	46	1.2171	21	47	46	2.2171	21	47	46	3.2171	21	47	46	4.2171	21	47	46	5.2171	21	47	46	6.2171	21	47	46	7.2171	21	47	46	8.2171	21	47	46	9.2171	22	47	46	10.2171	20.75	47	46	11.2171	21	47	46	12.2171	21	47	46
48	47	1.21638	21	48	47	2.21638	21	48	47	3.21638	21	48	47	4.21638	21	48	47	5.21638	21	48	47	6.21638	21	48	47	7.21638	21	48	47	8.21638	21	48	47	9.21638	22	48	47	10.2164	20	48	47	11.2164	20	48	47	12.2164	20	48	47
49	48	1.21567	21	49	48	2.21567	21	49	48	3.21567	21	49	48	4.21567	21	49	48	5.21567	21	49	48	6.21567	21	49	48	7.21567	21	49	48	8.21567	21	49	48	9.21567	22	49	48	10.2157	20.75	49	48	11.2157	21	49	48	12.2157	21	49	48
50	49	1.21495	21	50	49	2.21495	21	50	49	3.21495	21	50	49	4.21495	21	50	49	5.21495	21	50	49	6.21495	21	50	49	7.21495	21	50	49	8.21495	21	50	49	9.21495	22	50	49	10.2149	20	50	49	11.2149	20	50	49	12.2149	20	50	49
51	50	1.21423	21	51	50	2.21423	21	51	50	3.21423	21	51	50	4.21423	21	51	50	5.21423	21	51	50	6.21423	21	51	50	7.21423	21	51	50	8.21423	21	51	50	9.21423	22	51	50	10.2142	20.75	51	50	11.2142	21	51	50	12.2142	21	51	50
52	51	1.21352	21	52	51	2.21352	21	52	51	3.21352	21	52	51	4.21352	21	52	51	5.21352	21	52	51	6.21352	21	52	51	7.21352	21	52	51	8.21352	21	52	51	9.21352	22	52	51	10.2135	20	52	51	11.2135	20	52	51	12.2135	20	52	51
53	52	1.2128	21	53	52	2.2128	21	53	52	3.2128	21	53	52	4.2128	21	53	52	5.2128	21	53	52	6.2128	21	53	52	7.2128	21	53	52	8.2128	21	53	52	9.2128	22	53	52	10.2128	20.75	53	52	11.2128	21	53	52	12.2128	21	53	52
54	53	1.21209	21	54	53	2.21209	21	54	53	3.21209	21	54	53	4.21209	21	54	53	5.21209	21	54	53	6.21209	21	54	53	7.21209	21	54	53	8.21209	21	54	53	9.21209	22	54	53	10.2121	20	54	53	11.2121	20	54	53	12.2121	20	54	53
55	54	1.21137	21	55	54	2.21137	21	55	54	3.21137	21	55	54	4.21137	21	55	54	5.21137	21	55	54	6.21137	21	55	54	7.21137	21	55	54	8.21137	21	55	54	9.21137	22	55	54	10.2114	20.75	55	54	11.2114	21	55	54	12.2114	21	55	54
56	55	1.21066	21	56	55	2.21066	21	56	55	3.21066	21	56	55	4.21066	21	56	55	5.21066	21	56	55	6.21066	21	56	55	7.21066	21	56	55	8.21066	21	56	55	9.21066	22	56	55	10.2107	20	56	55	11.2107	20	56	55	12.2107	20	56	55
57	56	1.20994	21	57	56	2.20994	21	57	56	3.20994	21	57	56	4.20994	21	57	56	5.20994	21	57	56	6.20994	21	57	56	7.20994	21	57	56	8.20994	21	57	56	9.20994	22	57	56	10.2099	20.75	57	56	11.2099	21	57	56	12.2099	21	57	56
58	57	1.20923	21	58	57	2.20923	21	58	57	3.20923	21	58	57	4.20923	21	58	57	5.20923	21	58	57	6.20923	21	58	57	7.20923	21	58	57	8.20923	21	58	57	9.20923	22	58	57	10.2092	20	58	57	11.2092	20	58	57	12.2092	20	58	57
59	58	1.20851	21	59	58	2.20851	21	59	58	3.20851	21	59	58	4.20851	21	59	58	5.20851	21	59	58	6.20851	21	59	58	7.20851	21	59	58	8.20851	21	59	58	9.20851	22	59	58	10.2085	20.75	59	58	11.2085	21	59	58	12.2085	21	59	58
60	59	1.2078	21	60	59	2.2078	21	60	59	3.2078	21	60	59	4.2078	21	60	59	5.2078	21	60	59	6.2078	21	60	59	7.2078	21	60	59	8.2078	21	60	59	9.2078	22	60	59	10.2078	20	60	59	11.2078	20	60	59	12.2078	20	60	59
61	60	1.20708	21	61	60	2.20708	21	61	60	3.20708	21	61	60	4.20708	21	61	60	5.20708	21	61	60	6.20708	21	61	60	7.20708	21	61	60	8.20708	21	61	60	9.20708	22	61	60	10.2071	20.75	61	60	11.2071	21	61	60	12.2071	21	61	60
62	61	1.20637	21	62	61	2.20637	21	62	61	3.20637	21	62	61	4.20637	21	62	61	5.20637	21	62	61	6.20637	21	62	61	7.20637	21	62	61	8.20637	21	62	61	9.20637	22	62	61	10.2064	20	62	61	11.2064	20	62	61	12.2064	20	62	61
63	62	1.20565	21	63	62	2.20565	21	63	62	3.20565	21	63	62	4.20565	21	63	62	5.20565	21	63	62	6.20565	21	63	62	7.20565	21	63	62	8.20565	21	63	62	9.20565	22	63	62	10.2057	20.75	63	62	11.2057	21	63	62	12.2057	21	63	62
64	63	1.20494	21	64	63	2.20494	21	64	63	3.20494	21	64	63	4.20494	21	64	63	5.20494	21	64	63	6.20494	21	64	63	7.20494	21	64	63	8.20494	21	64	63	9.20494	22	64	63	10.2049	20	64	63	11.2049	20	64	63	12.2049	20	64	63
65	64	1.20422	21	65	64	2.20422	21	65	64	3.20422	21	65	64	4.20422	21	65	64	5.20422	21	65	64	6.20422	21	65	64	7.20422	21	65	64	8.20422	21	65	64	9.20422	22	65	64	10.2042	20.75	65	64	11.2042	21	65	64	12.2042	21	65	64
66	65	1.20351	21	66	65	2.20351	21	66	65	3.20351	21	66	65	4.20351	21	66	65	5.20351	21	66	65	6.20351	21	66	65	7.20351	21	66	65	8.20351	21	66	65	9.20351	22	66	65	10.2035	20	66	65	11.2035	20	66	65	12.2035	20	66	65
67	66	1.20279	21	67	66	2.20279	21	67	66	3.20279	21	67	66	4.20279	21	67	66	5.20279	21	67	66	6.20279	21	67	66	7.20279	21	67	66	8.20279	21	67	66	9.20279	22	67	66	10.2028	20.75	67	66	11.2028	21	67	66	12.2028	21	67	66
68	67	1.20207	21	68	67	2.20207	21	68	67	3.20207	21	68	67	4.20207	21	68	67	5.20207	21	68	67	6.20207	21	68	67	7.20207	21	68	67	8.20207	21	68	67	9.20207	22	68	67	10.2021	20	68	67	11.2021	20	68	67	12.2021	20	68	67
69	68	1.20136	21	69	68	2.20136	21	69	68	3.20136	21	69	68	4.20136	21	69	68	5.20136	21	69	68	6.20136	21	69	68	7.20136	21	69	68	8.20136	21	69	68	9.20136	22	69	68	10.2014	20.75	69	68	11.2014	21	69	68	12.2014	21	69	68
70	69	1.20064	21	70	69	2.20064	21	70	69	3.20064	21	70	69	4.20064	21	70	69	5.20064	21	70	69	6.20064	21	70	69	7.20064	21	70	69	8.20064	21	70	69	9.20064	22	70	69	10.2006	20	70	69	11.2006	20	70	69	12.2006	20	70	69
71	70	1.19993	21	71	70	2.19993	21	71	70	3.19993	21	71	70	4.19993	21	71	70	5.19993	21	71	70	6.19993	21	71	70	7.19993	21	71	70	8.19993	21	71	70	9.19993	22	71	70	10.1999	20.75	71	70	11.1999	21	71	70	12.1999	21	71	70
72	71	1.19921	21	72	71	2.19921	21	72	71	3.19921	21	72	71	4.19921	21	72	71	5.19921	21	72	71	6.19921	21	72	71	7.19921	21	72	71	8.19921	21	72	71	9.19921	22	72	71	10.1992	20	72	71	11.1992	20	72	71	12.1992	20	72	71
73	72	1.1985	21	73	72	2.1985	21	73	72	3.1985	21	73	72	4.1985	21	73	72	5.1985	21	73	72	6.1985	21	73	72	7.1985	21	73	72	8.1985	21	73	72	9.1985	22	73	72	10.1985	20.75	73	72	11.1985	21	73	72	12.1985	21	73	72
74	73	1.19778	21	74	73	2.19778	21	74	73	3.19778	21	74	73	4.19778	21	74	73	5.19778	21	74	73	6.19778	21	74	73	7.19778	21	74	73	8.19778	21	74	73	9.19778	22	74	73	10.1978	20	74	73	11.1978	20	74	73	12.1978	20	74	73
75	74	1.19707	21	75	74	2.19707	21	75	74	3.19707	21	75	74	4.19707	21	75	74	5.19707	21	75	74	6.19707	21	75	74	7.19707	21	75	74	8.19707	21	75	74	9.19707	22	75	74	10.1971	20.75	75	74	11.1971	21	75	74	12.1971	21	75	74
76	75	1.19635	21	76	75	2.19635	21	76	75	3.19635	21	76	75	4.19635	21	76	75	5.19635	21	76	75	6.19635	21	76	75	7.19635	21	76	75	8.19635	21	76	75	9.19635	22	76	75	10.1964	20	76	75	11.1964	20	76	75	12.1964	20	76	75
77	76	1.19564	21	77	76	2.19564	21	77	76	3.19564	21	77	76	4.19564	21	77	76	5.19564	21	77	76	6.19564	21	77	76	7.19564	21	77	76	8.19564	21	77	76	9.19564	22	77	76	10.1956	20.75	77	76	11.1956	21	77	76	12.1956	21	77	76
78	77	1.19492	21	78	77	2.19492	21	78	77	3.19492	21	78	77	4.19492	21	78	77	5.19492	21	78	77	6.19492	21	78	77	7.19492	21	78	77	8.19492	21	78	77	9.19492	22	78	77	10.1949	20	78	77	11.1949	20	78	77	12.1949	20	78	77
79	78	1.19421	21	79	78	2.19421	21	79	78	3.19421	21	79	78	4.19421	21	79	78	5.19421	21	79	78	6.19421	21	79	78	7.19421	21	79	78	8.19421	21	79	78	9.19421	22	79	78	10.1942	20.75	79	78	11.1942	21	79	78	12.1942	21	79	78
80	79	1.19349	21	80	79	2.19349	21	80	79	3.19349	21	80	79	4.19349	21	80	79	5.19349	21	80	79	6.19349	21	80	79	7.19349	21	80	79	8.19349	21	80	79	9.19349	22	80	79	10.1935	20	80	79	11.1935	20	80	79	12.1935	20	80	79
81	80	1.19278	21	81	80	2.19278	21	81	80	3.19278	21	81	80	4.19278	21	81	80	5.19278	21	81	80	6.19278	21	81	80	7.19278	21	81	80	8.19278	21	81	80	9.19278	22	81	80	10.1928	20.75	81	80	11.1928	21	81	80	12.1928	21	81	80
82	81	1.19206	21	82	81	2.19206	21	82	81	3.19206	21	82	81	4.19206	21	82	81	5.19206	21	82	81	6.19206	21	82	81	7.19206	21	82	81	8.19206	21	82	81	9.19206	22	82	81	10.1921	20	82	81	11.1921	20	82	81	12.1921	20	82	81
83	82	1.19134	21	83	82	2.19134	21	83	82	3.19134	21	83	82	4.19134	21	83	82	5.19134	21	83	82	6.19134	21	83	82	7.19134	21	83	82	8.19134	21	83	82	9.19134	22	83	82	10.1913	20.75	83	82	11.1913	21	83	82	12.1913	21	83	82
84	83	1.19063	21	84	83	2.19063	21	84	83	3.19063	21	84	83	4.19063	21	84	83	5.19063	21	84	83	6.19063	21	84	83	7.19063	21	84	83	8.19063	21	84	83	9.19063	22	84	83	10.1906	20	84	83	11.1906	20	84	83	12.1906	20	84	83
85	84	1.18991	21	85	84	2.18991	21	85	84	3.18991	21	85	84	4.18991	21	85	84	5.18991	21	85	84	6.18991	21	85	84	7.18991	21	85	84	8.18991	21	85	84	9.18991	22	85	84	10.1899	20.75	85	84	11.1899	21	85	84	12.1899	21	85	84
86	85	1.1892	21	86	85	2.1892	21	86	85	3.1892	21	86	85	4.1892	21	86	85	5.1892	21	86	85	6.1892	21	86	85	7.1892	21	86	85	8.1892	21	86	85	9.1892	22	86	85	10.1892	20	86	85	11.1892	20	86	85	12.1892	20	86	85
87	86	1.18848	21	87	86	2.18848	21	87	86	3.18848	21	87	86	4.18848	21	87	86	5.18848	21	87	86	6.18848	21	87	86	7.18848	21	87	86	8.18848	21	87	86	9.18848	22	87	86	10.1885	20.75	87	86	11.1885	21	87	86	12.1885	21	87	86
88	87	1.18777	21	88	87	2.18777	21	88	87	3.18777	21	88	87	4.18777	21	88	87	5.18777	21	88	87	6.18777	21	88	87	7.18777	21	88	87	8.18777	21	88	87	9.18777	22	88	87	10.1878	20	88	87	11.1878	20	88	87	12.1878	20	88	87
89	88	1.18705	21	89	88	2.18705	21	89	88	3.18705	21	89	88	4.18705	21	89	88	5.18705	21	89	88	6.18705	21	89	88	7.18705	21	89	88	8.18705	21	89	88	9.18705	22	89	88	10.1871	20.75	89	88	11.1871	21	89	88	12.1871	21	89	88
90	89	1.18634	21	90	89	2.18634	21	90	89	3.18634	21	90	89	4.18634	21	90	89	5.18634	21	90	89	6.18634	21	90	89	7.18634	21	90	89	8.18634	21	90	89	9.18634	22	90	89	10.1863	20	90	89	11.1863	20	90	89	12.1863	20	90	89
91	90	1.18562	21	91	90	2.18562	21	91	90	3.18562	21	91	90	4.18562	21	91	90	5.18562	21	91	90	6.18562	21	91	90	7.18562	21	91	90	8.18562	21	91	90	9.18562	22	91	90	10.1856	20.75	91	90	11.1856	21	91	90	12.1856	21	91	90
92	91	1.18491	21	92	91	2.18491	21	92	91	3.18491	21	92	91	4.18491	21	92	91	5.18491	21	92	91	6.18491	21	92	91	7.18491	21	92	91	8.18491	21	92	91	9.18491	22	92	91	10.1849	20	92	91	11.1849	20	92	91	12.1849	20	92	91
93	92	1.18419	21	93	92	2.18419	21	93	92	3.18419	21	93	92	4.18419	21	93	92	5.18419	21	93	92	6.18419	21	93	92	7.18419	21	93	92	8.18419	21	93	92	9.18419	22	93	92	10.1842	20.75	93	92	11.1842	21	93	92	12.1842	21	93	92
94	93	1.18348	21	94	93	2.18348	21	94	93	3.18348	21	94	93	4.18348	21	94	93	5.18348	21	94	93	6.18348	21	94	93	7.18348	21	94	93	8.18348	21	94	93	9.18348	22	94	93	10.1835	20	94	93	11.1835	20	94	93	12.1835	20	94	93
95	94	1.18276	21	95	94	2.18276	21	95	94	3.18276	21	95	94	4.18276	21	95	94	5.18276	21	95	94	6.18276	21	95	94	7.18276	21	95	94	8.18276	21	95	94	9.18276	22	95	94	10.1828	20.75	95	94	11.1828	21	95	94	12.1828	21	95	94
96	95	1.18205	21	96	95	2.18205	21	96	95	3.18205	21	96	95	4.18205	21	96	95	5.18205	21	96	95	6.18205	21	96	95	7.18205	21	96	95	8.18205	21	96	95	9.18205	22	96	95	10.182	20	96	95	11.182	20	96	95	12.182	20	96	95
97	96	1.18133	21	97	96	2.18133	21	97	96	3.18133	21	97	96	4.18133	21	97	96	5.18133	21	97	96	6.18133	21	97	96	7.18133	21	97	96	8.18133	21	97	96	9.18133	22	97	96	10.1813	20.75	97	96	11.1813	21	97	96	12.1813	21	97	96
98	97	1.18062	21	98	97	2.18062	21	98	97	3.18062	21	98	97	4.18062	21	98	97	5.18062	21	98	97	6.18062	21	98	97	7.18062	21	98	97	8.18062	21	98	97	9.18062	22	98	97	10.1806	20	98	97	11.1806	20	98	97	12.1806	20	98	97
99	98	1.1799	21	99	98	2.1799	21	99	98	3.1799	21	99	98	4.1799	21	99	98	5.1799	21	99	98	6.1799	21	99	98	7.1799	21	99	98	8.1799	21	99	98	9.1799	22	99	98	10.1799	20.75	99	98	11.1799	21	99	98	12.1799	21	99	98
100	99	1.17918	21	100	99	2.17918	21	100	99	3.17918	21	100	99	4.17918	21	100	99	5.17918	21	100	99	6.17918	21	100	99	7.17918	21	100	99	8.17918	21	100	99	9.17918	22	100	99	10.1792	20	100	99	11.1792	20	100	99	12.1792	20	100	99
101	100	1.17847	21	101	100	2.17847	21	101	100	3.17847	21	101	100	4.17847	21	101	100	5.17847	21	101	100	6.17847	21	101	100	7.17847	21	101	100	8.17847	21	101	100	9.17847	22	101	100	10.1785	20.75	101	100	11.1785	21	101	100	12.1785	21	101	100
102	101	1.17775	21	102	101	2.17775	21	102	101	3.17775	21	102	101	4.17775	21	102	101	5.17775	21	102	101	6.17775	21	102	101	7.17775	21	102	101	8.17775	21	102	101	9.17775	22	102	101	10.1778	20	102	101	11.1778	20	102	101	12.1778	20	102	101
103	102	1.17704	21	103	102	2.17704	21	103	102	3.17704	21	103	102	4.17704	21	103	102	5.17704	21	103	102	6.17704	21	103	102	7.17704	21	103	102	8.17704	21	103	102	9.17704	22	103	102	10.177	20.75	103	102	11.177	21	103	102	12.177	21	103	102
104	103	1.17632	21	104	103	2.17632	21	104	103	3.17632	21	104	103	4.17632	21	104	103	5.17632	21	104	103	6.17632	21	104	103	7.17632	21	104	103	8.17632	21	104	103	9.17632	22	104	103	10.1763	20	104	103	11.1763	20	104	103	12.1763	20	104	103
105	104	1.17561	21	105	104	2.17561	21	105	104	3.17561	21	105	104	4.17561	21	105	104	5.17561	21	105	104	6.17561	21	105	104	7.17561	21	105	104	8.17561	21	105	104	9.17561	22	105	104	10.1756	20.75	105	104	11.1756	21	105	104	12.1756	21	105	104
106	105	1.17489	21	106	105	2.17489	21	106	105	3.17489	21	106	105	4.17489	21	106	105	5.17489	21	106	105	6.17489	21	106	105	7.17489	21	106	105	8.17489	21	106	105	9.17489	22	106	105	10.1749	20	106	105	11.1749	20	106	105	12.1749	20	106	105
107	106	1.17418	21	107	106	2.17418	21	107	106	3.17418	21	107	106	4.17418	21	107	106	5.17418	21	107	106	6.17418	21	107	106	7.17418	21	107	106	8.17418	21	107	106	9.17418	22	107	106	10.1742	20.75	107	106	11.1742	21	107	106	12.1742	21	107	106
108	107	1.17346	21	108	107	2.17346	21	108	107	3.17346	21	108	107	4.17346	21	108	107	5.17346	21	108	107	6.17346	21	108	107	7.17346	21	108	107	8.17346	21	108	107	9.17346	22	108	107	10.1735	20	108	107	11.1735	20	108	107	12.1735	20	108	107
109	108	1.17275	21	109	108	2.17275	21	109	108	3.17275	21	109	108	4.17275	21	109	108	5.17275	21	109	108	6.17275	21	109	108	7.17275	21	109	108	8.17275	21	109	108	9.17275	22	109	108	10.1727	20.75	109	108	11.1727	21	109	108	12.1727	21	109	108
110	109	1.17203	21	110	109	2.17203	21	110	109	3.17203	21	110	109	4.17203	21	110	109	5.17203	21	110	109	6.17203	21	110	109	7.17203	21	110	109	8.17203	21	110	109	9.17203	22	110	109	10.172	20	110	109	11.172	20	110	109	12.172	20	110	109
111	110	1.17132	21	111	110	2.17132	21	111	110	3.17132	21	111	110	4.17132	21	111	110	5.17132	21	111	110	6.17132	21	111	110	7.17132	21	111	110	8.17132	21	111	110	9.17132	22	111	110	10.1713	20.75	111	110	11.1713	21	111	110	12.1713	21	111	110
112	111	1.1706	21	112	111	2.1706	21	112	111	3.1706	21	112	111	4.1706	21	112	111	5.1706	21	112	111	6.1706	21	112	111	7.1706	21	112	111	8.1706	21	112	111	9.1706	22	112	111	10.1706	20	112	111	11.1706	20	112	111	12.1706	20	112	111
113	112	1.16989	21	113	112	2.16989	21	113	112	3.16989	21	113	112	4.16989	21	113	112	5.16989	21	113	112	6.16989	21	113	112	7.16989	21	113	112	8.16989	21	113	112	9.16989	22	113	112	10.1699	20.75	113	112	11.1699	21	113	112	12.1699	21	113	112
114	113	1.16917	21	114	113	2.16917	21	114	113	3.16917	21	114	113	4.16917	21	114	113	5.16917	21	114	113	6.16917	21	114	113	7.16917	21	114	113	8.16917	21	114	113	9.16917	22	114	113	10.1692	20	114	113	11.1692	20	114	113	12.1692	20	114	113
115	114	1.16845	21	115	114	2.16845	21	115	114	3.16845	21	115	114	4.16845	21	115	114	5.16845	21	115	114	6.16845	21	115	114	7.16845	21	115	114	8.16845	21	115	114	9.16845	22	115	114	10.1685	20.75	115	114	11.1685	21	115	114	12.1685	21	115	114
116	115	1.16774	21	116	115	2.16774	21	116	115	3.16774	21	116	115	4.16774	21	116	115	5.16774	21	116	115	6.16774	21	116	115	7.16774	21	116	115	8.16774	21	116	115	9.16774	22	116	115	10.1677	20	116	115	11.1677	20	116	115	12.1677	20	116	115
117	116	1.16702	21	117	116	2.16702	21	117	116	3.16702	21	117	116	4.16702	21	117	116	5.16702	21	117	116	6.16702	21	117	116	7.16702	21	117	116	8.16702	21	117	116	9.16702	22	117	116	10.167	20.75	117	116	11.167	21	117	116	12.167	21	117	116
118	117	1.16631	21	118	117	2.16631	21	118	117	3.16631	21	118	117	4.16631	21	118	117	5.16631	21	118	117	6.16631	21	118	117	7.16631	21	118	117	8.16631	21	118	117	9.16631	22	118	117	10.1663	20	118	117	11.1663	20	118	117	12.1663	20	118	117
119	118	1.16559	21	119	118	2.16559	21	119	118	3.16559	21	119	118	4.16559	21	119	118	5.16559	21	119	118	6.16559	21	119	118	7.16559	21	119	118	8.16559	21	119	118	9.16559	22	119	118	10.1656	20.75	119	118	11.1656	21	119	118	12.1656	21	119	118
120	119	1.16488	21	120	119	2.16488	21	120	119	3.16488	21	120	119	4.16488	21	120	119	5.16488	21	120	119	6.16488	21	120	119	7.16488	21	120	119	8.16488	21	120	119	9.16488	22	120	119	10.1649	20	120	119	11.1649	20	120	119	12.1649	20	120	119
121	120	1.16416	21	121	120	2.16416	21	121	120	3.16416	21	121	120	4.16416	21	121	120	5.16416	21	121	120	6.16416	21	121	120	7.16416	21	121	120	8.16416	21	121	120	9.16416	22	121	120	10.1642	20.75	121	120	11.1642	21	121	120	12.1642	21	121	120
122	121	1.16345	21	122	121	2.16345	21	122	121	3.16345	21	122	121	4.16345	21	122	121	5.16345	21	122	121	6.16345	21	122	121	7.16345	21	122	121	8.16345	21	122	121	9.16345	22	122	121	10.1634	20	122	121	11.1634	20	122	121	12.1634	20	122	121
123	122	1.16273	21	123	122	2.16273	21	123	122	3.16273	21	123	122	4.16273	21	123	122	5.16273	21	123	122	6.16273	21	123	122	7.16273	21	123	122	8.16273	21	123	122	9.16273	22	123	122	10.1627	20.75	123	122	11.1627	21	123	122	12.1627	21	123	122
124	123	1.16202	21	124	123	2.16202	21	124	123	3.16202	21	124	123	4.16202	21	124	123	5.16202	21	124	123	6.16202	21	124	123	7.16202	21	124	123	8.16202	21	124	123	9.16202	22	124	123	10.162	20	124	123	11.162	20	124	123	12.162	20	124	123
125	124	1.1613	21	125	124	2.1613	21	125	124	3.1613	21	125	124	4.1613	21	125	124	5.1613	21	125	124	6.1613	21	125	124	7.1613	21	125	124	8.1613	21	125	124	9.1613	22	125	124	10.1613	20.75	125	124	11.1613	21	125	124	12.1613	21	125	124
126	125	1.16059	21	126	125	2.16059	21	126	125	3.16059	21	126	125	4.16059	21	126	125	5.16059	21	126	125	6.16059	21	126	125	7.16059	21	126	125	8.16059	21	126	125	9.16059	22	126	125	10.1606	20	126	125	11.1606	20	126	125	12.1606	20	126	125
127	126	1.15987	21	127	126	2.15987	21	127	126	3.15987	21	127	126	4.15987	21	127	126	5.15987	21	127	126	6.15987	21	127	126	7.15987	21	127	126	8.15987	21	127	126	9.15987	22	127	126	10.1599	20.75	127	126	11.1599	21	127	126	12.1599	21	127	126
128	127	1.15916	21	128	127	2.15916	21	128	127	3.15916	21	128	127	4.15916	21	128	127	5.15916	21	128	127	6.15916	21	128	127	7.15916	21	128	127	8.15916	21	128	127	9.15916	22	128	127	10.1592	20	128	127	11.1592	20	128	127	12.1592	20	128	127
129	128	1.15844	21	129	128	2.15844	21	129	128	3.15844	21	129	128	4.15844	21	129	128	5.15844	21	129	128	6.15844	21	129	128	7.15844	21	129	128	8.15844	21	129	128	9.15844	22	129	128	10.1584	20.75	129	128	11.1584	21	129	128	12.1584	21	129	128
130	129	1.15773	21	130	129	2.15773	21	130	129	3.15773	21	130	129	4.15773	21	130	129	5.15773	21	130	129	6.15773	21	130	129	7.15773	21	130	129	8.15773	21	130	129	9.15773	22	130	129	10.1577	20	130	129	11.1577	20	130	129	12.1577	20	130	129
131	130	1.15701	21	131	130	2.15701	21	131	130	3.15701	21	131	130	4.15701	21	131	130	5.15701	21	131	130	6.15701	21	131	130	7.15701	21	131	130	8.15701	21	131	130	9.15701	22	131	130	10.157	20.75	131	130	11.157	21	131	130	12.157	21	131	130
132	131	1.15629	21	132	131	2.15629	21	132	131	3.15629	21	132	131	4.15629	21	132	131	5.15629	21	132	131	6.15629	21	132	131	7.15629	21	132	131	8.15629	21	132	131	9.15629	22	132	131	10.1563	20	132	131	11.1563	20	132	131	12.1563	20	132	131
133	132	1.15558	21	133	132	2.15558	21	133	132	3.15558	21	133	132	4.15558	21	133	132	5.15558	21	133	132	6.15558	21	133	132	7.15558	21	133	132	8.15558	21	133	132	9.15558	22	133	132	10.1556	20.75	133	132	11.1556	21	133	132	12.1556	21	133	132
134	133	1.15486	21	134	133	2.15486	21	134	133	3.15486	21	134	133	4.15486	21	134	133	5.15486	21	134	133	6.15486	21	134	133	7.15486	21	134	133	8.15486	21	134	133	9.15486	22	134	133	10.1549	20	134	133	11.1549	20	134	133	12.1549	20	134	133
135	134	1.15415	21	135	134	2.15415	21	135	134	3.15415	21	135	134	4.15415	21	135	134	5.15415	21	135	134	6.15415	21	135	134	7.15415	21	135	134	8.15415	21	135	134	9.15415	22	135	134	10.1541	20.75	135	134	11.1541	21	135	134	12.1541	21	135	134
136	135	1.15343	21	136	135	2.15343	21	136	135	3.15343	21	136	135	4.15343	21	136	135	5.15343	21	136	135	6.15343	21	136	135	7.15343	21	136	135	8.15343	21	136	135	9.15343	22	136	135	10.1534	20	136	135	11.1534	20	136	135	12.1534	20	136	135
137	136	1.15272	21	137	136	2.15272	21	137	136	3.15272	21	137	136	4.15272	21	137	136	5.15272	21	137	136	6.15272	21	137	136	7.15272	21	137	136	8.15272	21	137	136	9.15272	22	137	136	10.1527	20.75	137	136	11.1527	21	137	136	12.1527	21	137	136
138	137	1.152	21	138	137	2.152	21	138	137	3.152	21	138	137	4.152	21	138	137	5.152	21	138	137	6.152	21	138	137	7.152	21	138	137	8.152	21	138	137	9.152	22	138	137	10.152	20	138	137	11.152	20	138	137	12.152	20	138	137
139	138	1.15129	21	139	138	2.15129	21	139	138	3.15129	21	139	138	4.15129	21	139	138	5.15129	21	139	138	6.15129	21	139	138	7.15129	21	139	138	8.15129	21	139	138	9.15129	22	139	138	10.1513	20.75	139	138	11.1513	21	139	138	12.1513	21	139	138
140	139	1.15057	21	140	139	2.15057	21	140	139	3.15057	21	140	139	4.15057	21	140	139	5.15057	21	140	139	6.15057	21	140	139	7.15057	21	140	139	8.15057	21	140	139	9.15057	22	140	139	10.1506	20	140	139	11.1506	20	140	139	12.1506	20	140	139
141	140	1.14986	21	141	140	2.14986	21	141	140	3.14986	21	141	140	4.14986	21	141	140	5.14986	21	141	140	6.14986	21	141	140	7.14986	21	141	140	8.14986	21	141	140	9.14986	22	141	140	10.1499	20.75	141	140	11.1499	21	141	140	12.1499	21	141	140
142	141	1.14914	21	142	141	2.14914	21	142	141	3.14914	21	142	141	4.14914	21	142	141	5.14914	21	142	141	6.14914	21	142	141	7.14914	21	142	141	8.14914	21	142	141	9.14914	22	142	141	10.1491	20	142	141	11.1491	20	142	141	12.1491	20	142	141
143	142	1.14843	21	143	142	2.14843	21	143	142	3.14843	21	143	142	4.14843	21	143	142	5.14843	21	143	142	6.14843	21	143	142	7.14843	21	143	142	8.14843	21	143	142	9.14843	22	143	142	10.1484	20.75	143	142	11.1484	21	143	142	12.1484	21	143	142
144	143	1.14771	21	144	143	2.14771	21	144	143	3.14771	21	144	143	4.14771	21	144	143	5.14771	21	144	143	6.14771	21	144	143	7.14771	21	144	143	8.14771	21	144	143	9.14771	22	144	143	10.1477	20	144	143	11.1477	20	144	143	12.1477	20	144	143
145	144	1.147	21	145	144	2.147	21	145	144	3.147	21	145	144	4.147	21	145	144	5.147	21	145	144	6.147	21	145	144	7.147	21	145	144	8.147	21	145	144	9.147	22	145	144	10.147	20.75	145	144	11.147	21	145	144	12.147	21	145	144
146	145	1.14628	21	146	145	2.14628	21	146	145	3.14628	21	146	145	4.14628	21	146	145	5.14628	21	146	145	6.14628	21	146	145	7.14628	21	146	145	8.14628	21	146	145	9.14628	22	146	145	10.1463	20	146	145	11.1463	20	146	145	12.1463	20	146	145
147	146	1.14557	21	147	146	2.14557	21	147	146	3.14557	21	147	146	4.14557	21	147	146	5.14557	21	147	146	6.14557	21	147	146	7.14557	21	147	146	8.14557	21	147	146	9.14557	22	147	146	10.1456	20.75	147	146	11.1456	21	147	146	12.1456	21	147	146
148	147	1.14485	21	148	147	2.14485	21	148	147	3.14485	21	148	147	4.14485	21	148	147	5.14485	21	148	147	6.14485	21	148	147	7.14485	21	148	147	8.14485	21	148	147	9.14485	22	148	147	10.1448	20	148	147	11.1448	20	148	147	12.1448	20	148	147
149	148	1.14413	21	149	148	2.14413	21	149	148	3.14413	21	149	148	4.14413	21	149	148	5.14413	21	149	148	6.14413	21	149	148	7.14413	21	149	148	8.14413	21	149	148	9.14413	22	149	148	10.1441	20.75	149	148	11.1441	21	149	148	12.1441	21	149	148
150	149	1.14342	21	150	149	2.14342	21	150	149	3.14342	21	150	149	4.14342	21	150	149	5.14342	21	150	149	6.14342	21	150	149	7.14342	21	150	149	8.14342	21	150	149	9.14342	22	150	149	10.1434	20	150	149	11.1434	20	150	149	12.1434	20	150	149
151	150	1.1427	21	151	150	2.1427	21	151	150	3.1427	21	151	150	4.1427	21	151	150	5.1427	21	151	150	6.1427	21	151	150	7.1427	21	151	150	8.1427	21	151	150	9.1427	22	151	150	10.1427	20.75	151	150	11.1427	21	151	150	12.1427	21	151	150
152	151	1.14199	21	152	151	2.14199	21	152	151	3.14199	21	152	151	4.14199	21	152	151	5.14199	21	152	151	6.14199	21	152	151	7.14199	21	152	151	8.14199	21	152	151	9.14199	22	152	151	10.142	20	152	151	11.142	20	152	151	12.142	20	152	151
153	152	1.14127	21	153	152	2.14127	21	153	152	3.14127	21	153	152	4.14127	21	153	152	5.14127	21	153	152	6.14127	21	153	152	7.14127	21	153	152	8.14127	21	153	152	9.14127	22	153	152	10.1413	20.75	153	152	11.1413	21	153	152	12.1413	21	153	152
154	153	1.14056	21	154	153	2.14056	21	154	153	3.14056	21	154	153	4.14056	21	154	153	5.14056	21	154	153	6.14056	21	154	153	7.14056	21	154	153	8.14056	21	154	153	9.14056	22	154	153	10.1406	20	154	153	11.1406	20	154	153	12.1406	20	154	153
155	154	1.13984	21	155	154	2.13984	21	155	154	3.13984	21	155	154	4.13984	21	155	154	5.13984	21	155	154	6.13984	21	155	154	7.13984	21	155	154	8.13984	21	155	154	9.13984	22	155	154	10.1398	20.75	155	154	11.1398	21	155	154	12.1398	21	155	154
156	155	1.13913	21	156	155	2.13913	21	156	155	3.13913	21	156	155	4.13913	21	156	155	5.13913	21	156	155	6.13913	21	156	155	7.13913	21	156	155	8.13913	21	156	155	9.13913	22	156	155	10.1391	20	156	155	11.1391	20	156	155	12.1391	20	156	155
157	156	1.13841	21	157	156	2.13841	21	157	156	3.13841	21	157	156	4.13841	21	157	156	5.13841	21	157	156	6.13841	21	157	156	7.13841	21	157	156	8.13841	21	157	156	9.13841	22	157	156	10.1384	20.75	157	156	11.1384	21	157	156	12.1384	21	157	156
158	157	1.1377	21	158	157	2.1377	21	158	157	3.1377	21	158	157	4.1377	21	158	157	5.1377	21	158	157	6.1377	21	158	157	7.1377	21	158	157	8.1377	21	158	157	9.1377	22	158	157	10.1377	20	158	157	11.1377	20	158	157	12.1377	20	158	157
159	158	1.13698	21	159	158	2.13698	21	159	158	3.13698	21	159	158	4.13698	21	159	158	5.13698	21	159	158	6.13698	21	159	158	7.13698	21	159	158	8.13698	21	159	158	9.13698	22	159	158	10.137	20.75	159	158	11.137	21	159	158	12.137	21	159	158
160	159	1.13627	21	160	159	2.13627	21	160	159	3.13627	21	160	159	4.13627	21	160	159	5.13627	21	160	159	6.13627	21	160	159	7.13627	21	160	159	8.13627	21	160	159	9.13627	22	160	159	10.1363	20	160	159	11.1363	20	160	159	12.1363	20	160	159
161	160	1.13555	21	161	160	2.13555	21	161	160	3.13555	21	161	160	4.13555	21	161	160	5.13555	21	161	160	6.13555	21	161	160	7.13555	21	161	160	8.13555	21	161	160	9.13555	22	161	160	10.1356	20.75	161	160	11.1356	21	161	160	12.1356	21	161	160
162	161	1.13484	21	162	161	2.13484	21	162	161	3.13484	21	162	161	4.13484	21	162	161	5.13484	21	162	161	6.13484	21	162	161	7.13484	21	162	161	8.13484	21	162	161	9.13484	22	162	161	10.1348	20	162	161	11.1348	20	162	161	12.1348	20	162	161
163	162	1.13412	21	163	162	2.13412	21	163	162	3.13412	21	163	162	4.13412	21	163	162	5.13412	21	163	162	6.13412	21	163	162	7.13412	21	163	162	8.13412	21	163	162	9.13412	22	163	162	10.1341	20.75	163	162	11.1341	21	163	162	12.1341	21	163	162
164	163	1.1334	21	164	163	2.1334	21	164	163	3.1334	21	164	163	4.1334	21	164	163	5.1334	21	164	163	6.1334	21	164	163	7.1334	21	164	163	8.1334	21	164	163	9.1334	22	164	163	10.1334	20	164	163	11.1334	20	164	163	12.1334	20	164	163
165	164	1.13269	21	165	164	2.13269	21	165	164	3.13269	21	165	164	4.13269	21	165	164	5.13269	21	165	164	6.13269	21	165	164	7.13269	21	165	164	8.13269	21	165	164	9.13269	22	165	164	10.1327	20.75	165	164	11.1327	21	165	164	12.1327	21	165	164
166	165	1.13197	21	166	165	2.13197	21	166	165	3.13197	21	166	165	4.13197	21	166	165	5.13197	21	166	165	6.13197	21	166	165	7.13197	21	166	165	8.13197	21	166	165	9.13197	22	166	165	10.132	20	166	165	11.132	20	166	165	12.132	20	166	165
167	166	1.13126	21	167	166	2.13126	21	167	166	3.13126	21	167	166	4.13126	21	167	166	5.13126	21	167	166	6.13126	21	167	166	7.13126	21	167	166	8.13126	21	167	166	9.13126	22	167	166	10.1313	20.75	167	166	11.1313	21	167	166	12.1313	21	167	166
168	167	1.13054	21	168	167	2.13054	21	168	167	3.13054	21	168	167	4.13054	21	168	167	5.13054	21	168	167	6.13054	21	168	167	7.13054	21	168	167	8.13054	21	168	167	9.13054	22	168	167	10.1305	20	168	167	11.1305	20	168	167	12.1305	20	168	167
169	168	1.12983	21	169	168	2.12983	21	169	168	3.12983	21	169	168	4.12983	21	169	168	5.12983	21	169	168	6.12983	21	169	168	7.12983	21	169	168	8.12983	21	169	168	9.12983	22	169	168	10.1298	20.75	169	168	11.1298	21	169	168	12.1298	21	169	168
170	169	1.12911	21	170	169	2.12911	21	170	169	3.12911	21	170	169	4.12911	21	170	169	5.12911	21	170	169	6.12911	21	170	169	7.12911	21	170	169	8.12911	21	170	169	9.12911	22	170	169	10.1291	20	170	169	11.1291	20	170	169	12.1291	20	170	169
171	170	1.1284	21	171	170	2.1284	21	171	170	3.1284	21	171	170	4.1284	21	171	170	5.1284	21	171	170	6.1284	21	171	170	7.1284	21	171	170	8.1284	21	171	170	9.1284	22	171	170	10.1284	20.75	171	170	11.1284	21	171	170	12.1284	21	171	170
172	171	1.12768	21	172	171	2.12768	21	172	171	3.12768	21	172	171	4.12768	21	172	171	5.12768	21	172	171	6.12768	21	172	171	7.12768	21	172	171	8.12768	21	172	171	9.12768	22	172	171	10.1277	20	172	171	11.1277	20	172	171	12.1277	20	172	171
173	172	1.12697	21	173	172	2.12697	21	173	172	3.12697	21	173	172	4.12697	21	173	172	5.12697	21	173	172	6.12697	21	173	172	7.12697	21	173	172	8.12697	21	173	172	9.12697	22	173	172	10.127	20.75	173	172	11.127	21	173	172	12.127	21	173	172
174	173	1.12625	21	174	173	2.12625	21	174	173	3.12625	21	174	173	4.12625	21	174	173	5.12625	21	174	173	6.12625	21	174	173	7.12625	21	174	173	8.12625	21	174	173	9.12625	22	174	173	10.1263	20	174	173	11.1263	20	174	173	12.1263	20	174	173
175	174	1.12554	21	175	174	2.12554	21	175	174	3.12554	21	175	174	4.12554	21	175	174	5.12554	21	175	174	6.12554	21	175	174	7.12554	21	175	174	8.12554	21	175	174	9.12554	22	175	174	10.1255	20.75	175	174	11.1255	21	175	174	12.1255	21	175	174
176	175	1.12482	21	176	175	2.12482	21	176	175	3.12482	21	176	175	4.12482	21	176	175	5.12482	21	176	175	6.12482	21	176	175	7.12482	21	176	175	8.12482	21	176	175	9.12482	22	176	175	10.1248	20	176	175	11.1248	20	176	175	12.1248	20	176	175
177	176	1.12411	21	177	176	2.12411	21	177	176	3.12411	21	177	176	4.12411	21	177	176	5.12411	21	177	176	6.12411	21	177	176	7.12411	21	177	176	8.12411	21	177	176	9.12411	22	177	176	10.1241	20.75	177	176	11.1241	21	177	176	12.1241	21	177	176
178	177	1.12339	21	178	177	2.12339	21	178	177	3.12339	21	178	177	4.12339	21	178	177	5.12339	21	178	177	6.12339	21	178	177	7.12339	21	178	177	8.12339	21	178	177	9.12339	22	178	177	10.1234	20	178	177	11.1234	20	178	177	12.1234	20	178	177
179	178	1.12268	21	179	178	2.12268	21	179	178	3.12268	21	179	178	4.12268	21	179	178	5.12268	21	179	178	6.12268	21	179	178	7.12268	21	179	178	8.12268	21	179	178	9.12268	22	179	178	10.1227	20.75	179	178	11.1227	21	179	178	12.1227	21	179	178
180	179	1.12196	21	180	179	2.12196	21	180	179	3.12196	21	180	179	4.12196	21	180	179	5.12196	21	180	179	6.12196	21	180	179	7.12196	21	180	179	8.12196	21	180	179	9.12196	22	180	179	10.122	20	180	179	11.122	20	180	179	12.122	20	180	179
181	180	1.12124	21	181	180	2.12124	21	181	180	3.12124	21	181	180	4.12124	21	181	180	5.12124	21	181	180	6.12124	21	181	180	7.12124	21	181	180	8.12124	21	181	180	9.12124	22	181	180	10.1212	20.75	181	180	11.1212	21	181	180	12.1212	21	181	180
182	181	1.12053	21	182	181	2.12053	21	182	181	3.12053	21	182	181	4.12053	21	182	181	5.12053	21	182	181	6.12053	21	182	181	7.12053	21	182	181	8.12053	21	182	181	9.12053	22	182	181	10.1205	20	182	181	11.1205	20	182	181	12.1205	20	182	181
183	182	1.11981	21	183	182	2.11981	21	183	182	3.11981	21	183	182	4.11981	21	183	182	5.11981	21	183	182	6.11981	21	183	182	7.11981	21	183	182	8.11981	21	183	182	9.11981	22	183	182	10.1198	20.75	183	182	11.1198	21	183	182	12.1198	21	183	182
184	183	1.1191	21	184	183	2.1191	21	184	183	3.1191	21	184	183	4.1191	21	184	183	5.1191	21	184	183	6.1191	21	184	183	7.1191	21	184	183	8.1191	21	184	183	9.1191	22	184	183	10.1191	20	184	183	11.1191	20	184	183	12.1191	20	184	183
185	184	1.11838	21	185	184	2.11838	21	185	184	3.11838	21	185	184	4.11838	21	185	184	5.11838	21	185	184	6.11838	21	185	184	7.11838	21	185	184	8.11838	21	185	184	9.11838	22	185	184	10.1184	20.75	185	184	11.1184	21	185	184	12.1184	21	185	184
186	185	1.11767	21	186	185	2.11767	21	186	185	3.11767	21	186	185	4.11767	21	186	185	5.11767	21	186	185	6.11767	21	186	185	7.11767	21	186	185	8.11767	21	186	185	9.11767	22	186	185	10.1177	20	186	185	11.1177	20	186	185	12.1177	20	186	185
187	186	1.11695	21	187	186	2.11695	21	187	186	3.11695	21	187	186	4.11695	21	187	186	5.11695	21	187	186	6.11695	21	187	186	7.11695	21	187	186	8.11695	21	187	186	9.11695	22	187	186	10.117	20.75	187	186	11.117	21	187	186	12.117	21	187	186
188	187	1.11624	21	188	187	2.11624	21	188	187	3.11624	21	188	187	4.11624	21	188	187	5.11624	21	188	187	6.11624	21	188	187	7.11624	21	188	187	8.11624	21	188	187	9.11624	22	188	187	10.1162	20	188	187	11.1162	20	188	187	12.1162	20	188	187
189	188	1.11552	21	189	188	2.11552	21	189	188	3.11552	21	189	188	4.11552	21	189	188	5.11552	21	189	188	6.11552	21	189	188	7.11552	21	189	188	8.11552	21	189	188	9.11552	22	189	188	10.1155	20.75	189	188	11.1155	21	189	188	12.1155	21	189	188
190	189	1.11481	21	190	189	2.11481	21	190	189	3.11481	21	190	189	4.11481	21	190	189	5.11481	21	190	189	6.11481	21	190	189	7.11481	21	190	189	8.11481	21	190	189	9.11481	22	190	189	10.1148	20	190	189	11.1148	20	190	189	12.1148	20	190	189
191	190	1.11409	21	191	190	2.11409	21	191	190	3.11409	21	191	190	4.11409	21	191	190	5.11409	21	191	190	6.11409	21	191	190	7.11409	21	191	190	8.11409	21	191	190	9.11409	22	191	190	10.1141	20.75	191	190	11.1141	21	191	190	12.1141	21	191	190
192	191	1.11338	21	192	191	2.11338	21	192	191	3.11338	21	192	191	4.11338	21	192	191	5.11338	21	192	191	6.11338	21	192	191	7.11338	21	192	191	8.11338	21	192	191	9.11338	22	192	191	10.1134	20	192	191	11.1134	20	192	191	12.1134	20	192	191
193	192	1.11266	21	193	192	2.11266	21	193	192	3.11266	21	193	192	4.11266	21	193	192	5.11266	21	193	192	6.11266	21	193	192	7.11266	21	193	192	8.11266	21	193	192	9.11266	22	193	192	10.1127	20.75	193	192	11.1127	21	193	192	12.1127	21	193	192
194	193	1.11195	21	194	193	2.11195	21	194	193	3.11195	21	194	193	4.11195	21	194	193	5.11195	21	194	193	6.11195	21	194	193	7.11195	21	194	193	8.11195	21	194	193	9.11195	22	194	193	10.1119	20	194	193	11.1119	20	194	193	12.1119	20	194	193
195	194	1.11123	21	195	194	2.11123	21	195	194	3.11123	21	195	194	4.11123	21	195	194	5.11123	21	195	194	6.11123	21	195	194	7.11123	21	195	194	8.11123	21	195	194	9.11123	22	195	194	10.1112	20.75	195	194	11.1112	21	195	194	12.1112	21	195	194
196	195	1.11052	21	196	195	2.11052	21	196	195	3.11052	21	196	195	4.11052	21	196	195	5.11052	21	196	195	6.11052	21	196	195	7.11052	21	196	195	8.11052	21	196	195	9.11052	22	196	195	10.1105	20	196	195	11.1105	20	196	195	12.1105	20	196	195
197	196	1.1098	21	197	196	2.1098	21	197	196	3.1098	21	197	196	4.1098	21	197	196	5.1098	21	197	196	6.1098	21	197	196	7.1098	21	197	196	8.1098	21	197	196	9.1098	22	197	196	10.1098	20.75	197	196	11.1098	21	197	196	12.1098	21	197	196
198	197	1.10908	21	198	197	2.10908	21	198	197	3.10908	21	198	197	4.10908	21	198	197	5.10908	21	198	197	6.10908	21	198	197	7.10908	21	198	197	8.10908	21	198	197	9.10908	22	198	197	10.1091	20	198	197	11.1091	20	198	197	12.1091	20	198	197
199	198	1.10837	21	199	198	2.10837	21	199	198	3.10837	21	199	198	4.10837	21	199	198	5.10837	21	199	198	6.10837	21	199	198	7.10837	21	199	198	8.10837	21	199	198	9.10837	22	199	198	10.1084	20.75	199	198	11.1084	21	199	198	12.1084	21	199	198
200	199	1.10765	21	200	199	2.10765	21	200	199	3.10765	21	200	199	4.10765	21	200	199	5.10765	21	200	199	6.10765	21	200	199	7.10765	21	200	199	8.10765	21	200	199	9.10765	22	200	199	10.1077	20	200	199	11.1077	20	200	199	12.1077	20	200	199
201	200	1.10694	21	201	200	2.10694	21	201	200	3.10694	21	201	200	4.10694	21	201	200	5.10694	21	201	200	6.10694	21	201	200	7.10694	21	201	200	8.10694	21	201	200	9.10694	22	201	200	10.1069	20.75	201	200	11.1069	21	201	200	12.1069	21	201	200
202	201	1.10622	21	202	201	2.10622	21	202	201	3.10622	21	202	201	4.10622	21	202	201	5.10622	21	202	201	6.10622	21	202	201	7.10622	21	202	201	8.10622	21	202	201	9.10622	22	202	201	10.1062	20	202	201	11.1062	20	202	201	12.1062	20	202	201
203	202	1.10551	21	203	202	2.10551	21	203	202	3.10551	21	203	202	4.10551	21	203	202	5.10551	21	203	202	6.10551	21	203	202	7.10551	21	203	202	8.10551	21	203	202	9.10551	22	203	202	10.1055	20.75	203	202	11.1055	21	203	202	12.1055	21	203	202
204	203	1.10479	21	204	203	2.10479	21	204	203	3.10479	21	204	203	4.10479	21	204	203	5.10479	21	204	203	6.10479	21	204	203	7.10479	21	204	203	8.10479	21	204	203	9.10479	22	204	203	10.1048	20	204	203	11.1048	20	204	203	12.1048	20	204	203
205	204	1.10408	21	205	204	2.10408	21	205	204	3.10408	21	205	204	4.10408	21	205	204	5.10408	21	205	204	6.10408	21	205	204	7.10408	21	205	204	8.10408	21	205	204	9.10408	22	205	204	10.1041	20.75	205	204	11.1041	21	205	204	12.1041	21	205	204
206	205	1.10336	21	206	205	2.10336	21	206	205	3.10336	21	206	205	4.10336	21	206	205	5.10336	21	206	205	6.10336	21	206	205	7.10336	21	206	205	8.10336	21	206	205	9.10336	22	206	205	10.1034	20	206	205	11.1034	20	206	205	12.1034	20	206	205
207	206	1.10265	21	207	206	2.10265	21	207	206	3.10265	21	207	206	4.10265	21	207	206	5.10265	21	207	206	6.10265	21	207	206	7.10265	21	207	206	8.10265	21	207	206	9.10265	22	207	206	10.1026	20.75	207	206	11.1026	21	207	206	12.1026	21	207	206
208	207	1.10193	21	208	207	2.10193	21	208	207	3.10193	21	208	207	4.10193	21	208	207	5.10193	21	208	207	6.10193	21	208	207	7.10193	21	208	207	8.10193	21	208	207	9.10193	22	208	207	10.1019	20	208	207	11.1019	20	208	207	12.1019	20	208	207
209	208	1.10122	21	209	208	2.10122	21	209	208	3.10122	21	209	208	4.10122	21	209	208	5.10122	21	209	208	6.10122	21	209	208	7.10122	21	209	208	8.10122	21	209	208	9.10122	22	209	208	10.1012	20.75	209	208	11.1012	21	209	208	12.1012	21	209	208
210	209	1.1005	21	210	209	2.1005	21	210	209	3.1005	21	210	209	4.1005	21	210	209	5.1005	21	210	209	6.1005	21	210	209	7.1005	21	210	209	8.1005	21	210	209	9.1005	22	210	209	10.1005	20	210	209	11.1005	20	210	209	12.1005	20	210	209
211	210	1.09979	21	211	210	2.09979	21	211	210	3.09979	21	211	210	4.09979	21	211	210	5.09979	21	211	210	6.09979	21	211	210	7.09979	21	211	210	8.09979	21	211	210	9.09979	22	211	210	10.0998	20.75	211	210	11.0998	21	211	210	12.0998	21	211	210
212	211	1.09907	21	212	211	2.09907	21	212	211	3.09907	21	212	211	4.09907	21	212	211	5.09907	21	212	211	6.09907	21	212	211	7.09907	21	212	211	8.09907	21	212	211	9.09907	22	212	211	10.0991	20	212	211	11.0991	20	212	211	12.0991	20	212	211
213	212	1.09835	21	213	212	2.09835	21	213	212	3.09835	21	213	212	4.09835	21	213	212	5.09835	21	213	212	6.09835	21	213	212	7.09835	21	213	212	8.09835	21	213	212	9.09835	22	213	212	10.0984	20.75	213	212	11.0984	21	213	212	12.0984	21	213	212
214	213	1.09764	21	214	213	2.09764	21	214	213	3.09764	21	214	213	4.09764	21	214	213	5.09764	21	214	213	6.09764	21	214	213	7.09764	21	214	213	8.09764	21	214	213	9.09764	22	214	213	10.0976	20	214	213	11.0976	20	214	213	12.0976	20	214	213
215	214	1.09692	21	215	214	2.09692	21	215	214	3.09692	21	215	214	4.09692	21	215	214	5.09692	21	215	214	6.09692	21	215	214	7.09692	21	215	214	8.09692	21	215	214	9.09692	22	215	214	10.0969	20.75	215	214	11.0969	21	215	214	12.0969	21	215	214
216	215	1.09621	21	216	215	2.09621	21	216	215	3.09621	21	216	215	4.09621	21	216	215	5.09621	21	216	215	6.09621	21	216	215	7.09621	21	216	215	8.09621	21	216	215	9.09621	22	216	215	10.0962	20	216	215	11.0962	20	216	215	12.0962	20	216	215
217	216	1.09549	21	217	216	2.09549	21	217	216	3.09549	21	217	216	4.09549	21	217	216	5.09549	21	217	216	6.09549	21	217	216	7.09549	21	217	216	8.09549	21	217	216	9.09549	22	217	216	10.0955	20.75	217	216	11.0955	21	217	216	12.0955	21	217	216
218	217	1.09478	21	218	217	2.09478	21	218	217	3.09478	21	218	217	4.09478	21	218	217	5.09478	21	218	217	6.09478	21	218	217	7.09478	21	218	217	8.09478	21	218	217	9.09478	22	218	217	10.0948	20	218	217	11.0948	20	218	217	12.0948	20	218	217
219	218	1.09406	21	219	218	2.09406	21	219	218	3.09406	21	219	218	4.09406	21	219	218	5.09406	21	219	218	6.09406	21	219	218	7.09406	21	219	218	8.09406	21	219	218	9.09406	22	219	218	10.0941	20.75	219	218	11.0941	21	219	218	12.0941	21	219	218
220	219	1.09335	21	220	219	2.09335	21	220	219	3.09335	21	220	219	4.09335	21	220	219	5.09335	21	220	219	6.09335	21	220	219	7.09335	21	220	219	8.09335	21	220	219	9.09335	22	220	219	10.0933	20	220	219	11.0933	20	220	219	12.0933	20	220	219
221	220	1.09263	21	221	220	2.09263	21	221	220	3.09263	21	221	220	4.09263	21	221	220	5.09263	21	221	220	6.09263	21	221	220	7.09263	21	221	220	8.09263	21	221	220	9.09263	22	221	220	10.0926	20.75	221	220	11.0926	21	221	220	12.0926	21	221	220
222	221	1.09192	21	222	221	2.09192	21	222	221	3.09192	21	222	221	4.09192	21	222	221	5.09192	21	222	221	6.09192	21	222	221	7.09192	21	222	221	8.09192	21	222	221	9.09192	22	222	221	10.0919	20	222	221	11.0919	20	222	221	12.0919	20	222	221
223	222	1.0912	21	223	222	2.0912	21	223	222	3.0912	21	223	222	4.0912	21	223	222	5.0912	21	223	222	6.0912	21	223	222	7.0912	21	223	222	8.0912	21	223	222	9.0912	22	223	222	10.0912	20.75	223	222	11.0912	21	223	222	12.0912	21	223	222
224	223	1.09049	21	224	223	2.09049	21	224	223	3.09049	21	224	223	4.09049	21	224	223	5.09049	21	224	223	6.09049	21	224	223	7.09049	21	224	223	8.09049	21	224	223	9.09049	22	224	223	10.0905	20	224	223	11.0905	20	224	223	12.0905	20	224	223
225	224	1.08977	21	225	224	2.08977	21	225	224	3.08977	21	225	224	4.08977	21	225	224	5.08977	21	225	224	6.08977	21	225	224	7.08977	21	225	224	8.08977	21	225	224	9.08977	22	225	224	10.0898	20.75	225	224	11.0898	21	225	224	12.0898	21	225	224
226	225	1.08906	21	226	225	2.08906	21	226	225	3.08906	21	226	225	4.08906	21	226	225	5.08906	21	226	225	6.08906	21	226	225	7.08906	21	226	225	8.08906	21	226	225	9.08906	22	226	225	10.0891	20	226	225	11.0891	20	226	225	12.0891	20	226	225
227	226	1.08834	21	227	226	2.08834	21	227	226	3.08834	21	227	226	4.08834	21	227	226	5.08834	21	227	226	6.08834	21	227	226	7.08834	21	227	226	8.08834	21	227	226	9.08834	22	227	226	10.0883	20.75	227	226	11.0883	21	227	226	12.0883	21	227	226
228	227	1.08763	21	228	227	2.08763	21	228	227	3.08763	21	228	227	4.08763	21	228	227	5.08763	21	228	227	6.08763	21	228	227	7.08763	21	228	227	8.08763	21	228	227	9.08763	22	228	227	10.0876	20	228	227	11.0876	20	228	227	12.0876	20	228	227
229	228	1.08691	21	229	228	2.08691	21	229	228	3.08691	21	229	228	4.08691	21	229	228	5.08691	21	229	228	6.08691	21	229	228	7.08691	21	229	228	8.08691	21	229	228	9.08691	22	229	228	10.0869	20.75	229	228	11.0869	21	229	228	12.0869	21	229	228
230	229	1.08619	21	230	229	2.08619	21	230	229	3.08619	21	230	229	4.08619	21	230	229	5.08619	21	230	229	6.08619	21	230	229	7.08619	21	230	229	8.08619	21	230	229	9.08619	22	230	229	10.0862	20	230	229	11.0862	20	230	229	12.0862	20	230	229
231	230	1.08548	21	231	230	2.08548	21	231	230	3.08548	21	231	230	4.08548	21	231	230	5.08548	21	231	230	6.08548	21	231	230	7.08548	21	231	230	8.08548	21	231	230	9.08548	22	231	230	10.0855	20.75	231	230	11.0855	21	231	230	12.0855	21	231	230
232	231	1.08476	21	232	231	2.08476	21	232	231	3.08476	21	232	231	4.08476	21	232	231	5.08476	21	232	231	6.08476	21	232	231	7.08476	21	232	231	8.08476	21	232	231	9.08476	22	232	231	10.0848	20	232	231	11.0848	20	232	231	12.0848	20	232	231
233	232	1.08405	21	233	232	2.08405	21	233	232	3.08405	21	233	232	4.08405	21	233	232	5.08405	21	233	232	6.08405	21	233	232	7.08405	21	233	232	8.08405	21	233	232	9.08405	22	233	232	10.084	20.75	233	232	11.084	21	233	232	12.084	21	233	232
234	233	1.08333	21	234	233	2.08333	21	234	233	3.08333	21	234	233	4.08333	21	234	233	5.08333	21	234	233	6.08333	21	234	233	7.08333	21	234	233	8.08333	21	234	233	9.08333	22	234	233	10.0833	20	234	233	11.0833	20	234	233	12.0833	20	234	233
235	234	1.08262	21	235	234	2.08262	21	235	234	3.08262	21	235	234	4.08262	21	235	234	5.08262	21	235	234	6.08262	21	235	234	7.08262	21	235	234	8.08262	21	235	234	9.08262	22	235	234	10.0826	20.75	235	234	11.0826	21	235	234	12.0826	21	235	234
236	235	1.0819	21	236	235	2.0819	21	236	235	3.0819	21	236	235	4.0819	21	236	235	5.0819	21	236	235	6.0819	21	236	235	7.0819	21	236	235	8.0819	21	236	235	9.0819	22	236	235	10.0819	20	236	235	11.0819	20	236	235	12.0819	20	236	235
237	236	1.08119	21	237	236	2.08119	21	237	236	3.08119	21	237	236	4.08119	21	237	236	5.08119	21	237	236	6.08119	21	237	236	7.08119	21	237	236	8.08119	21	237	236	9.08119	22	237	236	10.0812	20.75	237	236	11.0812	21	237	236	12.0812	21	237	236
238	237	1.08047	21	238	237	2.08047	21	238	237	3.08047	21	238	237	4.08047	21	238	237	5.08047	21	238	237	6.08047	21	238	237	7.08047	21	238	237	8.08047	21	238	237	9.08047	22	238	237	10.0805	20	238	237	11.0805	20	238	237	12.0805	20	238	237
239	238	1.07976	21	239	238	2.07976	21	239	238	3.07976	21	239	238	4.07976	21	239	238	5.07976	21	239	238	6.07976	21	239	238	7.07976	21	239	238	8.07976	21	239	238	9.07976	22	239	238	10.0798	20.75	239	238	11.0798	21	239	238	12.0798	21	239	238
240	239	1.07904	21	240	239	2.07904	21	240	239	3.07904	21	240	239	4.07904	21	240	239	5.07904	21	240	239	6.07904	21	240	239	7.07904	21	240	239	8.07904	21	240	239	9.07904	22	240	239	10.079	20	240	239	11.079	20	240	239	12.079	20	240	239
241	240	1.07833	21	241	240	2.07833	21	241	240	3.07833	21	241	240	4.07833	21	241	240	5.07833	21	241	240	6.07833	21	241	240	7.07833	21	241	240	8.07833	21	241	240	9.07833	22	241	240	10.0783	20.75	241	240	11.0783	21	241	240	12.0783	21	241	240
242	241	1.07761	21	242	241	2.07761	21	242	241	3.07761	21	242	241	4.07761	21	242	241	5.07761	21	242	241	6.07761	21	242	241	7.07761	21	242	241	8.07761	21	242	241	9.07761	22	242	241	10.0776	20	242	241	11.0776	20	242	241	12.0776	20	242	241
243	242	1.0769	21	243	242	2.0769	21	243	242	3.0769	21	243	242	4.0769	21	243	242	5.0769	21	243	242	6.0769	21	243	242	7.0769	21	243	242	8.0769	21	243	242	9.0769	22	243	242	10.0769	20.75	243	242	11.0769	21	243	242	12.0769	21	243	242
244	243	1.07618	21	244	243	2.07618	21	244	243	3.07618	21	244	243	4.07618	21	244	243	5.07618	21	244	243	6.07618	21	244	243	7.07618	21	244	243	8.07618	21	244	243	9.07618	22	244	243	10.0762	20	244	243	11.0762	20	244	243	12.0762	20	244	243
245	244	1.07546	21	245	244	2.07546	21	245	244	3.07546	21	245	244	4.07546	21	245	244	5.07546	21	245	244	6.07546	21	245	244	7.07546	21	245	244	8.07546	21	245	244	9.07546	22	245	244	10.0755	20.75	245	244	11.0755	21	245	244	12.0755	21	245	244
246	245	1.07475	21	246	245	2.07475	21	246	245	3.07475	21	246	245	4.07475	21	246	245	5.07475	21	246	245	6.07475	21	246	245	7.07475	21	246	245	8.07475	21	246	245	9.07475	22	246	245	10.0747	20	246	245	11.0747	20	246	245	12.0747	20	246	245
247	246	1.07403	21	247	246	2.07403	21	247	246	3.07403	21	247	246	4.07403	21	247	246	5.07403	21	247	246	6.07403	21	247	246	7.07403	21	247	246	8.07403	21	247	246	9.07403	22	247	246	10.074	20.75	247	246	11.074	21	247	246	12.074	21	247	246
248	247	1.07332	21	248	247	2.07332	21	248	247	3.07332	21	248	247	4.07332	21	248	247	5.07332	21	248	247	6.07332	21	248	247	7.07332	21	248	247	8.07332	21	248	247	9.07332	22	248	247	10.0733	20	248	247	11.0733	20	248	247	12.0733	20	248	247
249	248	1.0726	21	249	248	2.0726	21	249	248	3.0726	21	249	248	4.0726	21	249	248	5.0726	21	249	248	6.0726	21	249	248	7.0726	21	249	248	8.0726	21	249	248	9.0726	22	249	248	10.0726	20.75	249	248	11.0726	21	249	248	12.0726	21	249	248
250	249	1.07189	21	250	249	2.07189	21	250	249	3.07189	21	250	249	4.07189	21	250	249	5.07189	21	250	249	6.07189	21	250	249	7.07189	21	250	249	8.07189	21	250	249	9.07189	22	250	249	10.0719	20	250	249	11.0719	20	250	249	12.0719	20	250	249
251	250	1.07117	21	251	250	2.07117	21	251	250	3.07117	21	251	250	4.07117	21	251	250	5.07117	21	251	250	6.07117	21	251	250	7.07117	21	251	250	8.07117	21	251	250	9.07117	22	251	250	10.0712	20.75	251	250	11.0712	21	251	250	12.0712	21	251	250
252	251	1.07046	21	252	251	2.07046	21	252	251	3.07046	21	252	251	4.07046	21	252	251	5.07046	21	252	251	6.07046	21	252	251	7.07046	21	252	251	8.07046	21	252	251	9.07046	22	252	251	10.0705	20	252	251	11.0705	20	252	251	12.0705	20	252	251
253	252	1.06974	21	253	252	2.06974	21	253	252	3.06974	21	253	252	4.06974	21	253	252	5.06974	21	253	252	6.06974	21	253	252	7.06974	21	253	252	8.06974	21	253	252	9.06974	22	253	252	10.0697	20.75	253	252	11.0697	21	253	252	12.0697	21	253	252
254	253	1.06903	21	254	253	2.06903	21	254	253	3.06903	21	254	253	4.06903	21	254	253	5.06903	21	254	253	6.06903	21	254	253	7.06903	21	254	253	8.06903	21	254	253	9.06903	22	254	253	10.069	20	254	253	11.069	20	254	253	12.069	20	254	253
255	254	1.06831	21	255	254	2.06831	21	255	254	3.06831	21	255	254	4.06831	21	255	254	5.06831	21	255	254	6.06831	21	255	254	7.06831	21	255	254	8.06831	21	255	254	9.06831	22	255	254	10.0683	20.75	255	254	11.0683	21	255	254	12.0683	21	255	254
256	255	1.0676	21	256	255	2.0676	21	256	255	3.0676	21	256	255	4.0676	21	256	255	5.0676	21	256	255	6.0676	21	256	255	7.0676	21	256	255	8.0676	21	256	255	9.0676	22	256	255	10.0676	20	256	255	11.0676	20	256	255	12.0676	20	256	255
257	256	1.06688	21	257	256	2.06688	21	257	256	3.06688	21	257	256	4.06688	21	257	256	5.06688	21	257	256	6.06688	21	257	256	7.06688	21	257	256	8.06688	21	257	256	9.06688	22	257	256	10.0669	20.75	257	256	11.0669	21	257	256	12.0669	21	257	256
258	257	1.06617	21	258	257	2.06617	21	258	257	3.06617	21	258	257	4.06617	21	258	257	5.06617	21	258	257	6.06617	21	258	257	7.06617	21	258	257	8.06617	21	258	257	9.06617	22	258	257	10.0662	20	258	257	11.0662	20	258	257	12.0662	20	258	257
259	258	1.06545	21	259	258	2.06545	21	259	258	3.06545	21	259	258	4.06545	21	259	258	5.06545	21	259	258	6.06545	21	259	258	7.06545	21	259	258	8.06545	21	259	258	9.06545	22	259	258	10.0655	20.75	259	258	11.0655	21	259	258	12.0655	21	259	258
260	259	1.06474	21	260	259	2.06474	21	260	259	3.06474	21	260	259	4.06474	21	260	259	5.06474	21	260	259	6.06474	21	260	259	7.06474	21	260	259	8.06474	21	260	259	9.06474	22	260	259	10.0647	20	260	259	11.0647	20	260	259	12.0647	20	260	259
261	260	1.06402	21	261	260	2.06402	21	261	260	3.06402	21	261	260	4.06402	21	261	260	5.06402	21	261	260	6.06402	21	261	260	7.06402	21	261	260	8.06402	21	261	260	9.06402	22	261	260	10.064	20.75	261	260	11.064	21	261	260	12.064	21	261	260
262	261	1.0633	21	262	261	2.0633	21	262	261	3.0633	21	262	261	4.0633	21	262	261	5.0633	21	262	261	6.0633	21	262	261	7.0633	21	262	261	8.0633	21	262	261	9.0633	22	262	261	10.0633	20	262	261	11.0633	20	262	261	12.0633	20	262	261
263	262	1.06259	21	263	262	2.06259	21	263	262	3.06259	21	263	262	4.06259	21	263	262	5.06259	21	263	262	6.06259	21	263	262	7.06259	21	263	262	8.06259	21	263	262	9.06259	22	263	262	10.0626	20.75	263	262	11.0626	21	263	262	12.0626	21	263	262
264	263	1.06187	21	264	263	2.06187	21	264	263	3.06187	21	264	263	4.06187	21	264	263	5.06187	21	264	263	6.06187	21	264	263	7.06187	21	264	263	8.06187	21	264	263	9.06187	22	264	263	10.0619	20	264	263	11.0619	20	264	263	12.0619	20	264	263
265	264	1.06116	21	265	264	2.06116	21	265	264	3.06116	21	265	264	4.06116	21	265	264	5.06116	21	265	264	6.06116	21	265	264	7.06116	21	265	264	8.06116	21	265	264	9.06116	22	265	264	10.0612	20.75	265	264	11.0612	21	265	264	12.0612	21	265	264
266	265	1.06044	21	266	265	2.06044	21	266	265	3.06044	21	266	265	4.06044	21	266	265	5.06044	21	266	265	6.06044	21	266	265	7.06044	21	266	265	8.06044	21	266	265	9.06044	22	266	265	10.0604	20	266	265	11.0604	20	266	265	12.0604	20	266	265
267	266	1.05973	21	267	266	2.05973	21	267	266	3.05973	21	267	266	4.05973	21	267	266	5.05973	21	267	266	6.05973	21	267	266	7.05973	21	267	266	8.05973	21	267	266	9.05973	22	267	266	10.0597	20.75	267	266	11.0597	21	267	266	12.0597	21	267	266
268	267	1.05901	21	268	267	2.05901	21	268	267	3.05901	21	268	267	4.05901	21	268	267	5.05901	21	268	267	6.05901	21	268	267	7.05901	21	268	267	8.05901	21	268	267	9.05901	22	268	267	10.059	20	268	267	11.059	20	268	267	12.059	20	268	267
269	268	1.0583	21	269	268	2.0583	21	269	268	3.0583	21	269	268	4.0583	21	269	268	5.0583	21	269	268	6.0583	21	269	268	7.0583	21	269	268	8.0583	21	269	268	9.0583	22	269	268	10.0583	20.75	269	268	11.0583	21	269	268	12.0583	21	269	268
270	269	1.05758	21	270	269	2.05758	21	270	269	3.05758	21	270	269	4.05758	21	270	269	5.05758	21	270	269	6.05758	21	270	269	7.05758	21	270	269	8.05758	21	270	269	9.05758	22	270	269	10.0576	20	270	269	11.0576	20	270	269	12.0576	20	270	269
271	270	1.05687	21	271	270	2.05687	21	271	270	3.05687	21	271	270	4.05687	21	271	270	5.05687	21	271	270	6.05687	21	271	270	7.05687	21	271	270	8.05687	21	271	270	9.05687	22	271	270	10.0569	20.75	271	270	11.0569	21	271	270	12.0569	21	271	270
272	271	1.05615	21	272	271	2.05615	21	272	271	3.05615	21	272	271	4.05615	21	272	271	5.05615	21	272	271	6.05615	21	272	271	7.05615	21	272	271	8.05615	21	272	271	9.05615	22	272	271	10.0562	20	272	271	11.0562	20	272	271	12.0562	20	272	271
273	272	1.05544	21	273	272	2.05544	21	273	272	3.05544	21	273	272	4.05544	21	273	272	5.05544	21	273	272	6.05544	21	273	272	7.05544	21	273	272	8.05544	21	273	272	9.05544	22	273	272	10.0554	20.75	273	272	11.0554	21	273	272	12.0554	21	273	272
274	273	1.05472	21	274	273	2.05472	21	274	273	3.05472	21	274	273	4.05472	21	274	273	5.05472	21	274	273	6.05472	21	274	273	7.05472	21	274	273	8.05472	21	274	273	9.05472	22	274	273	10.0547	20	274	273	11.0547	20	274	273	12.0547	20	274	273
275	274	1.05401	21	275	274	2.05401	21	275	274	3.05401	21	275	274	4.05401	21	275	274	5.05401	21	275	274	6.05401	21	275	274	7.05401	21	275	274	8.05401	21	275	274	9.05401	22	275	274	10.054	20.75	275	274	11.054	21	275	274	12.054	21	275	274
276	275	1.05329	21	276	275	2.05329	21	276	275	3.05329	21	276	275	4.05329	21	276	275	5.05329	21	276	275	6.05329	21	276	275	7.05329	21	276	275	8.05329	21	276	275	9.05329	22	276	275	10.0533	20	276	275	11.0533	20	276	275	12.0533	20	276	275
277	276	1.05258	21	277	276	2.05258	21	277	276	3.05258	21	277	276	4.05258	21	277	276	5.05258	21	277	276	6.05258	21	277	276	7.05258	21	277	276	8.05258	21	277	276	9.05258	22	277	276	10.0526	20.75	277	276	11.0526	21	277	276	12.0526	21	277	276
278	277	1.05186	21	278	277	2.05186	21	278	277	3.05186	21	278	277	4.05186	21	278	277	5.05186	21	278	277	6.05186	21	278	277	7.05186	21	278	277	8.05186	21	278	277	9.05186	22	278	277	10.0519	20	278	277	11.0519	20	278	277	12.0519	20	278	277
279	278	1.05114	21	279	278	2.05114	21	279	278	3.05114	21	279	278	4.05114	21	279	278	5.05114	21	279	278	6.05114	21	279	278	7.05114	21	279	278	8.05114	21	279	278	9.05114	22	279	278	10.0511	20.75	279	278	11.0511	21	279	278	12.0511	21	279	278
280	279	1.05043	21	280	279	2.05043	21	280	279	3.05043	21	280	279	4.05043	21	280	279	5.05043	21	280	279	6.05043	21	280	279	7.05043	21	280	279	8.05043	21	280	279	9.05043	22	280	279	10.0504	20	280	279	11.0504	20	280	279	12.0504	20	280	279
281	280	1.04971	21	281	280	2.04971	21	281	280	3.04971	21	281	280	4.04971	21	281	280	5.04971	21	281	280	6.04971	21	281	280	7.04971	21	281	280	8.04971	21	281	280	9.04971	22	281	280	10.0497	20.75	281	280	11.0497	21	281	280	12.0497	21	281	280
282	281	1.049	21	282	281	2.049	21	282	281	3.049	21	282	281	4.049	21	282	281	5.049	21	282	281	6.049	21	282	281	7.049	21	282	281	8.049	21	282	281	9.049	22	282	281	10.049	20	282	281	11.049	20	282	281	12.049	20	282	281
283	282	1.04828	21	283	282	2.04828	21	283	282	3.04828	21	283	282	4.04828	21	283	282	5.04828	21	283	282	6.04828	21	283	282	7.04828	21	283	282	8.04828	21	283	282	9.04828	22	283	282	10.0483	20.75	283	282	11.0483	21	283	282	12.0483	21	283	282
284	283	1.04757	21	284	283	2.04757	21	284	283	3.04757	21	284	283	4.04757	21	284	283	5.04757	21	284	283	6.04757	21	284	283	7.04757	21	284	283	8.04757	21	284	283	9.04757	22	284	283	10.0476	20	284	283	11.0476	20	284	283	12.0476	20	284	283
285	284	1.04685	21	285	284	2.04685	21	285	284	3.04685	21	285	284	4.04685	21	285	284	5.04685	21	285	284	6.04685	21	285	284	7.04685	21	285	284	8.04685	21	285	284	9.04685	22	285	284	10.0469	20.75	285	284	11.0469	21	285	284	12.0469	21	285	284
286	285	1.04614	21	286	285	2.04614	21	286	285	3.04614	21	286	285	4.04614	21	286	285	5.04614	21	286	285	6.04614	21	286	285	7.04614	21	286	285	8.04614	21	286	285	9.04614	22	286	285	10.0461	20	286	285	11.0461	20	286	285	12.0461	20	286	285
287	286	1.04542	21	287	286	2.04542	21	287	286	3.04542	21	287	286	4.04542	21	287	286	5.04542	21	287	286	6.04542	21	287	286	7.04542	21	287	286	8.04542	21	287	286	9.04542	22	287	286	10.0454	20.75	287	286	11.0454	21	287	286	12.0454	21	287	286
288	287	1.04471	21	288	287	2.04471	21	288	287	3.04471	21	288	287	4.04471	21	288	287	5.04471	21	288	287	6.04471	21	288	287	7.04471	21	288	287	8.04471	21	288	287	9.04471	22	288	287	10.0447	20	288	287	11.0447	20	288	287	12.0447	20	288	287
289	288	1.04399	21	289	288	2.04399	21	289	288	3.04399	21	289	288	4.04399	21	289	288	5.04399	21	289	288	6.04399	21	289	288	7.04399	21	289	288	8.04399	21	289	288	9.04399	22	289	288	10.044	20.75	289	288	11.044	21	289	288	12.044	21	289	288
290	289	1.04328	21	290	289	2.04328	21	290	289	3.04328	21	290	289	4.04328	21	290	289	5.04328	21	290	289	6.04328	21	290	289	7.04328	21	290	289	8.04328	21	290	289	9.04328	22	290	289	10.0433	20	290	289	11.0433	20	290	289	12.0433	20	290	289
291	290	1.04256	21	291	290	2.04256	21	291	290	3.04256	21	291	290	4.04256	21	291	290	5.04256	21	291	290	6.04256	21	291	290	7.04256	21	291	290	8.04256	21	291	290	9.04256	22	291	290	10.0426	20.75	291	290	11.0426	21	291	290	12.0426	21	291	290
292	291	1.04185	21	292	291	2.04185	21	292	291	3.04185	21	292	291	4.04185	21	292	291	5.04185	21	292	291	6.04185	21	292	291	7.04185	21	292	291	8.04185	21	292	291	9.04185	22	292	291	10.0418	20	292	291	11.0418	20	292	291	12.0418	20	292	291
293	292	1.04113	21	293	292	2.04113	21	293	292	3.04113	21	293	292	4.04113	21	293	292	5.04113	21	293	292	6.04113	21	293	292	7.04113	21	293	292	8.04113	21	293	292	9.04113	22	293	292	10.0411	20.75	293	292	11.0411	21	293	292	12.0411	21	293	292
294	293	1.04041	21	294	293	2.04041	21	294	293	3.04041	21	294	293	4.04041	21	294	293	5.04041	21	294	293	6.04041	21	294	293	7.04041	21	294	293	8.04041	21	294	293	9.04041	22	294	293	10.0404	20	294	293	11.0404	20	294	293	12.0404	20	294	293
295	294	1.0397	21	295	294	2.0397	21	295	294	3.0397	21	295	294	4.0397	21	295	294	5.0397	21	295	294	6.0397	21	295	294	7.0397	21	295	294	8.0397	21	295	294	9.0397	22	295	294	10.0397	20.75	295	294	11.0397	21	295	294	12.0397	21	295	294
296	295	1.03898	21	296	295	2.03898	21	296	295	3.03898	21	296	295	4.03898	21	296	295	5.03898	21	296	295	6.03898	21	296	295	7.03898	21	296	295	8.03898	21	296	295	9.03898	22	296	295	10.039	20	296	295	11.039	20	296	295	12.039	20	296	295
297	296	1.03827	21	297	296	2.03827	21	297	296	3.03827	21	297	296	4.03827	21	297	296	5.03827	21	297	296	6.03827	21	297	296	7.03827	21	297	296	8.03827	21	297	296	9.03827	22	297	296	10.0383	20.75	297	296	11.0383	21	297	296	12.0383	21	297	296
298	297	1.03755	21	298	297	2.03755	21	298	297	3.03755	21	298	297	4.03755	21	298	297	5.03755	21	298	297	6.03755	21	298	297	7.03755	21	298	297	8.03755	21	298	297	9.03755	22	298	297	10.0376	20	298	297	11.0376	20	298	297	12.0376	20	298	297
299	298	1.03684	21	299	298	2.03684	21	299	298	3.03684	21	299	298	4.03684	21	299	298	5.03684	21	299	298	6.03684	21	299	298	7.03684	21	299	298	8.03684	21	299	298	9.03684	22	299	298	10.0368	20.75	299	298	11.0368	21	299	298	12.0368	21	299	298
300	299	1.03612	21	300	299	2.03612	21	300	299	3.03612	21	300	299	4.03612	21	300	299	5.03612	21	300	299	6.03612	21	300	299	7.03612	21	300	299	8.03612	21	300	299	9.03612	22	300	299	10.0361	20	300	299	11.0361	20	300	299	12.0361	20	300	299
301	300	1.03541	21	301	300	2.03541	21	301	300	3.03541	21	301	300	4.03541	21	301	300	5.03541	21	301	300	6.03541	21	301	300	7.03541	21	301	300	8.03541	21	301	300	9.03541	22	301	300	10.0354	20.75	301	300	11.0354	21	301	300	12.0354	21	301	300
302	301	1.03469	21	302	301	2.03469	21	302	301	3.03469	21	302	301	4.03469	21	302	301	5.03469	21	302	301	6.03469	21	302	301	7.03469	21	302	301	8.03469	21	302	301	9.03469	22	302	301	10.0347	20	302	301	11.0347	20	302	301	12.0347	20	302	301
303	302	1.03398	21	303	302	2.03398	21	303	302	3.03398	21	303	302	4.03398	21	303	302	5.03398	21	303	302	6.03398	21	303	302	7.03398	21	303	302	8.03398	21	303	302	9.03398	22	303	302	10.034	20.75	303	302	11.034	21	303	302	12.034	21	303	302
304	303	1.03326	21	304	303	2.03326	21	304	303	3.03326	21	304	303	4.03326	21	304	303	5.03326	21	304	303	6.03326	21	304	303	7.03326	21	304	303	8.03326	21	304	303	9.03326	22	304	303	10.0333	20	304	303	11.0333	20	304	303	12.0333	20	304	303
305	304	1.03255	21	305	304	2.03255	21	305	304	3.03255	21	305	304	4.03255	21	305	304	5.03255	21	305	304	6.03255	21	305	304	7.03255	21	305	304	8.03255	21	305	304	9.03255	22	305	304	10.0325	20.75	305	304	11.0325	21	305	304	12.0325	21	305	304
306	305	1.03183	21	306	305	2.03183	21	306	305	3.03183	21	306	305	4.03183	21	306	305	5.03183	21	306	305	6.03183	21	306	305	7.03183	21	306	305	8.03183	21	306	305	9.03183	22	306	305	10.0318	20	306	305	11.0318	20	306	305	12.0318	20	306	305
307	306	1.03112	21	307	306	2.03112	21	307	306	3.03112	21	307	306	4.03112	21	307	306	5.03112	21	307	306	6.03112	21	307	306	7.03112	21	307	306	8.03112	21	307	306	9.03112	22	307	306	10.0311	20.75	307	306	11.0311	21	307	306	12.0311	21	307	306
308	307	1.0304	21	308	307	2.0304	21	308	307	3.0304	21	308	307	4.0304	21	308	307	5.0304	21	308	307	6.0304	21	308	307	7.0304	21	308	307	8.0304	21	308	307	9.0304	22	308	307	10.0304	20	308	307	11.0304	20	308	307	12.0304	20	308	307
309	308	1.02969	21	309	308	2.02969	21	309	308	3.02969	21	309	308	4.02969	21	309	308	5.02969	21	309	308	6.02969	21	309	308	7.02969	21	309	308	8.02969	21	309	308	9.02969	22	309	308	10.0297	20.75	309	308	11.0297	21	309	308	12.0297	21	309	308
310	309	1.02897	21	310	309	2.02897	21	310	309	3.02897	21	310	309	4.02897	21	310	309	5.02897	21	310	309	6.02897	21	310	309	7.02897	21	310	309	8.02897	21	310	309	9.02897	22	310	309	10.029	20	310	309	11.029	20	310	309	12.029	20	310	309
311	310	1.02825	21	311	310	2.02825	21	311	310	3.02825	21	311	310	4.02825	21	311	310	5.02825	21	311	310	6.02825	21	311	310	7.02825	21	311	310	8.02825	21	311	310	9.02825	22	311	310	10.0283	20.75	311	310	11.0283	21	311	310	12.0283	21	311	310
312	311	1.02754	21	312	311	2.02754	21	312	311	3.02754	21	312	311	4.02754	21	312	311	5.02754	21	312	311	6.02754	21	312	311	7.02754	21	312	311	8.02754	21	312	311	9.02754	22	312	311	10.0275	20	312	311	11.0275	20	312	311	12.0275	20	312	311
313	312	1.02682	21	313	312	2.02682	21	313	312	3.02682	21	313	312	4.02682	21	313	312	5.02682	21	313	312	6.02682	21	313	312	7.02682	21	313	312	8.02682	21	313	312	9.02682	22	313	312	10.0268	20.75	313	312	11.0268	21	313	312	12.0268	21	313	312
314	313	1.02611	21	314	313	2.02611	21	314	313	3.02611	21	314	313	4.02611	21	314	313	5.02611	21	314	313	6.02611	21	314	313	7.02611	21	314	313	8.02611	21	314	313	9.02611	22	314	313	10.0261	20	314	313	11.0261	20	314	313	12.0261	20	314	313
315	314	1.02539	21	315	314	2.02539	21	315	314	3.02539	21	315	314	4.02539	21	315	314	5.02539	21	315	314	6.02539	21	315	314	7.02539	21	315	314	8.02539	21	315	314	9.02539	22	315	314	10.0254	20.75	315	314	11.0254	21	315	314	12.0254	21	315	314
316	315	1.02468	21	316	315	2.02468	21	316	315	3.02468	21	316	315	4.02468	21	316	315	5.02468	21	316	315	6.02468	21	316	315	7.02468	21	316	315	8.02468	21	316	315	9.02468	22	316	315	10.0247	20	316	315	11.0247	20	316	315	12.0247	20	316	315
317	316	1.02396	21	317	316	2.02396	21	317	316	3.02396	21	317	316	4.02396	21	317	316	5.02396	21	317	316	6.02396	21	317	316	7.02396	21	317	316	8.02396	21	317	316	9.02396	22	317	316	10.024	20.75	317	316	11.024	21	317	316	12.024	21	317	316
318	317	1.02325	21	318	317	2.02325	21	318	317	3.02325	21	318	317	4.02325	21	318	317	5.02325	21	318	317	6.02325	21	318	317	7.02325	21	318	317	8.02325	21	318	317	9.02325	22	318	317	10.0232	20	318	317	11.0232	20	318	317	12.0232	20	318	317
319	318	1.02253	21	319	318	2.02253	21	319	318	3.02253	21	319	318	4.02253	21	319	318	5.02253	21	319	318	6.02253	21	319	318	7.02253	21	319	318	8.02253	21	319	318	9.02253	22	319	318	10.0225	20.75	319	318	11.0225	21	319	318	12.0225	21	319	318
320	319	1.02182	21	320	319	2.02182	21	320	319	3.02182	21	320	319	4.02182	21	320	319	5.02182	21	320	319	6.02182	21	320	319	7.02182	21	320	319	8.02182	21	320	319	9.02182	22	320	319	10.0218	20	320	319	11.0218	20	320	319	12.0218	20	320	319
321	320	1.0211	21	321	320	2.0211	21	321	320	3.0211	21	321	320	4.0211	21	321	320	5.0211	21	321	320	6.0211	21	321	320	7.0211	21	321	320	8.0211	21	321	320	9.0211	22	321	320	10.0211	20.75	321	320	11.0211	21	321	320	12.0211	21	321	320
322	321	1.02039	21	322	321	2.02039	21	322	321	3.02039	21	322	321	4.02039	21	322	321	5.02039	21	322	321	6.02039	21	322	321	7.02039	21	322	321	8.02039	21	322	321	9.02039	22	322	321	10.0204	20	322	321	11.0204	20	322	321	12.0204	20	322	321
323	322	1.01967	21	323	322	2.01967	21	323	322	3.01967	21	323	322	4.01967	21	323	322	5.01967	21	323	322	6.01967	21	323	322	7.01967	21	323	322	8.01967	21	323	322	9.01967	22	323	322	10.0197	20.75	323	322	11.0197	21	323	322	12.0197	21	323	322
324	323	1.01896	21	324	323	2.01896	21	324	323	3.01896	21	324	323	4.01896	21	324	323	5.01896	21	324	323	6.01896	21	324	323	7.01896	21	324	323	8.01896	21	324	323	9.01896	22	324	323	10.019	20	324	323	11.019	20	324	323	12.019	20	324	323
325	324	1.01824	21	325	324	2.01824	21	325	324	3.01824	21	325	324	4.01824	21	325	324	5.01824	21	325	324	6.01824	21	325	324	7.01824	21	325	324	8.01824	21	325	324	9.01824	22	325	324	10.0182	20.75	325	324	11.0182	21	325	324	12.0182	21	325	324
326	325	1.01753	21	326	325	2.01753	21	326	325	3.01753	21	326	325	4.01753	21	326	325	5.01753	21	326	325	6.01753	21	326	325	7.01753	21	326	325	8.01753	21	326	325	9.01753	22	326	325	10.0175	20	326	325	11.0175	20	326	325	12.0175	20	326	325
327	326	1.01681	21	327	326	2.01681	21	327	326	3.01681	21	327	326	4.01681	21	327	326	5.01681	21	327	326	6.01681	21	327	326	7.01681	21	327	326	8.01681	21	327	326	9.01681	22	327	326	10.0168	20.75	327	326	11.0168	21	327	326	12.0168	21	327	326
328	327	1.01609	21	328	327	2.01609	21	328	327	3.01609	21	328	327	4.01609	21	328	327	5.01609	21	328	327	6.01609	21	328	327	7.01609	21	328	327	8.01609	21	328	327	9.01609	22	328	327	10.0161	20	328	327	11.0161	20	328	327	12.0161	20	328	327
329	328	1.01538	21	329	328	2.01538	21	329	328	3.01538	21	329	328	4.01538	21	329	328	5.01538	21	329	328	6.01538	21	329	328	7.01538	21	329	328	8.01538	21	329	328	9.01538	22	329	328	10.0154	20.75	329	328	11.0154	21	329	328	12.0154	21	329	328
330	329	1.01466	21	330	329	2.01466	21	330	329	3.01466	21	330	329	4.01466	21	330	329	5.01466	21	330	329	6.01466	21	330	329	7.01466	21	330	329	8.01466	21	330	329	9.01466	22	330	329	10.0147	20	330	329	11.0147	20	330	329	12.0147	20	330	329
331	330	1.01395	21	331	330	2.01395	21	331	330	3.01395	21	331	330	4.01395	21	331	330	5.01395	21	331	330	6.01395	21	331	330	7.01395	21	331	330	8.01395	21	331	330	9.01395	22	331	330	10.0139	20.75	331	330	11.0139	21	331	330	12.0139	21	331	330
332	331	1.01323	21	332	331	2.01323	21	332	331	3.01323	21	332	331	4.01323	21	332	331	5.01323	21	332	331	6.01323	21	332	331	7.01323	21	332	331	8.01323	21	332	331	9.01323	22	332	331	10.0132	20	332	331	11.0132	20	332	331	12.0132	20	332	331
333	332	1.01252	21	333	332	2.01252	21	333	332	3.01252	21	333	332	4.01252	21	333	332	5.01252	21	333	332	6.01252	21	333	332	7.01252	21	333	332	8.01252	21	333	332	9.01252	22	333	332	10.0125	20.75	333	332	11.0125	21	333	332	12.0125	21	333	332
334	333	1.0118	21	334	333	2.0118	21	334	333	3.0118	21	334	333	4.0118	21	334	333	5.0118	21	334	333	6.0118	21	334	333	7.0118	21	334	333	8.0118	21	334	333	9.0118	22	334	333	10.0118	20	334	333	11.0118	20	334	333	12.0118	20	334	333
335	334	1.01109	21	335	334	2.01109	21	335	334	3.01109	21	335	334	4.01109	21	335	334	5.01109	21	335	334	6.01109	21	335	334	7.01109	21	335	334	8.01109	21	335	334	9.01109	22	335	334	10.0111	20.75	335	334	11.0111	21	335	334	12.0111	21	335	334
336	335	1.01037	21	336	335	2.01037	21	336	335	3.01037	21	336	335	4.01037	21	336	335	5.01037	21	336	335	6.01037	21	336	335	7.01037	21	336	335	8.01037	21	336	335	9.01037	22	336	335	10.0104	20	336	335	11.0104	20	336	335	12.0104	20	336	335
337	336	1.00966	21	337	336	2.00966	21	337	336	3.00966	21	337	336	4.00966	21	337	336	5.00966	21	337	336	6.00966	21	337	336	7.00966	21	337	336	8.00966	21	337	336	9.00966	22	337	336	10.0097	20.75	337	336	11.0097	21	337	336	12.0097	21	337	336
338	337	1.00894	21	338	337	2.00894	21	338	337	3.00894	21	338	337	4.00894	21	338	337	5.00894	21	338	337	6.00894	21	338	337	7.00894	21	338	337	8.00894	21	338	337	9.00894	22	338	337	10.0089	20	338	337	11.0089	20	338	337	12.0089	20	338	337
339	338	1.00823	21	339	338	2.00823	21	339	338	3.00823	21	339	338	4.00823	21	339	338	5.00823	21	339	338	6.00823	21	339	338	7.00823	21	339	338	8.00823	21	339	338	9.00823	22	339	338	10.0082	20.75	339	338	11.0082	21	339	338	12.0082	21	339	338
340	339	1.00751	21	340	339	2.00751	21	340	339	3.00751	21	340	339	4.00751	21	340	339	5.00751	21	340	339	6.00751	21	340	339	7.00751	21	340	339	8.00751	21	340	339	9.00751	22	340	339	10.0075	20	340	339	11.0075	20	340	339	12.0075	20	340	339
341	340	1.0068	21	341	340	2.0068	21	341	340	3.0068	21	341	340	4.0068	21	341	340	5.0068	21	341	340	6.0068	21	341	340	7.0068	21	341	340	8.0068	21	341	340	9.0068	22	341	340	10.0068	20.75	341	340	11.0068	21	341	340	12.0068	21	341	340
342	341	1.00608	21	342	341	2.00608	21	342	341	3.00608	21	342	341	4.00608	21	342	341	5.00608	21	342	341	6.00608	21	342	341	7.00608	21	342	341	8.00608	21	342	341	9.00608	22	342	341	10.0061	20	342	341	11.0061	20	342	341	12.0061	20	342	341
343	342	1.00536	21	343	342	2.00536	21	343	342	3.00536	21	343	342	4.00536	21	343	342	5.00536	21	343	342	6.00536	21	343	342	7.00536	21	343	342	8.00536	21	343	342	9.00536	22	343	342	10.0054	20.75	343	342	11.0054	21	343	342	12.0054	21	343	342
344	343	1.00465	21	344	343	2.00465	21	344	343	3.00465	21	344	343	4.00465	21	344	343	5.00465	21	344	343	6.00465	21	344	343	7.00465	21	344	343	8.00465	21	344	343	9.00465	22	344	343	10.0046	20	344	343	11.0046	20	344	343	12.0046	20	344	343
345	344	1.00393	21	345	344	2.00393	21	345	344	3.00393	21	345	344	4.00393	21	345	344	5.00393	21	345	344	6.00393	21	345	344	7.00393	21	345	344	8.00393	21	345	344	9.00393	22	345	344	10.0039	20.75	345	344	11.0039	21	345	344	12.0039	21	345	344
346	345	1.00322	21	346	345	2.00322	21	346	345	3.00322	21	346	345	4.00322	21	346	345	5.00322	21	346	345	6.00322	21	346	345	7.00322	21	346	345	8.00322	21	346	345	9.00322	22	346	345	10.0032	20	346	345	11.0032	20	346	345	12.0032	20	346	345
347	346	1.0025	21	347	346	2.0025	21	347	346	3.0025	21	347	346	4.0025	21	347	346	5.0025	21	347	346	6.0025	21	347	346	7.0025	21	347	346	8.0025	21	347	346	9.0025	22	347	346	10.0025	20.75	347	346	11.0025	21	347	346	12.0025	21	347	346
348	347	1.00179	21	348	347	2.00179	21	348	347	3.00179	21	348	347	4.00179	21	348	347	5.00179	21	348	347	6.00179	21	348	347	7.00179	21	348	347	8.00179	21	348	347	9.00179	22	348	347	10.0018	20	348	347	11.0018	20	348	347	12.0018	20	348	347
349	348	1.00107	21	349	348	2.00107	21	349	348	3.00107	21	349	348	4.00107	21	349	348	5.00107	21	349	348	6.00107	21	349	348	7.00107	21	349	348	8.00107	21	349	348	9.00107	22	349	348	10.0011	20.75	349	348	11.0011	21	349	348	12.0011	21	349	348
350	349	1.00036	21	350	349	2.00036	21	350	349	3.00036	21	350	349	4.00036	21	350	349	5.00036	21	350	349	6.00036	21	350	349	7.00036	21	350	349	8.00036	21	350	349	9.00036	22	350	349	10.0004	20	350	349	11.0004	20	350	349	12.0004	20	350	349
351	350	0.999642	21	351	350	1.99964	21	351	350	2.99964	21	351	350	3.99964	21	351	350	4.99964	21	351	350	5.99964	21	351	350	6.99964	21	351	350	7.99964	21	351	350	8.99964	22	351	350	9.99964	20.75	351	350	10.9996	21	351	350	11.9996	21	351	350
352	351	0.998927	21	352	351	1.99893	21	352	351	2.99893	21	352	351	3.99893	21	352	351	4.99893	21	352	351	5.99893	21	352	351	6.99893	21	352	351	7.99893	21	352	351	8.99893	22	352	351	9.99893	20	352	351	10.9989	20	352	351	11.9989	20	352	351
353	352	0.998212	21	353	352	1.99821	21	353	352	2.99821	21	353	352	3.99821	21	353	352	4.99821	21	353	352	5.99821	21	353	352	6.99821	21	353	352	7.99821	21	353	352	8.99821	22	353	352	9.99821	20.75	353	352	10.9982	21	353	352	11.9982	21	353	352
354	353	0.997496	21	354	353	1.9975	21	354	353	2.9975	21	354	353	3.9975	21	354	353	4.9975	21	354	353	5.9975	21	354	353	6.9975	21	354	353	7.9975	21	354	353	8.9975	22	354	353	9.9975	20	354	353	10.9975	20	354	353	11.9975	20	354	353
355	354	0.996781	21	355	354	1.99678	21	355	354	2.99678	21	355	354	3.99678	21	355	354	4.99678	21	355	354	5.99678	21	355	354	6.99678	21	355	354	7.99678	21	355	354	8.99678	22	355	354	9.99678	20.75	355	354	10.9968	21	355	354	11.9968	21	355	354
356	355	0.996066	21	356	355	1.99607	21	356	355	2.99607	21	356	355	3.99607	21	356	355	4.99607	21	356	355	5.99607	21	356	355	6.99607	21	356	355	7.99607	21	356	355	8.99607	22	356	355	9.99607	20	356	355	10.9961	20	356	355	11.9961	20	356	355
357	356	0.99535	21	357	356	1.99535	21	357	356	2.99535	21	357	356	3.99535	21	357	356	4.99535	21	357	356	5.99535	21	357	356	6.99535	21	357	356	7.99535	21	357	356	8.99535	22	357	356	9.99535	20.75	357	356	10.9954	21	357	356	11.9954	21	357	356
358	357	0.994635	21	358	357	1.99464	21	358	357	2.99464	21	358	357	3.99464	21	358	357	4.99464	21	358	357	5.99464	21	358	357	6.99464	21	358	357	7.99464	21	358	357	8.99464	22	358	357	9.99464	20	358	357	10.9946	20	358	357	11.9946	20	358	357
359	358	0.99392	21	359	358	1.99392	21	359	358	2.99392	21	359	358	3.99392	21	359	358	4.99392	21	359	358	5.99392	21	359	358	6.99392	21	359	358	7.99392	21	359	358	8.99392	22	359	358	9.99392	20.75	359	358	10.9939	21	359	358	11.9939	21	359	358
360	359	0.993205	21	360	359	1.9932	21	360	359	2.9932	21	360	359	3.9932	21	360	359	4.9932	21	360	359	5.9932	21	360	359	6.9932	21	360	359	7.9932	21	360	359	8.9932	22	360	359	9.9932	20	360	359	10.9932	20	360	359	11.9932	20	360	359
361	360	0.992489	21	361	360	1.99249	21	361	360	2.99249	21	361	360	3.99249	21	361	360	4.99249	21	361	360	5.99249	21	361	360	6.99249	21	361	360	7.99249	21	361	360	8.99249	22	361	360	9.99249	20.75	361	360	10.9925	21	361	360	11.9925	21	361	360
362	361	0.991774	21	362	361	1.99177	21	362	361	2.99177	21	362	361	3.99177	21	362	361	4.99177	21	362	361	5.99177	21	362	361	6.99177	21	362	361	7.99177	21	362	361	8.99177	22	362	361	9.99177	20	362	361	10.9918	20	362	361	11.9918	20	362	361
363	362	0.991059	21	363	362	1.99106	21	363	362	2.99106	21	363	362	3.99106	21	363	362	4.99106	21	363	362	5.99106	21	363	362	6.99106	21	363	362	7.99106	21	363	362	8.99106	22	363	362	9.99106	20.75	363	362	10.9911	21	363	362	11.9911	21	363	362
364	363	0.990343	21	364	363	1.99034	21	364	363	2.99034	21	364	363	3.99034	21	364	363	4.99034	21	364	363	5.99034	21	364	363	6.99034	21	364	363	7.99034	21	364	363	8.99034	22	364	363	9.99034	20	364	363	10.9903	20	364	363	11.9903	20	364	363
365	364	0.989628	21	365	364	1.98963	21	365	364	2.98963	21	365	364	3.98963	21	365	364	4.98963	21	365	364	5.98963	21	365	364	6.98963	21	365	364	7.98963	21	365	364	8.98963	22	365	364	9.98963	20.75	365	364	10.9896	21	365	364	11.9896	21	365	364
366	365	0.988913	21	366	365	1.98891	21	366	365	2.98891	21	366	365	3.98891	21	366	365	4.98891	21	366	365	5.98891	21	366	365	6.98891	21	366	365	7.98891	21	366	365	8.98891	22	366	365	9.98891	20	366	365	10.9889	20	366	365	11.9889	20	366	365
367	366	0.988197	21	367	366	1.9882	21	367	366	2.9882	21	367	366	3.9882	21	367	366	4.9882	21	367	366	5.9882	21	367	366	6.9882	21	367	366	7.9882	21	367	366	8.9882	22	367	366	9.9882	20.75	367	366	10.9882	21	367	366	11.9882	21	367	366
368	367	0.987482	21	368	367	1.98748	21	368	367	2.98748	21	368	367	3.98748	21	368	367	4.98748	21	368	367	5.98748	21	368	367	6.98748	21	368	367	7.98748	21	368	367	8.98748	22	368	367	9.98748	20	368	367	10.9875	20	368	367	11.9875	20	368	367
369	368	0.986767	21	369	368	1.98677	21	369	368	2.98677	21	369	368	3.98677	21	369	368	4.98677	21	369	368	5.98677	21	369	368	6.98677	21	369	368	7.98677	21	369	368	8.98677	22	369	368	9.98677	20.75	369	368	10.9868	21	369	368	11.9868	21	369	368
370	369	0.986051	21	370	369	1.98605	21	370	369	2.98605	21	370	369	3.98605	21	370	369	4.98605	21	370	369	5.98605	21	370	369	6.98605	21	370	369	7.98605	21	370	369	8.98605	22	370	369	9.98605	20	370	369	10.9861	20	370	369	11.9861	20	370	369
371	370	0.985336	21	371	370	1.98534	21	371	370	2.98534	21	371	370	3.98534	21	371	370	4.98534	21	371	370	5.98534	21	371	370	6.98534	21	371	370	7.98534	21	371	370	8.98534	22	371	370	9.98534	20.75	371	370	10.9853	21	371	370	11.9853	21	371	370
372	371	0.984621	21	372	371	1.98462	21	372	371	2.98462	21	372	371	3.98462	21	372	371	4.98462	21	372	371	5.98462	21	372	371	6.98462	21	372	371	7.98462	21	372	371	8.98462	22	372	371	9.98462	20	372	371	10.9846	20	372	371	11.9846	20	372	371
373	372	0.983906	21	373	372	1.98391	21	373	372	2.98391	21	373	372	3.98391	21	373	372	4.98391	21	373	372	5.98391	21	373	372	6.98391	21	373	372	7.98391	21	373	372	8.98391	22	373	372	9.98391	20.75	373	372	10.9839	21	373	372	11.9839	21	373	372
374	373	0.98319	21	374	373	1.98319	21	374	373	2.98319	21	374	373	3.98319	21	374	373	4.98319	21	374	373	5.98319	21	374	373	6.98319	21	374	373	7.98319	21	374	373	8.98319	22	374	373	9.98319	20	374	373	10.9832	20	374	373	11.9832	20	374	373
375	374	0.982475	21	375	374	1.98247	21	375	374	2.98247	21	375	374	3.98247	21	375	374	4.98247	21	375	374	5.98247	21	375	374	6.98247	21	375	374	7.98247	21	375	374	8.98247	22	375	374	9.98247	20.75	375	374	10.9825	21	375	374	11.9825	21	375	374
376	375	0.98176	21	376	375	1.98176	21	376	375	2.98176	21	376	375	3.98176	21	376	375	4.98176	21	376	375	5.98176	21	376	375	6.98176	21	376	375	7.98176	21	376	375	8.98176	22	376	375	9.98176	20	376	375	10.9818	20	376	375	11.9818	20	376	375
377	376	0.981044	21	377	376	1.98104	21	377	376	2.98104	21	377	376	3.98104	21	377	376	4.98104	21	377	376	5.98104	21	377	376	6.98104	21	377	376	7.98104	21	377	376	8.98104	22	377	376	9.98104	20.75	377	376	10.981	21	377	376	11.981	21	377	376
378	377	0.980329	21	378	377	1.98033	21	378	377	2.98033	21	378	377	3.98033	21	378	377	4.98033	21	378	377	5.98033	21	378	377	6.98033	21	378	377	7.98033	21	378	377	8.98033	22	378	377	9.98033	20	378	377	10.9803	20	378	377	11.9803	20	378	377
379	378	0.979614	21	379	378	1.97961	21	379	378	2.97961	21	379	378	3.97961	21	379	378	4.97961	21	379	378	5.97961	21	379	378	6.97961	21	379	378	7.97961	21	379	378	8.97961	22	379	378	9.97961	20.75	379	378	10.9796	21	379	378	11.9796	21	379	378
380	379	0.978898	21	380	379	1.9789	21	380	379	2.9789	21	380	379	3.9789	21	380	379	4.9789	21	380	379	5.9789	21	380	379	6.9789	21	380	379	7.9789	21	380	379	8.9789	22	380	379	9.9789	20	380	379	10.9789	20	380	379	11.9789	20	380	379
381	380	0.978183	21	381	380	1.97818	21	381	380	2.97818	21	381	380	3.97818	21	381	380	4.97818	21	381	380	5.97818	21	381	380	6.97818	21	381	380	7.97818	21	381	380	8.97818	22	381	380	9.97818	20.75	381	380	10.9782	21	381	380	11.9782	21	381	380
382	381	0.977468	21	382	381	1.97747	21	382	381	2.97747	21	382	381	3.97747	21	382	381	4.97747	21	382	381	5.97747	21	382	381	6.97747	21	382	381	7.97747	21	382	381	8.97747	22	382	381	9.97747	20	382	381	10.9775	20	382	381	11.9775	20	382	381
383	382	0.976752	21	383	382	1.97675	21	383	382	2.97675	21	383	382	3.97675	21	383	382	4.97675	21	383	382	5.97675	21	383	382	6.97675	21	383	382	7.97675	21	383	382	8.97675	22	383	382	9.97675	20.75	383	382	10.9768	21	383	382	11.9768	21	383	382
384	383	0.976037	21	384	383	1.97604	21	384	383	2.97604	21	384	383	3.97604	21	384	383	4.97604	21	384	383	5.97604	21	384	383	6.97604	21	384	383	7.97604	21	384	383	8.97604	22	384	383	9.97604	20	384	383	10.976	20	384	383	11.976	20	384	383
385	384	0.975322	21	385	384	1.97532	21	385	384	2.97532	21	385	384	3.97532	21	385	384	4.97532	21	385	384	5.97532	21	385	384	6.97532	21	385	384	7.97532	21	385	384	8.97532	22	385	384	9.97532	20.75	385	384	10.9753	21	385	384	11.9753	21	385	384
386	385	0.974607	21	386	385	1.97461	21	386	385	2.97461	21	386	385	3.97461	21	386	385	4.97461	21	386	385	5.97461	21	386	385	6.97461	21	386	385	7.97461	21	386	385	8.97461	22	386	385	9.97461	20	386	385	10.9746	20	386	385	11.9746	20	386	385
387	386	0.973891	21	387	386	1.97389	21	387	386	2.97389	21	387	386	3.97389	21	387	386	4.97389	21	387	386	5.97389	21	387	386	6.97389	21	387	386	7.97389	21	387	386	8.97389	22	387	386	9.97389	20.75	387	386	10.9739	21	387	386	11.9739	21	387	386
388	387	0.973176	21	388	387	1.97318	21	388	387	2.97318	21	388	387	3.97318	21	388	387	4.97318	21	388	387	5.97318	21	388	387	6.97318	21	388	387	7.97318	21	388	387	8.97318	22	388	387	9.97318	20	388	387	10.9732	20	388	387	11.9732	20	388	387
389	388	0.972461	21	389	388	1.97246	21	389	388	2.97246	21	389	388	3.97246	21	389	388	4.97246	21	389	388	5.97246	21	389	388	6.97246	21	389	388	7.97246	21	389	388	8.97246	22	389	388	9.97246	20.75	389	388	10.9725	21	389	388	11.9725	21	389	388
390	389	0.971745	21	390	389	1.97175	21	390	389	2.97175	21	390	389	3.97175	21	390	389	4.97175	21	390	389	5.97175	21	390	389	6.97175	21	390	389	7.97175	21	390	389	8.97175	22	390	389	9.97175	20	390	389	10.9717	20	390	389	11.9717	20	390	389
391	390	0.97103	21	391	390	1.97103	21	391	390	2.97103	21	391	390	3.97103	21	391	390	4.97103	21	391	390	5.97103	21	391	390	6.97103	21	391	390	7.97103	21	391	390	8.97103	22	391	390	9.97103	20.75	391	390	10.971	21	391	390	11.971	21	391	390
392	391	0.970315	21	392	391	1.97031	21	392	391	2.97031	21	392	391	3.97031	21	392	391	4.97031	21	392	391	5.97031	21	392	391	6.97031	21	392	391	7.97031	21	392	391	8.97031	22	392	391	9.97031	20	392	391	10.9703	20	392	391	11.9703	20	392	391
393	392	0.969599	21	393	392	1.9696	21	393	392	2.9696	21	393	392	3.9696	21	393	392	4.9696	21	393	392	5.9696	21	393	392	6.9696	21	393	392	7.9696	21	393	392	8.9696	22	393	392	9.9696	20.75	393	392	10.9696	21	393	392	11.9696	21	393	392
394	393	0.968884	21	394	393	1.96888	21	394	393	2.96888	21	394	393	3.96888	21	394	393	4.96888	21	394	393	5.96888	21	394	393	6.96888	21	394	393	7.96888	21	394	393	8.96888	22	394	393	9.96888	20	394	393	10.9689	20	394	393	11.9689	20	394	393
395	394	0.968169	21	395	394	1.96817	21	395	394	2.96817	21	395	394	3.96817	21	395	394	4.96817	21	395	394	5.96817	21	395	394	6.96817	21	395	394	7.96817	21	395	394	8.96817	22	395	394	9.96817	20.75	395	394	10.9682	21	395	394	11.9682	21	395	394
396	395	0.967453	21	396	395	1.96745	21	396	395	2.96745	21	396	395	3.96745	21	396	395	4.96745	21	396	395	5.96745	21	396	395	6.96745	21	396	395	7.96745	21	396	395	8.96745	22	396	395	9.96745	20	396	395	10.9675	20	396	395	11.9675	20	396	395
397	396	0.966738	21	397	396	1.96674	21	397	396	2.96674	21	397	396	3.96674	21	397	396	4.96674	21	397	396	5.96674	21	397	396	6.96674	21	397	396	7.96674	21	397	396	8.96674	22	397	396	9.96674	20.75	397	396	10.9667	21	397	396	11.9667	21	397	396
398	397	0.966023	21	398	397	1.96602	21	398	397	2.96602	21	398	397	3.96602	21	398	397	4.96602	21	398	397	5.96602	21	398	397	6.96602	21	398	397	7.96602	21	398	397	8.96602	22	398	397	9.96602	20	398	397	10.966	20	398	397	11.966	20	398	397
399	398	0.965308	21	399	398	1.96531	21	399	398	2.96531	21	399	398	3.96531	21	399	398	4.96531	21	399	398	5.96531	21	399	398	6.96531	21	399	398	7.96531	21	399	398	8.96531	22	399	398	9.96531	20.75	399	398	10.9653	21	399	398	11.9653	21	399	398
400	399	0.964592	21	400	399	1.96459	21	400	399	2.96459	21	400	399	3.96459	21	400	399	4.96459	21	400	399	5.96459	21	400	399	6.96459	21	400	399	7.96459	21	400	399	8.96459	22	400	399	9.96459	20	400	399	10.9646	20	400	399	11.9646	20	400	399
401	400	0.963877	21	401	400	1.96388	21	401	400	2.96388	21	401	400	3.96388	21	401	400	4.96388	21	401	400	5.96388	21	401	400	6.96388	21	401	400	7.96388	21	401	400	8.96388	22	401	400	9.96388	20.75	401	400	10.9639	21	401	400	11.9639	21	401	400
402	401	0.963162	21	402	401	1.96316	21	402	401	2.96316	21	402	401	3.96316	21	402	401	4.96316	21	402	401	5.96316	21	402	401	6.96316	21	402	401	7.96316	21	402	401	8.96316	22	402	401	9.96316	20	402	401	10.9632	20	402	401	11.9632	20	402	401
403	402	0.962446	21	403	402	1.96245	21	403	402	2.96245	21	403	402	3.96245	21	403	402	4.96245	21	403	402	5.96245	21	403	402	6.96245	21	403	402	7.96245	21	403	402	8.96245	22	403	402	9.96245	20.75	403	402	10.9624	21	403	402	11.9624	21	403	402
404	403	0.961731	21	404	403	1.96173	21	404	403	2.96173	21	404	403	3.96173	21	404	403	4.96173	21	404	403	5.96173	21	404	403	6.96173	21	404	403	7.96173	21	404	403	8.96173	22	404	403	9.96173	20	404	403	10.9617	20	404	403	11.9617	20	404	403
405	404	0.961016	21	405	404	1.96102	21	405	404	2.96102	21	405	404	3.96102	21	405	404	4.96102	21	405	404	5.96102	21	405	404	6.96102	21	405	404	7.96102	21	405	404	8.96102	22	405	404	9.96102	20.75	405	404	10.961	21	405	404	11.961	21	405	404
406	405	0.9603	21	406	405	1.9603	21	406	405	2.9603	21	406	405	3.9603	21	406	405	4.9603	21	406	405	5.9603	21	406	405	6.9603	21	406	405	7.9603	21	406	405	8.9603	22	406	405	9.9603	20	406	405	10.9603	20	406	405	11.9603	20	406	405
407	406	0.959585	21	407	406	1.95959	21	407	406	2.95959	21	407	406	3.95959	21	407	406	4.95959	21	407	406	5.95959	21	407	406	6.95959	21	407	406	7.95959	21	407	406	8.95959	22	407	406	9.95959	20.75	407	406	10.9596	21	407	406	11.9596	21	407	406
408	407	0.95887	21	408	407	1.95887	21	408	407	2.95887	21	408	407	3.95887	21	408	407	4.95887	21	408	407	5.95887	21	408	407	6.95887	21	408	407	7.95887	21	408	407	8.95887	22	408	407	9.95887	20	408	407	10.9589	20	408	407	11.9589	20	408	407
409	408	0.958154	21	409	408	1.95815	21	409	408	2.95815	21	409	408	3.95815	21	409	408	4.95815	21	409	408	5.95815	21	409	408	6.95815	21	409	408	7.95815	21	409	408	8.95815	22	409	408	9.95815	20.75	409	408	10.9582	21	409	408	11.9582	21	409	408
410	409	0.957439	21	410	409	1.95744	21	410	409	2.95744	21	410	409	3.95744	21	410	409	4.95744	21	410	409	5.95744	21	410	409	6.95744	21	410	409	7.95744	21	410	409	8.95744	22	410	409	9.95744	20	410	409	10.9574	20	410	409	11.9574	20	410	409
411	410	0.956724	21	411	410	1.95672	21	411	410	2.95672	21	411	410	3.95672	21	411	410	4.95672	21	411	410	5.95672	21	411	410	6.95672	21	411	410	7.95672	21	411	410	8.95672	22	411	410	9.95672	20.75	411	410	10.9567	21	411	410	11.9567	21	411	410
412	411	0.956009	21	412	411	1.95601	21	412	411	2.95601	21	412	411	3.95601	21	412	411	4.95601	21	412	411	5.95601	21	412	411	6.95601	21	412	411	7.95601	21	412	411	8.95601	22	412	411	9.95601	20	412	411	10.956	20	412	411	11.956	20	412	411
413	412	0.955293	21	413	412	1.95529	21	413	412	2.95529	21	413	412	3.95529	21	413	412	4.95529	21	413	412	5.95529	21	413	412	6.95529	21	413	412	7.95529	21	413	412	8.95529	22	413	412	9.95529	20.75	413	412	10.9553	21	413	412	11.9553	21	413	412
414	413	0.954578	21	414	413	1.95458	21	414	413	2.95458	21	414	413	3.95458	21	414	413	4.95458	21	414	413	5.95458	21	414	413	6.95458	21	414	413	7.95458	21	414	413	8.95458	22	414	413	9.95458	20	414	413	10.9546	20	414	413	11.9546	20	414	413
415	414	0.953863	21	415	414	1.95386	21	415	414	2.95386	21	415	414	3.95386	21	415	414	4.95386	21	415	414	5.95386	21	415	414	6.95386	21	415	414	7.95386	21	415	414	8.95386	22	415	414	9.95386	20.75	415	414	10.9539	21	415	414	11.9539	21	415	414
416	415	0.953147	21	416	415	1.95315	21	416	415	2.95315	21	416	415	3.95315	21	416	415	4.95315	21	416	415	5.95315	21	416	415	6.95315	21	416	415	7.95315	21	416	415	8.95315	22	416	415	9.95315	20	416	415	10.9531	20	416	415	11.9531	20	416	415
417	416	0.952432	21	417	416	1.95243	21	417	416	2.95243	21	417	416	3.95243	21	417	416	4.95243	21	417	416	5.95243	21	417	416	6.95243	21	417	416	7.95243	21	417	416	8.95243	22	417	416	9.95243	20.75	417	416	10.9524	21	417	416	11.9524	21	417	416
418	417	0.951717	21	418	417	1.95172	21	418	417	2.95172	21	418	417	3.95172	21	418	417	4.95172	21	418	417	5.95172	21	418	417	6.95172	21	418	417	7.95172	21	418	417	8.95172	22	418	417	9.95172	20	418	417	10.9517	20	418	417	11.9517	20	418	417
419	418	0.951001	21	419	418	1.951	21	419	418	2.951	21	419	418	3.951	21	419	418	4.951	21	419	418	5.951	21	419	418	6.951	21	419	418	7.951	21	419	418	8.951	22	419	418	9.951	20.75	419	418	10.951	21	419	418	11.951	21	419	418
420	419	0.950286	21	420	419	1.95029	21	420	419	2.95029	21	420	419	3.95029	21	420	419	4.95029	21	420	419	5.95029	21	420	419	6.95029	21	420	419	7.95029	21	420	419	8.95029	22	420	419	9.95029	20	420	419	10.9503	20	420	419	11.9503	20	420	419
421	420	0.949571	21	421	420	1.94957	21	421	420	2.94957	21	421	420	3.94957	21	421	420	4.94957	21	421	420	5.94957	21	421	420	6.94957	21	421	420	7.94957	21	421	420	8.94957	22	421	420	9.94957	20.75	421	420	10.9496	21	421	420	11.9496	21	421	420
422	421	0.948856	21	422	421	1.94886	21	422	421	2.94886	21	422	421	3.94886	21	422	421	4.94886	21	422	421	5.94886	21	422	421	6.94886	21	422	421	7.94886	21	422	421	8.94886	22	422	421	9.94886	20	422	421	10.9489	20	422	421	11.9489	20	422	421
423	422	0.94814	21	423	422	1.94814	21	423	422	2.94814	21	423	422	3.94814	21	423	422	4.94814	21	423	422	5.94814	21	423	422	6.94814	21	423	422	7.94814	21	423	422	8.94814	22	423	422	9.94814	20.75	423	422	10.9481	21	423	422	11.9481	21	423	422
424	423	0.947425	21	424	423	1.94742	21	424	423	2.94742	21	424	423	3.94742	21	424	423	4.94742	21	424	423	5.94742	21	424	423	6.94742	21	424	423	7.94742	21	424	423	8.94742	22	424	423	9.94742	20	424	423	10.9474	20	424	423	11.9474	20	424	423
425	424	0.94671	21	425	424	1.94671	21	425	424	2.94671	21	425	424	3.94671	21	425	424	4.94671	21	425	424	5.94671	21	425	424	6.94671	21	425	424	7.94671	21	425	424	8.94671	22	425	424	9.94671	20.75	425	424	10.9467	21	425	424	11.9467	21	425	424
426	425	0.945994	21	426	425	1.94599	21	426	425	2.94599	21	426	425	3.94599	21	426	425	4.94599	21	426	425	5.94599	21	426	425	6.94599	21	426	425	7.94599	21	426	425	8.94599	22	426	425	9.94599	20	426	425	10.946	20	426	425	11.946	20	426	425
427	426	0.945279	21	427	426	1.94528	21	427	426	2.94528	21	427	426	3.94528	21	427	426	4.94528	21	427	426	5.94528	21	427	426	6.94528	21	427	426	7.94528	21	427	426	8.94528	22	427	426	9.94528	20.75	427	426	10.9453	21	427	426	11.9453	21	427	426
428	427	0.944564	21	428	427	1.94456	21	428	427	2.94456	21	428	427	3.94456	21	428	427	4.94456	21	428	427	5.94456	21	428	427	6.94456	21	428	427	7.94456	21	428	427	8.94456	22	428	427	9.94456	20	428	427	10.9446	20	428	427	11.9446	20	428	427
429	428	0.943848	21	429	428	1.94385	21	429	428	2.94385	21	429	428	3.94385	21	429	428	4.94385	21	429	428	5.94385	21	429	428	6.94385	21	429	428	7.94385	21	429	428	8.94385	22	429	428	9.94385	20.75	429	428	10.9438	21	429	428	11.9438	21	429	428
430	429	0.943133	21	430	429	1.94313	21	430	429	2.94313	21	430	429	3.94313	21	430	429	4.94313	21	430	429	5.94313	21	430	429	6.94313	21	430	429	7.94313	21	430	429	8.94313	22	430	429	9.94313	20	430	429	10.9431	20	430	429	11.9431	20	430	429
431	430	0.942418	21	431	430	1.94242	21	431	430	2.94242	21	431	430	3.94242	21	431	430	4.94242	21	431	430	5.94242	21	431	430	6.94242	21	431	430	7.94242	21	431	430	8.94242	22	431	430	9.94242	20.75	431	430	10.9424	21	431	430	11.9424	21	431	430
432	431	0.941702	21	432	431	1.9417	21	432	431	2.9417	21	432	431	3.9417	21	432	431	4.9417	21	432	431	5.9417	21	432	431	6.9417	21	432	431	7.9417	21	432	431	8.9417	22	432	431	9.9417	20	432	431	10.9417	20	432	431	11.9417	20	432	431
433	432	0.940987	21	433	432	1.94099	21	433	432	2.94099	21	433	432	3.94099	21	433	432	4.94099	21	433	432	5.94099	21	433	432	6.94099	21	433	432	7.94099	21	433	432	8.94099	22	433	432	9.94099	20.75	433	432	10.941	21	433	432	11.941	21	433	432
434	433	0.940272	21	434	433	1.94027	21	434	433	2.94027	21	434	433	3.94027	21	434	433	4.94027	21	434	433	5.94027	21	434	433	6.94027	21	434	433	7.94027	21	434	433	8.94027	22	434	433	9.94027	20	434	433	10.9403	20	434	433	11.9403	20	434	433
435	434	0.939557	21	435	434	1.93956	21	435	434	2.93956	21	435	434	3.93956	21	435	434	4.93956	21	435	434	5.93956	21	435	434	6.93956	21	435	434	7.93956	21	435	434	8.93956	22	435	434	9.93956	20.75	435	434	10.9396	21	435	434	11.9396	21	435	434
436	435	0.938841	21	436	435	1.93884	21	436	435	2.93884	21	436	435	3.93884	21	436	435	4.93884	21	436	435	5.93884	21	436	435	6.93884	21	436	435	7.93884	21	436	435	8.93884	22	436	435	9.93884	20	436	435	10.9388	20	436	435	11.9388	20	436	435
437	436	0.938126	21	437	436	1.93813	21	437	436	2.93813	21	437	436	3.93813	21	437	436	4.93813	21	437	436	5.93813	21	437	436	6.93813	21	437	436	7.93813	21	437	436	8.93813	22	437	436	9.93813	20.75	437	436	10.9381	21	437	436	11.9381	21	437	436
438	437	0.937411	21	438	437	1.93741	21	438	437	2.93741	21	438	437	3.93741	21	438	437	4.93741	21	438	437	5.93741	21	438	437	6.93741	21	438	437	7.93741	21	438	437	8.93741	22	438	437	9.93741	20	438	437	10.9374	20	438	437	11.9374	20	438	437
439	438	0.936695	21	439	438	1.9367	21	439	438	2.9367	21	439	438	3.9367	21	439	438	4.9367	21	439	438	5.9367	21	439	438	6.9367	21	439	438	7.9367	21	439	438	8.9367	22	439	438	9.9367	20.75	439	438	10.9367	21	439	438	11.9367	21	439	438
440	439	0.93598	21	440	439	1.93598	21	440	439	2.93598	21	440	439	3.93598	21	440	439	4.93598	21	440	439	5.93598	21	440	439	6.93598	21	440	439	7.93598	21	440	439	8.93598	22	440	439	9.93598	20	440	439	10.936	20	440	439	11.936	20	440	439
441	440	0.935265	21	441	440	1.93526	21	441	440	2.93526	21	441	440	3.93526	21	441	440	4.93526	21	441	440	5.93526	21	441	440	6.93526	21	441	440	7.93526	21	441	440	8.93526	22	441	440	9.93526	20.75	441	440	10.9353	21	441	440	11.9353	21	441	440
442	441	0.934549	21	442	441	1.93455	21	442	441	2.93455	21	442	441	3.93455	21	442	441	4.93455	21	442	441	5.93455	21	442	441	6.93455	21	442	441	7.93455	21	442	441	8.93455	22	442	441	9.93455	20	442	441	10.9345	20	442	441	11.9345	20	442	441
443	442	0.933834	21	443	442	1.93383	21	443	442	2.93383	21	443	442	3.93383	21	443	442	4.93383	21	443	442	5.93383	21	443	442	6.93383	21	443	442	7.93383	21	443	442	8.93383	22	443	442	9.93383	20.75	443	442	10.9338	21	443	442	11.9338	21	443	442
444	443	0.933119	21	444	443	1.93312	21	444	443	2.93312	21	444	443	3.93312	21	444	443	4.93312	21	444	443	5.93312	21	444	443	6.93312	21	444	443	7.93312	21	444	443	8.93312	22	444	443	9.93312	20	444	443	10.9331	20	444	443	11.9331	20	444	443
445	444	0.932403	21	445	444	1.9324	21	445	444	2.9324	21	445	444	3.9324	21	445	444	4.9324	21	445	444	5.9324	21	445	444	6.9324	21	445	444	7.9324	21	445	444	8.9324	22	445	444	9.9324	20.75	445	444	10.9324	21	445	444	11.9324	21	445	444
446	445	0.931688	21	446	445	1.93169	21	446	445	2.93169	21	446	445	3.93169	21	446	445	4.93169	21	446	445	5.93169	21	446	445	6.93169	21	446	445	7.93169	21	446	445	8.93169	22	446	445	9.93169	20	446	445	10.9317	20	446	445	11.9317	20	446	445
447	446	0.930973	21	447	446	1.93097	21	447	446	2.93097	21	447	446	3.93097	21	447	446	4.93097	21	447	446	5.93097	21	447	446	6.93097	21	447	446	7.93097	21	447	446	8.93097	22	447	446	9.93097	20.75	447	446	10.931	21	447	446	11.931	21	447	446
448	447	0.930258	21	448	447	1.93026	21	448	447	2.93026	21	448	447	3.93026	21	448	447	4.93026	21	448	447	5.93026	21	448	447	6.93026	21	448	447	7.93026	21	448	447	8.93026	22	448	447	9.93026	20	448	447	10.9303	20	448	447	11.9303	20	448	447
449	448	0.929542	21	449	448	1.92954	21	449	448	2.92954	21	449	448	3.92954	21	449	448	4.92954	21	449	448	5.92954	21	449	448	6.92954	21	449	448	7.92954	21	449	448	8.92954	22	449	448	9.92954	20.75	449	448	10.9295	21	449	448	11.9295	21	449	448
450	449	0.928827	21	450	449	1.92883	21	450	449	2.92883	21	450	449	3.92883	21	450	449	4.92883	21	450	449	5.92883	21	450	449	6.92883	21	450	449	7.92883	21	450	449	8.92883	22	450	449	9.92883	20	450	449	10.9288	20	450	449	11.9288	20	450	449
451	450	0.928112	21	451	450	1.92811	21	451	450	2.92811	21	451	450	3.92811	21	451	450	4.92811	21	451	450	5.92811	21	451	450	6.92811	21	451	450	7.92811	21	451	450	8.92811	22	451	450	9.92811	20.75	451	450	10.9281	21	451	450	11.9281	21	451	450
452	451	0.927396	21	452	451	1.9274	21	452	451	2.9274	21	452	451	3.9274	21	452	451	4.9274	21	452	451	5.9274	21	452	451	6.9274	21	452	451	7.9274	21	452	451	8.9274	22	452	451	9.9274	20	452	451	10.9274	20	452	451	11.9274	20	452	451
453	452	0.926681	21	453	452	1.92668	21	453	452	2.92668	21	453	452	3.92668	21	453	452	4.92668	21	453	452	5.92668	21	453	452	6.92668	21	453	452	7.92668	21	453	452	8.92668	22	453	452	9.92668	20.75	453	452	10.9267	21	453	452	11.9267	21	453	452
454	453	0.925966	21	454	453	1.92597	21	454	453	2.92597	21	454	453	3.92597	21	454	453	4.92597	21	454	453	5.92597	21	454	453	6.92597	21	454	453	7.92597	21	454	453	8.92597	22	454	453	9.92597	20	454	453	10.926	20	454	453	11.926	20	454	453
455	454	0.92525	21	455	454	1.92525	21	455	454	2.92525	21	455	454	3.92525	21	455	454	4.92525	21	455	454	5.92525	21	455	454	6.92525	21	455	454	7.92525	21	455	454	8.92525	22	455	454	9.92525	20.75	455	454	10.9253	21	455	454	11.9253	21	455	454
456	455	0.924535	21	456	455	1.92454	21	456	455	2.92454	21	456	455	3.92454	21	456	455	4.92454	21	456	455	5.92454	21	456	455	6.92454	21	456	455	7.92454	21	456	455	8.92454	22	456	455	9.92454	20	456	455	10.9245	20	456	455	11.9245	20	456	455
457	456	0.92382	21	457	456	1.92382	21	457	456	2.92382	21	457	456	3.92382	21	457	456	4.92382	21	457	456	5.92382	21	457	456	6.92382	21	457	456	7.92382	21	457	456	8.92382	22	457	456	9.92382	20.75	457	456	10.9238	21	457	456	11.9238	21	457	456
458	457	0.923104	21	458	457	1.9231	21	458	457	2.9231	21	458	457	3.9231	21	458	457	4.9231	21	458	457	5.9231	21	458	457	6.9231	21	458	457	7.9231	21	458	457	8.9231	22	458	457	9.9231	20	458	457	10.9231	20	458	457	11.9231	20	458	457
459	458	0.922389	21	459	458	1.92239	21	459	458	2.92239	21	459	458	3.92239	21	459	458	4.92239	21	459	458	5.92239	21	459	458	6.92239	21	459	458	7.92239	21	459	458	8.92239	22	459	458	9.92239	20.75	459	458	10.9224	21	459	458	11.9224	21	459	458
460	459	0.921674	21	460	459	1.92167	21	460	459	2.92167	21	460	459	3.92167	21	460	459	4.92167	21	460	459	5.92167	21	460	459	6.92167	21	460	459	7.92167	21	460	459	8.92167	22	460	459	9.92167	20	460	459	10.9217	20	460	459	11.9217	20	460	459
461	460	0.920959	21	461	460	1.92096	21	461	460	2.92096	21	461	460	3.92096	21	461	460	4.92096	21	461	460	5.92096	21	461	460	6.92096	21	461	460	7.92096	21	461	460	8.92096	22	461	460	9.92096	20.75	461	460	10.921	21	461	460	11.921	21	461	460
462	461	0.920243	21	462	461	1.92024	21	462	461	2.92024	21	462	461	3.92024	21	462	461	4.92024	21	462	461	5.92024	21	462	461	6.92024	21	462	461	7.92024	21	462	461	8.92024	22	462	461	9.92024	20	462	461	10.9202	20	462	461	11.9202	20	462	461
463	462	0.919528	21	463	462	1.91953	21	463	462	2.91953	21	463	462	3.91953	21	463	462	4.91953	21	463	462	5.91953	21	463	462	6.91953	21	463	462	7.91953	21	463	462	8.91953	22	463	462	9.91953	20.75	463	462	10.9195	21	463	462	11.9195	21	463	462
464	463	0.918813	21	464	463	1.91881	21	464	463	2.91881	21	464	463	3.91881	21	464	463	4.91881	21	464	463	5.91881	21	464	463	6.91881	21	464	463	7.91881	21	464	463	8.91881	22	464	463	9.91881	20	464	463	10.9188	20	464	463	11.9188	20	464	463
465	464	0.918097	21	465	464	1.9181	21	465	464	2.9181	21	465	464	3.9181	21	465	464	4.9181	21	465	464	5.9181	21	465	464	6.9181	21	465	464	7.9181	21	465	464	8.9181	22	465	464	9.9181	20.75	465	464	10.9181	21	465	464	11.9181	21	465	464
466	465	0.917382	21	466	465	1.91738	21	466	465	2.91738	21	466	465	3.91738	21	466	465	4.91738	21	466	465	5.91738	21	466	465	6.91738	21	466	465	7.91738	21	466	465	8.91738	22	466	465	9.91738	20	466	465	10.9174	20	466	465	11.9174	20	466	465
467	466	0.916667	21	467	466	1.91667	21	467	466	2.91667	21	467	466	3.91667	21	467	466	4.91667	21	467	466	5.91667	21	467	466	6.91667	21	467	466	7.91667	21	467	466	8.91667	22	467	466	9.91667	20.75	467	466	10.9167	21	467	466	11.9167	21	467	466
468	467	0.915951	21	468	467	1.91595	21	468	467	2.91595	21	468	467	3.91595	21	468	467	4.91595	21	468	467	5.91595	21	468	467	6.91595	21	468	467	7.91595	21	468	467	8.91595	22	468	467	9.91595	20	468	467	10.916	20	468	467	11.916	20	468	467
469	468	0.915236	21	469	468	1.91524	21	469	468	2.91524	21	469	468	3.91524	21	469	468	4.91524	21	469	468	5.91524	21	469	468	6.91524	21	469	468	7.91524	21	469	468	8.91524	22	469	468	9.91524	20.75	469	468	10.9152	21	469	468	11.9152	21	469	468
470	469	0.914521	21	470	469	1.91452	21	470	469	2.91452	21	470	469	3.91452	21	470	469	4.91452	21	470	469	5.91452	21	470	469	6.91452	21	470	469	7.91452	21	470	469	8.91452	22	470	469	9.91452	20	470	469	10.9145	20	470	469	11.9145	20	470	469
471	470	0.913805	21	471	470	1.91381	21	471	470	2.91381	21	471	470	3.91381	21	471	470	4.91381	21	471	470	5.91381	21	471	470	6.91381	21	471	470	7.91381	21	471	470	8.91381	22	471	470	9.91381	20.75	471	470	10.9138	21	471	470	11.9138	21	471	470
472	471	0.91309	21	472	471	1.91309	21	472	471	2.91309	21	472	471	3.91309	21	472	471	4.91309	21	472	471	5.91309	21	472	471	6.91309	21	472	471	7.91309	21	472	471	8.91309	22	472	471	9.91309	20	472	471	10.9131	20	472	471	11.9131	20	472	471
473	472	0.912375	21	473	472	1.91237	21	473	472	2.91237	21	473	472	3.91237	21	473	472	4.91237	21	473	472	5.91237	21	473	472	6.91237	21	473	472	7.91237	21	473	472	8.91237	22	473	472	9.91237	20.75	473	472	10.9124	21	473	472	11.9124	21	473	472
474	473	0.91166	21	474	473	1.91166	21	474	473	2.91166	21	474	473	3.91166	21	474	473	4.91166	21	474	473	5.91166	21	474	473	6.91166	21	474	473	7.91166	21	474	473	8.91166	22	474	473	9.91166	20	474	473	10.9117	20	474	473	11.9117	20	474	473
475	474	0.910944	21	475	474	1.91094	21	475	474	2.91094	21	475	474	3.91094	21	475	474	4.91094	21	475	474	5.91094	21	475	474	6.91094	21	475	474	7.91094	21	475	474	8.91094	22	475	474	9.91094	20.75	475	474	10.9109	21	475	474	11.9109	21	475	474
476	475	0.910229	21	476	475	1.91023	21	476	475	2.91023	21	476	475	3.91023	21	476	475	4.91023	21	476	475	5.91023	21	476	475	6.91023	21	476	475	7.91023	21	476	475	8.91023	22	476	475	9.91023	20	476	475	10.9102	20	476	475	11.9102	20	476	475
477	476	0.909514	21	477	476	1.90951	21	477	476	2.90951	21	477	476	3.90951	21	477	476	4.90951	21	477	476	5.90951	21	477	476	6.90951	21	477	476	7.90951	21	477	476	8.90951	22	477	476	9.90951	20.75	477	476	10.9095	21	477	476	11.9095	21	477	476
478	477	0.908798	21	478	477	1.9088	21	478	477	2.9088	21	478	477	3.9088	21	478	477	4.9088	21	478	477	5.9088	21	478	477	6.9088	21	478	477	7.9088	21	478	477	8.9088	22	478	477	9.9088	20	478	477	10.9088	20	478	477	11.9088	20	478	477
479	478	0.908083	21	479	478	1.90808	21	479	478	2.90808	21	479	478	3.90808	21	479	478	4.90808	21	479	478	5.90808	21	479	478	6.90808	21	479	478	7.90808	21	479	478	8.90808	22	479	478	9.90808	20.75	479	478	10.9081	21	479	478	11.9081	21	479	478
480	479	0.907368	21	480	479	1.90737	21	480	479	2.90737	21	480	479	3.90737	21	480	479	4.90737	21	480	479	5.90737	21	480	479	6.90737	21	480	479	7.90737	21	480	479	8.90737	22	480	479	9.90737	20	480	479	10.9074	20	480	479	11.9074	20	480	479
481	480	0.906652	21	481	480	1.90665	21	481	480	2.90665	21	481	480	3.90665	21	481	480	4.90665	21	481	480	5.90665	21	481	480	6.90665	21	481	480	7.90665	21	481	480	8.90665	22	481	480	9.90665	20.75	481	480	10.9067	21	481	480	11.9067	21	481	480
482	481	0.905937	21	482	481	1.90594	21	482	481	2.90594	21	482	481	3.90594	21	482	481	4.90594	21	482	481	5.90594	21	482	481	6.90594	21	482	481	7.90594	21	482	481	8.90594	22	482	481	9.90594	20	482	481	10.9059	20	482	481	11.9059	20	482	481
483	482	0.905222	21	483	482	1.90522	21	483	482	2.90522	21	483	482	3.90522	21	483	482	4.90522	21	483	482	5.90522	21	483	482	6.90522	21	483	482	7.90522	21	483	482	8.90522	22	483	482	9.90522	20.75	483	482	10.9052	21	483	482	11.9052	21	483	482
484	483	0.904506	21	484	483	1.90451	21	484	483	2.90451	21	484	483	3.90451	21	484	483	4.90451	21	484	483	5.90451	21	484	483	6.90451	21	484	483	7.90451	21	484	483	8.90451	22	484	483	9.90451	20	484	483	10.9045	20	484	483	11.9045	20	484	483
485	484	0.903791	21	485	484	1.90379	21	485	484	2.90379	21	485	484	3.90379	21	485	484	4.90379	21	485	484	5.90379	21	485	484	6.90379	21	485	484	7.90379	21	485	484	8.90379	22	485	484	9.90379	20.75	485	484	10.9038	21	485	484	11.9038	21	485	484
486	485	0.903076	21	486	485	1.90308	21	486	485	2.90308	21	486	485	3.90308	21	486	485	4.90308	21	486	485	5.90308	21	486	485	6.90308	21	486	485	7.90308	21	486	485	8.90308	22	486	485	9.90308	20	486	485	10.9031	20	486	485	11.9031	20	486	485
487	486	0.902361	21	487	486	1.90236	21	487	486	2.90236	21	487	486	3.90236	21	487	486	4.90236	21	487	486	5.90236	21	487	486	6.90236	21	487	486	7.90236	21	487	486	8.90236	22	487	486	9.90236	20.75	487	486	10.9024	21	487	486	11.9024	21	487	486
488	487	0.901645	21	488	487	1.90165	21	488	487	2.90165	21	488	487	3.90165	21	488	487	4.90165	21	488	487	5.90165	21	488	487	6.90165	21	488	487	7.90165	21	488	487	8.90165	22	488	487	9.90165	20	488	487	10.9016	20	488	487	11.9016	20	488	487
489	488	0.90093	21	489	488	1.90093	21	489	488	2.90093	21	489	488	3.90093	21	489	488	4.90093	21	489	488	5.90093	21	489	488	6.90093	21	489	488	7.90093	21	489	488	8.90093	22	489	488	9.90093	20.75	489	488	10.9009	21	489	488	11.9009	21	489	488
490	489	0.900215	21	490	489	1.90021	21	490	489	2.90021	21	490	489	3.90021	21	490	489	4.90021	21	490	489	5.90021	21	490	489	6.90021	21	490	489	7.90021	21	490	489	8.90021	22	490	489	9.90021	20	490	489	10.9002	20	490	489	11.9002	20	490	489
491	490	0.899499	21	491	490	1.8995	21	491	490	2.8995	21	491	490	3.8995	21	491	490	4.8995	21	491	490	5.8995	21	491	490	6.8995	21	491	490	7.8995	21	491	490	8.8995	22	491	490	9.8995	20.75	491	490	10.8995	21	491	490	11.8995	21	491	490
492	491	0.898784	21	492	491	1.89878	21	492	491	2.89878	21	492	491	3.89878	21	492	491	4.89878	21	492	491	5.89878	21	492	491	6.89878	21	492	491	7.89878	21	492	491	8.89878	22	492	491	9.89878	20	492	491	10.8988	20	492	491	11.8988	20	492	491
493	492	0.898069	21	493	492	1.89807	21	493	492	2.89807	21	493	492	3.89807	21	493	492	4.89807	21	493	492	5.89807	21	493	492	6.89807	21	493	492	7.89807	21	493	492	8.89807	22	493	492	9.89807	20.75	493	492	10.8981	21	493	492	11.8981	21	493	492
494	493	0.897353	21	494	493	1.89735	21	494	493	2.89735	21	494	493	3.89735	21	494	493	4.89735	21	494	493	5.89735	21	494	493	6.89735	21	494	493	7.89735	21	494	493	8.89735	22	494	493	9.89735	20	494	493	10.8974	20	494	493	11.8974	20	494	493
495	494	0.896638	21	495	494	1.89664	21	495	494	2.89664	21	495	494	3.89664	21	495	494	4.89664	21	495	494	5.89664	21	495	494	6.89664	21	495	494	7.89664	21	495	494	8.89664	22	495	494	9.89664	20.75	495	494	10.8966	21	495	494	11.8966	21	495	494
496	495	0.895923	21	496	495	1.89592	21	496	495	2.89592	21	496	495	3.89592	21	496	495	4.89592	21	496	495	5.89592	21	496	495	6.89592	21	496	495	7.89592	21	496	495	8.89592	22	496	495	9.89592	20	496	495	10.8959	20	496	495	11.8959	20	496	495
497	496	0.895207	21	497	496	1.89521	21	497	496	2.89521	21	497	496	3.89521	21	497	496	4.89521	21	497	496	5.89521	21	497	496	6.89521	21	497	496	7.89521	21	497	496	8.89521	22	497	496	9.89521	20.75	497	496	10.8952	21	497	496	11.8952	21	497	496
498	497	0.894492	21	498	497	1.89449	21	498	497	2.89449	21	498	497	3.89449	21	498	497	4.89449	21	498	497	5.89449	21	498	497	6.89449	21	498	497	7.89449	21	498	497	8.89449	22	498	497	9.89449	20	498	497	10.8945	20	498	497	11.8945	20	498	497
499	498	0.893777	21	499	498	1.89378	21	499	498	2.89378	21	499	498	3.89378	21	499	498	4.89378	21	499	498	5.89378	21	499	498	6.89378	21	499	498	7.89378	21	499	498	8.89378	22	499	498	9.89378	20.75	499	498	10.8938	21	499	498	11.8938	21	499	498
500	499	0.893062	21	500	499	1.89306	21	500	499	2.89306	21	500	499	3.89306	21	500	499	4.89306	21	500	499	5.89306	21	500	499	6.89306	21	500	499	7.89306	21	500	499	8.89306	22	500	499	9.89306	20	500	499	10.8931	20	500	499	11.8931	20	500	499
501	500	0.892346	21	501	500	1.89235	21	501	500	2.89235	21	501	500	3.89235	21	501	500	4.89235	21	501	500	5.89235	21	501	500	6.89235	21	501	500	7.89235	21	501	500	8.89235	22	501	500	9.89235	20.75	501	500	10.8923	21	501	500	11.8923	21	501	500
502	501	0.891631	21	502	501	1.89163	21	502	501	2.89163	21	502	501	3.89163	21	502	501	4.89163	21	502	501	5.89163	21	502	501	6.89163	21	502	501	7.89163	21	502	501	8.89163	22	502	501	9.89163	20	502	501	10.8916	20	502	501	11.8916	20	502	501
503	502	0.890916	21	503	502	1.89092	21	503	502	2.89092	21	503	502	3.89092	21	503	502	4.89092	21	503	502	5.89092	21	503	502	6.89092	21	503	502	7.89092	21	503	502	8.89092	22	503	502	9.89092	20.75	503	502	10.8909	21	503	502	11.8909	21	503	502
504	503	0.8902	21	504	503	1.8902	21	504	503	2.8902	21	504	503	3.8902	21	504	503	4.8902	21	504	503	5.8902	21	504	503	6.8902	21	504	503	7.8902	21	504	503	8.8902	22	504	503	9.8902	20	504	503	10.8902	20	504	503	11.8902	20	504	503
505	504	0.889485	21	505	504	1.88948	21	505	504	2.88948	21	505	504	3.88948	21	505	504	4.88948	21	505	504	5.88948	21	505	504	6.88948	21	505	504	7.88948	21	505	504	8.88948	22	505	504	9.88948	20.75	505	504	10.8895	21	505	504	11.8895	21	505	504
506	505	0.88877	21	506	505	1.88877	21	506	505	2.88877	21	506	505	3.88877	21	506	505	4.88877	21	506	505	5.88877	21	506	505	6.88877	21	506	505	7.88877	21	506	505	8.88877	22	506	505	9.88877	20	506	505	10.8888	20	506	505	11.8888	20	506	505
507	506	0.888054	21	507	506	1.88805	21	507	506	2.88805	21	507	506	3.88805	21	507	506	4.88805	21	507	506	5.88805	21	507	506	6.88805	21	507	506	7.88805	21	507	506	8.88805	22	507	506	9.88805	20.75	507	506	10.8881	21	507	506	11.8881	21	507	506
508	507	0.887339	21	508	507	1.88734	21	508	507	2.88734	21	508	507	3.88734	21	508	507	4.88734	21	508	507	5.88734	21	508	507	6.88734	21	508	507	7.88734	21	508	507	8.88734	22	508	507	9.88734	20	508	507	10.8873	20	508	507	11.8873	20	508	507
509	508	0.886624	21	509	508	1.88662	21	509	508	2.88662	21	509	508	3.88662	21	509	508	4.88662	21	509	508	5.88662	21	509	508	6.88662	21	509	508	7.88662	21	509	508	8.88662	22	509	508	9.88662	20.75	509	508	10.8866	21	509	508	11.8866	21	509	508
510	509	0.885908	21	510	509	1.88591	21	510	509	2.88591	21	510	509	3.88591	21	510	509	4.88591	21	510	509	5.88591	21	510	509	6.88591	21	510	509	7.88591	21	510	509	8.88591	22	510	509	9.88591	20	510	509	10.8859	20	510	509	11.8859	20	510	509
511	510	0.885193	21	511	510	1.88519	21	511	510	2.88519	21	511	510	3.88519	21	511	510	4.88519	21	511	510	5.88519	21	511	510	6.88519	21	511	510	7.88519	21	511	510	8.88519	22	511	510	9.88519	20.75	511	510	10.8852	21	511	510	11.8852	21	511	510
512	511	0.884478	21	512	511	1.88448	21	512	511	2.88448	21	512	511	3.88448	21	512	511	4.88448	21	512	511	5.88448	21	512	511	6.88448	21	512	511	7.88448	21	512	511	8.88448	22	512	511	9.88448	20	512	511	10.8845	20	512	511	11.8845	20	512	511
513	512	0.883763	21	513	512	1.88376	21	513	512	2.88376	21	513	512	3.88376	21	513	512	4.88376	21	513	512	5.88376	21	513	512	6.88376	21	513	512	7.88376	21	513	512	8.88376	22	513	512	9.88376	20.75	513	512	10.8838	21	513	512	11.8838	21	513	512
514	513	0.883047	21	514	513	1.88305	21	514	513	2.88305	21	514	513	3.88305	21	514	513	4.88305	21	514	513	5.88305	21	514	513	6.88305	21	514	513	7.88305	21	514	513	8.88305	22	514	513	9.88305	20	514	513	10.883	20	514	513	11.883	20	514	513
515	514	0.882332	21	515	514	1.88233	21	515	514	2.88233	21	515	514	3.88233	21	515	514	4.88233	21	515	514	5.88233	21	515	514	6.88233	21	515	514	7.88233	21	515	514	8.88233	22	515	514	9.88233	20.75	515	514	10.8823	21	515	514	11.8823	21	515	514
516	515	0.881617	21	516	515	1.88162	21	516	515	2.88162	21	516	515	3.88162	21	516	515	4.88162	21	516	515	5.88162	21	516	515	6.88162	21	516	515	7.88162	21	516	515	8.88162	22	516	515	9.88162	20	516	515	10.8816	20	516	515	11.8816	20	516	515
517	516	0.880901	21	517	516	1.8809	21	517	516	2.8809	21	517	516	3.8809	21	517	516	4.8809	21	517	516	5.8809	21	517	516	6.8809	21	517	516	7.8809	21	517	516	8.8809	22	517	516	9.8809	20.75	517	516	10.8809	21	517	516	11.8809	21	517	516
518	517	0.880186	21	518	517	1.88019	21	518	517	2.88019	21	518	517	3.88019	21	518	517	4.88019	21	518	517	5.88019	21	518	517	6.88019	21	518	517	7.88019	21	518	517	8.88019	22	518	517	9.88019	20	518	517	10.8802	20	518	517	11.8802	20	518	517
519	518	0.879471	21	519	518	1.87947	21	519	518	2.87947	21	519	518	3.87947	21	519	518	4.87947	21	519	518	5.87947	21	519	518	6.87947	21	519	518	7.87947	21	519	518	8.87947	22	519	518	9.87947	20.75	519	518	10.8795	21	519	518	11.8795	21	519	518
520	519	0.878755	21	520	519	1.87876	21	520	519	2.87876	21	520	519	3.87876	21	520	519	4.87876	21	520	519	5.87876	21	520	519	6.87876	21	520	519	7.87876	21	520	519	8.87876	22	520	519	9.87876	20	520	519	10.8788	20	520	519	11.8788	20	520	519
521	520	0.87804	21	521	520	1.87804	21	521	520	2.87804	21	521	520	3.87804	21	521	520	4.87804	21	521	520	5.87804	21	521	520	6.87804	21	521	520	7.87804	21	521	520	8.87804	22	521	520	9.87804	20.75	521	520	10.878	21	521	520	11.878	21	521	520
522	521	0.877325	21	522	521	1.87732	21	522	521	2.87732	21	522	521	3.87732	21	522	521	4.87732	21	522	521	5.87732	21	522	521	6.87732	21	522	521	7.87732	21	522	521	8.87732	22	522	521	9.87732	20	522	521	10.8773	20	522	521	11.8773	20	522	521
523	522	0.876609	21	523	522	1.87661	21	523	522	2.87661	21	523	522	3.87661	21	523	522	4.87661	21	523	522	5.87661	21	523	522	6.87661	21	523	522	7.87661	21	523	522	8.87661	22	523	522	9.87661	20.75	523	522	10.8766	21	523	522	11.8766	21	523	522
524	523	0.875894	21	524	523	1.87589	21	524	523	2.87589	21	524	523	3.87589	21	524	523	4.87589	21	524	523	5.87589	21	524	523	6.87589	21	524	523	7.87589	21	524	523	8.87589	22	524	523	9.87589	20	524	523	10.8759	20	524	523	11.8759	20	524	523
525	524	0.875179	21	525	524	1.87518	21	525	524	2.87518	21	525	524	3.87518	21	525	524	4.87518	21	525	524	5.87518	21	525	524	6.87518	21	525	524	7.87518	21	525	524	8.87518	22	525	524	9.87518	20.75	525	524	10.8752	21	525	524	11.8752	21	525	524
526	525	0.874464	21	526	525	1.87446	21	526	525	2.87446	21	526	525	3.87446	21	526	525	4.87446	21	526	525	5.87446	21	526	525	6.87446	21	526	525	7.87446	21	526	525	8.87446	22	526	525	9.87446	20	526	525	10.8745	20	526	525	11.8745	20	526	525
527	526	0.873748	21	527	526	1.87375	21	527	526	2.87375	21	527	526	3.87375	21	527	526	4.87375	21	527	526	5.87375	21	527	526	6.87375	21	527	526	7.87375	21	527	526	8.87375	22	527	526	9.87375	20.75	527	526	10.8737	21	527	526	11.8737	21	527	526
528	527	0.873033	21	528	527	1.87303	21	528	527	2.87303	21	528	527	3.87303	21	528	527	4.87303	21	528	527	5.87303	21	528	527	6.87303	21	528	527	7.87303	21	528	527	8.87303	22	528	527	9.87303	20	528	527	10.873	20	528	527	11.873	20	528	527
529	528	0.872318	21	529	528	1.87232	21	529	528	2.87232	21	529	528	3.87232	21	529	528	4.87232	21	529	528	5.87232	21	529	528	6.87232	21	529	528	7.87232	21	529	528	8.87232	22	529	528	9.87232	20.75	529	528	10.8723	21	529	528	11.8723	21	529	528
530	529	0.871602	21	530	529	1.8716	21	530	529	2.8716	21	530	529	3.8716	21	530	529	4.8716	21	530	529	5.8716	21	530	529	6.8716	21	530	529	7.8716	21	530	529	8.8716	22	530	529	9.8716	20	530	529	10.8716	20	530	529	11.8716	20	530	529
531	530	0.870887	21	531	530	1.87089	21	531	530	2.87089	21	531	530	3.87089	21	531	530	4.87089	21	531	530	5.87089	21	531	530	6.87089	21	531	530	7.87089	21	531	530	8.87089	22	531	530	9.87089	20.75	531	530	10.8709	21	531	530	11.8709	21	531	530
532	531	0.870172	21	532	531	1.87017	21	532	531	2.87017	21	532	531	3.87017	21	532	531	4.87017	21	532	531	5.87017	21	532	531	6.87017	21	532	531	7.87017	21	532	531	8.87017	22	532	531	9.87017	20	532	531	10.8702	20	532	531	11.8702	20	532	531
533	532	0.869456	21	533	532	1.86946	21	533	532	2.86946	21	533	532	3.86946	21	533	532	4.86946	21	533	532	5.86946	21	533	532	6.86946	21	533	532	7.86946	21	533	532	8.86946	22	533	532	9.86946	20.75	533	532	10.8695	21	533	532	11.8695	21	533	532
534	533	0.868741	21	534	533	1.86874	21	534	533	2.86874	21	534	533	3.86874	21	534	533	4.86874	21	534	533	5.86874	21	534	533	6.86874	21	534	533	7.86874	21	534	533	8.86874	22	534	533	9.86874	20	534	533	10.8687	20	534	533	11.8687	20	534	533
535	534	0.868026	21	535	534	1.86803	21	535	534	2.86803	21	535	534	3.86803	21	535	534	4.86803	21	535	534	5.86803	21	535	534	6.86803	21	535	534	7.86803	21	535	534	8.86803	22	535	534	9.86803	20.75	535	534	10.868	21	535	534	11.868	21	535	534
536	535	0.86731	21	536	535	1.86731	21	536	535	2.86731	21	536	535	3.86731	21	536	535	4.86731	21	536	535	5.86731	21	536	535	6.86731	21	536	535	7.86731	21	536	535	8.86731	22	536	535	9.86731	20	536	535	10.8673	20	536	535	11.8673	20	536	535
537	536	0.866595	21	537	536	1.8666	21	537	536	2.8666	21	537	536	3.8666	21	537	536	4.8666	21	537	536	5.8666	21	537	536	6.8666	21	537	536	7.8666	21	537	536	8.8666	22	537	536	9.8666	20.75	537	536	10.8666	21	537	536	11.8666	21	537	536
538	537	0.86588	21	538	537	1.86588	21	538	537	2.86588	21	538	537	3.86588	21	538	537	4.86588	21	538	537	5.86588	21	538	537	6.86588	21	538	537	7.86588	21	538	537	8.86588	22	538	537	9.86588	20	538	537	10.8659	20	538	537	11.8659	20	538	537
539	538	0.865165	21	539	538	1.86516	21	539	538	2.86516	21	539	538	3.86516	21	539	538	4.86516	21	539	538	5.86516	21	539	538	6.86516	21	539	538	7.86516	21	539	538	8.86516	22	539	538	9.86516	20.75	539	538	10.8652	21	539	538	11.8652	21	539	538
540	539	0.864449	21	540	539	1.86445	21	540	539	2.86445	21	540	539	3.86445	21	540	539	4.86445	21	540	539	5.86445	21	540	539	6.86445	21	540	539	7.86445	21	540	539	8.86445	22	540	539	9.86445	20	540	539	10.8644	20	540	539	11.8644	20	540	539
541	540	0.863734	21	541	540	1.86373	21	541	540	2.86373	21	541	540	3.86373	21	541	540	4.86373	21	541	540	5.86373	21	541	540	6.86373	21	541	540	7.86373	21	541	540	8.86373	22	541	540	9.86373	20.75	541	540	10.8637	21	541	540	11.8637	21	541	540
542	541	0.863019	21	542	541	1.86302	21	542	541	2.86302	21	542	541	3.86302	21	542	541	4.86302	21	542	541	5.86302	21	542	541	6.86302	21	542	541	7.86302	21	542	541	8.86302	22	542	541	9.86302	20	542	541	10.863	20	542	541	11.863	20	542	541
543	542	0.862303	21	543	542	1.8623	21	543	542	2.8623	21	543	542	3.8623	21	543	542	4.8623	21	543	542	5.8623	21	543	542	6.8623	21	543	542	7.8623	21	543	542	8.8623	22	543	542	9.8623	20.75	543	542	10.8623	21	543	542	11.8623	21	543	542
544	543	0.861588	21	544	543	1.86159	21	544	543	2.86159	21	544	543	3.86159	21	544	543	4.86159	21	544	543	5.86159	21	544	543	6.86159	21	544	543	7.86159	21	544	543	8.86159	22	544	543	9.86159	20	544	543	10.8616	20	544	543	11.8616	20	544	543
545	544	0.860873	21	545	544	1.86087	21	545	544	2.86087	21	545	544	3.86087	21	545	544	4.86087	21	545	544	5.86087	21	545	544	6.86087	21	545	544	7.86087	21	545	544	8.86087	22	545	544	9.86087	20.75	545	544	10.8609	21	545	544	11.8609	21	545	544
546	545	0.860157	21	546	545	1.86016	21	546	545	2.86016	21	546	545	3.86016	21	546	545	4.86016	21	546	545	5.86016	21	546	545	6.86016	21	546	545	7.86016	21	546	545	8.86016	22	546	545	9.86016	20	546	545	10.8602	20	546	545	11.8602	20	546	545
547	546	0.859442	21	547	546	1.85944	21	547	546	2.85944	21	547	546	3.85944	21	547	546	4.85944	21	547	546	5.85944	21	547	546	6.85944	21	547	546	7.85944	21	547	546	8.85944	22	547	546	9.85944	20.75	547	546	10.8594	21	547	546	11.8594	21	547	546
548	547	0.858727	21	548	547	1.85873	21	548	547	2.85873	21	548	547	3.85873	21	548	547	4.85873	21	548	547	5.85873	21	548	547	6.85873	21	548	547	7.85873	21	548	547	8.85873	22	548	547	9.85873	20	548	547	10.8587	20	548	547	11.8587	20	548	547
549	548	0.858011	21	549	548	1.85801	21	549	548	2.85801	21	549	548	3.85801	21	549	548	4.85801	21	549	548	5.85801	21	549	548	6.85801	21	549	548	7.85801	21	549	548	8.85801	22	549	548	9.85801	20.75	549	548	10.858	21	549	548	11.858	21	549	548
550	549	0.857296	21	550	549	1.8573	21	550	549	2.8573	21	550	549	3.8573	21	550	549	4.8573	21	550	549	5.8573	21	550	549	6.8573	21	550	549	7.8573	21	550	549	8.8573	22	550	549	9.8573	20	550	549	10.8573	20	550	549	11.8573	20	550	549
551	550	0.856581	21	551	550	1.85658	21	551	550	2.85658	21	551	550	3.85658	21	551	550	4.85658	21	551	550	5.85658	21	551	550	6.85658	21	551	550	7.85658	21	551	550	8.85658	22	551	550	9.85658	20.75	551	550	10.8566	21	551	550	11.8566	21	551	550
552	551	0.855866	21	552	551	1.85587	21	552	551	2.85587	21	552	551	3.85587	21	552	551	4.85587	21	552	551	5.85587	21	552	551	6.85587	21	552	551	7.85587	21	552	551	8.85587	22	552	551	9.85587	20	552	551	10.8559	20	552	551	11.8559	20	552	551
553	552	0.85515	21	553	552	1.85515	21	553	552	2.85515	21	553	552	3.85515	21	553	552	4.85515	21	553	552	5.85515	21	553	552	6.85515	21	553	552	7.85515	21	553	552	8.85515	22	553	552	9.85515	20.75	553	552	10.8552	21	553	552	11.8552	21	553	552
554	553	0.854435	21	554	553	1.85443	21	554	553	2.85443	21	554	553	3.85443	21	554	553	4.85443	21	554	553	5.85443	21	554	553	6.85443	21	554	553	7.85443	21	554	553	8.85443	22	554	553	9.85443	20	554	553	10.8544	20	554	553	11.8544	20	554	553
555	554	0.85372	21	555	554	1.85372	21	555	554	2.85372	21	555	554	3.85372	21	555	554	4.85372	21	555	554	5.85372	21	555	554	6.85372	21	555	554	7.85372	21	555	554	8.85372	22	555	554	9.85372	20.75	555	554	10.8537	21	555	554	11.8537	21	555	554
556	555	0.853004	21	556	555	1.853	21	556	555	2.853	21	556	555	3.853	21	556	555	4.853	21	556	555	5.853	21	556	555	6.853	21	556	555	7.853	21	556	555	8.853	22	556	555	9.853	20	556	555	10.853	20	556	555	11.853	20	556	555
557	556	0.852289	21	557	556	1.85229	21	557	556	2.85229	21	557	556	3.85229	21	557	556	4.85229	21	557	556	5.85229	21	557	556	6.85229	21	557	556	7.85229	21	557	556	8.85229	22	557	556	9.85229	20.75	557	556	10.8523	21	557	556	11.8523	21	557	556
558	557	0.851574	21	558	557	1.85157	21	558	557	2.85157	21	558	557	3.85157	21	558	557	4.85157	21	558	557	5.85157	21	558	557	6.85157	21	558	557	7.85157	21	558	557	8.85157	22	558	557	9.85157	20	558	557	10.8516	20	558	557	11.8516	20	558	557
559	558	0.850858	21	559	558	1.85086	21	559	558	2.85086	21	559	558	3.85086	21	559	558	4.85086	21	559	558	5.85086	21	559	558	6.85086	21	559	558	7.85086	21	559	558	8.85086	22	559	558	9.85086	20.75	559	558	10.8509	21	559	558	11.8509	21	559	558
560	559	0.850143	21	560	559	1.85014	21	560	559	2.85014	21	560	559	3.85014	21	560	559	4.85014	21	560	559	5.85014	21	560	559	6.85014	21	560	559	7.85014	21	560	559	8.85014	22	560	559	9.85014	20	560	559	10.8501	20	560	559	11.8501	20	560	559
561	560	0.849428	21	561	560	1.84943	21	561	560	2.84943	21	561	560	3.84943	21	561	560	4.84943	21	561	560	5.84943	21	561	560	6.84943	21	561	560	7.84943	21	561	560	8.84943	22	561	560	9.84943	20.75	561	560	10.8494	21	561	560	11.8494	21	561	560
562	561	0.848712	21	562	561	1.84871	21	562	561	2.84871	21	562	561	3.84871	21	562	561	4.84871	21	562	561	5.84871	21	562	561	6.84871	21	562	561	7.84871	21	562	561	8.84871	22	562	561	9.84871	20	562	561	10.8487	20	562	561	11.8487	20	562	561
563	562	0.847997	21	563	562	1.848	21	563	562	2.848	21	563	562	3.848	21	563	562	4.848	21	563	562	5.848	21	563	562	6.848	21	563	562	7.848	21	563	562	8.848	22	563	562	9.848	20.75	563	562	10.848	21	563	562	11.848	21	563	562
564	563	0.847282	21	564	563	1.84728	21	564	563	2.84728	21	564	563	3.84728	21	564	563	4.84728	21	564	563	5.84728	21	564	563	6.84728	21	564	563	7.84728	21	564	563	8.84728	22	564	563	9.84728	20	564	563	10.8473	20	564	563	11.8473	20	564	563
565	564	0.846567	21	565	564	1.84657	21	565	564	2.84657	21	565	564	3.84657	21	565	564	4.84657	21	565	564	5.84657	21	565	564	6.84657	21	565	564	7.84657	21	565	564	8.84657	22	565	564	9.84657	20.75	565	564	10.8466	21	565	564	11.8466	21	565	564
566	565	0.845851	21	566	565	1.84585	21	566	565	2.84585	21	566	565	3.84585	21	566	565	4.84585	21	566	565	5.84585	21	566	565	6.84585	21	566	565	7.84585	21	566	565	8.84585	22	566	565	9.84585	20	566	565	10.8459	20	566	565	11.8459	20	566	565
567	566	0.845136	21	567	566	1.84514	21	567	566	2.84514	21	567	566	3.84514	21	567	566	4.84514	21	567	566	5.84514	21	567	566	6.84514	21	567	566	7.84514	21	567	566	8.84514	22	567	566	9.84514	20.75	567	566	10.8451	21	567	566	11.8451	21	567	566
568	567	0.844421	21	568	567	1.84442	21	568	567	2.84442	21	568	567	3.84442	21	568	567	4.84442	21	568	567	5.84442	21	568	567	6.84442	21	568	567	7.84442	21	568	567	8.84442	22	568	567	9.84442	20	568	567	10.8444	20	568	567	11.8444	20	568	567
569	568	0.843705	21	569	568	1.84371	21	569	568	2.84371	21	569	568	3.84371	21	569	568	4.84371	21	569	568	5.84371	21	569	568	6.84371	21	569	568	7.84371	21	569	568	8.84371	22	569	568	9.84371	20.75	569	568	10.8437	21	569	568	11.8437	21	569	568
570	569	0.84299	21	570	569	1.84299	21	570	569	2.84299	21	570	569	3.84299	21	570	569	4.84299	21	570	569	5.84299	21	570	569	6.84299	21	570	569	7.84299	21	570	569	8.84299	22	570	569	9.84299	20	570	569	10.843	20	570	569	11.843	20	570	569
571	570	0.842275	21	571	570	1.84227	21	571	570	2.84227	21	571	570	3.84227	21	571	570	4.84227	21	571	570	5.84227	21	571	570	6.84227	21	571	570	7.84227	21	571	570	8.84227	22	571	570	9.84227	20.75	571	570	10.8423	21	571	570	11.8423	21	571	570
572	571	0.841559	21	572	571	1.84156	21	572	571	2.84156	21	572	571	3.84156	21	572	571	4.84156	21	572	571	5.84156	21	572	571	6.84156	21	572	571	7.84156	21	572	571	8.84156	22	572	571	9.84156	20	572	571	10.8416	20	572	571	11.8416	20	572	571
573	572	0.840844	21	573	572	1.84084	21	573	572	2.84084	21	573	572	3.84084	21	573	572	4.84084	21	573	572	5.84084	21	573	572	6.84084	21	573	572	7.84084	21	573	572	8.84084	22	573	572	9.84084	20.75	573	572	10.8408	21	573	572	11.8408	21	573	572
574	573	0.840129	21	574	573	1.84013	21	574	573	2.84013	21	574	573	3.84013	21	574	573	4.84013	21	574	573	5.84013	21	574	573	6.84013	21	574	573	7.84013	21	574	573	8.84013	22	574	573	9.84013	20	574	573	10.8401	20	574	573	11.8401	20	574	573
575	574	0.839413	21	575	574	1.83941	21	575	574	2.83941	21	575	574	3.83941	21	575	574	4.83941	21	575	574	5.83941	21	575	574	6.83941	21	575	574	7.83941	21	575	574	8.83941	22	575	574	9.83941	20.75	575	574	10.8394	21	575	574	11.8394	21	575	574
576	575	0.838698	21	576	575	1.8387	21	576	575	2.8387	21	576	575	3.8387	21	576	575	4.8387	21	576	575	5.8387	21	576	575	6.8387	21	576	575	7.8387	21	576	575	8.8387	22	576	575	9.8387	20	576	575	10.8387	20	576	575	11.8387	20	576	575
577	576	0.837983	21	577	576	1.83798	21	577	576	2.83798	21	577	576	3.83798	21	577	576	4.83798	21	577	576	5.83798	21	577	576	6.83798	21	577	576	7.83798	21	577	576	8.83798	22	577	576	9.83798	20.75	577	576	10.838	21	577	576	11.838	21	577	576
578	577	0.837268	21	578	577	1.83727	21	578	577	2.83727	21	578	577	3.83727	21	578	577	4.83727	21	578	577	5.83727	21	578	577	6.83727	21	578	577	7.83727	21	578	577	8.83727	22	578	577	9.83727	20	578	577	10.8373	20	578	577	11.8373	20	578	577
579	578	0.836552	21	579	578	1.83655	21	579	578	2.83655	21	579	578	3.83655	21	579	578	4.83655	21	579	578	5.83655	21	579	578	6.83655	21	579	578	7.83655	21	579	578	8.83655	22	579	578	9.83655	20.75	579	578	10.8366	21	579	578	11.8366	21	579	578
580	579	0.835837	21	580	579	1.83584	21	580	579	2.83584	21	580	579	3.83584	21	580	579	4.83584	21	580	579	5.83584	21	580	579	6.83584	21	580	579	7.83584	21	580	579	8.83584	22	580	579	9.83584	20	580	579	10.8358	20	580	579	11.8358	20	580	579
581	580	0.835122	21	581	580	1.83512	21	581	580	2.83512	21	581	580	3.83512	21	581	580	4.83512	21	581	580	5.83512	21	581	580	6.83512	21	581	580	7.83512	21	581	580	8.83512	22	581	580	9.83512	20.75	581	580	10.8351	21	581	580	11.8351	21	581	580
582	581	0.834406	21	582	581	1.83441	21	582	581	2.83441	21	582	581	3.83441	21	582	581	4.83441	21	582	581	5.83441	21	582	581	6.83441	21	582	581	7.83441	21	582	581	8.83441	22	582	581	9.83441	20	582	581	10.8344	20	582	581	11.8344	20	582	581
583	582	0.833691	21	583	582	1.83369	21	583	582	2.83369	21	583	582	3.83369	21	583	582	4.83369	21	583	582	5.83369	21	583	582	6.83369	21	583	582	7.83369	21	583	582	8.83369	22	583	582	9.83369	20.75	583	582	10.8337	21	583	582	11.8337	21	583	582
584	583	0.832976	21	584	583	1.83298	21	584	583	2.83298	21	584	583	3.83298	21	584	583	4.83298	21	584	583	5.83298	21	584	583	6.83298	21	584	583	7.83298	21	584	583	8.83298	22	584	583	9.83298	20	584	583	10.833	20	584	583	11.833	20	584	583
585	584	0.83226	21	585	584	1.83226	21	585	584	2.83226	21	585	584	3.83226	21	585	584	4.83226	21	585	584	5.83226	21	585	584	6.83226	21	585	584	7.83226	21	585	584	8.83226	22	585	584	9.83226	20.75	585	584	10.8323	21	585	584	11.8323	21	585	584
586	585	0.831545	21	586	585	1.83155	21	586	585	2.83155	21	586	585	3.83155	21	586	585	4.83155	21	586	585	5.83155	21	586	585	6.83155	21	586	585	7.83155	21	586	585	8.83155	22	586	585	9.83155	20	586	585	10.8315	20	586	585	11.8315	20	586	585
587	586	0.83083	21	587	586	1.83083	21	587	586	2.83083	21	587	586	3.83083	21	587	586	4.83083	21	587	586	5.83083	21	587	586	6.83083	21	587	586	7.83083	21	587	586	8.83083	22	587	586	9.83083	20.75	587	586	10.8308	21	587	586	11.8308	21	587	586
588	587	0.830114	21	588	587	1.83011	21	588	587	2.83011	21	588	587	3.83011	21	588	587	4.83011	21	588	587	5.83011	21	588	587	6.83011	21	588	587	7.83011	21	588	587	8.83011	22	588	587	9.83011	20	588	587	10.8301	20	588	587	11.8301	20	588	587
589	588	0.829399	21	589	588	1.8294	21	589	588	2.8294	21	589	588	3.8294	21	589	588	4.8294	21	589	588	5.8294	21	589	588	6.8294	21	589	588	7.8294	21	589	588	8.8294	22	589	588	9.8294	20.75	589	588	10.8294	21	589	588	11.8294	21	589	588
590	589	0.828684	21	590	589	1.82868	21	590	589	2.82868	21	590	589	3.82868	21	590	589	4.82868	21	590	589	5.82868	21	590	589	6.82868	21	590	589	7.82868	21	590	589	8.82868	22	590	589	9.82868	20	590	589	10.8287	20	590	589	11.8287	20	590	589
591	590	0.827969	21	591	590	1.82797	21	591	590	2.82797	21	591	590	3.82797	21	591	590	4.82797	21	591	590	5.82797	21	591	590	6.82797	21	591	590	7.82797	21	591	590	8.82797	22	591	590	9.82797	20.75	591	590	10.828	21	591	590	11.828	21	591	590
592	591	0.827253	21	592	591	1.82725	21	592	591	2.82725	21	592	591	3.82725	21	592	591	4.82725	21	592	591	5.82725	21	592	591	6.82725	21	592	591	7.82725	21	592	591	8.82725	22	592	591	9.82725	20	592	591	10.8273	20	592	591	11.8273	20	592	591
593	592	0.826538	21	593	592	1.82654	21	593	592	2.82654	21	593	592	3.82654	21	593	592	4.82654	21	593	592	5.82654	21	593	592	6.82654	21	593	592	7.82654	21	593	592	8.82654	22	593	592	9.82654	20.75	593	592	10.8265	21	593	592	11.8265	21	593	592
594	593	0.825823	21	594	593	1.82582	21	594	593	2.82582	21	594	593	3.82582	21	594	593	4.82582	21	594	593	5.82582	21	594	593	6.82582	21	594	593	7.82582	21	594	593	8.82582	22	594	593	9.82582	20	594	593	10.8258	20	594	593	11.8258	20	594	593
595	594	0.825107	21	595	594	1.82511	21	595	594	2.82511	21	595	594	3.82511	21	595	594	4.82511	21	595	594	5.82511	21	595	594	6.82511	21	595	594	7.82511	21	595	594	8.82511	22	595	594	9.82511	20.75	595	594	10.8251	21	595	594	11.8251	21	595	594
596	595	0.824392	21	596	595	1.82439	21	596	595	2.82439	21	596	595	3.82439	21	596	595	4.82439	21	596	595	5.82439	21	596	595	6.82439	21	596	595	7.82439	21	596	595	8.82439	22	596	595	9.82439	20	596	595	10.8244	20	596	595	11.8244	20	596	595
597	596	0.823677	21	597	596	1.82368	21	597	596	2.82368	21	597	596	3.82368	21	597	596	4.82368	21	597	596	5.82368	21	597	596	6.82368	21	597	596	7.82368	21	597	596	8.82368	22	597	596	9.82368	20.75	597	596	10.8237	21	597	596	11.8237	21	597	596
598	597	0.822961	21	598	597	1.82296	21	598	597	2.82296	21	598	597	3.82296	21	598	597	4.82296	21	598	597	5.82296	21	598	597	6.82296	21	598	597	7.82296	21	598	597	8.82296	22	598	597	9.82296	20	598	597	10.823	20	598	597	11.823	20	598	597
599	598	0.822246	21	599	598	1.82225	21	599	598	2.82225	21	599	598	3.82225	21	599	598	4.82225	21	599	598	5.82225	21	599	598	6.82225	21	599	598	7.82225	21	599	598	8.82225	22	599	598	9.82225	20.75	599	598	10.8222	21	599	598	11.8222	21	599	598
600	599	0.821531	21	600	599	1.82153	21	600	599	2.82153	21	600	599	3.82153	21	600	599	4.82153	21	600	599	5.82153	21	600	599	6.82153	21	600	599	7.82153	21	600	599	8.82153	22	600	599	9.82153	20	600	599	10.8215	20	600	599	11.8215	20	600	599
601	600	0.820815	21	601	600	1.82082	21	601	600	2.82082	21	601	600	3.82082	21	601	600	4.82082	21	601	600	5.82082	21	601	600	6.82082	21	601	600	7.82082	21	601	600	8.82082	22	601	600	9.82082	20.75	601	600	10.8208	21	601	600	11.8208	21	601	600
602	601	0.8201	21	602	601	1.8201	21	602	601	2.8201	21	602	601	3.8201	21	602	601	4.8201	21	602	601	5.8201	21	602	601	6.8201	21	602	601	7.8201	21	602	601	8.8201	22	602	601	9.8201	20	602	601	10.8201	20	602	601	11.8201	20	602	601
603	602	0.819385	21	603	602	1.81938	21	603	602	2.81938	21	603	602	3.81938	21	603	602	4.81938	21	603	602	5.81938	21	603	602	6.81938	21	603	602	7.81938	21	603	602	8.81938	22	603	602	9.81938	20.75	603	602	10.8194	21	603	602	11.8194	21	603	602
604	603	0.81867	21	604	603	1.81867	21	604	603	2.81867	21	604	603	3.81867	21	604	603	4.81867	21	604	603	5.81867	21	604	603	6.81867	21	604	603	7.81867	21	604	603	8.81867	22	604	603	9.81867	20	604	603	10.8187	20	604	603	11.8187	20	604	603
605	604	0.817954	21	605	604	1.81795	21	605	604	2.81795	21	605	604	3.81795	21	605	604	4.81795	21	605	604	5.81795	21	605	604	6.81795	21	605	604	7.81795	21	605	604	8.81795	22	605	604	9.81795	20.75	605	604	10.818	21	605	604	11.818	21	605	604
606	605	0.817239	21	606	605	1.81724	21	606	605	2.81724	21	606	605	3.81724	21	606	605	4.81724	21	606	605	5.81724	21	606	605	6.81724	21	606	605	7.81724	21	606	605	8.81724	22	606	605	9.81724	20	606	605	10.8172	20	606	605	11.8172	20	606	605
607	606	0.816524	21	607	606	1.81652	21	607	606	2.81652	21	607	606	3.81652	21	607	606	4.81652	21	607	606	5.81652	21	607	606	6.81652	21	607	606	7.81652	21	607	606	8.81652	22	607	606	9.81652	20.75	607	606	10.8165	21	607	606	11.8165	21	607	606
608	607	0.815808	21	608	607	1.81581	21	608	607	2.81581	21	608	607	3.81581	21	608	607	4.81581	21	608	607	5.81581	21	608	607	6.81581	21	608	607	7.81581	21	608	607	8.81581	22	608	607	9.81581	20	608	607	10.8158	20	608	607	11.8158	20	608	607
609	608	0.815093	21	609	608	1.81509	21	609	608	2.81509	21	609	608	3.81509	21	609	608	4.81509	21	609	608	5.81509	21	609	608	6.81509	21	609	608	7.81509	21	609	608	8.81509	22	609	608	9.81509	20.75	609	608	10.8151	21	609	608	11.8151	21	609	608
610	609	0.814378	21	610	609	1.81438	21	610	609	2.81438	21	610	609	3.81438	21	610	609	4.81438	21	610	609	5.81438	21	610	609	6.81438	21	610	609	7.81438	21	610	609	8.81438	22	610	609	9.81438	20	610	609	10.8144	20	610	609	11.8144	20	610	609
611	610	0.813662	21	611	610	1.81366	21	611	610	2.81366	21	611	610	3.81366	21	611	610	4.81366	21	611	610	5.81366	21	611	610	6.81366	21	611	610	7.81366	21	611	610	8.81366	22	611	610	9.81366	20.75	611	610	10.8137	21	611	610	11.8137	21	611	610
612	611	0.812947	21	612	611	1.81295	21	612	611	2.81295	21	612	611	3.81295	21	612	611	4.81295	21	612	611	5.81295	21	612	611	6.81295	21	612	611	7.81295	21	612	611	8.81295	22	612	611	9.81295	20	612	611	10.8129	20	612	611	11.8129	20	612	611
613	612	0.812232	21	613	612	1.81223	21	613	612	2.81223	21	613	612	3.81223	21	613	612	4.81223	21	613	612	5.81223	21	613	612	6.81223	21	613	612	7.81223	21	613	612	8.81223	22	613	612	9.81223	20.75	613	612	10.8122	21	613	612	11.8122	21	613	612
614	613	0.811516	21	614	613	1.81152	21	614	613	2.81152	21	614	613	3.81152	21	614	613	4.81152	21	614	613	5.81152	21	614	613	6.81152	21	614	613	7.81152	21	614	613	8.81152	22	614	613	9.81152	20	614	613	10.8115	20	614	613	11.8115	20	614	613
615	614	0.810801	21	615	614	1.8108	21	615	614	2.8108	21	615	614	3.8108	21	615	614	4.8108	21	615	614	5.8108	21	615	614	6.8108	21	615	614	7.8108	21	615	614	8.8108	22	615	614	9.8108	20.75	615	614	10.8108	21	615	614	11.8108	21	615	614
616	615	0.810086	21	616	615	1.81009	21	616	615	2.81009	21	616	615	3.81009	21	616	615	4.81009	21	616	615	5.81009	21	616	615	6.81009	21	616	615	7.81009	21	616	615	8.81009	22	616	615	9.81009	20	616	615	10.8101	20	616	615	11.8101	20	616	615
617	616	0.809371	21	617	616	1.80937	21	617	616	2.80937	21	617	616	3.80937	21	617	616	4.80937	21	617	616	5.80937	21	617	616	6.80937	21	617	616	7.80937	21	617	616	8.80937	22	617	616	9.80937	20.75	617	616	10.8094	21	617	616	11.8094	21	617	616
618	617	0.808655	21	618	617	1.80866	21	618	617	2.80866	21	618	617	3.80866	21	618	617	4.80866	21	618	617	5.80866	21	618	617	6.80866	21	618	617	7.80866	21	618	617	8.80866	22	618	617	9.80866	20	618	617	10.8087	20	618	617	11.8087	20	618	617
619	618	0.80794	21	619	618	1.80794	21	619	618	2.80794	21	619	618	3.80794	21	619	618	4.80794	21	619	618	5.80794	21	619	618	6.80794	21	619	618	7.80794	21	619	618	8.80794	22	619	618	9.80794	20.75	619	618	10.8079	21	619	618	11.8079	21	619	618
620	619	0.807225	21	620	619	1.80722	21	620	619	2.80722	21	620	619	3.80722	21	620	619	4.80722	21	620	619	5.80722	21	620	619	6.80722	21	620	619	7.80722	21	620	619	8.80722	22	620	619	9.80722	20	620	619	10.8072	20	620	619	11.8072	20	620	619
621	620	0.806509	21	621	620	1.80651	21	621	620	2.80651	21	621	620	3.80651	21	621	620	4.80651	21	621	620	5.80651	21	621	620	6.80651	21	621	620	7.80651	21	621	620	8.80651	22	621	620	9.80651	20.75	621	620	10.8065	21	621	620	11.8065	21	621	620
622	621	0.805794	21	622	621	1.80579	21	622	621	2.80579	21	622	621	3.80579	21	622	621	4.80579	21	622	621	5.80579	21	622	621	6.80579	21	622	621	7.80579	21	622	621	8.80579	22	622	621	9.80579	20	622	621	10.8058	20	622	621	11.8058	20	622	621
623	622	0.805079	21	623	622	1.80508	21	623	622	2.80508	21	623	622	3.80508	21	623	622	4.80508	21	623	622	5.80508	21	623	622	6.80508	21	623	622	7.80508	21	623	622	8.80508	22	623	622	9.80508	20.75	623	622	10.8051	21	623	622	11.8051	21	623	622
624	623	0.804363	21	624	623	1.80436	21	624	623	2.80436	21	624	623	3.80436	21	624	623	4.80436	21	624	623	5.80436	21	624	623	6.80436	21	624	623	7.80436	21	624	623	8.80436	22	624	623	9.80436	20	624	623	10.8044	20	624	623	11.8044	20	624	623
625	624	0.803648	21	625	624	1.80365	21	625	624	2.80365	21	625	624	3.80365	21	625	624	4.80365	21	625	624	5.80365	21	625	624	6.80365	21	625	624	7.80365	21	625	624	8.80365	22	625	624	9.80365	20.75	625	624	10.8036	21	625	624	11.8036	21	625	624
626	625	0.802933	21	626	625	1.80293	21	626	625	2.80293	21	626	625	3.80293	21	626	625	4.80293	21	626	625	5.80293	21	626	625	6.80293	21	626	625	7.80293	21	626	625	8.80293	22	626	625	9.80293	20	626	625	10.8029	20	626	625	11.8029	20	626	625
627	626	0.802217	21	627	626	1.80222	21	627	626	2.80222	21	627	626	3.80222	21	627	626	4.80222	21	627	626	5.80222	21	627	626	6.80222	21	627	626	7.80222	21	627	626	8.80222	22	627	626	9.80222	20.75	627	626	10.8022	21	627	626	11.8022	21	627	626
628	627	0.801502	21	628	627	1.8015	21	628	627	2.8015	21	628	627	3.8015	21	628	627	4.8015	21	628	627	5.8015	21	628	627	6.8015	21	628	627	7.8015	21	628	627	8.8015	22	628	627	9.8015	20	628	627	10.8015	20	628	627	11.8015	20	628	627
629	628	0.800787	21	629	628	1.80079	21	629	628	2.80079	21	629	628	3.80079	21	629	628	4.80079	21	629	628	5.80079	21	629	628	6.80079	21	629	628	7.80079	21	629	628	8.80079	22	629	628	9.80079	20.75	629	628	10.8008	21	629	628	11.8008	21	629	628
630	629	0.800072	21	630	629	1.80007	21	630	629	2.80007	21	630	629	3.80007	21	630	629	4.80007	21	630	629	5.80007	21	630	629	6.80007	21	630	629	7.80007	21	630	629	8.80007	22	630	629	9.80007	20	630	629	10.8001	20	630	629	11.8001	20	630	629
631	630	0.799356	21	631	630	1.79936	21	631	630	2.79936	21	631	630	3.79936	21	631	630	4.79936	21	631	630	5.79936	21	631	630	6.79936	21	631	630	7.79936	21	631	630	8.79936	22	631	630	9.79936	20.75	631	630	10.7994	21	631	630	11.7994	21	631	630
632	631	0.798641	21	632	631	1.79864	21	632	631	2.79864	21	632	631	3.79864	21	632	631	4.79864	21	632	631	5.79864	21	632	631	6.79864	21	632	631	7.79864	21	632	631	8.79864	22	632	631	9.79864	20	632	631	10.7986	20	632	631	11.7986	20	632	631
633	632	0.797926	21	633	632	1.79793	21	633	632	2.79793	21	633	632	3.79793	21	633	632	4.79793	21	633	632	5.79793	21	633	632	6.79793	21	633	632	7.79793	21	633	632	8.79793	22	633	632	9.79793	20.75	633	632	10.7979	21	633	632	11.7979	21	633	632
634	633	0.79721	21	634	633	1.79721	21	634	633	2.79721	21	634	633	3.79721	21	634	633	4.79721	21	634	633	5.79721	21	634	633	6.79721	21	634	633	7.79721	21	634	633	8.79721	22	634	633	9.79721	20	634	633	10.7972	20	634	633	11.7972	20	634	633
635	634	0.796495	21	635	634	1.79649	21	635	634	2.79649	21	635	634	3.79649	21	635	634	4.79649	21	635	634	5.79649	21	635	634	6.79649	21	635	634	7.79649	21	635	634	8.79649	22	635	634	9.79649	20.75	635	634	10.7965	21	635	634	11.7965	21	635	634
636	635	0.79578	21	636	635	1.79578	21	636	635	2.79578	21	636	635	3.79578	21	636	635	4.79578	21	636	635	5.79578	21	636	635	6.79578	21	636	635	7.79578	21	636	635	8.79578	22	636	635	9.79578	20	636	635	10.7958	20	636	635	11.7958	20	636	635
637	636	0.795064	21	637	636	1.79506	21	637	636	2.79506	21	637	636	3.79506	21	637	636	4.79506	21	637	636	5.79506	21	637	636	6.79506	21	637	636	7.79506	21	637	636	8.79506	22	637	636	9.79506	20.75	637	636	10.7951	21	637	636	11.7951	21	637	636
638	637	0.794349	21	638	637	1.79435	21	638	637	2.79435	21	638	637	3.79435	21	638	637	4.79435	21	638	637	5.79435	21	638	637	6.79435	21	638	637	7.79435	21	638	637	8.79435	22	638	637	9.79435	20	638	637	10.7943	20	638	637	11.7943	20	638	637
639	638	0.793634	21	639	638	1.79363	21	639	638	2.79363	21	639	638	3.79363	21	639	638	4.79363	21	639	638	5.79363	21	639	638	6.79363	21	639	638	7.79363	21	639	638	8.79363	22	639	638	9.79363	20.75	639	638	10.7936	21	639	638	11.7936	21	639	638
640	639	0.792918	21	640	639	1.79292	21	640	639	2.79292	21	640	639	3.79292	21	640	639	4.79292	21	640	639	5.79292	21	640	639	6.79292	21	640	639	7.79292	21	640	639	8.79292	22	640	639	9.79292	20	640	639	10.7929	20	640	639	11.7929	20	640	639
641	640	0.792203	21	641	640	1.7922	21	641	640	2.7922	21	641	640	3.7922	21	641	640	4.7922	21	641	640	5.7922	21	641	640	6.7922	21	641	640	7.7922	21	641	640	8.7922	22	641	640	9.7922	20.75	641	640	10.7922	21	641	640	11.7922	21	641	640
642	641	0.791488	21	642	641	1.79149	21	642	641	2.79149	21	642	641	3.79149	21	642	641	4.79149	21	642	641	5.79149	21	642	641	6.79149	21	642	641	7.79149	21	642	641	8.79149	22	642	641	9.79149	20	642	641	10.7915	20	642	641	11.7915	20	642	641
643	642	0.790773	21	643	642	1.79077	21	643	642	2.79077	21	643	642	3.79077	21	643	642	4.79077	21	643	642	5.79077	21	643	642	6.79077	21	643	642	7.79077	21	643	642	8.79077	22	643	642	9.79077	20.75	643	642	10.7908	21	643	642	11.7908	21	643	642
644	643	0.790057	21	644	643	1.79006	21	644	643	2.79006	21	644	643	3.79006	21	644	643	4.79006	21	644	643	5.79006	21	644	643	6.79006	21	644	643	7.79006	21	644	643	8.79006	22	644	643	9.79006	20	644	643	10.7901	20	644	643	11.7901	20	644	643
645	644	0.789342	21	645	644	1.78934	21	645	644	2.78934	21	645	644	3.78934	21	645	644	4.78934	21	645	644	5.78934	21	645	644	6.78934	21	645	644	7.78934	21	645	644	8.78934	22	645	644	9.78934	20.75	645	644	10.7893	21	645	644	11.7893	21	645	644
646	645	0.788627	21	646	645	1.78863	21	646	645	2.78863	21	646	645	3.78863	21	646	645	4.78863	21	646	645	5.78863	21	646	645	6.78863	21	646	645	7.78863	21	646	645	8.78863	22	646	645	9.78863	20	646	645	10.7886	20	646	645	11.7886	20	646	645
647	646	0.787911	21	647	646	1.78791	21	647	646	2.78791	21	647	646	3.78791	21	647	646	4.78791	21	647	646	5.78791	21	647	646	6.78791	21	647	646	7.78791	21	647	646	8.78791	22	647	646	9.78791	20.75	647	646	10.7879	21	647	646	11.7879	21	647	646
648	647	0.787196	21	648	647	1.7872	21	648	647	2.7872	21	648	647	3.7872	21	648	647	4.7872	21	648	647	5.7872	21	648	647	6.7872	21	648	647	7.7872	21	648	647	8.7872	22	648	647	9.7872	20	648	647	10.7872	20	648	647	11.7872	20	648	647
649	648	0.786481	21	649	648	1.78648	21	649	648	2.78648	21	649	648	3.78648	21	649	648	4.78648	21	649	648	5.78648	21	649	648	6.78648	21	649	648	7.78648	21	649	648	8.78648	22	649	648	9.78648	20.75	649	648	10.7865	21	649	648	11.7865	21	649	648
650	649	0.785765	21	650	649	1.78577	21	650	649	2.78577	21	650	649	3.78577	21	650	649	4.78577	21	650	649	5.78577	21	650	649	6.78577	21	650	649	7.78577	21	650	649	8.78577	22	650	649	9.78577	20	650	649	10.7858	20	650	649	11.7858	20	650	649
651	650	0.78505	21	651	650	1.78505	21	651	650	2.78505	21	651	650	3.78505	21	651	650	4.78505	21	651	650	5.78505	21	651	650	6.78505	21	651	650	7.78505	21	651	650	8.78505	22	651	650	9.78505	20.75	651	650	10.7851	21	651	650	11.7851	21	651	650
652	651	0.784335	21	652	651	1.78433	21	652	651	2.78433	21	652	651	3.78433	21	652	651	4.78433	21	652	651	5.78433	21	652	651	6.78433	21	652	651	7.78433	21	652	651	8.78433	22	652	651	9.78433	20	652	651	10.7843	20	652	651	11.7843	20	652	651
653	652	0.783619	21	653	652	1.78362	21	653	652	2.78362	21	653	652	3.78362	21	653	652	4.78362	21	653	652	5.78362	21	653	652	6.78362	21	653	652	7.78362	21	653	652	8.78362	22	653	652	9.78362	20.75	653	652	10.7836	21	653	652	11.7836	21	653	652
654	653	0.782904	21	654	653	1.7829	21	654	653	2.7829	21	654	653	3.7829	21	654	653	4.7829	21	654	653	5.7829	21	654	653	6.7829	21	654	653	7.7829	21	654	653	8.7829	22	654	653	9.7829	20	654	653	10.7829	20	654	653	11.7829	20	654	653
655	654	0.782189	21	655	654	1.78219	21	655	654	2.78219	21	655	654	3.78219	21	655	654	4.78219	21	655	654	5.78219	21	655	654	6.78219	21	655	654	7.78219	21	655	654	8.78219	22	655	654	9.78219	20.75	655	654	10.7822	21	655	654	11.7822	21	655	654
656	655	0.781474	21	656	655	1.78147	21	656	655	2.78147	21	656	655	3.78147	21	656	655	4.78147	21	656	655	5.78147	21	656	655	6.78147	21	656	655	7.78147	21	656	655	8.78147	22	656	655	9.78147	20	656	655	10.7815	20	656	655	11.7815	20	656	655
657	656	0.780758	21	657	656	1.78076	21	657	656	2.78076	21	657	656	3.78076	21	657	656	4.78076	21	657	656	5.78076	21	657	656	6.78076	21	657	656	7.78076	21	657	656	8.78076	22	657	656	9.78076	20.75	657	656	10.7808	21	657	656	11.7808	21	657	656
658	657	0.780043	21	658	657	1.78004	21	658	657	2.78004	21	658	657	3.78004	21	658	657	4.78004	21	658	657	5.78004	21	658	657	6.78004	21	658	657	7.78004	21	658	657	8.78004	22	658	657	9.78004	20	658	657	10.78	20	658	657	11.78	20	658	657
659	658	0.779328	21	659	658	1.77933	21	659	658	2.77933	21	659	658	3.77933	21	659	658	4.77933	21	659	658	5.77933	21	659	658	6.77933	21	659	658	7.77933	21	659	658	8.77933	22	659	658	9.77933	20.75	659	658	10.7793	21	659	658	11.7793	21	659	658
660	659	0.778612	21	660	659	1.77861	21	660	659	2.77861	21	660	659	3.77861	21	660	659	4.77861	21	660	659	5.77861	21	660	659	6.77861	21	660	659	7.77861	21	660	659	8.77861	22	660	659	9.77861	20	660	659	10.7786	20	660	659	11.7786	20	660	659
661	660	0.777897	21	661	660	1.7779	21	661	660	2.7779	21	661	660	3.7779	21	661	660	4.7779	21	661	660	5.7779	21	661	660	6.7779	21	661	660	7.7779	21	661	660	8.7779	22	661	660	9.7779	20.75	661	660	10.7779	21	661	660	11.7779	21	661	660
662	661	0.777182	21	662	661	1.77718	21	662	661	2.77718	21	662	661	3.77718	21	662	661	4.77718	21	662	661	5.77718	21	662	661	6.77718	21	662	661	7.77718	21	662	661	8.77718	22	662	661	9.77718	20	662	661	10.7772	20	662	661	11.7772	20	662	661
663	662	0.776466	21	663	662	1.77647	21	663	662	2.77647	21	663	662	3.77647	21	663	662	4.77647	21	663	662	5.77647	21	663	662	6.77647	21	663	662	7.77647	21	663	662	8.77647	22	663	662	9.77647	20.75	663	662	10.7765	21	663	662	11.7765	21	663	662
664	663	0.775751	21	664	663	1.77575	21	664	663	2.77575	21	664	663	3.77575	21	664	663	4.77575	21	664	663	5.77575	21	664	663	6.77575	21	664	663	7.77575	21	664	663	8.77575	22	664	663	9.77575	20	664	663	10.7758	20	664	663	11.7758	20	664	663
665	664	0.775036	21	665	664	1.77504	21	665	664	2.77504	21	665	664	3.77504	21	665	664	4.77504	21	665	664	5.77504	21	665	664	6.77504	21	665	664	7.77504	21	665	664	8.77504	22	665	664	9.77504	20.75	665	664	10.775	21	665	664	11.775	21	665	664
666	665	0.77432	21	666	665	1.77432	21	666	665	2.77432	21	666	665	3.77432	21	666	665	4.77432	21	666	665	5.77432	21	666	665	6.77432	21	666	665	7.77432	21	666	665	8.77432	22	666	665	9.77432	20	666	665	10.7743	20	666	665	11.7743	20	666	665
667	666	0.773605	21	667	666	1.77361	21	667	666	2.77361	21	667	666	3.77361	21	667	666	4.77361	21	667	666	5.77361	21	667	666	6.77361	21	667	666	7.77361	21	667	666	8.77361	22	667	666	9.77361	20.75	667	666	10.7736	21	667	666	11.7736	21	667	666
668	667	0.77289	21	668	667	1.77289	21	668	667	2.77289	21	668	667	3.77289	21	668	667	4.77289	21	668	667	5.77289	21	668	667	6.77289	21	668	667	7.77289	21	668	667	8.77289	22	668	667	9.77289	20	668	667	10.7729	20	668	667	11.7729	20	668	667
669	668	0.772175	21	669	668	1.77217	21	669	668	2.77217	21	669	668	3.77217	21	669	668	4.77217	21	669	668	5.77217	21	669	668	6.77217	21	669	668	7.77217	21	669	668	8.77217	22	669	668	9.77217	20.75	669	668	10.7722	21	669	668	11.7722	21	669	668
670	669	0.771459	21	670	669	1.77146	21	670	669	2.77146	21	670	669	3.77146	21	670	669	4.77146	21	670	669	5.77146	21	670	669	6.77146	21	670	669	7.77146	21	670	669	8.77146	22	670	669	9.77146	20	670	669	10.7715	20	670	669	11.7715	20	670	669
671	670	0.770744	21	671	670	1.77074	21	671	670	2.77074	21	671	670	3.77074	21	671	670	4.77074	21	671	670	5.77074	21	671	670	6.77074	21	671	670	7.77074	21	671	670	8.77074	22	671	670	9.77074	20.75	671	670	10.7707	21	671	670	11.7707	21	671	670
672	671	0.770029	21	672	671	1.77003	21	672	671	2.77003	21	672	671	3.77003	21	672	671	4.77003	21	672	671	5.77003	21	672	671	6.77003	21	672	671	7.77003	21	672	671	8.77003	22	672	671	9.77003	20	672	671	10.77	20	672	671	11.77	20	672	671
673	672	0.769313	21	673	672	1.76931	21	673	672	2.76931	21	673	672	3.76931	21	673	672	4.76931	21	673	672	5.76931	21	673	672	6.76931	21	673	672	7.76931	21	673	672	8.76931	22	673	672	9.76931	20.75	673	672	10.7693	21	673	672	11.7693	21	673	672
674	673	0.768598	21	674	673	1.7686	21	674	673	2.7686	21	674	673	3.7686	21	674	673	4.7686	21	674	673	5.7686	21	674	673	6.7686	21	674	673	7.7686	21	674	673	8.7686	22	674	673	9.7686	20	674	673	10.7686	20	674	673	11.7686	20	674	673
675	674	0.767883	21	675	674	1.76788	21	675	674	2.76788	21	675	674	3.76788	21	675	674	4.76788	21	675	674	5.76788	21	675	674	6.76788	21	675	674	7.76788	21	675	674	8.76788	22	675	674	9.76788	20.75	675	674	10.7679	21	675	674	11.7679	21	675	674
676	675	0.767167	21	676	675	1.76717	21	676	675	2.76717	21	676	675	3.76717	21	676	675	4.76717	21	676	675	5.76717	21	676	675	6.76717	21	676	675	7.76717	21	676	675	8.76717	22	676	675	9.76717	20	676	675	10.7672	20	676	675	11.7672	20	676	675
677	676	0.766452	21	677	676	1.76645	21	677	676	2.76645	21	677	676	3.76645	21	677	676	4.76645	21	677	676	5.76645	21	677	676	6.76645	21	677	676	7.76645	21	677	676	8.76645	22	677	676	9.76645	20.75	677	676	10.7665	21	677	676	11.7665	21	677	676
678	677	0.765737	21	678	677	1.76574	21	678	677	2.76574	21	678	677	3.76574	21	678	677	4.76574	21	678	677	5.76574	21	678	677	6.76574	21	678	677	7.76574	21	678	677	8.76574	22	678	677	9.76574	20	678	677	10.7657	20	678	677	11.7657	20	678	677
679	678	0.765021	21	679	678	1.76502	21	679	678	2.76502	21	679	678	3.76502	21	679	678	4.76502	21	679	678	5.76502	21	679	678	6.76502	21	679	678	7.76502	21	679	678	8.76502	22	679	678	9.76502	20.75	679	678	10.765	21	679	678	11.765	21	679	678
680	679	0.764306	21	680	679	1.76431	21	680	679	2.76431	21	680	679	3.76431	21	680	679	4.76431	21	680	679	5.76431	21	680	679	6.76431	21	680	679	7.76431	21	680	679	8.76431	22	680	679	9.76431	20	680	679	10.7643	20	680	679	11.7643	20	680	679
681	680	0.763591	21	681	680	1.76359	21	681	680	2.76359	21	681	680	3.76359	21	681	680	4.76359	21	681	680	5.76359	21	681	680	6.76359	21	681	680	7.76359	21	681	680	8.76359	22	681	680	9.76359	20.75	681	680	10.7636	21	681	680	11.7636	21	681	680
682	681	0.762876	21	682	681	1.76288	21	682	681	2.76288	21	682	681	3.76288	21	682	681	4.76288	21	682	681	5.76288	21	682	681	6.76288	21	682	681	7.76288	21	682	681	8.76288	22	682	681	9.76288	20	682	681	10.7629	20	682	681	11.7629	20	682	681
683	682	0.76216	21	683	682	1.76216	21	683	682	2.76216	21	683	682	3.76216	21	683	682	4.76216	21	683	682	5.76216	21	683	682	6.76216	21	683	682	7.76216	21	683	682	8.76216	22	683	682	9.76216	20.75	683	682	10.7622	21	683	682	11.7622	21	683	682
684	683	0.761445	21	684	683	1.76144	21	684	683	2.76144	21	684	683	3.76144	21	684	683	4.76144	21	684	683	5.76144	21	684	683	6.76144	21	684	683	7.76144	21	684	683	8.76144	22	684	683	9.76144	20	684	683	10.7614	20	684	683	11.7614	20	684	683
685	684	0.76073	21	685	684	1.76073	21	685	684	2.76073	21	685	684	3.76073	21	685	684	4.76073	21	685	684	5.76073	21	685	684	6.76073	21	685	684	7.76073	21	685	684	8.76073	22	685	684	9.76073	20.75	685	684	10.7607	21	685	684	11.7607	21	685	684
686	685	0.760014	21	686	685	1.76001	21	686	685	2.76001	21	686	685	3.76001	21	686	685	4.76001	21	686	685	5.76001	21	686	685	6.76001	21	686	685	7.76001	21	686	685	8.76001	22	686	685	9.76001	20	686	685	10.76	20	686	685	11.76	20	686	685
687	686	0.759299	21	687	686	1.7593	21	687	686	2.7593	21	687	686	3.7593	21	687	686	4.7593	21	687	686	5.7593	21	687	686	6.7593	21	687	686	7.7593	21	687	686	8.7593	22	687	686	9.7593	20.75	687	686	10.7593	21	687	686	11.7593	21	687	686
688	687	0.758584	21	688	687	1.75858	21	688	687	2.75858	21	688	687	3.75858	21	688	687	4.75858	21	688	687	5.75858	21	688	687	6.75858	21	688	687	7.75858	21	688	687	8.75858	22	688	687	9.75858	20	688	687	10.7586	20	688	687	11.7586	20	688	687
689	688	0.757868	21	689	688	1.75787	21	689	688	2.75787	21	689	688	3.75787	21	689	688	4.75787	21	689	688	5.75787	21	689	688	6.75787	21	689	688	7.75787	21	689	688	8.75787	22	689	688	9.75787	20.75	689	688	10.7579	21	689	688	11.7579	21	689	688
690	689	0.757153	21	690	689	1.75715	21	690	689	2.75715	21	690	689	3.75715	21	690	689	4.75715	21	690	689	5.75715	21	690	689	6.75715	21	690	689	7.75715	21	690	689	8.75715	22	690	689	9.75715	20	690	689	10.7572	20	690	689	11.7572	20	690	689
691	690	0.756438	21	691	690	1.75644	21	691	690	2.75644	21	691	690	3.75644	21	691	690	4.75644	21	691	690	5.75644	21	691	690	6.75644	21	691	690	7.75644	21	691	690	8.75644	22	691	690	9.75644	20.75	691	690	10.7564	21	691	690	11.7564	21	691	690
692	691	0.755722	21	692	691	1.75572	21	692	691	2.75572	21	692	691	3.75572	21	692	691	4.75572	21	692	691	5.75572	21	692	691	6.75572	21	692	691	7.75572	21	692	691	8.75572	22	692	691	9.75572	20	692	691	10.7557	20	692	691	11.7557	20	692	691
693	692	0.755007	21	693	692	1.75501	21	693	692	2.75501	21	693	692	3.75501	21	693	692	4.75501	21	693	692	5.75501	21	693	692	6.75501	21	693	692	7.75501	21	693	692	8.75501	22	693	692	9.75501	20.75	693	692	10.755	21	693	692	11.755	21	693	692
694	693	0.754292	21	694	693	1.75429	21	694	693	2.75429	21	694	693	3.75429	21	694	693	4.75429	21	694	693	5.75429	21	694	693	6.75429	21	694	693	7.75429	21	694	693	8.75429	22	694	693	9.75429	20	694	693	10.7543	20	694	693	11.7543	20	694	693
695	694	0.753577	21	695	694	1.75358	21	695	694	2.75358	21	695	694	3.75358	21	695	694	4.75358	21	695	694	5.75358	21	695	694	6.75358	21	695	694	7.75358	21	695	694	8.75358	22	695	694	9.75358	20.75	695	694	10.7536	21	695	694	11.7536	21	695	694
696	695	0.752861	21	696	695	1.75286	21	696	695	2.75286	21	696	695	3.75286	21	696	695	4.75286	21	696	695	5.75286	21	696	695	6.75286	21	696	695	7.75286	21	696	695	8.75286	22	696	695	9.75286	20	696	695	10.7529	20	696	695	11.7529	20	696	695
697	696	0.752146	21	697	696	1.75215	21	697	696	2.75215	21	697	696	3.75215	21	697	696	4.75215	21	697	696	5.75215	21	697	696	6.75215	21	697	696	7.75215	21	697	696	8.75215	22	697	696	9.75215	20.75	697	696	10.7521	21	697	696	11.7521	21	697	696
698	697	0.751431	21	698	697	1.75143	21	698	697	2.75143	21	698	697	3.75143	21	698	697	4.75143	21	698	697	5.75143	21	698	697	6.75143	21	698	697	7.75143	21	698	697	8.75143	22	698	697	9.75143	20	698	697	10.7514	20	698	697	11.7514	20	698	697
699	698	0.750715	21	699	698	1.75072	21	699	698	2.75072	21	699	698	3.75072	21	699	698	4.75072	21	699	698	5.75072	21	699	698	6.75072	21	699	698	7.75072	21	699	698	8.75072	22	699	698	9.75072	20.75	699	698	10.7507	21	699	698	11.7507	21	699	698
700	699	0.75	21	700	699	1.75	21	700	699	2.75	21	700	699	3.75	21	700	699	4.75	21	700	699	5.75	21	700	699	6.75	21	700	699	7.75	21	700	699	8.75	22	700	699	9.75	20	700	699	10.75	20	700	699	11.75	20	700	699
[truncated: 90 more columns]

## Sheet: XLSTAT_20220323_170823_1_HID_HI
1	20	2	20	3	20	4	20	5	19	6.00833	20	7	20	8	20	9	20	10.0138	18	11.019	18	12	18	13	16	14	17	15	18	16	20	17	18	18	16	19	18	20.0174	18	21	16	22	13	23.0174	20	24	17	25.0533	14
1	21	2	21	3	21	4	21	5	21	5.99167	20	6.98723	20	7.98723	20	9	21	9.98621	18	10.981	18	12.0308	19	13	17	14.032	18	14.976	18	15.9561	20	16.97	18	18	18	19	19	19.9826	18	20.9714	16	22	14	22.9826	20	24.1778	19	24.9467	14
0.8	21	1.8	21	2.8	21	3.8	21	4.8	21	6.2	21	7.01277	20	8.01277	20	8.955	21	10.0414	19	11	19	11.9692	19	12.9231	17	13.968	18	15.024	18	16.0439	20	17.03	18	17.963	18	18.9655	19	20	19	21.0286	16	22	15	23.0058	20	23.8222	19	25.0178	14
1.2	21	2.2	21	3.2	21	4.2	21	5.2	21	5.8	21	7	21	8	21	9.045	21	9.95862	19	10.9333	19	12.0103	19	13.0769	17	14.0107	18	15.176	19	15.9671	20	17.08	19	18.037	18	19.0345	19	19.9043	19	21	18	21.9286	15	22.9942	20	24.127	19	24.9822	14
0.808333	21	1.80833	21	2.80833	21	3.80833	21	4.80833	21	6.19149	21	6.8	21	7.8	21	8.96625	21	10.0248	19	11.0667	19	11.9897	19	12.9615	17	13.9893	18	14.824	19	16.0329	20	16.92	19	17.9815	18	18.9828	19	20.0957	19	20.9143	18	22.0714	15	23.2	21	23.873	19	25	15
1.19167	21	2.19167	21	3.19167	21	4.19167	21	5.19167	21	5.80851	21	7.2	21	8.2	21	9.03375	21	9.97517	19	10.9556	19	12	20	13.0385	17	14	19	15.1592	19	15.978	20	17.0571	19	18.0185	18	19.0172	19	19.9235	19	21.0857	18	21.9643	15	22.8	21	24.0762	19	24.9333	15
0.816667	21	1.81667	21	2.81667	21	3.81667	21	4.81667	21	6.18298	21	6.8087	21	7.8087	21	8.9775	21	10.0083	19	11.0444	19	11.8538	20	13.1231	18	13.944	19	14.8408	19	16.022	20	16.9429	19	18	19	19	20	20.0765	19	20.9357	18	22.0357	15	23.1911	21	23.9238	19	25.0667	15
1.18333	21	2.18333	21	3.18333	21	4.18333	21	5.18333	21	5.81702	21	7.1913	21	8.1913	21	9.0225	21	9.99172	19	10.9778	19	12.1462	20	12.8769	18	14.056	19	15.1425	19	15.989	20	17.0343	19	17.8741	19	18.8966	20	19.9426	19	21.0643	18	22.0286	16	22.8089	21	24.0254	19	24.9667	15
0.825	21	1.825	21	2.825	21	3.825	21	4.825	21	6.17447	21	6.81739	21	7.81739	21	8.98875	21	10	20	11.0222	19	11.8701	20	13.0879	18	13.9627	19	14.8575	19	16.011	20	16.9657	19	18.1259	19	19.1034	20	20.0574	19	20.9571	18	21.9714	16	23.1822	21	23.9746	19	25.0333	15
1.175	21	2.175	21	3.175	21	4.175	21	5.175	21	5.82553	21	7.18261	21	8.18261	21	9.01125	21	9.8	20	11.1905	20	12.1299	20	12.9121	18	14.0373	19	15.1257	19	16	21	17.0114	19	17.8898	19	18.9113	20	19.9617	19	21.0429	18	22	17	22.8178	21	24	20	25	16
0.833333	21	1.83333	21	2.83333	21	3.83333	21	4.83333	21	6.16596	21	6.82609	21	7.82609	21	9.2	22	10.2	20	10.8095	20	11.8863	20	13.0527	18	13.9813	19	14.8743	19	15.8	21	16.9886	19	18.1102	19	19.0887	20	20.0383	19	20.9786	18	21.9	17	23.1733	21	23.8	20	24.9333	16
1.16667	21	2.16667	21	3.16667	21	4.16667	21	5.16667	21	5.83404	21	7.17391	21	8.17391	21	8.8	22	9.81429	20	11.1704	20	12.1137	20	12.9473	18	14.0187	19	15.109	19	16.2	21	17.2	20	17.9056	19	18.9261	20	19.9809	19	21.0214	18	22.1	17	22.8267	21	24.2	20	25.0667	16
0.841667	21	1.84167	21	2.84167	21	3.84167	21	4.84167	21	6.15745	21	6.83478	21	7.83478	21	9.18974	22	10.1857	20	10.8296	20	11.9026	20	13.0176	18	14	20	14.891	19	15.81	21	16.8	20	18.0944	19	19.0739	20	20.0191	19	21	19	21.9333	17	23.1644	21	23.85	20	24.9667	16
1.15833	21	2.15833	21	3.15833	21	4.15833	21	5.15833	21	5.84255	21	7.16522	21	8.16522	21	8.81026	22	9.82857	20	11.1504	20	12.0974	20	12.9824	18	13.8	20	15.0922	19	16.19	21	17.1789	20	17.9213	19	18.9409	20	20.1217	20	20.8	19	22.0667	17	22.8356	21	24.15	20	25.0333	16
0.85	21	1.85	21	2.85	21	3.85	21	4.85	21	6.14894	21	6.84348	21	7.84348	21	9.17949	22	10.1714	20	10.8496	20	11.9188	20	13	19	14.2	20	14.9078	19	15.82	21	16.8211	20	18.0787	19	19.0591	20	19.8783	20	21.2	19	21.9667	17	23.1556	21	23.9	20	25	17
1.15	21	2.15	21	3.15	21	4.15	21	5.15	21	5.85106	21	7.15652	21	8.15652	21	8.82051	22	9.84286	20	11.1303	20	12.0812	20	12.8308	19	13.8167	20	15.0754	19	16.18	21	17.1579	20	17.937	19	18.9557	20	20.103	20	20.82	19	22.0333	17	22.8444	21	24.1	20	24.8533	17
0.858333	21	1.85833	21	2.85833	21	3.85833	21	4.85833	21	6.14043	21	6.85217	21	7.85217	21	9.16923	22	10.1571	20	10.8697	20	11.935	20	13.1692	19	14.1833	20	14.9246	19	15.83	21	16.8421	20	18.063	19	19.0443	20	19.897	20	21.18	19	22.2	18	23.1467	21	23.95	20	25.1467	17
1.14167	21	2.14167	21	3.14167	21	4.14167	21	5.14167	21	5.85957	21	7.14783	21	8.14783	21	8.83077	22	9.85714	20	11.1103	20	12.065	20	12.8646	19	13.8333	20	15.0587	19	16.17	21	17.1368	20	17.9528	19	18.9704	20	20.0843	20	20.84	19	21.8	18	22.8533	21	24.05	20	24.8827	17
0.866667	21	1.86667	21	2.86667	21	3.86667	21	4.86667	21	6.13191	21	6.86087	21	7.86087	21	9.15897	22	10.1429	20	10.8897	20	11.9513	20	13.1354	19	14.1667	20	14.9413	19	15.84	21	16.8632	20	18.0472	19	19.0296	20	19.9157	20	21.16	19	22.1692	18	23.1378	21	24	21	25.1173	17
1.13333	21	2.13333	21	3.13333	21	4.13333	21	5.13333	21	5.86809	21	7.13913	21	8.13913	21	8.84103	22	9.87143	20	11.0902	20	12.0487	20	12.8985	19	13.85	20	15.0419	19	16.16	21	17.1158	20	17.9685	19	18.9852	20	20.0656	20	20.86	19	21.8308	18	22.8622	21	23.8444	21	24.912	17
0.875	21	1.875	21	2.875	21	3.875	21	4.875	21	6.1234	21	6.86957	21	7.86957	21	9.14872	22	10.1286	20	10.9098	20	11.9675	20	13.1015	19	14.15	20	14.9581	19	15.85	21	16.8842	20	18.0315	19	19.0148	20	19.9344	20	21.14	19	22.1385	18	23.1289	21	24.1556	21	25.088	17
1.125	21	2.125	21	3.125	21	4.125	21	5.125	21	5.8766	21	7.13043	21	8.13043	21	8.85128	22	9.88571	20	11.0702	20	12.0325	20	12.9323	19	13.8667	20	15.0251	19	16.15	21	17.0947	20	17.9843	19	19	21	20.0468	20	20.88	19	21.8615	18	22.8711	21	23.8963	21	24.9413	17
0.883333	21	1.88333	21	2.88333	21	3.88333	21	4.88333	21	6.11489	21	6.87826	21	7.87826	21	9.13846	22	10.1143	20	10.9298	20	11.9838	20	13.0677	19	14.1333	20	14.9749	19	15.86	21	16.9053	20	18.0157	19	18.8	21	19.9532	20	21.12	19	22.1077	18	23.12	21	24.1037	21	25.0587	17
1.11667	21	2.11667	21	3.11667	21	4.11667	21	5.11667	21	5.88511	21	7.12174	21	8.12174	21	8.86154	22	9.9	20	11.0501	20	12.0162	20	12.9662	19	13.8833	20	15.0084	19	16.14	21	17.0737	20	18	20	19.2	21	20.0281	20	20.9	19	21.8923	18	22.88	21	23.9481	21	24.9707	17
0.891667	21	1.89167	21	2.89167	21	3.89167	21	4.89167	21	6.10638	21	6.88696	21	7.88696	21	9.12821	22	10.1	20	10.9499	20	12.2	21	13.0338	19	14.1167	20	14.9916	19	15.87	21	16.9263	20	17.8	20	18.8143	21	19.9719	20	21.1	19	22.0769	18	23.1111	21	24.0519	21	25.0293	17
1.10833	21	2.10833	21	3.10833	21	4.10833	21	5.10833	21	5.89362	21	7.11304	21	8.11304	21	8.87179	22	9.91429	20	11.0301	20	11.8	21	13.1846	20	13.9	20	15	20	16.13	21	17.0526	20	18.2	20	19.1857	21	20.0094	20	20.92	19	21.9231	18	22.8889	21			25	18
0.9	21	1.9	21	2.9	21	3.9	21	4.9	21	6.09787	21	6.89565	21	7.89565	21	9.11795	22	10.0857	20	10.9699	20	12.184	21	12.8154	20	14.1	20	14.8	20	15.88	21	16.9474	20	17.8154	20	18.8286	21	19.9906	20	21.08	19	22.0462	18	23.1022	21			24.9067	18
1.1	21	2.1	21	3.1	21	4.1	21	5.1	21	5.90213	21	7.10435	21	8.10435	21	8.88205	22	9.92857	20	11.01	20	11.816	21	13.151	20	13.9167	20	15.2	20	16.12	21	17.0316	20	18.1846	20	19.1714	21	20	21	20.94	19	21.9538	18	22.8978	21			25.0933	18
0.908333	21	1.90833	21	2.90833	21	3.90833	21	4.90833	21	6.08936	21	6.90435	21	7.90435	21	9.10769	22	10.0714	20	10.99	20	12.168	21	12.849	20	14.0833	20	14.8167	20	15.89	21	16.9684	20	17.8308	20	18.8429	21	19.8	21	21.06	19	22.0154	18	23.0933	21			24.9378	18
1.09167	21	2.09167	21	3.09167	21	4.09167	21	5.09167	21	5.91064	21	7.09565	21	8.09565	21	8.89231	22	9.94286	20	11	21	11.832	21	13.1175	20	13.9333	20	15.1833	20	16.11	21	17.0105	20	18.1692	20	19.1571	21	20.2	21	20.96	19	21.9846	18	22.9067	21			25.0622	18
0.916667	21	1.91667	21	2.91667	21	3.91667	21	4.91667	21	6.08085	21	6.91304	21	7.91304	21	9.09744	22	10.0571	20	10.8	21	12.152	21	12.8825	20	14.0667	20	14.8333	20	15.9	21	16.9895	20	17.8462	20	18.8571	21	19.8182	21	21.04	19	22.1714	19	23.0844	21			24.9689	18
1.08333	21	2.08333	21	3.08333	21	4.08333	21	5.08333	21	5.91915	21	7.08696	21	8.08696	21	8.90256	22	9.95714	20	11.2	21	11.848	21	13.0839	20	13.95	20	15.1667	20	16.1	21	17	21	18.1538	20	19.1429	21	20.1818	21	20.98	19	21.8286	19	22.9156	21			25.0311	18
0.925	21	1.925	21	2.925	21	3.925	21	4.925	21	6.07234	21	6.92174	21	7.92174	21	9.08718	22	10.0429	20	10.82	21	12.136	21	12.9161	20	14.05	20	14.85	20	15.91	21	16.81	21	17.8615	20	18.8714	21	19.8364	21	21.02	19	22.1403	19	23.0756	21			25	19
1.075	21	2.075	21	3.075	21	4.075	21	5.075	21	5.92766	21	7.07826	21	8.07826	21	8.91282	22	9.97143	20	11.18	21	11.864	21	13.0503	20	13.9667	20	15.15	20	16.09	21	17.19	21	18.1385	20	19.1286	21	20.1636	21	21	20	21.8597	19	22.9244	21			24.8	19
0.933333	21	1.93333	21	2.93333	21	3.93333	21	4.93333	21	6.06383	21	6.93043	21	7.93043	21	9.07692	22	10.0286	20	10.84	21	12.12	21	12.9497	20	14.0333	20	14.8667	20	15.92	21	16.8311	21	17.8769	20	18.8857	21	19.8545	21	20.8381	20	22.1091	19	23.0667	21			25.2	19
1.06667	21	2.06667	21	3.06667	21	4.06667	21	5.06667	21	5.93617	21	7.06957	21	8.06957	21	8.92308	22	9.98571	20	11.16	21	11.88	21	13.0168	20	13.9833	20	15.1333	20	16.08	21	17.1689	21	18.1231	20	19.1143	21	20.1455	21	21.1619	20	21.8909	19	22.9333	21			24.8286	19
0.941667	21	1.94167	21	2.94167	21	3.94167	21	4.94167	21	6.05532	21	6.93913	21	7.93913	21	9.06667	22	10.0143	20	10.86	21	12.104	21	12.9832	20	14.0167	20	14.8833	20	15.93	21	16.8522	21	17.8923	20	18.9	21	19.8727	21	20.8583	20	22.0779	19	23.0578	21			25.1714	19
1.05833	21	2.05833	21	3.05833	21	4.05833	21	5.05833	21	5.94468	21	7.06087	21	8.06087	21	8.93333	22	10	21	11.14	21	11.896	21	13	21	14	21	15.1167	20	16.07	21	17.1478	21	18.1077	20	19.1	21	20.1273	21	21.1417	20	21.9221	19	22.9422	21			24.8571	19
0.95	21	1.95	21	2.95	21	3.95	21	4.95	21	6.04681	21	6.94783	21	7.94783	21	9.05641	22	9.91034	21	10.88	21	12.088	21	12.8	21	13.896	21	14.9	20	15.94	21	16.8733	21	17.9077	20	18.9143	21	19.8909	21	20.8786	20	22.0468	19	23.0489	21			25.1429	19
1.05	21	2.05	21	3.05	21	4.05	21	5.05	21	5.95319	21	7.05217	21	8.05217	21	8.94359	22	10.0897	21	11.12	21	11.912	21	13.2	21	14.104	21	15.1	20	16.06	21	17.1267	21	18.0923	20	19.0857	21	20.1091	21	21.1214	20	21.9532	19	22.9511	21			24.8857	19
0.958333	21	1.95833	21	2.95833	21	3.95833	21	4.95833	21	6.0383	21	6.95652	21	7.95652	21	9.04615	22	9.92529	21	10.9	21	12.072	21	12.8333	21	13.9133	21	14.9167	20	15.95	21	16.8944	21	17.9231	20	18.9286	21	19.9091	21	20.8988	20	22.0156	19	23.04	21			25.1143	19
1.04167	21	2.04167	21	3.04167	21	4.04167	21	5.04167	21	5.9617	21	7.04348	21	8.04348	21	8.95385	22	10.0747	21	11.1	21	11.928	21	13.1667	21	14.0867	21	15.0833	20	16.05	21	17.1056	21	18.0769	20	19.0714	21	20.0909	21	21.1012	20	21.9844	19	22.96	21			24.9143	19
0.966667	21	1.96667	21	2.96667	21	3.96667	21	4.96667	21	6.02979	21	6.96522	21	7.96522	21	9.0359	22	9.94023	21	10.92	21	12.056	21	12.8667	21	13.9307	21	14.9333	20	15.96	21	16.9156	21	17.9385	20	18.9429	21	19.9273	21	20.919	20	22	20	23.0311	21			25.0857	19
1.03333	21	2.03333	21	3.03333	21	4.03333	21	5.03333	21	5.97021	21	7.03478	21	8.03478	21	8.9641	22	10.0598	21	11.08	21	11.944	21	13.1333	21	14.0693	21	15.0667	20	16.04	21	17.0844	21	18.0615	20	19.0571	21	20.0727	21	21.081	20	21.9286	20	22.9689	21			24.9429	19
0.975	21	1.975	21	2.975	21	3.975	21	4.975	21	6.02128	21	6.97391	21	7.97391	21	9.02564	22	9.95517	21	10.94	21	12.04	21	12.9	21	13.948	21	14.95	20	15.97	21	16.9367	21	17.9538	20	18.9571	21	19.9455	21	20.9393	20	22.0714	20	23.0222	21			25.0571	19
1.025	21	2.025	21	3.025	21	4.025	21	5.025	21	5.97872	21	7.02609	21	8.02609	21	8.97436	22	10.0448	21	11.06	21	11.96	21	13.1	21	14.052	21	15.05	20	16.03	21	17.0633	21	18.0462	20	19.0429	21	20.0545	21	21.0607	20	21.9643	20	22.9778	21			24.9714	19
0.983333	21	1.98333	21	2.98333	21	3.98333	21	4.98333	21	6.01277	21	6.98261	21	7.98261	21	9.01538	22	9.97011	21	10.96	21	12.024	21	12.9333	21	13.9653	21	14.9667	20	15.98	21	16.9578	21	17.9692	20	18.9714	21	19.9636	21	20.9595	20	22.0357	20	23.0133	21			25.0286	19
1.01667	21	2.01667	21	3.01667	21	4.01667	21	5.01667	21	5.98723	21	7.01739	21	8.01739	21	8.98462	22	10.0299	21	11.04	21	11.976	21	13.0667	21	14.0347	21	15.0333	20	16.02	21	17.0422	21	18.0308	20	19.0286	21	20.0364	21	21.0405	20	22	21	22.9867	21			25	20
0.991667	21	1.99167	21	2.99167	21	3.99167	21	4.99167	21	6.00426	21	6.9913	21	7.9913	21	9.00513	22	9.98506	21	10.98	21	12.008	21	12.9667	21	13.9827	21	14.9833	20	15.99	21	16.9789	21	17.9846	20	18.9857	21	19.9818	21	20.9798	20	21.9571	21	23.0044	21			24.96	20
1.00833	21	2.00833	21	3.00833	21	4.00833	21	5.00833	21	5.99574	21	7.0087	21	8.0087	21	8.99487	22	10.0149	21	11.02	21	11.992	21	13.0333	21	14.0173	21	15.0167	20	16.01	21	17.0211	21	18.0154	20	19.0143	21	20.0182	21	21.0202	20	22.0429	21	22.9956	21			25.04	20
[truncated: 20 more columns]

## Sheet: XLSTAT_20220323_165546_1_HID1
0	-0.577079	0	-0.577079	0	-0.577079	0	-0.577079	0	-1.15416	0	-0.783731	0	-0.926773	0	-0.926773	0	-1.58755	0	-1.6537	0	-1.20584	0	-0.921874	0	-2.76264	0	-1.95822	1	-0.548029	0	-1.33339	0	-2.06492	1	-1.10928	0	-2.16765	0	-2.14006	2	-0.497157	0	-1.71686	0	-1.03578	-1.79769e+308	-1.17844	2	-0.33767
0	0.04	0	0.04	0	0.04	0	0.04	0	0.08	0	0.0647157	0	0.0844084	0	0.0844084	0	0.171359	0	0.0787319	0	0.0179884	0	0.0653048	0	0.194661	0	0.0634502	1	1.24795	0	0.157948	0	-0.469483	1	1.23676	0	0.203725	0	0.274113	2	2.02326	0	6.32388e-05	0	0.100919	-1.79769e+308	0.961126	2	1.31404
0	0.04	0	0.04	0	0.04	0	0.04	0	0.08	0	0.0647157	0	0.0844084	0	0.0844084	0	0.171359	0	0.0787319	0	0.0179884	0	0.0653048	0	0.194661	0	0.0634502	1	1.24795	0	0.157948	0	-0.469483	1	1.23676	0	0.203725	0	0.274113	2	2.02326	0	6.32388e-05	0	0.100919	-1.79769e+308	0.961126	2	1.31404
0	0.04	0	0.04	0	0.04	0	0.04	0	0.08	0	0.0647157	0	0.0844084	0	0.0844084	0	0.171359	0	0.0787319	0	0.0179884	0	0.0653048	0	0.194661	0	0.0634502	1	1.24795	0	0.157948	0	-0.469483	1	1.23676	0	0.203725	0	0.274113	2	2.02326	2	1.78048	0	0.100919	-1.79769e+308	0.961126	4	4.34969
0	0.04	0	0.04	0	0.04	0	0.04	0	0.08	0	0.0647157	0	0.0844084	0	0.0844084	0	0.171359	0	0.0787319	0	0.0179884	0	0.0653048	0	0.194661	0	0.0634502	1	1.24795	0	0.157948	0	-0.469483	1	1.23676	0	0.203725	0	0.274113	2	2.02326	2	1.78048	0	0.100919	-1.79769e+308	0.961126	4	4.34969
0	0.04	0	0.04	0	0.04	0	0.04	0	0.08	0	0.0647157	0	0.0844084	0	0.0844084	0	0.171359	0	0.0787319	0	0.0179884	0	0.0653048	0	0.194661	0	0.0634502	1	1.24795	0	0.157948	0	-0.469483	1	1.23676	0	0.203725	0	0.274113	2	2.02326	2	1.78048	0	0.100919	-1.79769e+308	0.961126	4	4.34969
0	0.04	0	0.04	0	0.04	0	0.04	0	0.08	0	0.0647157	0	0.0844084	0	0.0844084	0	0.171359	0	0.0787319	0	0.0179884	0	0.0653048	0	0.194661	0	0.0634502	1	1.24795	0	0.157948	0	-0.469483	1	1.23676	0	0.203725	0	0.274113	2	2.02326	2	1.78048	0	0.100919	-1.79769e+308	0.961126	4	4.34969
0	0.04	0	0.04	0	0.04	0	0.04	0	0.08	0	0.0647157	0	0.0844084	0	0.0844084	0	0.171359	0	0.0787319	0	0.0179884	0	0.0653048	0	0.194661	0	0.0634502	1	1.24795	0	0.157948	0	-0.469483	1	1.23676	0	0.203725	0	0.274113	2	2.02326	2	1.78048	0	0.100919	-1.79769e+308	0.961126	4	4.34969
0	0.04	0	0.04	0	0.04	0	0.04	0	0.08	0	0.0647157	0	0.0844084	0	0.0844084	0	0.171359	0	0.0787319	0	0.0179884	0	0.0653048	0	0.194661	0	0.0634502	1	1.24795	0	0.157948	1	1.37534	1	1.23676	0	0.203725	0	0.274113	2	2.02326	4	4.0486	0	0.100919	-1.79769e+308	0.961126	4	4.34969
0	0.04	0	0.04	0	0.04	0	0.04	0	0.08	0	0.0647157	0	0.0844084	0	0.0844084	0	0.171359	0	0.0787319	0	0.0179884	0	0.0653048	0	0.194661	0	0.0634502	1	1.24795	0	0.157948	1	1.37534	1	1.23676	0	0.203725	0	0.274113	2	2.02326	4	4.0486	0	0.100919	-1.79769e+308	0.961126	4	4.34969
0	0.04	0	0.04	0	0.04	0	0.04	0	0.08	0	0.0647157	0	0.0844084	0	0.0844084	0	0.171359	0	0.0787319	0	0.0179884	0	0.0653048	0	0.194661	0	0.0634502	1	1.24795	0	0.157948	1	1.37534	1	1.23676	0	0.203725	0	0.274113	2	2.02326	4	4.0486	0	0.100919	-1.79769e+308	0.961126	4	4.34969
0	0.04	0	0.04	0	0.04	0	0.04	0	0.08	0	0.0647157	0	0.0844084	0	0.0844084	0	0.171359	0	0.0787319	0	0.0179884	0	0.0653048	0	0.194661	0	0.0634502	1	1.24795	0	0.157948	1	1.37534	1	1.23676	0	0.203725	0	0.274113	2	2.02326	4	4.0486	0	0.100919	-1.79769e+308	0.961126	4	4.34969
0	0.04	0	0.04	0	0.04	0	0.04	0	0.08	0	0.0647157	0	0.0844084	0	0.0844084	0	0.171359	0	0.0787319	0	0.0179884	0	0.0653048	0	0.194661	0	0.0634502	1	1.24795	0	0.157948	1	1.37534	1	1.23676	0	0.203725	0	0.274113	2	2.02326	4	4.0486	0	0.100919	0	0.961126	4	4.34969
0	0.04	0	0.04	0	0.04	0	0.04	0	0.08	0	0.0647157	0	0.0844084	0	0.0844084	0	0.171359	0	0.0787319	0	0.0179884	0	0.0653048	2	2.46912	2	2.25048	1	1.24795	0	0.157948	1	1.37534	1	1.23676	0	0.203725	0	0.274113	2	2.02326	4	4.0486	0	0.100919	0	0.961126	4	4.34969
0	0.04	0	0.04	0	0.04	0	0.04	0	0.08	0	0.0647157	0	0.0844084	0	0.0844084	0	0.171359	0	0.0787319	1	1.19123	0	0.0653048	2	2.46912	2	2.25048	1	1.24795	0	0.157948	1	1.37534	1	1.23676	0	0.203725	0	0.274113	2	2.02326	4	4.0486	0	0.100919	0	0.961126	4	4.34969
0	0.04	0	0.04	0	0.04	0	0.04	0	0.08	0	0.0647157	0	0.0844084	0	0.0844084	0	0.171359	0	0.0787319	1	1.19123	0	0.0653048	2	2.46912	2	2.25048	1	1.24795	0	0.157948	1	1.37534	1	1.23676	0	0.203725	0	0.274113	2	2.02326	4	4.0486	0	0.100919	1	0.961126	4	4.34969
0	0.04	0	0.04	0	0.04	0	0.04	0	0.08	0	0.0647157	0	0.0844084	0	0.0844084	0	0.171359	1	1.37476	1	1.19123	0	0.0653048	2	2.46912	2	2.25048	1	1.24795	0	0.157948	1	1.37534	1	1.23676	0	0.203725	0	0.274113	2	2.02326	4	4.0486	0	0.100919	1	0.961126	4	4.34969
0	0.04	0	0.04	0	0.04	0	0.04	0	0.08	0	0.0647157	0	0.0844084	0	0.0844084	0	0.171359	1	1.37476	1	1.19123	0	0.0653048	2	2.46912	2	2.25048	1	1.24795	0	0.157948	1	1.37534	1	1.23676	0	0.203725	0	0.274113	4	4.30999	4	4.0486	0	0.100919	1	0.961126	4	4.34969
0	0.04	0	0.04	0	0.04	0	0.04	0	0.08	0	0.0647157	0	0.0844084	0	0.0844084	0	0.171359	1	1.37476	1	1.19123	0	0.0653048	2	2.46912	2	2.25048	1	1.24795	0	0.157948	1	1.37534	1	1.23676	0	0.203725	0	0.274113	4	4.30999	4	4.0486	0	0.100919	1	0.961126	6	6.63489
0	0.04	0	0.04	0	0.04	0	0.04	0	0.08	0	0.0647157	0	0.0844084	0	0.0844084	0	0.171359	1	1.37476	1	1.19123	1	1.0583	2	2.46912	2	2.25048	1	1.24795	0	0.157948	1	1.37534	1	1.23676	0	0.203725	0	0.274113	4	4.30999	4	4.0486	0	0.100919	1	0.961126	6	6.63489
0	0.04	0	0.04	0	0.04	0	0.04	0	0.08	0	0.0647157	0	0.0844084	0	0.0844084	0	0.171359	1	1.37476	1	1.19123	1	1.0583	2	2.46912	2	2.25048	1	1.24795	0	0.157948	1	1.37534	1	1.23676	0	0.203725	0	0.274113	4	4.30999	6	6.52392	0	0.100919	1	0.961126	6	6.63489
0	0.04	0	0.04	0	0.04	0	0.04	0	0.08	0	0.0647157	0	0.0844084	0	0.0844084	0	0.171359	1	1.37476	1	1.19123	1	1.0583	2	2.46912	2	2.25048	1	1.24795	0	0.157948	1	1.37534	1	1.23676	0	0.203725	0	0.274113	4	4.30999	6	6.52392	0	0.100919	1	0.961126	6	6.63489
0	0.04	0	0.04	0	0.04	0	0.04	0	0.08	0	0.0647157	0	0.0844084	0	0.0844084	0	0.171359	1	1.37476	1	1.19123	1	1.0583	2	2.46912	2	2.25048	1	1.24795	0	0.157948	1	1.37534	1	1.23676	0	0.203725	0	0.274113	4	4.30999	6	6.52392	0	0.100919	1	0.961126	6	6.63489
0	0.04	0	0.04	0	0.04	0	0.04	0	0.08	0	0.0647157	0	0.0844084	0	0.0844084	0	0.171359	1	1.37476	1	1.19123	1	1.0583	2	2.46912	2	2.25048	1	1.24795	0	0.157948	1	1.37534	1	1.23676	0	0.203725	2	2.08295	4	4.30999	6	6.52392	0	0.100919	2	0.961126	6	6.63489
0	0.04	0	0.04	0	0.04	0	0.04	0	0.08	0	0.0647157	0	0.0844084	0	0.0844084	0	0.171359	1	1.37476	1	1.19123	1	1.0583	2	2.46912	2	2.25048	1	1.24795	0	0.157948	1	1.37534	1	1.23676	0	0.203725	2	2.08295	4	4.30999	6	6.52392	0	0.100919	2	0.961126	6	6.63489
0	0.04	0	0.04	0	0.04	0	0.04	0	0.08	0	0.0647157	0	0.0844084	0	0.0844084	0	0.171359	1	1.37476	1	1.19123	1	1.0583	4	4.09574	2	2.25048	3	2.88164	0	0.157948	1	1.37534	1	1.23676	0	0.203725	2	2.08295	4	4.30999	6	6.52392	0	0.100919	2	2.10786	8	8.2064
0	0.04	0	0.04	0	0.04	0	0.04	0	0.08	0	0.0647157	0	0.0844084	0	0.0844084	0	0.171359	1	1.37476	1	1.19123	1	1.0583	4	4.09574	2	2.25048	3	2.88164	0	0.157948	1	1.37534	1	1.23676	0	0.203725	2	2.08295	4	4.30999	6	6.52392	0	0.100919	2	2.10786	8	8.2064
0	0.04	0	0.04	0	0.04	0	0.04	0	0.08	0	0.0647157	0	0.0844084	0	0.0844084	0	0.171359	1	1.37476	1	1.19123	1	1.0583	4	4.09574	2	2.25048	3	2.88164	0	0.157948	2	2.47434	1	1.23676	0	0.203725	2	2.08295	4	4.30999	6	6.52392	0	0.100919	2	2.10786	8	8.2064
0	0.04	0	0.04	0	0.04	0	0.04	0	0.08	0	0.0647157	0	0.0844084	0	0.0844084	0	0.171359	1	1.37476	1	1.19123	1	1.0583	4	4.09574	2	2.25048	3	2.88164	0	0.157948	2	2.47434	3	3.0273	0	0.203725	2	2.08295	4	4.30999	6	6.52392	0	0.100919	3	2.51692	8	8.2064
0	0.04	0	0.04	0	0.04	0	0.04	0	0.08	0	0.0647157	0	0.0844084	0	0.0844084	0	0.171359	2	2.00288	1	1.19123	1	1.0583	4	4.09574	2	2.25048	3	2.88164	0	0.157948	2	2.47434	3	3.0273	0	0.203725	2	2.08295	4	4.30999	6	6.52392	0	0.100919	3	2.51692	8	8.2064
0	0.04	0	0.04	0	0.04	0	0.04	0	0.08	0	0.0647157	0	0.0844084	0	0.0844084	0	0.171359	2	2.00288	1	1.19123	1	1.0583	4	4.09574	2	2.25048	3	2.88164	0	0.157948	3	3.26713	3	3.0273	2	2.05301	2	2.08295	4	4.30999	6	6.52392	0	0.100919	3	2.51692	8	8.2064
0	0.04	0	0.04	0	0.04	0	0.04	0	0.08	0	0.0647157	0	0.0844084	0	0.0844084	0	0.171359	2	2.00288	1	1.19123	1	1.0583	4	4.09574	2	2.25048	3	2.88164	0	0.157948	3	3.26713	3	3.0273	2	2.05301	2	2.08295	4	4.30999	6	6.52392	0	0.100919	3	2.51692	8	8.2064
0	0.04	0	0.04	0	0.04	0	0.04	0	0.08	0	0.0647157	0	0.0844084	0	0.0844084	0	0.171359	2	2.00288	1	1.19123	1	1.0583	4	4.09574	2	2.25048	3	2.88164	0	0.157948	3	3.26713	3	3.0273	2	2.05301	2	2.08295	4	4.30999	6	6.52392	0	0.100919	3	2.51692	8	8.2064
0	0.04	0	0.04	0	0.04	0	0.04	0	0.08	0	0.0647157	0	0.0844084	0	0.0844084	0	0.171359	3	2.76849	1	1.19123	1	1.0583	4	4.09574	2	2.25048	3	2.88164	0	0.157948	3	3.26713	3	3.0273	2	2.05301	2	2.08295	4	4.30999	6	6.52392	0	0.100919	3	2.51692	8	8.2064
0	0.04	0	0.04	0	0.04	0	0.04	0	0.08	0	0.0647157	0	0.0844084	0	0.0844084	0	0.171359	3	2.76849	1	1.19123	1	1.0583	4	4.09574	2	2.25048	3	2.88164	0	0.157948	3	3.26713	3	3.0273	2	2.05301	2	2.08295	4	4.30999	8	8.56932	0	0.100919	3	2.51692	8	8.2064
0	0.04	0	0.04	0	0.04	0	0.04	0	0.08	0	0.0647157	0	0.0844084	0	0.0844084	0	0.171359	3	2.76849	2	2.0332	1	1.0583	4	4.09574	2	2.25048	3	2.88164	0	0.157948	3	3.26713	3	3.0273	2	2.05301	2	2.08295	4	4.30999	8	8.56932	0	0.100919	5	2.51692	8	8.2064
0	0.04	0	0.04	0	0.04	0	0.04	0	0.08	0	0.0647157	0	0.0844084	0	0.0844084	0	0.171359	3	2.76849	2	2.0332	1	1.0583	6	5.65288	2	2.25048	3	2.88164	0	0.157948	3	3.26713	3	3.0273	2	2.05301	2	2.08295	4	4.30999	8	8.56932	0	0.100919	6	3.06084	10	9.76912
0	0.04	0	0.04	0	0.04	0	0.04	0	0.08	0	0.0647157	0	0.0844084	0	0.0844084	0	0.171359	3	2.76849	2	2.0332	1	1.0583	6	5.65288	2	2.25048	3	2.88164	0	0.157948	3	3.26713	3	3.0273	2	2.05301	2	2.08295	4	4.30999	8	8.56932	0	0.100919			10	9.76912
0	0.04	0	0.04	0	0.04	0	0.04	0	0.08	0	0.0647157	0	0.0844084	0	0.0844084	0	0.171359	3	2.76849	2	2.0332	1	1.0583	6	5.65288	4	4.00513	3	2.88164	0	0.157948	3	3.26713	3	3.0273	2	2.05301	4	3.59321	6	6.20686	8	8.56932	0	0.100919			10	9.76912
0	0.04	0	0.04	0	0.04	0	0.04	0	0.08	0	0.0647157	0	0.0844084	0	0.0844084	0	0.171359	3	2.76849	2	2.0332	1	1.0583	6	5.65288	4	4.00513	3	2.88164	0	0.157948	3	3.26713	3	3.0273	2	2.05301	4	3.59321	6	6.20686	8	8.56932	0	0.100919			10	9.76912
0	0.04	0	0.04	0	0.04	0	0.04	0	0.08	0	0.0647157	0	0.0844084	0	0.0844084	2	1.60411	3	2.76849	2	2.0332	1	1.0583	6	5.65288	4	4.00513	3	2.88164	0	0.157948	3	3.26713	3	3.0273	2	2.05301	4	3.59321	6	6.20686	8	8.56932	0	0.100919			10	9.76912
0	0.04	0	0.04	0	0.04	0	0.04	0	0.08	0	0.0647157	0	0.0844084	0	0.0844084	2	1.60411	3	2.76849	2	2.0332	1	1.0583	6	5.65288	4	4.00513	3	2.88164	2	1.37026	3	3.26713	3	3.0273	2	2.05301	4	3.59321	6	6.20686	10	9.68118	0	0.100919			12	11.1037
0	0.04	0	0.04	0	0.04	0	0.04	0	0.08	0	0.0647157	0	0.0844084	0	0.0844084	2	1.60411	3	2.76849	3	2.64007	1	1.0583	6	5.65288	4	4.00513	3	2.88164	2	1.37026	5	4.47793	3	3.0273	2	2.05301	4	3.59321	6	6.20686	10	9.68118	0	0.100919			12	11.1037
0	0.04	0	0.04	0	0.04	0	0.04	0	0.08	0	0.0647157	0	0.0844084	0	0.0844084	2	1.60411	3	2.76849	3	2.64007	1	1.0583	6	5.65288	4	4.00513	3	2.88164	2	1.37026	5	4.47793	5	4.30635	2	2.05301	4	3.59321	6	6.20686	12	10.9601	0	0.100919			12	11.1037
0	0.04	0	0.04	0	0.04	0	0.04	0	0.08	0	0.0647157	0	0.0844084	0	0.0844084	2	1.60411	3	2.76849	3	2.64007	1	1.0583	8	7.4237	4	4.00513	3	2.88164	2	1.37026	5	4.47793	5	4.30635	2	2.05301	4	3.59321	6	6.20686	12	10.9601	0	0.100919			12	11.1037
0	0.04	0	0.04	0	0.04	0	0.04	0	0.08	0	0.0647157	0	0.0844084	0	0.0844084	2	1.60411	3	2.76849	3	2.64007	2	1.9472	8	7.4237	6	5.1352	3	2.88164	2	1.37026	5	4.47793	5	4.30635	4	3.30421	4	3.59321	6	6.20686	12	10.9601	0	0.100919			12	11.1037
0	0.04	0	0.04	0	0.04	0	0.04	0	0.08	0	0.0647157	0	0.0844084	0	0.0844084	2	1.60411	4	3.79617	3	2.64007	2	1.9472	8	7.4237	6	5.1352	3	2.88164	2	1.37026	5	4.47793	5	4.30635	4	3.30421	4	3.59321	6	6.20686	12	10.9601	2	1.04621			14	12.8559
0	0.04	0	0.04	0	0.04	0	0.04	0	0.08	0	0.0647157	2	0.938607	2	0.938607	2	1.60411	4	3.79617	3	2.64007	2	1.9472	8	7.4237	6	5.1352	5	4.20648	2	1.37026	7	5.42837	5	4.30635	4	3.30421	4	3.59321	10	7.58819	12	10.9601	2	1.04621			14	12.8559
0	0.04	0	0.04	0	0.04	0	0.04	0	0.08	2	0.798361	2	0.938607	2	0.938607	2	1.60411	5	4.23282	4	3.23756	2	1.9472	8	7.4237	6	5.1352	5	4.20648	2	1.37026	7	5.42837	5	4.30635	4	3.30421	4	3.59321	10	7.58819	14	12.7111	2	1.04621			14	12.8559
2	0.657079	2	0.657079	2	0.657079	2	0.657079	4	1.31416	2	0.943731	2	1.16677	2	1.16677	4	2.46755	5	4.7737	4	3.64584	4	2.44187	10	9.40264	8	6.35822	5	4.78803	2	2.05339	7	6.34492	6	5.46928	6	4.24765	6	5.34006	10	8.57716	16	14.0369	2	1.35578			14	14.8177
[truncated: 20 more columns]

## Sheet: XLSTAT_20220323_165546_1_HID
1	0	1.25	0	1	0	2.25	0	1	0	3.25	0	1	0	4.25	0	1	0	5.25	0	1	0	6.25	0	1	0	7.25	0	1	0	8.25	0	1	0	9.25	0	1	0	10.25	3	1	0	11.25	2	1	0	12.25	1	1	0
2	1	1.24928	0	2	1	2.24928	0	2	1	3.24928	0	2	1	4.24928	0	2	1	5.24928	0	2	1	6.24928	0	2	1	7.24928	0	2	1	8.24928	0	2	1	9.24928	0	2	1	10.2493	0	2	1	11.2493	0	2	1	12.2493	0	2	1
3	2	1.24857	0	3	2	2.24857	0	3	2	3.24857	0	3	2	4.24857	0	3	2	5.24857	0	3	2	6.24857	0	3	2	7.24857	0	3	2	8.24857	0	3	2	9.24857	0	3	2	10.2486	3	3	2	11.2486	2	3	2	12.2486	1	3	2
4	3	1.24785	0	4	3	2.24785	0	4	3	3.24785	0	4	3	4.24785	0	4	3	5.24785	0	4	3	6.24785	0	4	3	7.24785	0	4	3	8.24785	0	4	3	9.24785	0	4	3	10.2479	0	4	3	11.2479	0	4	3	12.2479	0	4	3
5	4	1.24714	0	5	4	2.24714	0	5	4	3.24714	0	5	4	4.24714	0	5	4	5.24714	0	5	4	6.24714	0	5	4	7.24714	0	5	4	8.24714	0	5	4	9.24714	0	5	4	10.2471	3	5	4	11.2471	2	5	4	12.2471	1	5	4
6	5	1.24642	0	6	5	2.24642	0	6	5	3.24642	0	6	5	4.24642	0	6	5	5.24642	0	6	5	6.24642	0	6	5	7.24642	0	6	5	8.24642	0	6	5	9.24642	0	6	5	10.2464	0	6	5	11.2464	0	6	5	12.2464	0	6	5
7	6	1.24571	0	7	6	2.24571	0	7	6	3.24571	0	7	6	4.24571	0	7	6	5.24571	0	7	6	6.24571	0	7	6	7.24571	0	7	6	8.24571	0	7	6	9.24571	0	7	6	10.2457	3	7	6	11.2457	2	7	6	12.2457	1	7	6
8	7	1.24499	0	8	7	2.24499	0	8	7	3.24499	0	8	7	4.24499	0	8	7	5.24499	0	8	7	6.24499	0	8	7	7.24499	0	8	7	8.24499	0	8	7	9.24499	0	8	7	10.245	0	8	7	11.245	0	8	7	12.245	0	8	7
9	8	1.24428	0	9	8	2.24428	0	9	8	3.24428	0	9	8	4.24428	0	9	8	5.24428	0	9	8	6.24428	0	9	8	7.24428	0	9	8	8.24428	0	9	8	9.24428	0	9	8	10.2443	3	9	8	11.2443	2	9	8	12.2443	1	9	8
10	9	1.24356	0	10	9	2.24356	0	10	9	3.24356	0	10	9	4.24356	0	10	9	5.24356	0	10	9	6.24356	0	10	9	7.24356	0	10	9	8.24356	0	10	9	9.24356	0	10	9	10.2436	0	10	9	11.2436	0	10	9	12.2436	0	10	9
11	10	1.24285	0	11	10	2.24285	0	11	10	3.24285	0	11	10	4.24285	0	11	10	5.24285	0	11	10	6.24285	0	11	10	7.24285	0	11	10	8.24285	0	11	10	9.24285	0	11	10	10.2428	3	11	10	11.2428	2	11	10	12.2428	1	11	10
12	11	1.24213	0	12	11	2.24213	0	12	11	3.24213	0	12	11	4.24213	0	12	11	5.24213	0	12	11	6.24213	0	12	11	7.24213	0	12	11	8.24213	0	12	11	9.24213	0	12	11	10.2421	0	12	11	11.2421	0	12	11	12.2421	0	12	11
13	12	1.24142	0	13	12	2.24142	0	13	12	3.24142	0	13	12	4.24142	0	13	12	5.24142	0	13	12	6.24142	0	13	12	7.24142	0	13	12	8.24142	0	13	12	9.24142	0	13	12	10.2414	3	13	12	11.2414	2	13	12	12.2414	1	13	12
14	13	1.2407	0	14	13	2.2407	0	14	13	3.2407	0	14	13	4.2407	0	14	13	5.2407	0	14	13	6.2407	0	14	13	7.2407	0	14	13	8.2407	0	14	13	9.2407	0	14	13	10.2407	0	14	13	11.2407	0	14	13	12.2407	0	14	13
15	14	1.23999	0	15	14	2.23999	0	15	14	3.23999	0	15	14	4.23999	0	15	14	5.23999	0	15	14	6.23999	0	15	14	7.23999	0	15	14	8.23999	0	15	14	9.23999	0	15	14	10.24	3	15	14	11.24	2	15	14	12.24	1	15	14
16	15	1.23927	0	16	15	2.23927	0	16	15	3.23927	0	16	15	4.23927	0	16	15	5.23927	0	16	15	6.23927	0	16	15	7.23927	0	16	15	8.23927	0	16	15	9.23927	0	16	15	10.2393	0	16	15	11.2393	0	16	15	12.2393	0	16	15
17	16	1.23856	0	17	16	2.23856	0	17	16	3.23856	0	17	16	4.23856	0	17	16	5.23856	0	17	16	6.23856	0	17	16	7.23856	0	17	16	8.23856	0	17	16	9.23856	0	17	16	10.2386	3	17	16	11.2386	2	17	16	12.2386	1	17	16
18	17	1.23784	0	18	17	2.23784	0	18	17	3.23784	0	18	17	4.23784	0	18	17	5.23784	0	18	17	6.23784	0	18	17	7.23784	0	18	17	8.23784	0	18	17	9.23784	0	18	17	10.2378	0	18	17	11.2378	0	18	17	12.2378	0	18	17
19	18	1.23712	0	19	18	2.23712	0	19	18	3.23712	0	19	18	4.23712	0	19	18	5.23712	0	19	18	6.23712	0	19	18	7.23712	0	19	18	8.23712	0	19	18	9.23712	0	19	18	10.2371	3	19	18	11.2371	2	19	18	12.2371	1	19	18
20	19	1.23641	0	20	19	2.23641	0	20	19	3.23641	0	20	19	4.23641	0	20	19	5.23641	0	20	19	6.23641	0	20	19	7.23641	0	20	19	8.23641	0	20	19	9.23641	0	20	19	10.2364	0	20	19	11.2364	0	20	19	12.2364	0	20	19
21	20	1.23569	0	21	20	2.23569	0	21	20	3.23569	0	21	20	4.23569	0	21	20	5.23569	0	21	20	6.23569	0	21	20	7.23569	0	21	20	8.23569	0	21	20	9.23569	0	21	20	10.2357	3	21	20	11.2357	2	21	20	12.2357	1	21	20
22	21	1.23498	0	22	21	2.23498	0	22	21	3.23498	0	22	21	4.23498	0	22	21	5.23498	0	22	21	6.23498	0	22	21	7.23498	0	22	21	8.23498	0	22	21	9.23498	0	22	21	10.235	0	22	21	11.235	0	22	21	12.235	0	22	21
23	22	1.23426	0	23	22	2.23426	0	23	22	3.23426	0	23	22	4.23426	0	23	22	5.23426	0	23	22	6.23426	0	23	22	7.23426	0	23	22	8.23426	0	23	22	9.23426	0	23	22	10.2343	3	23	22	11.2343	2	23	22	12.2343	1	23	22
24	23	1.23355	0	24	23	2.23355	0	24	23	3.23355	0	24	23	4.23355	0	24	23	5.23355	0	24	23	6.23355	0	24	23	7.23355	0	24	23	8.23355	0	24	23	9.23355	0	24	23	10.2335	0	24	23	11.2335	0	24	23	12.2335	0	24	23
25	24	1.23283	0	25	24	2.23283	0	25	24	3.23283	0	25	24	4.23283	0	25	24	5.23283	0	25	24	6.23283	0	25	24	7.23283	0	25	24	8.23283	0	25	24	9.23283	0	25	24	10.2328	3	25	24	11.2328	2	25	24	12.2328	1	25	24
26	25	1.23212	0	26	25	2.23212	0	26	25	3.23212	0	26	25	4.23212	0	26	25	5.23212	0	26	25	6.23212	0	26	25	7.23212	0	26	25	8.23212	0	26	25	9.23212	0	26	25	10.2321	0	26	25	11.2321	0	26	25	12.2321	0	26	25
27	26	1.2314	0	27	26	2.2314	0	27	26	3.2314	0	27	26	4.2314	0	27	26	5.2314	0	27	26	6.2314	0	27	26	7.2314	0	27	26	8.2314	0	27	26	9.2314	0	27	26	10.2314	3	27	26	11.2314	2	27	26	12.2314	1	27	26
28	27	1.23069	0	28	27	2.23069	0	28	27	3.23069	0	28	27	4.23069	0	28	27	5.23069	0	28	27	6.23069	0	28	27	7.23069	0	28	27	8.23069	0	28	27	9.23069	0	28	27	10.2307	0	28	27	11.2307	0	28	27	12.2307	0	28	27
29	28	1.22997	0	29	28	2.22997	0	29	28	3.22997	0	29	28	4.22997	0	29	28	5.22997	0	29	28	6.22997	0	29	28	7.22997	0	29	28	8.22997	0	29	28	9.22997	0	29	28	10.23	3	29	28	11.23	2	29	28	12.23	1	29	28
30	29	1.22926	0	30	29	2.22926	0	30	29	3.22926	0	30	29	4.22926	0	30	29	5.22926	0	30	29	6.22926	0	30	29	7.22926	0	30	29	8.22926	0	30	29	9.22926	0	30	29	10.2293	0	30	29	11.2293	0	30	29	12.2293	0	30	29
31	30	1.22854	0	31	30	2.22854	0	31	30	3.22854	0	31	30	4.22854	0	31	30	5.22854	0	31	30	6.22854	0	31	30	7.22854	0	31	30	8.22854	0	31	30	9.22854	0	31	30	10.2285	3	31	30	11.2285	2	31	30	12.2285	1	31	30
32	31	1.22783	0	32	31	2.22783	0	32	31	3.22783	0	32	31	4.22783	0	32	31	5.22783	0	32	31	6.22783	0	32	31	7.22783	0	32	31	8.22783	0	32	31	9.22783	0	32	31	10.2278	0	32	31	11.2278	0	32	31	12.2278	0	32	31
33	32	1.22711	0	33	32	2.22711	0	33	32	3.22711	0	33	32	4.22711	0	33	32	5.22711	0	33	32	6.22711	0	33	32	7.22711	0	33	32	8.22711	0	33	32	9.22711	0	33	32	10.2271	3	33	32	11.2271	2	33	32	12.2271	1	33	32
34	33	1.22639	0	34	33	2.22639	0	34	33	3.22639	0	34	33	4.22639	0	34	33	5.22639	0	34	33	6.22639	0	34	33	7.22639	0	34	33	8.22639	0	34	33	9.22639	0	34	33	10.2264	0	34	33	11.2264	0	34	33	12.2264	0	34	33
35	34	1.22568	0	35	34	2.22568	0	35	34	3.22568	0	35	34	4.22568	0	35	34	5.22568	0	35	34	6.22568	0	35	34	7.22568	0	35	34	8.22568	0	35	34	9.22568	0	35	34	10.2257	3	35	34	11.2257	2	35	34	12.2257	1	35	34
36	35	1.22496	0	36	35	2.22496	0	36	35	3.22496	0	36	35	4.22496	0	36	35	5.22496	0	36	35	6.22496	0	36	35	7.22496	0	36	35	8.22496	0	36	35	9.22496	0	36	35	10.225	0	36	35	11.225	0	36	35	12.225	0	36	35
37	36	1.22425	0	37	36	2.22425	0	37	36	3.22425	0	37	36	4.22425	0	37	36	5.22425	0	37	36	6.22425	0	37	36	7.22425	0	37	36	8.22425	0	37	36	9.22425	0	37	36	10.2242	3	37	36	11.2242	2	37	36	12.2242	1	37	36
38	37	1.22353	0	38	37	2.22353	0	38	37	3.22353	0	38	37	4.22353	0	38	37	5.22353	0	38	37	6.22353	0	38	37	7.22353	0	38	37	8.22353	0	38	37	9.22353	0	38	37	10.2235	0	38	37	11.2235	0	38	37	12.2235	0	38	37
39	38	1.22282	0	39	38	2.22282	0	39	38	3.22282	0	39	38	4.22282	0	39	38	5.22282	0	39	38	6.22282	0	39	38	7.22282	0	39	38	8.22282	0	39	38	9.22282	0	39	38	10.2228	3	39	38	11.2228	2	39	38	12.2228	1	39	38
40	39	1.2221	0	40	39	2.2221	0	40	39	3.2221	0	40	39	4.2221	0	40	39	5.2221	0	40	39	6.2221	0	40	39	7.2221	0	40	39	8.2221	0	40	39	9.2221	0	40	39	10.2221	0	40	39	11.2221	0	40	39	12.2221	0	40	39
41	40	1.22139	0	41	40	2.22139	0	41	40	3.22139	0	41	40	4.22139	0	41	40	5.22139	0	41	40	6.22139	0	41	40	7.22139	0	41	40	8.22139	0	41	40	9.22139	0	41	40	10.2214	3	41	40	11.2214	2	41	40	12.2214	1	41	40
42	41	1.22067	0	42	41	2.22067	0	42	41	3.22067	0	42	41	4.22067	0	42	41	5.22067	0	42	41	6.22067	0	42	41	7.22067	0	42	41	8.22067	0	42	41	9.22067	0	42	41	10.2207	0	42	41	11.2207	0	42	41	12.2207	0	42	41
43	42	1.21996	0	43	42	2.21996	0	43	42	3.21996	0	43	42	4.21996	0	43	42	5.21996	0	43	42	6.21996	0	43	42	7.21996	0	43	42	8.21996	0	43	42	9.21996	0	43	42	10.22	3	43	42	11.22	2	43	42	12.22	1	43	42
44	43	1.21924	0	44	43	2.21924	0	44	43	3.21924	0	44	43	4.21924	0	44	43	5.21924	0	44	43	6.21924	0	44	43	7.21924	0	44	43	8.21924	0	44	43	9.21924	0	44	43	10.2192	0	44	43	11.2192	0	44	43	12.2192	0	44	43
45	44	1.21853	0	45	44	2.21853	0	45	44	3.21853	0	45	44	4.21853	0	45	44	5.21853	0	45	44	6.21853	0	45	44	7.21853	0	45	44	8.21853	0	45	44	9.21853	0	45	44	10.2185	3	45	44	11.2185	2	45	44	12.2185	1	45	44
46	45	1.21781	0	46	45	2.21781	0	46	45	3.21781	0	46	45	4.21781	0	46	45	5.21781	0	46	45	6.21781	0	46	45	7.21781	0	46	45	8.21781	0	46	45	9.21781	0	46	45	10.2178	0	46	45	11.2178	0	46	45	12.2178	0	46	45
47	46	1.2171	0	47	46	2.2171	0	47	46	3.2171	0	47	46	4.2171	0	47	46	5.2171	0	47	46	6.2171	0	47	46	7.2171	0	47	46	8.2171	0	47	46	9.2171	0	47	46	10.2171	3	47	46	11.2171	2	47	46	12.2171	1	47	46
48	47	1.21638	0	48	47	2.21638	0	48	47	3.21638	0	48	47	4.21638	0	48	47	5.21638	0	48	47	6.21638	0	48	47	7.21638	0	48	47	8.21638	0	48	47	9.21638	0	48	47	10.2164	0	48	47	11.2164	0	48	47	12.2164	0	48	47
49	48	1.21567	0	49	48	2.21567	0	49	48	3.21567	0	49	48	4.21567	0	49	48	5.21567	0	49	48	6.21567	0	49	48	7.21567	0	49	48	8.21567	0	49	48	9.21567	0	49	48	10.2157	3	49	48	11.2157	2	49	48	12.2157	1	49	48
50	49	1.21495	0	50	49	2.21495	0	50	49	3.21495	0	50	49	4.21495	0	50	49	5.21495	0	50	49	6.21495	0	50	49	7.21495	0	50	49	8.21495	0	50	49	9.21495	0	50	49	10.2149	0	50	49	11.2149	0	50	49	12.2149	0	50	49
51	50	1.21423	0	51	50	2.21423	0	51	50	3.21423	0	51	50	4.21423	0	51	50	5.21423	0	51	50	6.21423	0	51	50	7.21423	0	51	50	8.21423	0	51	50	9.21423	0	51	50	10.2142	3	51	50	11.2142	2	51	50	12.2142	1	51	50
52	51	1.21352	0	52	51	2.21352	0	52	51	3.21352	0	52	51	4.21352	0	52	51	5.21352	0	52	51	6.21352	0	52	51	7.21352	0	52	51	8.21352	0	52	51	9.21352	0	52	51	10.2135	0	52	51	11.2135	0	52	51	12.2135	0	52	51
53	52	1.2128	0	53	52	2.2128	0	53	52	3.2128	0	53	52	4.2128	0	53	52	5.2128	0	53	52	6.2128	0	53	52	7.2128	0	53	52	8.2128	0	53	52	9.2128	0	53	52	10.2128	3	53	52	11.2128	2	53	52	12.2128	1	53	52
54	53	1.21209	0	54	53	2.21209	0	54	53	3.21209	0	54	53	4.21209	0	54	53	5.21209	0	54	53	6.21209	0	54	53	7.21209	0	54	53	8.21209	0	54	53	9.21209	0	54	53	10.2121	0	54	53	11.2121	0	54	53	12.2121	0	54	53
55	54	1.21137	0	55	54	2.21137	0	55	54	3.21137	0	55	54	4.21137	0	55	54	5.21137	0	55	54	6.21137	0	55	54	7.21137	0	55	54	8.21137	0	55	54	9.21137	0	55	54	10.2114	3	55	54	11.2114	2	55	54	12.2114	1	55	54
56	55	1.21066	0	56	55	2.21066	0	56	55	3.21066	0	56	55	4.21066	0	56	55	5.21066	0	56	55	6.21066	0	56	55	7.21066	0	56	55	8.21066	0	56	55	9.21066	0	56	55	10.2107	0	56	55	11.2107	0	56	55	12.2107	0	56	55
57	56	1.20994	0	57	56	2.20994	0	57	56	3.20994	0	57	56	4.20994	0	57	56	5.20994	0	57	56	6.20994	0	57	56	7.20994	0	57	56	8.20994	0	57	56	9.20994	0	57	56	10.2099	3	57	56	11.2099	2	57	56	12.2099	1	57	56
58	57	1.20923	0	58	57	2.20923	0	58	57	3.20923	0	58	57	4.20923	0	58	57	5.20923	0	58	57	6.20923	0	58	57	7.20923	0	58	57	8.20923	0	58	57	9.20923	0	58	57	10.2092	0	58	57	11.2092	0	58	57	12.2092	0	58	57
59	58	1.20851	0	59	58	2.20851	0	59	58	3.20851	0	59	58	4.20851	0	59	58	5.20851	0	59	58	6.20851	0	59	58	7.20851	0	59	58	8.20851	0	59	58	9.20851	0	59	58	10.2085	3	59	58	11.2085	2	59	58	12.2085	1	59	58
60	59	1.2078	0	60	59	2.2078	0	60	59	3.2078	0	60	59	4.2078	0	60	59	5.2078	0	60	59	6.2078	0	60	59	7.2078	0	60	59	8.2078	0	60	59	9.2078	0	60	59	10.2078	0	60	59	11.2078	0	60	59	12.2078	0	60	59
61	60	1.20708	0	61	60	2.20708	0	61	60	3.20708	0	61	60	4.20708	0	61	60	5.20708	0	61	60	6.20708	0	61	60	7.20708	0	61	60	8.20708	0	61	60	9.20708	0	61	60	10.2071	3	61	60	11.2071	2	61	60	12.2071	1	61	60
62	61	1.20637	0	62	61	2.20637	0	62	61	3.20637	0	62	61	4.20637	0	62	61	5.20637	0	62	61	6.20637	0	62	61	7.20637	0	62	61	8.20637	0	62	61	9.20637	0	62	61	10.2064	0	62	61	11.2064	0	62	61	12.2064	0	62	61
63	62	1.20565	0	63	62	2.20565	0	63	62	3.20565	0	63	62	4.20565	0	63	62	5.20565	0	63	62	6.20565	0	63	62	7.20565	0	63	62	8.20565	0	63	62	9.20565	0	63	62	10.2057	3	63	62	11.2057	2	63	62	12.2057	1	63	62
64	63	1.20494	0	64	63	2.20494	0	64	63	3.20494	0	64	63	4.20494	0	64	63	5.20494	0	64	63	6.20494	0	64	63	7.20494	0	64	63	8.20494	0	64	63	9.20494	0	64	63	10.2049	0	64	63	11.2049	0	64	63	12.2049	0	64	63
65	64	1.20422	0	65	64	2.20422	0	65	64	3.20422	0	65	64	4.20422	0	65	64	5.20422	0	65	64	6.20422	0	65	64	7.20422	0	65	64	8.20422	0	65	64	9.20422	0	65	64	10.2042	3	65	64	11.2042	2	65	64	12.2042	1	65	64
66	65	1.20351	0	66	65	2.20351	0	66	65	3.20351	0	66	65	4.20351	0	66	65	5.20351	0	66	65	6.20351	0	66	65	7.20351	0	66	65	8.20351	0	66	65	9.20351	0	66	65	10.2035	0	66	65	11.2035	0	66	65	12.2035	0	66	65
67	66	1.20279	0	67	66	2.20279	0	67	66	3.20279	0	67	66	4.20279	0	67	66	5.20279	0	67	66	6.20279	0	67	66	7.20279	0	67	66	8.20279	0	67	66	9.20279	0	67	66	10.2028	3	67	66	11.2028	2	67	66	12.2028	1	67	66
68	67	1.20207	0	68	67	2.20207	0	68	67	3.20207	0	68	67	4.20207	0	68	67	5.20207	0	68	67	6.20207	0	68	67	7.20207	0	68	67	8.20207	0	68	67	9.20207	0	68	67	10.2021	0	68	67	11.2021	0	68	67	12.2021	0	68	67
69	68	1.20136	0	69	68	2.20136	0	69	68	3.20136	0	69	68	4.20136	0	69	68	5.20136	0	69	68	6.20136	0	69	68	7.20136	0	69	68	8.20136	0	69	68	9.20136	0	69	68	10.2014	3	69	68	11.2014	2	69	68	12.2014	1	69	68
70	69	1.20064	0	70	69	2.20064	0	70	69	3.20064	0	70	69	4.20064	0	70	69	5.20064	0	70	69	6.20064	0	70	69	7.20064	0	70	69	8.20064	0	70	69	9.20064	0	70	69	10.2006	0	70	69	11.2006	0	70	69	12.2006	0	70	69
71	70	1.19993	0	71	70	2.19993	0	71	70	3.19993	0	71	70	4.19993	0	71	70	5.19993	0	71	70	6.19993	0	71	70	7.19993	0	71	70	8.19993	0	71	70	9.19993	0	71	70	10.1999	3	71	70	11.1999	2	71	70	12.1999	1	71	70
72	71	1.19921	0	72	71	2.19921	0	72	71	3.19921	0	72	71	4.19921	0	72	71	5.19921	0	72	71	6.19921	0	72	71	7.19921	0	72	71	8.19921	0	72	71	9.19921	0	72	71	10.1992	0	72	71	11.1992	0	72	71	12.1992	0	72	71
73	72	1.1985	0	73	72	2.1985	0	73	72	3.1985	0	73	72	4.1985	0	73	72	5.1985	0	73	72	6.1985	0	73	72	7.1985	0	73	72	8.1985	0	73	72	9.1985	0	73	72	10.1985	3	73	72	11.1985	2	73	72	12.1985	1	73	72
74	73	1.19778	0	74	73	2.19778	0	74	73	3.19778	0	74	73	4.19778	0	74	73	5.19778	0	74	73	6.19778	0	74	73	7.19778	0	74	73	8.19778	0	74	73	9.19778	0	74	73	10.1978	0	74	73	11.1978	0	74	73	12.1978	0	74	73
75	74	1.19707	0	75	74	2.19707	0	75	74	3.19707	0	75	74	4.19707	0	75	74	5.19707	0	75	74	6.19707	0	75	74	7.19707	0	75	74	8.19707	0	75	74	9.19707	0	75	74	10.1971	3	75	74	11.1971	2	75	74	12.1971	1	75	74
76	75	1.19635	0	76	75	2.19635	0	76	75	3.19635	0	76	75	4.19635	0	76	75	5.19635	0	76	75	6.19635	0	76	75	7.19635	0	76	75	8.19635	0	76	75	9.19635	0	76	75	10.1964	0	76	75	11.1964	0	76	75	12.1964	0	76	75
77	76	1.19564	0	77	76	2.19564	0	77	76	3.19564	0	77	76	4.19564	0	77	76	5.19564	0	77	76	6.19564	0	77	76	7.19564	0	77	76	8.19564	0	77	76	9.19564	0	77	76	10.1956	3	77	76	11.1956	2	77	76	12.1956	1	77	76
78	77	1.19492	0	78	77	2.19492	0	78	77	3.19492	0	78	77	4.19492	0	78	77	5.19492	0	78	77	6.19492	0	78	77	7.19492	0	78	77	8.19492	0	78	77	9.19492	0	78	77	10.1949	0	78	77	11.1949	0	78	77	12.1949	0	78	77
79	78	1.19421	0	79	78	2.19421	0	79	78	3.19421	0	79	78	4.19421	0	79	78	5.19421	0	79	78	6.19421	0	79	78	7.19421	0	79	78	8.19421	0	79	78	9.19421	0	79	78	10.1942	3	79	78	11.1942	2	79	78	12.1942	1	79	78
80	79	1.19349	0	80	79	2.19349	0	80	79	3.19349	0	80	79	4.19349	0	80	79	5.19349	0	80	79	6.19349	0	80	79	7.19349	0	80	79	8.19349	0	80	79	9.19349	0	80	79	10.1935	0	80	79	11.1935	0	80	79	12.1935	0	80	79
81	80	1.19278	0	81	80	2.19278	0	81	80	3.19278	0	81	80	4.19278	0	81	80	5.19278	0	81	80	6.19278	0	81	80	7.19278	0	81	80	8.19278	0	81	80	9.19278	0	81	80	10.1928	3	81	80	11.1928	2	81	80	12.1928	1	81	80
82	81	1.19206	0	82	81	2.19206	0	82	81	3.19206	0	82	81	4.19206	0	82	81	5.19206	0	82	81	6.19206	0	82	81	7.19206	0	82	81	8.19206	0	82	81	9.19206	0	82	81	10.1921	0	82	81	11.1921	0	82	81	12.1921	0	82	81
83	82	1.19134	0	83	82	2.19134	0	83	82	3.19134	0	83	82	4.19134	0	83	82	5.19134	0	83	82	6.19134	0	83	82	7.19134	0	83	82	8.19134	0	83	82	9.19134	0	83	82	10.1913	3	83	82	11.1913	2	83	82	12.1913	1	83	82
84	83	1.19063	0	84	83	2.19063	0	84	83	3.19063	0	84	83	4.19063	0	84	83	5.19063	0	84	83	6.19063	0	84	83	7.19063	0	84	83	8.19063	0	84	83	9.19063	0	84	83	10.1906	0	84	83	11.1906	0	84	83	12.1906	0	84	83
85	84	1.18991	0	85	84	2.18991	0	85	84	3.18991	0	85	84	4.18991	0	85	84	5.18991	0	85	84	6.18991	0	85	84	7.18991	0	85	84	8.18991	0	85	84	9.18991	0	85	84	10.1899	3	85	84	11.1899	2	85	84	12.1899	1	85	84
86	85	1.1892	0	86	85	2.1892	0	86	85	3.1892	0	86	85	4.1892	0	86	85	5.1892	0	86	85	6.1892	0	86	85	7.1892	0	86	85	8.1892	0	86	85	9.1892	0	86	85	10.1892	0	86	85	11.1892	0	86	85	12.1892	0	86	85
87	86	1.18848	0	87	86	2.18848	0	87	86	3.18848	0	87	86	4.18848	0	87	86	5.18848	0	87	86	6.18848	0	87	86	7.18848	0	87	86	8.18848	0	87	86	9.18848	0	87	86	10.1885	3	87	86	11.1885	2	87	86	12.1885	1	87	86
88	87	1.18777	0	88	87	2.18777	0	88	87	3.18777	0	88	87	4.18777	0	88	87	5.18777	0	88	87	6.18777	0	88	87	7.18777	0	88	87	8.18777	0	88	87	9.18777	0	88	87	10.1878	0	88	87	11.1878	0	88	87	12.1878	0	88	87
89	88	1.18705	0	89	88	2.18705	0	89	88	3.18705	0	89	88	4.18705	0	89	88	5.18705	0	89	88	6.18705	0	89	88	7.18705	0	89	88	8.18705	0	89	88	9.18705	0	89	88	10.1871	3	89	88	11.1871	2	89	88	12.1871	1	89	88
90	89	1.18634	0	90	89	2.18634	0	90	89	3.18634	0	90	89	4.18634	0	90	89	5.18634	0	90	89	6.18634	0	90	89	7.18634	0	90	89	8.18634	0	90	89	9.18634	0	90	89	10.1863	0	90	89	11.1863	0	90	89	12.1863	0	90	89
91	90	1.18562	0	91	90	2.18562	0	91	90	3.18562	0	91	90	4.18562	0	91	90	5.18562	0	91	90	6.18562	0	91	90	7.18562	0	91	90	8.18562	0	91	90	9.18562	0	91	90	10.1856	3	91	90	11.1856	2	91	90	12.1856	1	91	90
92	91	1.18491	0	92	91	2.18491	0	92	91	3.18491	0	92	91	4.18491	0	92	91	5.18491	0	92	91	6.18491	0	92	91	7.18491	0	92	91	8.18491	0	92	91	9.18491	0	92	91	10.1849	0	92	91	11.1849	0	92	91	12.1849	0	92	91
93	92	1.18419	0	93	92	2.18419	0	93	92	3.18419	0	93	92	4.18419	0	93	92	5.18419	0	93	92	6.18419	0	93	92	7.18419	0	93	92	8.18419	0	93	92	9.18419	0	93	92	10.1842	3	93	92	11.1842	2	93	92	12.1842	1	93	92
94	93	1.18348	0	94	93	2.18348	0	94	93	3.18348	0	94	93	4.18348	0	94	93	5.18348	0	94	93	6.18348	0	94	93	7.18348	0	94	93	8.18348	0	94	93	9.18348	0	94	93	10.1835	0	94	93	11.1835	0	94	93	12.1835	0	94	93
95	94	1.18276	0	95	94	2.18276	0	95	94	3.18276	0	95	94	4.18276	0	95	94	5.18276	0	95	94	6.18276	0	95	94	7.18276	0	95	94	8.18276	0	95	94	9.18276	0	95	94	10.1828	3	95	94	11.1828	2	95	94	12.1828	1	95	94
96	95	1.18205	0	96	95	2.18205	0	96	95	3.18205	0	96	95	4.18205	0	96	95	5.18205	0	96	95	6.18205	0	96	95	7.18205	0	96	95	8.18205	0	96	95	9.18205	0	96	95	10.182	0	96	95	11.182	0	96	95	12.182	0	96	95
97	96	1.18133	0	97	96	2.18133	0	97	96	3.18133	0	97	96	4.18133	0	97	96	5.18133	0	97	96	6.18133	0	97	96	7.18133	0	97	96	8.18133	0	97	96	9.18133	0	97	96	10.1813	3	97	96	11.1813	2	97	96	12.1813	1	97	96
98	97	1.18062	0	98	97	2.18062	0	98	97	3.18062	0	98	97	4.18062	0	98	97	5.18062	0	98	97	6.18062	0	98	97	7.18062	0	98	97	8.18062	0	98	97	9.18062	0	98	97	10.1806	0	98	97	11.1806	0	98	97	12.1806	0	98	97
99	98	1.1799	0	99	98	2.1799	0	99	98	3.1799	0	99	98	4.1799	0	99	98	5.1799	0	99	98	6.1799	0	99	98	7.1799	0	99	98	8.1799	0	99	98	9.1799	0	99	98	10.1799	3	99	98	11.1799	2	99	98	12.1799	1	99	98
100	99	1.17918	0	100	99	2.17918	0	100	99	3.17918	0	100	99	4.17918	0	100	99	5.17918	0	100	99	6.17918	0	100	99	7.17918	0	100	99	8.17918	0	100	99	9.17918	0	100	99	10.1792	0	100	99	11.1792	0	100	99	12.1792	0	100	99
101	100	1.17847	0	101	100	2.17847	0	101	100	3.17847	0	101	100	4.17847	0	101	100	5.17847	0	101	100	6.17847	0	101	100	7.17847	0	101	100	8.17847	0	101	100	9.17847	0	101	100	10.1785	3	101	100	11.1785	2	101	100	12.1785	1	101	100
102	101	1.17775	0	102	101	2.17775	0	102	101	3.17775	0	102	101	4.17775	0	102	101	5.17775	0	102	101	6.17775	0	102	101	7.17775	0	102	101	8.17775	0	102	101	9.17775	0	102	101	10.1778	0	102	101	11.1778	0	102	101	12.1778	0	102	101
103	102	1.17704	0	103	102	2.17704	0	103	102	3.17704	0	103	102	4.17704	0	103	102	5.17704	0	103	102	6.17704	0	103	102	7.17704	0	103	102	8.17704	0	103	102	9.17704	0	103	102	10.177	3	103	102	11.177	2	103	102	12.177	1	103	102
104	103	1.17632	0	104	103	2.17632	0	104	103	3.17632	0	104	103	4.17632	0	104	103	5.17632	0	104	103	6.17632	0	104	103	7.17632	0	104	103	8.17632	0	104	103	9.17632	0	104	103	10.1763	0	104	103	11.1763	0	104	103	12.1763	0	104	103
105	104	1.17561	0	105	104	2.17561	0	105	104	3.17561	0	105	104	4.17561	0	105	104	5.17561	0	105	104	6.17561	0	105	104	7.17561	0	105	104	8.17561	0	105	104	9.17561	0	105	104	10.1756	3	105	104	11.1756	2	105	104	12.1756	1	105	104
106	105	1.17489	0	106	105	2.17489	0	106	105	3.17489	0	106	105	4.17489	0	106	105	5.17489	0	106	105	6.17489	0	106	105	7.17489	0	106	105	8.17489	0	106	105	9.17489	0	106	105	10.1749	0	106	105	11.1749	0	106	105	12.1749	0	106	105
107	106	1.17418	0	107	106	2.17418	0	107	106	3.17418	0	107	106	4.17418	0	107	106	5.17418	0	107	106	6.17418	0	107	106	7.17418	0	107	106	8.17418	0	107	106	9.17418	0	107	106	10.1742	3	107	106	11.1742	2	107	106	12.1742	1	107	106
108	107	1.17346	0	108	107	2.17346	0	108	107	3.17346	0	108	107	4.17346	0	108	107	5.17346	0	108	107	6.17346	0	108	107	7.17346	0	108	107	8.17346	0	108	107	9.17346	0	108	107	10.1735	0	108	107	11.1735	0	108	107	12.1735	0	108	107
109	108	1.17275	0	109	108	2.17275	0	109	108	3.17275	0	109	108	4.17275	0	109	108	5.17275	0	109	108	6.17275	0	109	108	7.17275	0	109	108	8.17275	0	109	108	9.17275	0	109	108	10.1727	3	109	108	11.1727	2	109	108	12.1727	1	109	108
110	109	1.17203	0	110	109	2.17203	0	110	109	3.17203	0	110	109	4.17203	0	110	109	5.17203	0	110	109	6.17203	0	110	109	7.17203	0	110	109	8.17203	0	110	109	9.17203	0	110	109	10.172	0	110	109	11.172	0	110	109	12.172	0	110	109
111	110	1.17132	0	111	110	2.17132	0	111	110	3.17132	0	111	110	4.17132	0	111	110	5.17132	0	111	110	6.17132	0	111	110	7.17132	0	111	110	8.17132	0	111	110	9.17132	0	111	110	10.1713	3	111	110	11.1713	2	111	110	12.1713	1	111	110
112	111	1.1706	0	112	111	2.1706	0	112	111	3.1706	0	112	111	4.1706	0	112	111	5.1706	0	112	111	6.1706	0	112	111	7.1706	0	112	111	8.1706	0	112	111	9.1706	0	112	111	10.1706	0	112	111	11.1706	0	112	111	12.1706	0	112	111
113	112	1.16989	0	113	112	2.16989	0	113	112	3.16989	0	113	112	4.16989	0	113	112	5.16989	0	113	112	6.16989	0	113	112	7.16989	0	113	112	8.16989	0	113	112	9.16989	0	113	112	10.1699	3	113	112	11.1699	2	113	112	12.1699	1	113	112
114	113	1.16917	0	114	113	2.16917	0	114	113	3.16917	0	114	113	4.16917	0	114	113	5.16917	0	114	113	6.16917	0	114	113	7.16917	0	114	113	8.16917	0	114	113	9.16917	0	114	113	10.1692	0	114	113	11.1692	0	114	113	12.1692	0	114	113
115	114	1.16845	0	115	114	2.16845	0	115	114	3.16845	0	115	114	4.16845	0	115	114	5.16845	0	115	114	6.16845	0	115	114	7.16845	0	115	114	8.16845	0	115	114	9.16845	0	115	114	10.1685	3	115	114	11.1685	2	115	114	12.1685	1	115	114
116	115	1.16774	0	116	115	2.16774	0	116	115	3.16774	0	116	115	4.16774	0	116	115	5.16774	0	116	115	6.16774	0	116	115	7.16774	0	116	115	8.16774	0	116	115	9.16774	0	116	115	10.1677	0	116	115	11.1677	0	116	115	12.1677	0	116	115
117	116	1.16702	0	117	116	2.16702	0	117	116	3.16702	0	117	116	4.16702	0	117	116	5.16702	0	117	116	6.16702	0	117	116	7.16702	0	117	116	8.16702	0	117	116	9.16702	0	117	116	10.167	3	117	116	11.167	2	117	116	12.167	1	117	116
118	117	1.16631	0	118	117	2.16631	0	118	117	3.16631	0	118	117	4.16631	0	118	117	5.16631	0	118	117	6.16631	0	118	117	7.16631	0	118	117	8.16631	0	118	117	9.16631	0	118	117	10.1663	0	118	117	11.1663	0	118	117	12.1663	0	118	117
119	118	1.16559	0	119	118	2.16559	0	119	118	3.16559	0	119	118	4.16559	0	119	118	5.16559	0	119	118	6.16559	0	119	118	7.16559	0	119	118	8.16559	0	119	118	9.16559	0	119	118	10.1656	3	119	118	11.1656	2	119	118	12.1656	1	119	118
120	119	1.16488	0	120	119	2.16488	0	120	119	3.16488	0	120	119	4.16488	0	120	119	5.16488	0	120	119	6.16488	0	120	119	7.16488	0	120	119	8.16488	0	120	119	9.16488	0	120	119	10.1649	0	120	119	11.1649	0	120	119	12.1649	0	120	119
121	120	1.16416	0	121	120	2.16416	0	121	120	3.16416	0	121	120	4.16416	0	121	120	5.16416	0	121	120	6.16416	0	121	120	7.16416	0	121	120	8.16416	0	121	120	9.16416	0	121	120	10.1642	3	121	120	11.1642	2	121	120	12.1642	1	121	120
122	121	1.16345	0	122	121	2.16345	0	122	121	3.16345	0	122	121	4.16345	0	122	121	5.16345	0	122	121	6.16345	0	122	121	7.16345	0	122	121	8.16345	0	122	121	9.16345	0	122	121	10.1634	0	122	121	11.1634	0	122	121	12.1634	0	122	121
123	122	1.16273	0	123	122	2.16273	0	123	122	3.16273	0	123	122	4.16273	0	123	122	5.16273	0	123	122	6.16273	0	123	122	7.16273	0	123	122	8.16273	0	123	122	9.16273	0	123	122	10.1627	3	123	122	11.1627	2	123	122	12.1627	1	123	122
124	123	1.16202	0	124	123	2.16202	0	124	123	3.16202	0	124	123	4.16202	0	124	123	5.16202	0	124	123	6.16202	0	124	123	7.16202	0	124	123	8.16202	0	124	123	9.16202	0	124	123	10.162	0	124	123	11.162	0	124	123	12.162	0	124	123
125	124	1.1613	0	125	124	2.1613	0	125	124	3.1613	0	125	124	4.1613	0	125	124	5.1613	0	125	124	6.1613	0	125	124	7.1613	0	125	124	8.1613	0	125	124	9.1613	0	125	124	10.1613	3	125	124	11.1613	2	125	124	12.1613	1	125	124
126	125	1.16059	0	126	125	2.16059	0	126	125	3.16059	0	126	125	4.16059	0	126	125	5.16059	0	126	125	6.16059	0	126	125	7.16059	0	126	125	8.16059	0	126	125	9.16059	0	126	125	10.1606	0	126	125	11.1606	0	126	125	12.1606	0	126	125
127	126	1.15987	0	127	126	2.15987	0	127	126	3.15987	0	127	126	4.15987	0	127	126	5.15987	0	127	126	6.15987	0	127	126	7.15987	0	127	126	8.15987	0	127	126	9.15987	0	127	126	10.1599	3	127	126	11.1599	2	127	126	12.1599	1	127	126
128	127	1.15916	0	128	127	2.15916	0	128	127	3.15916	0	128	127	4.15916	0	128	127	5.15916	0	128	127	6.15916	0	128	127	7.15916	0	128	127	8.15916	0	128	127	9.15916	0	128	127	10.1592	0	128	127	11.1592	0	128	127	12.1592	0	128	127
129	128	1.15844	0	129	128	2.15844	0	129	128	3.15844	0	129	128	4.15844	0	129	128	5.15844	0	129	128	6.15844	0	129	128	7.15844	0	129	128	8.15844	0	129	128	9.15844	0	129	128	10.1584	3	129	128	11.1584	2	129	128	12.1584	1	129	128
130	129	1.15773	0	130	129	2.15773	0	130	129	3.15773	0	130	129	4.15773	0	130	129	5.15773	0	130	129	6.15773	0	130	129	7.15773	0	130	129	8.15773	0	130	129	9.15773	0	130	129	10.1577	0	130	129	11.1577	0	130	129	12.1577	0	130	129
131	130	1.15701	0	131	130	2.15701	0	131	130	3.15701	0	131	130	4.15701	0	131	130	5.15701	0	131	130	6.15701	0	131	130	7.15701	0	131	130	8.15701	0	131	130	9.15701	0	131	130	10.157	3	131	130	11.157	2	131	130	12.157	1	131	130
132	131	1.15629	0	132	131	2.15629	0	132	131	3.15629	0	132	131	4.15629	0	132	131	5.15629	0	132	131	6.15629	0	132	131	7.15629	0	132	131	8.15629	0	132	131	9.15629	0	132	131	10.1563	0	132	131	11.1563	0	132	131	12.1563	0	132	131
133	132	1.15558	0	133	132	2.15558	0	133	132	3.15558	0	133	132	4.15558	0	133	132	5.15558	0	133	132	6.15558	0	133	132	7.15558	0	133	132	8.15558	0	133	132	9.15558	0	133	132	10.1556	3	133	132	11.1556	2	133	132	12.1556	1	133	132
134	133	1.15486	0	134	133	2.15486	0	134	133	3.15486	0	134	133	4.15486	0	134	133	5.15486	0	134	133	6.15486	0	134	133	7.15486	0	134	133	8.15486	0	134	133	9.15486	0	134	133	10.1549	0	134	133	11.1549	0	134	133	12.1549	0	134	133
135	134	1.15415	0	135	134	2.15415	0	135	134	3.15415	0	135	134	4.15415	0	135	134	5.15415	0	135	134	6.15415	0	135	134	7.15415	0	135	134	8.15415	0	135	134	9.15415	0	135	134	10.1541	3	135	134	11.1541	2	135	134	12.1541	1	135	134
136	135	1.15343	0	136	135	2.15343	0	136	135	3.15343	0	136	135	4.15343	0	136	135	5.15343	0	136	135	6.15343	0	136	135	7.15343	0	136	135	8.15343	0	136	135	9.15343	0	136	135	10.1534	0	136	135	11.1534	0	136	135	12.1534	0	136	135
137	136	1.15272	0	137	136	2.15272	0	137	136	3.15272	0	137	136	4.15272	0	137	136	5.15272	0	137	136	6.15272	0	137	136	7.15272	0	137	136	8.15272	0	137	136	9.15272	0	137	136	10.1527	3	137	136	11.1527	2	137	136	12.1527	1	137	136
138	137	1.152	0	138	137	2.152	0	138	137	3.152	0	138	137	4.152	0	138	137	5.152	0	138	137	6.152	0	138	137	7.152	0	138	137	8.152	0	138	137	9.152	0	138	137	10.152	0	138	137	11.152	0	138	137	12.152	0	138	137
139	138	1.15129	0	139	138	2.15129	0	139	138	3.15129	0	139	138	4.15129	0	139	138	5.15129	0	139	138	6.15129	0	139	138	7.15129	0	139	138	8.15129	0	139	138	9.15129	0	139	138	10.1513	3	139	138	11.1513	2	139	138	12.1513	1	139	138
140	139	1.15057	0	140	139	2.15057	0	140	139	3.15057	0	140	139	4.15057	0	140	139	5.15057	0	140	139	6.15057	0	140	139	7.15057	0	140	139	8.15057	0	140	139	9.15057	0	140	139	10.1506	0	140	139	11.1506	0	140	139	12.1506	0	140	139
141	140	1.14986	0	141	140	2.14986	0	141	140	3.14986	0	141	140	4.14986	0	141	140	5.14986	0	141	140	6.14986	0	141	140	7.14986	0	141	140	8.14986	0	141	140	9.14986	0	141	140	10.1499	3	141	140	11.1499	2	141	140	12.1499	1	141	140
142	141	1.14914	0	142	141	2.14914	0	142	141	3.14914	0	142	141	4.14914	0	142	141	5.14914	0	142	141	6.14914	0	142	141	7.14914	0	142	141	8.14914	0	142	141	9.14914	0	142	141	10.1491	0	142	141	11.1491	0	142	141	12.1491	0	142	141
143	142	1.14843	0	143	142	2.14843	0	143	142	3.14843	0	143	142	4.14843	0	143	142	5.14843	0	143	142	6.14843	0	143	142	7.14843	0	143	142	8.14843	0	143	142	9.14843	0	143	142	10.1484	3	143	142	11.1484	2	143	142	12.1484	1	143	142
144	143	1.14771	0	144	143	2.14771	0	144	143	3.14771	0	144	143	4.14771	0	144	143	5.14771	0	144	143	6.14771	0	144	143	7.14771	0	144	143	8.14771	0	144	143	9.14771	0	144	143	10.1477	0	144	143	11.1477	0	144	143	12.1477	0	144	143
145	144	1.147	0	145	144	2.147	0	145	144	3.147	0	145	144	4.147	0	145	144	5.147	0	145	144	6.147	0	145	144	7.147	0	145	144	8.147	0	145	144	9.147	0	145	144	10.147	3	145	144	11.147	2	145	144	12.147	1	145	144
146	145	1.14628	0	146	145	2.14628	0	146	145	3.14628	0	146	145	4.14628	0	146	145	5.14628	0	146	145	6.14628	0	146	145	7.14628	0	146	145	8.14628	0	146	145	9.14628	0	146	145	10.1463	0	146	145	11.1463	0	146	145	12.1463	0	146	145
147	146	1.14557	0	147	146	2.14557	0	147	146	3.14557	0	147	146	4.14557	0	147	146	5.14557	0	147	146	6.14557	0	147	146	7.14557	0	147	146	8.14557	0	147	146	9.14557	0	147	146	10.1456	3	147	146	11.1456	2	147	146	12.1456	1	147	146
148	147	1.14485	0	148	147	2.14485	0	148	147	3.14485	0	148	147	4.14485	0	148	147	5.14485	0	148	147	6.14485	0	148	147	7.14485	0	148	147	8.14485	0	148	147	9.14485	0	148	147	10.1448	0	148	147	11.1448	0	148	147	12.1448	0	148	147
149	148	1.14413	0	149	148	2.14413	0	149	148	3.14413	0	149	148	4.14413	0	149	148	5.14413	0	149	148	6.14413	0	149	148	7.14413	0	149	148	8.14413	0	149	148	9.14413	0	149	148	10.1441	3	149	148	11.1441	2	149	148	12.1441	1	149	148
150	149	1.14342	0	150	149	2.14342	0	150	149	3.14342	0	150	149	4.14342	0	150	149	5.14342	0	150	149	6.14342	0	150	149	7.14342	0	150	149	8.14342	0	150	149	9.14342	0	150	149	10.1434	0	150	149	11.1434	0	150	149	12.1434	0	150	149
151	150	1.1427	0	151	150	2.1427	0	151	150	3.1427	0	151	150	4.1427	0	151	150	5.1427	0	151	150	6.1427	0	151	150	7.1427	0	151	150	8.1427	0	151	150	9.1427	0	151	150	10.1427	3	151	150	11.1427	2	151	150	12.1427	1	151	150
152	151	1.14199	0	152	151	2.14199	0	152	151	3.14199	0	152	151	4.14199	0	152	151	5.14199	0	152	151	6.14199	0	152	151	7.14199	0	152	151	8.14199	0	152	151	9.14199	0	152	151	10.142	0	152	151	11.142	0	152	151	12.142	0	152	151
153	152	1.14127	0	153	152	2.14127	0	153	152	3.14127	0	153	152	4.14127	0	153	152	5.14127	0	153	152	6.14127	0	153	152	7.14127	0	153	152	8.14127	0	153	152	9.14127	0	153	152	10.1413	3	153	152	11.1413	2	153	152	12.1413	1	153	152
154	153	1.14056	0	154	153	2.14056	0	154	153	3.14056	0	154	153	4.14056	0	154	153	5.14056	0	154	153	6.14056	0	154	153	7.14056	0	154	153	8.14056	0	154	153	9.14056	0	154	153	10.1406	0	154	153	11.1406	0	154	153	12.1406	0	154	153
155	154	1.13984	0	155	154	2.13984	0	155	154	3.13984	0	155	154	4.13984	0	155	154	5.13984	0	155	154	6.13984	0	155	154	7.13984	0	155	154	8.13984	0	155	154	9.13984	0	155	154	10.1398	3	155	154	11.1398	2	155	154	12.1398	1	155	154
156	155	1.13913	0	156	155	2.13913	0	156	155	3.13913	0	156	155	4.13913	0	156	155	5.13913	0	156	155	6.13913	0	156	155	7.13913	0	156	155	8.13913	0	156	155	9.13913	0	156	155	10.1391	0	156	155	11.1391	0	156	155	12.1391	0	156	155
157	156	1.13841	0	157	156	2.13841	0	157	156	3.13841	0	157	156	4.13841	0	157	156	5.13841	0	157	156	6.13841	0	157	156	7.13841	0	157	156	8.13841	0	157	156	9.13841	0	157	156	10.1384	3	157	156	11.1384	2	157	156	12.1384	1	157	156
158	157	1.1377	0	158	157	2.1377	0	158	157	3.1377	0	158	157	4.1377	0	158	157	5.1377	0	158	157	6.1377	0	158	157	7.1377	0	158	157	8.1377	0	158	157	9.1377	0	158	157	10.1377	0	158	157	11.1377	0	158	157	12.1377	0	158	157
159	158	1.13698	0	159	158	2.13698	0	159	158	3.13698	0	159	158	4.13698	0	159	158	5.13698	0	159	158	6.13698	0	159	158	7.13698	0	159	158	8.13698	0	159	158	9.13698	0	159	158	10.137	3	159	158	11.137	2	159	158	12.137	1	159	158
160	159	1.13627	0	160	159	2.13627	0	160	159	3.13627	0	160	159	4.13627	0	160	159	5.13627	0	160	159	6.13627	0	160	159	7.13627	0	160	159	8.13627	0	160	159	9.13627	0	160	159	10.1363	0	160	159	11.1363	0	160	159	12.1363	0	160	159
161	160	1.13555	0	161	160	2.13555	0	161	160	3.13555	0	161	160	4.13555	0	161	160	5.13555	0	161	160	6.13555	0	161	160	7.13555	0	161	160	8.13555	0	161	160	9.13555	0	161	160	10.1356	3	161	160	11.1356	2	161	160	12.1356	1	161	160
162	161	1.13484	0	162	161	2.13484	0	162	161	3.13484	0	162	161	4.13484	0	162	161	5.13484	0	162	161	6.13484	0	162	161	7.13484	0	162	161	8.13484	0	162	161	9.13484	0	162	161	10.1348	0	162	161	11.1348	0	162	161	12.1348	0	162	161
163	162	1.13412	0	163	162	2.13412	0	163	162	3.13412	0	163	162	4.13412	0	163	162	5.13412	0	163	162	6.13412	0	163	162	7.13412	0	163	162	8.13412	0	163	162	9.13412	0	163	162	10.1341	3	163	162	11.1341	2	163	162	12.1341	1	163	162
164	163	1.1334	0	164	163	2.1334	0	164	163	3.1334	0	164	163	4.1334	0	164	163	5.1334	0	164	163	6.1334	0	164	163	7.1334	0	164	163	8.1334	0	164	163	9.1334	0	164	163	10.1334	0	164	163	11.1334	0	164	163	12.1334	0	164	163
165	164	1.13269	0	165	164	2.13269	0	165	164	3.13269	0	165	164	4.13269	0	165	164	5.13269	0	165	164	6.13269	0	165	164	7.13269	0	165	164	8.13269	0	165	164	9.13269	0	165	164	10.1327	3	165	164	11.1327	2	165	164	12.1327	1	165	164
166	165	1.13197	0	166	165	2.13197	0	166	165	3.13197	0	166	165	4.13197	0	166	165	5.13197	0	166	165	6.13197	0	166	165	7.13197	0	166	165	8.13197	0	166	165	9.13197	0	166	165	10.132	0	166	165	11.132	0	166	165	12.132	0	166	165
167	166	1.13126	0	167	166	2.13126	0	167	166	3.13126	0	167	166	4.13126	0	167	166	5.13126	0	167	166	6.13126	0	167	166	7.13126	0	167	166	8.13126	0	167	166	9.13126	0	167	166	10.1313	3	167	166	11.1313	2	167	166	12.1313	1	167	166
168	167	1.13054	0	168	167	2.13054	0	168	167	3.13054	0	168	167	4.13054	0	168	167	5.13054	0	168	167	6.13054	0	168	167	7.13054	0	168	167	8.13054	0	168	167	9.13054	0	168	167	10.1305	0	168	167	11.1305	0	168	167	12.1305	0	168	167
169	168	1.12983	0	169	168	2.12983	0	169	168	3.12983	0	169	168	4.12983	0	169	168	5.12983	0	169	168	6.12983	0	169	168	7.12983	0	169	168	8.12983	0	169	168	9.12983	0	169	168	10.1298	3	169	168	11.1298	2	169	168	12.1298	1	169	168
170	169	1.12911	0	170	169	2.12911	0	170	169	3.12911	0	170	169	4.12911	0	170	169	5.12911	0	170	169	6.12911	0	170	169	7.12911	0	170	169	8.12911	0	170	169	9.12911	0	170	169	10.1291	0	170	169	11.1291	0	170	169	12.1291	0	170	169
171	170	1.1284	0	171	170	2.1284	0	171	170	3.1284	0	171	170	4.1284	0	171	170	5.1284	0	171	170	6.1284	0	171	170	7.1284	0	171	170	8.1284	0	171	170	9.1284	0	171	170	10.1284	3	171	170	11.1284	2	171	170	12.1284	1	171	170
172	171	1.12768	0	172	171	2.12768	0	172	171	3.12768	0	172	171	4.12768	0	172	171	5.12768	0	172	171	6.12768	0	172	171	7.12768	0	172	171	8.12768	0	172	171	9.12768	0	172	171	10.1277	0	172	171	11.1277	0	172	171	12.1277	0	172	171
173	172	1.12697	0	173	172	2.12697	0	173	172	3.12697	0	173	172	4.12697	0	173	172	5.12697	0	173	172	6.12697	0	173	172	7.12697	0	173	172	8.12697	0	173	172	9.12697	0	173	172	10.127	3	173	172	11.127	2	173	172	12.127	1	173	172
174	173	1.12625	0	174	173	2.12625	0	174	173	3.12625	0	174	173	4.12625	0	174	173	5.12625	0	174	173	6.12625	0	174	173	7.12625	0	174	173	8.12625	0	174	173	9.12625	0	174	173	10.1263	0	174	173	11.1263	0	174	173	12.1263	0	174	173
175	174	1.12554	0	175	174	2.12554	0	175	174	3.12554	0	175	174	4.12554	0	175	174	5.12554	0	175	174	6.12554	0	175	174	7.12554	0	175	174	8.12554	0	175	174	9.12554	0	175	174	10.1255	3	175	174	11.1255	2	175	174	12.1255	1	175	174
176	175	1.12482	0	176	175	2.12482	0	176	175	3.12482	0	176	175	4.12482	0	176	175	5.12482	0	176	175	6.12482	0	176	175	7.12482	0	176	175	8.12482	0	176	175	9.12482	0	176	175	10.1248	0	176	175	11.1248	0	176	175	12.1248	0	176	175
177	176	1.12411	0	177	176	2.12411	0	177	176	3.12411	0	177	176	4.12411	0	177	176	5.12411	0	177	176	6.12411	0	177	176	7.12411	0	177	176	8.12411	0	177	176	9.12411	0	177	176	10.1241	3	177	176	11.1241	2	177	176	12.1241	1	177	176
178	177	1.12339	0	178	177	2.12339	0	178	177	3.12339	0	178	177	4.12339	0	178	177	5.12339	0	178	177	6.12339	0	178	177	7.12339	0	178	177	8.12339	0	178	177	9.12339	0	178	177	10.1234	0	178	177	11.1234	0	178	177	12.1234	0	178	177
179	178	1.12268	0	179	178	2.12268	0	179	178	3.12268	0	179	178	4.12268	0	179	178	5.12268	0	179	178	6.12268	0	179	178	7.12268	0	179	178	8.12268	0	179	178	9.12268	0	179	178	10.1227	3	179	178	11.1227	2	179	178	12.1227	1	179	178
180	179	1.12196	0	180	179	2.12196	0	180	179	3.12196	0	180	179	4.12196	0	180	179	5.12196	0	180	179	6.12196	0	180	179	7.12196	0	180	179	8.12196	0	180	179	9.12196	0	180	179	10.122	0	180	179	11.122	0	180	179	12.122	0	180	179
181	180	1.12124	0	181	180	2.12124	0	181	180	3.12124	0	181	180	4.12124	0	181	180	5.12124	0	181	180	6.12124	0	181	180	7.12124	0	181	180	8.12124	0	181	180	9.12124	0	181	180	10.1212	3	181	180	11.1212	2	181	180	12.1212	1	181	180
182	181	1.12053	0	182	181	2.12053	0	182	181	3.12053	0	182	181	4.12053	0	182	181	5.12053	0	182	181	6.12053	0	182	181	7.12053	0	182	181	8.12053	0	182	181	9.12053	0	182	181	10.1205	0	182	181	11.1205	0	182	181	12.1205	0	182	181
183	182	1.11981	0	183	182	2.11981	0	183	182	3.11981	0	183	182	4.11981	0	183	182	5.11981	0	183	182	6.11981	0	183	182	7.11981	0	183	182	8.11981	0	183	182	9.11981	0	183	182	10.1198	3	183	182	11.1198	2	183	182	12.1198	1	183	182
184	183	1.1191	0	184	183	2.1191	0	184	183	3.1191	0	184	183	4.1191	0	184	183	5.1191	0	184	183	6.1191	0	184	183	7.1191	0	184	183	8.1191	0	184	183	9.1191	0	184	183	10.1191	0	184	183	11.1191	0	184	183	12.1191	0	184	183
185	184	1.11838	0	185	184	2.11838	0	185	184	3.11838	0	185	184	4.11838	0	185	184	5.11838	0	185	184	6.11838	0	185	184	7.11838	0	185	184	8.11838	0	185	184	9.11838	0	185	184	10.1184	3	185	184	11.1184	2	185	184	12.1184	1	185	184
186	185	1.11767	0	186	185	2.11767	0	186	185	3.11767	0	186	185	4.11767	0	186	185	5.11767	0	186	185	6.11767	0	186	185	7.11767	0	186	185	8.11767	0	186	185	9.11767	0	186	185	10.1177	0	186	185	11.1177	0	186	185	12.1177	0	186	185
187	186	1.11695	0	187	186	2.11695	0	187	186	3.11695	0	187	186	4.11695	0	187	186	5.11695	0	187	186	6.11695	0	187	186	7.11695	0	187	186	8.11695	0	187	186	9.11695	0	187	186	10.117	3	187	186	11.117	2	187	186	12.117	1	187	186
188	187	1.11624	0	188	187	2.11624	0	188	187	3.11624	0	188	187	4.11624	0	188	187	5.11624	0	188	187	6.11624	0	188	187	7.11624	0	188	187	8.11624	0	188	187	9.11624	0	188	187	10.1162	0	188	187	11.1162	0	188	187	12.1162	0	188	187
189	188	1.11552	0	189	188	2.11552	0	189	188	3.11552	0	189	188	4.11552	0	189	188	5.11552	0	189	188	6.11552	0	189	188	7.11552	0	189	188	8.11552	0	189	188	9.11552	0	189	188	10.1155	3	189	188	11.1155	2	189	188	12.1155	1	189	188
190	189	1.11481	0	190	189	2.11481	0	190	189	3.11481	0	190	189	4.11481	0	190	189	5.11481	0	190	189	6.11481	0	190	189	7.11481	0	190	189	8.11481	0	190	189	9.11481	0	190	189	10.1148	0	190	189	11.1148	0	190	189	12.1148	0	190	189
191	190	1.11409	0	191	190	2.11409	0	191	190	3.11409	0	191	190	4.11409	0	191	190	5.11409	0	191	190	6.11409	0	191	190	7.11409	0	191	190	8.11409	0	191	190	9.11409	0	191	190	10.1141	3	191	190	11.1141	2	191	190	12.1141	1	191	190
192	191	1.11338	0	192	191	2.11338	0	192	191	3.11338	0	192	191	4.11338	0	192	191	5.11338	0	192	191	6.11338	0	192	191	7.11338	0	192	191	8.11338	0	192	191	9.11338	0	192	191	10.1134	0	192	191	11.1134	0	192	191	12.1134	0	192	191
193	192	1.11266	0	193	192	2.11266	0	193	192	3.11266	0	193	192	4.11266	0	193	192	5.11266	0	193	192	6.11266	0	193	192	7.11266	0	193	192	8.11266	0	193	192	9.11266	0	193	192	10.1127	3	193	192	11.1127	2	193	192	12.1127	1	193	192
194	193	1.11195	0	194	193	2.11195	0	194	193	3.11195	0	194	193	4.11195	0	194	193	5.11195	0	194	193	6.11195	0	194	193	7.11195	0	194	193	8.11195	0	194	193	9.11195	0	194	193	10.1119	0	194	193	11.1119	0	194	193	12.1119	0	194	193
195	194	1.11123	0	195	194	2.11123	0	195	194	3.11123	0	195	194	4.11123	0	195	194	5.11123	0	195	194	6.11123	0	195	194	7.11123	0	195	194	8.11123	0	195	194	9.11123	0	195	194	10.1112	3	195	194	11.1112	2	195	194	12.1112	1	195	194
196	195	1.11052	0	196	195	2.11052	0	196	195	3.11052	0	196	195	4.11052	0	196	195	5.11052	0	196	195	6.11052	0	196	195	7.11052	0	196	195	8.11052	0	196	195	9.11052	0	196	195	10.1105	0	196	195	11.1105	0	196	195	12.1105	0	196	195
197	196	1.1098	0	197	196	2.1098	0	197	196	3.1098	0	197	196	4.1098	0	197	196	5.1098	0	197	196	6.1098	0	197	196	7.1098	0	197	196	8.1098	0	197	196	9.1098	0	197	196	10.1098	3	197	196	11.1098	2	197	196	12.1098	1	197	196
198	197	1.10908	0	198	197	2.10908	0	198	197	3.10908	0	198	197	4.10908	0	198	197	5.10908	0	198	197	6.10908	0	198	197	7.10908	0	198	197	8.10908	0	198	197	9.10908	0	198	197	10.1091	0	198	197	11.1091	0	198	197	12.1091	0	198	197
199	198	1.10837	0	199	198	2.10837	0	199	198	3.10837	0	199	198	4.10837	0	199	198	5.10837	0	199	198	6.10837	0	199	198	7.10837	0	199	198	8.10837	0	199	198	9.10837	0	199	198	10.1084	3	199	198	11.1084	2	199	198	12.1084	1	199	198
200	199	1.10765	0	200	199	2.10765	0	200	199	3.10765	0	200	199	4.10765	0	200	199	5.10765	0	200	199	6.10765	0	200	199	7.10765	0	200	199	8.10765	0	200	199	9.10765	0	200	199	10.1077	0	200	199	11.1077	0	200	199	12.1077	0	200	199
201	200	1.10694	0	201	200	2.10694	0	201	200	3.10694	0	201	200	4.10694	0	201	200	5.10694	0	201	200	6.10694	0	201	200	7.10694	0	201	200	8.10694	0	201	200	9.10694	0	201	200	10.1069	3	201	200	11.1069	2	201	200	12.1069	1	201	200
202	201	1.10622	0	202	201	2.10622	0	202	201	3.10622	0	202	201	4.10622	0	202	201	5.10622	0	202	201	6.10622	0	202	201	7.10622	0	202	201	8.10622	0	202	201	9.10622	0	202	201	10.1062	0	202	201	11.1062	0	202	201	12.1062	0	202	201
203	202	1.10551	0	203	202	2.10551	0	203	202	3.10551	0	203	202	4.10551	0	203	202	5.10551	0	203	202	6.10551	0	203	202	7.10551	0	203	202	8.10551	0	203	202	9.10551	0	203	202	10.1055	3	203	202	11.1055	2	203	202	12.1055	1	203	202
204	203	1.10479	0	204	203	2.10479	0	204	203	3.10479	0	204	203	4.10479	0	204	203	5.10479	0	204	203	6.10479	0	204	203	7.10479	0	204	203	8.10479	0	204	203	9.10479	0	204	203	10.1048	0	204	203	11.1048	0	204	203	12.1048	0	204	203
205	204	1.10408	0	205	204	2.10408	0	205	204	3.10408	0	205	204	4.10408	0	205	204	5.10408	0	205	204	6.10408	0	205	204	7.10408	0	205	204	8.10408	0	205	204	9.10408	0	205	204	10.1041	3	205	204	11.1041	2	205	204	12.1041	1	205	204
206	205	1.10336	0	206	205	2.10336	0	206	205	3.10336	0	206	205	4.10336	0	206	205	5.10336	0	206	205	6.10336	0	206	205	7.10336	0	206	205	8.10336	0	206	205	9.10336	0	206	205	10.1034	0	206	205	11.1034	0	206	205	12.1034	0	206	205
207	206	1.10265	0	207	206	2.10265	0	207	206	3.10265	0	207	206	4.10265	0	207	206	5.10265	0	207	206	6.10265	0	207	206	7.10265	0	207	206	8.10265	0	207	206	9.10265	0	207	206	10.1026	3	207	206	11.1026	2	207	206	12.1026	1	207	206
208	207	1.10193	0	208	207	2.10193	0	208	207	3.10193	0	208	207	4.10193	0	208	207	5.10193	0	208	207	6.10193	0	208	207	7.10193	0	208	207	8.10193	0	208	207	9.10193	0	208	207	10.1019	0	208	207	11.1019	0	208	207	12.1019	0	208	207
209	208	1.10122	0	209	208	2.10122	0	209	208	3.10122	0	209	208	4.10122	0	209	208	5.10122	0	209	208	6.10122	0	209	208	7.10122	0	209	208	8.10122	0	209	208	9.10122	0	209	208	10.1012	3	209	208	11.1012	2	209	208	12.1012	1	209	208
210	209	1.1005	0	210	209	2.1005	0	210	209	3.1005	0	210	209	4.1005	0	210	209	5.1005	0	210	209	6.1005	0	210	209	7.1005	0	210	209	8.1005	0	210	209	9.1005	0	210	209	10.1005	0	210	209	11.1005	0	210	209	12.1005	0	210	209
211	210	1.09979	0	211	210	2.09979	0	211	210	3.09979	0	211	210	4.09979	0	211	210	5.09979	0	211	210	6.09979	0	211	210	7.09979	0	211	210	8.09979	0	211	210	9.09979	0	211	210	10.0998	3	211	210	11.0998	2	211	210	12.0998	1	211	210
212	211	1.09907	0	212	211	2.09907	0	212	211	3.09907	0	212	211	4.09907	0	212	211	5.09907	0	212	211	6.09907	0	212	211	7.09907	0	212	211	8.09907	0	212	211	9.09907	0	212	211	10.0991	0	212	211	11.0991	0	212	211	12.0991	0	212	211
213	212	1.09835	0	213	212	2.09835	0	213	212	3.09835	0	213	212	4.09835	0	213	212	5.09835	0	213	212	6.09835	0	213	212	7.09835	0	213	212	8.09835	0	213	212	9.09835	0	213	212	10.0984	3	213	212	11.0984	2	213	212	12.0984	1	213	212
214	213	1.09764	0	214	213	2.09764	0	214	213	3.09764	0	214	213	4.09764	0	214	213	5.09764	0	214	213	6.09764	0	214	213	7.09764	0	214	213	8.09764	0	214	213	9.09764	0	214	213	10.0976	0	214	213	11.0976	0	214	213	12.0976	0	214	213
215	214	1.09692	0	215	214	2.09692	0	215	214	3.09692	0	215	214	4.09692	0	215	214	5.09692	0	215	214	6.09692	0	215	214	7.09692	0	215	214	8.09692	0	215	214	9.09692	0	215	214	10.0969	3	215	214	11.0969	2	215	214	12.0969	1	215	214
216	215	1.09621	0	216	215	2.09621	0	216	215	3.09621	0	216	215	4.09621	0	216	215	5.09621	0	216	215	6.09621	0	216	215	7.09621	0	216	215	8.09621	0	216	215	9.09621	0	216	215	10.0962	0	216	215	11.0962	0	216	215	12.0962	0	216	215
217	216	1.09549	0	217	216	2.09549	0	217	216	3.09549	0	217	216	4.09549	0	217	216	5.09549	0	217	216	6.09549	0	217	216	7.09549	0	217	216	8.09549	0	217	216	9.09549	0	217	216	10.0955	3	217	216	11.0955	2	217	216	12.0955	1	217	216
218	217	1.09478	0	218	217	2.09478	0	218	217	3.09478	0	218	217	4.09478	0	218	217	5.09478	0	218	217	6.09478	0	218	217	7.09478	0	218	217	8.09478	0	218	217	9.09478	0	218	217	10.0948	0	218	217	11.0948	0	218	217	12.0948	0	218	217
219	218	1.09406	0	219	218	2.09406	0	219	218	3.09406	0	219	218	4.09406	0	219	218	5.09406	0	219	218	6.09406	0	219	218	7.09406	0	219	218	8.09406	0	219	218	9.09406	0	219	218	10.0941	3	219	218	11.0941	2	219	218	12.0941	1	219	218
220	219	1.09335	0	220	219	2.09335	0	220	219	3.09335	0	220	219	4.09335	0	220	219	5.09335	0	220	219	6.09335	0	220	219	7.09335	0	220	219	8.09335	0	220	219	9.09335	0	220	219	10.0933	0	220	219	11.0933	0	220	219	12.0933	0	220	219
221	220	1.09263	0	221	220	2.09263	0	221	220	3.09263	0	221	220	4.09263	0	221	220	5.09263	0	221	220	6.09263	0	221	220	7.09263	0	221	220	8.09263	0	221	220	9.09263	0	221	220	10.0926	3	221	220	11.0926	2	221	220	12.0926	1	221	220
222	221	1.09192	0	222	221	2.09192	0	222	221	3.09192	0	222	221	4.09192	0	222	221	5.09192	0	222	221	6.09192	0	222	221	7.09192	0	222	221	8.09192	0	222	221	9.09192	0	222	221	10.0919	0	222	221	11.0919	0	222	221	12.0919	0	222	221
223	222	1.0912	0	223	222	2.0912	0	223	222	3.0912	0	223	222	4.0912	0	223	222	5.0912	0	223	222	6.0912	0	223	222	7.0912	0	223	222	8.0912	0	223	222	9.0912	0	223	222	10.0912	3	223	222	11.0912	2	223	222	12.0912	1	223	222
224	223	1.09049	0	224	223	2.09049	0	224	223	3.09049	0	224	223	4.09049	0	224	223	5.09049	0	224	223	6.09049	0	224	223	7.09049	0	224	223	8.09049	0	224	223	9.09049	0	224	223	10.0905	0	224	223	11.0905	0	224	223	12.0905	0	224	223
225	224	1.08977	0	225	224	2.08977	0	225	224	3.08977	0	225	224	4.08977	0	225	224	5.08977	0	225	224	6.08977	0	225	224	7.08977	0	225	224	8.08977	0	225	224	9.08977	0	225	224	10.0898	3	225	224	11.0898	2	225	224	12.0898	1	225	224
226	225	1.08906	0	226	225	2.08906	0	226	225	3.08906	0	226	225	4.08906	0	226	225	5.08906	0	226	225	6.08906	0	226	225	7.08906	0	226	225	8.08906	0	226	225	9.08906	0	226	225	10.0891	0	226	225	11.0891	0	226	225	12.0891	0	226	225
227	226	1.08834	0	227	226	2.08834	0	227	226	3.08834	0	227	226	4.08834	0	227	226	5.08834	0	227	226	6.08834	0	227	226	7.08834	0	227	226	8.08834	0	227	226	9.08834	0	227	226	10.0883	3	227	226	11.0883	2	227	226	12.0883	1	227	226
228	227	1.08763	0	228	227	2.08763	0	228	227	3.08763	0	228	227	4.08763	0	228	227	5.08763	0	228	227	6.08763	0	228	227	7.08763	0	228	227	8.08763	0	228	227	9.08763	0	228	227	10.0876	0	228	227	11.0876	0	228	227	12.0876	0	228	227
229	228	1.08691	0	229	228	2.08691	0	229	228	3.08691	0	229	228	4.08691	0	229	228	5.08691	0	229	228	6.08691	0	229	228	7.08691	0	229	228	8.08691	0	229	228	9.08691	0	229	228	10.0869	3	229	228	11.0869	2	229	228	12.0869	1	229	228
230	229	1.08619	0	230	229	2.08619	0	230	229	3.08619	0	230	229	4.08619	0	230	229	5.08619	0	230	229	6.08619	0	230	229	7.08619	0	230	229	8.08619	0	230	229	9.08619	0	230	229	10.0862	0	230	229	11.0862	0	230	229	12.0862	0	230	229
231	230	1.08548	0	231	230	2.08548	0	231	230	3.08548	0	231	230	4.08548	0	231	230	5.08548	0	231	230	6.08548	0	231	230	7.08548	0	231	230	8.08548	0	231	230	9.08548	0	231	230	10.0855	3	231	230	11.0855	2	231	230	12.0855	1	231	230
232	231	1.08476	0	232	231	2.08476	0	232	231	3.08476	0	232	231	4.08476	0	232	231	5.08476	0	232	231	6.08476	0	232	231	7.08476	0	232	231	8.08476	0	232	231	9.08476	0	232	231	10.0848	0	232	231	11.0848	0	232	231	12.0848	0	232	231
233	232	1.08405	0	233	232	2.08405	0	233	232	3.08405	0	233	232	4.08405	0	233	232	5.08405	0	233	232	6.08405	0	233	232	7.08405	0	233	232	8.08405	0	233	232	9.08405	0	233	232	10.084	3	233	232	11.084	2	233	232	12.084	1	233	232
234	233	1.08333	0	234	233	2.08333	0	234	233	3.08333	0	234	233	4.08333	0	234	233	5.08333	0	234	233	6.08333	0	234	233	7.08333	0	234	233	8.08333	0	234	233	9.08333	0	234	233	10.0833	0	234	233	11.0833	0	234	233	12.0833	0	234	233
235	234	1.08262	0	235	234	2.08262	0	235	234	3.08262	0	235	234	4.08262	0	235	234	5.08262	0	235	234	6.08262	0	235	234	7.08262	0	235	234	8.08262	0	235	234	9.08262	0	235	234	10.0826	3	235	234	11.0826	2	235	234	12.0826	1	235	234
236	235	1.0819	0	236	235	2.0819	0	236	235	3.0819	0	236	235	4.0819	0	236	235	5.0819	0	236	235	6.0819	0	236	235	7.0819	0	236	235	8.0819	0	236	235	9.0819	0	236	235	10.0819	0	236	235	11.0819	0	236	235	12.0819	0	236	235
237	236	1.08119	0	237	236	2.08119	0	237	236	3.08119	0	237	236	4.08119	0	237	236	5.08119	0	237	236	6.08119	0	237	236	7.08119	0	237	236	8.08119	0	237	236	9.08119	0	237	236	10.0812	3	237	236	11.0812	2	237	236	12.0812	1	237	236
238	237	1.08047	0	238	237	2.08047	0	238	237	3.08047	0	238	237	4.08047	0	238	237	5.08047	0	238	237	6.08047	0	238	237	7.08047	0	238	237	8.08047	0	238	237	9.08047	0	238	237	10.0805	0	238	237	11.0805	0	238	237	12.0805	0	238	237
239	238	1.07976	0	239	238	2.07976	0	239	238	3.07976	0	239	238	4.07976	0	239	238	5.07976	0	239	238	6.07976	0	239	238	7.07976	0	239	238	8.07976	0	239	238	9.07976	0	239	238	10.0798	3	239	238	11.0798	2	239	238	12.0798	1	239	238
240	239	1.07904	0	240	239	2.07904	0	240	239	3.07904	0	240	239	4.07904	0	240	239	5.07904	0	240	239	6.07904	0	240	239	7.07904	0	240	239	8.07904	0	240	239	9.07904	0	240	239	10.079	0	240	239	11.079	0	240	239	12.079	0	240	239
241	240	1.07833	0	241	240	2.07833	0	241	240	3.07833	0	241	240	4.07833	0	241	240	5.07833	0	241	240	6.07833	0	241	240	7.07833	0	241	240	8.07833	0	241	240	9.07833	0	241	240	10.0783	3	241	240	11.0783	2	241	240	12.0783	1	241	240
242	241	1.07761	0	242	241	2.07761	0	242	241	3.07761	0	242	241	4.07761	0	242	241	5.07761	0	242	241	6.07761	0	242	241	7.07761	0	242	241	8.07761	0	242	241	9.07761	0	242	241	10.0776	0	242	241	11.0776	0	242	241	12.0776	0	242	241
243	242	1.0769	0	243	242	2.0769	0	243	242	3.0769	0	243	242	4.0769	0	243	242	5.0769	0	243	242	6.0769	0	243	242	7.0769	0	243	242	8.0769	0	243	242	9.0769	0	243	242	10.0769	3	243	242	11.0769	2	243	242	12.0769	1	243	242
244	243	1.07618	0	244	243	2.07618	0	244	243	3.07618	0	244	243	4.07618	0	244	243	5.07618	0	244	243	6.07618	0	244	243	7.07618	0	244	243	8.07618	0	244	243	9.07618	0	244	243	10.0762	0	244	243	11.0762	0	244	243	12.0762	0	244	243
245	244	1.07546	0	245	244	2.07546	0	245	244	3.07546	0	245	244	4.07546	0	245	244	5.07546	0	245	244	6.07546	0	245	244	7.07546	0	245	244	8.07546	0	245	244	9.07546	0	245	244	10.0755	3	245	244	11.0755	2	245	244	12.0755	1	245	244
246	245	1.07475	0	246	245	2.07475	0	246	245	3.07475	0	246	245	4.07475	0	246	245	5.07475	0	246	245	6.07475	0	246	245	7.07475	0	246	245	8.07475	0	246	245	9.07475	0	246	245	10.0747	0	246	245	11.0747	0	246	245	12.0747	0	246	245
247	246	1.07403	0	247	246	2.07403	0	247	246	3.07403	0	247	246	4.07403	0	247	246	5.07403	0	247	246	6.07403	0	247	246	7.07403	0	247	246	8.07403	0	247	246	9.07403	0	247	246	10.074	3	247	246	11.074	2	247	246	12.074	1	247	246
248	247	1.07332	0	248	247	2.07332	0	248	247	3.07332	0	248	247	4.07332	0	248	247	5.07332	0	248	247	6.07332	0	248	247	7.07332	0	248	247	8.07332	0	248	247	9.07332	0	248	247	10.0733	0	248	247	11.0733	0	248	247	12.0733	0	248	247
249	248	1.0726	0	249	248	2.0726	0	249	248	3.0726	0	249	248	4.0726	0	249	248	5.0726	0	249	248	6.0726	0	249	248	7.0726	0	249	248	8.0726	0	249	248	9.0726	0	249	248	10.0726	3	249	248	11.0726	2	249	248	12.0726	1	249	248
250	249	1.07189	0	250	249	2.07189	0	250	249	3.07189	0	250	249	4.07189	0	250	249	5.07189	0	250	249	6.07189	0	250	249	7.07189	0	250	249	8.07189	0	250	249	9.07189	0	250	249	10.0719	0	250	249	11.0719	0	250	249	12.0719	0	250	249
251	250	1.07117	0	251	250	2.07117	0	251	250	3.07117	0	251	250	4.07117	0	251	250	5.07117	0	251	250	6.07117	0	251	250	7.07117	0	251	250	8.07117	0	251	250	9.07117	0	251	250	10.0712	3	251	250	11.0712	2	251	250	12.0712	1	251	250
252	251	1.07046	0	252	251	2.07046	0	252	251	3.07046	0	252	251	4.07046	0	252	251	5.07046	0	252	251	6.07046	0	252	251	7.07046	0	252	251	8.07046	0	252	251	9.07046	0	252	251	10.0705	0	252	251	11.0705	0	252	251	12.0705	0	252	251
253	252	1.06974	0	253	252	2.06974	0	253	252	3.06974	0	253	252	4.06974	0	253	252	5.06974	0	253	252	6.06974	0	253	252	7.06974	0	253	252	8.06974	0	253	252	9.06974	0	253	252	10.0697	3	253	252	11.0697	2	253	252	12.0697	1	253	252
254	253	1.06903	0	254	253	2.06903	0	254	253	3.06903	0	254	253	4.06903	0	254	253	5.06903	0	254	253	6.06903	0	254	253	7.06903	0	254	253	8.06903	0	254	253	9.06903	0	254	253	10.069	0	254	253	11.069	0	254	253	12.069	0	254	253
255	254	1.06831	0	255	254	2.06831	0	255	254	3.06831	0	255	254	4.06831	0	255	254	5.06831	0	255	254	6.06831	0	255	254	7.06831	0	255	254	8.06831	0	255	254	9.06831	0	255	254	10.0683	3	255	254	11.0683	2	255	254	12.0683	1	255	254
256	255	1.0676	0	256	255	2.0676	0	256	255	3.0676	0	256	255	4.0676	0	256	255	5.0676	0	256	255	6.0676	0	256	255	7.0676	0	256	255	8.0676	0	256	255	9.0676	0	256	255	10.0676	0	256	255	11.0676	0	256	255	12.0676	0	256	255
257	256	1.06688	0	257	256	2.06688	0	257	256	3.06688	0	257	256	4.06688	0	257	256	5.06688	0	257	256	6.06688	0	257	256	7.06688	0	257	256	8.06688	0	257	256	9.06688	0	257	256	10.0669	3	257	256	11.0669	2	257	256	12.0669	1	257	256
258	257	1.06617	0	258	257	2.06617	0	258	257	3.06617	0	258	257	4.06617	0	258	257	5.06617	0	258	257	6.06617	0	258	257	7.06617	0	258	257	8.06617	0	258	257	9.06617	0	258	257	10.0662	0	258	257	11.0662	0	258	257	12.0662	0	258	257
259	258	1.06545	0	259	258	2.06545	0	259	258	3.06545	0	259	258	4.06545	0	259	258	5.06545	0	259	258	6.06545	0	259	258	7.06545	0	259	258	8.06545	0	259	258	9.06545	0	259	258	10.0655	3	259	258	11.0655	2	259	258	12.0655	1	259	258
260	259	1.06474	0	260	259	2.06474	0	260	259	3.06474	0	260	259	4.06474	0	260	259	5.06474	0	260	259	6.06474	0	260	259	7.06474	0	260	259	8.06474	0	260	259	9.06474	0	260	259	10.0647	0	260	259	11.0647	0	260	259	12.0647	0	260	259
261	260	1.06402	0	261	260	2.06402	0	261	260	3.06402	0	261	260	4.06402	0	261	260	5.06402	0	261	260	6.06402	0	261	260	7.06402	0	261	260	8.06402	0	261	260	9.06402	0	261	260	10.064	3	261	260	11.064	2	261	260	12.064	1	261	260
262	261	1.0633	0	262	261	2.0633	0	262	261	3.0633	0	262	261	4.0633	0	262	261	5.0633	0	262	261	6.0633	0	262	261	7.0633	0	262	261	8.0633	0	262	261	9.0633	0	262	261	10.0633	0	262	261	11.0633	0	262	261	12.0633	0	262	261
263	262	1.06259	0	263	262	2.06259	0	263	262	3.06259	0	263	262	4.06259	0	263	262	5.06259	0	263	262	6.06259	0	263	262	7.06259	0	263	262	8.06259	0	263	262	9.06259	0	263	262	10.0626	3	263	262	11.0626	2	263	262	12.0626	1	263	262
264	263	1.06187	0	264	263	2.06187	0	264	263	3.06187	0	264	263	4.06187	0	264	263	5.06187	0	264	263	6.06187	0	264	263	7.06187	0	264	263	8.06187	0	264	263	9.06187	0	264	263	10.0619	0	264	263	11.0619	0	264	263	12.0619	0	264	263
265	264	1.06116	0	265	264	2.06116	0	265	264	3.06116	0	265	264	4.06116	0	265	264	5.06116	0	265	264	6.06116	0	265	264	7.06116	0	265	264	8.06116	0	265	264	9.06116	0	265	264	10.0612	3	265	264	11.0612	2	265	264	12.0612	1	265	264
266	265	1.06044	0	266	265	2.06044	0	266	265	3.06044	0	266	265	4.06044	0	266	265	5.06044	0	266	265	6.06044	0	266	265	7.06044	0	266	265	8.06044	0	266	265	9.06044	0	266	265	10.0604	0	266	265	11.0604	0	266	265	12.0604	0	266	265
267	266	1.05973	0	267	266	2.05973	0	267	266	3.05973	0	267	266	4.05973	0	267	266	5.05973	0	267	266	6.05973	0	267	266	7.05973	0	267	266	8.05973	0	267	266	9.05973	0	267	266	10.0597	3	267	266	11.0597	2	267	266	12.0597	1	267	266
268	267	1.05901	0	268	267	2.05901	0	268	267	3.05901	0	268	267	4.05901	0	268	267	5.05901	0	268	267	6.05901	0	268	267	7.05901	0	268	267	8.05901	0	268	267	9.05901	0	268	267	10.059	0	268	267	11.059	0	268	267	12.059	0	268	267
269	268	1.0583	0	269	268	2.0583	0	269	268	3.0583	0	269	268	4.0583	0	269	268	5.0583	0	269	268	6.0583	0	269	268	7.0583	0	269	268	8.0583	0	269	268	9.0583	0	269	268	10.0583	3	269	268	11.0583	2	269	268	12.0583	1	269	268
270	269	1.05758	0	270	269	2.05758	0	270	269	3.05758	0	270	269	4.05758	0	270	269	5.05758	0	270	269	6.05758	0	270	269	7.05758	0	270	269	8.05758	0	270	269	9.05758	0	270	269	10.0576	0	270	269	11.0576	0	270	269	12.0576	0	270	269
271	270	1.05687	0	271	270	2.05687	0	271	270	3.05687	0	271	270	4.05687	0	271	270	5.05687	0	271	270	6.05687	0	271	270	7.05687	0	271	270	8.05687	0	271	270	9.05687	0	271	270	10.0569	3	271	270	11.0569	2	271	270	12.0569	1	271	270
272	271	1.05615	0	272	271	2.05615	0	272	271	3.05615	0	272	271	4.05615	0	272	271	5.05615	0	272	271	6.05615	0	272	271	7.05615	0	272	271	8.05615	0	272	271	9.05615	0	272	271	10.0562	0	272	271	11.0562	0	272	271	12.0562	0	272	271
273	272	1.05544	0	273	272	2.05544	0	273	272	3.05544	0	273	272	4.05544	0	273	272	5.05544	0	273	272	6.05544	0	273	272	7.05544	0	273	272	8.05544	0	273	272	9.05544	0	273	272	10.0554	3	273	272	11.0554	2	273	272	12.0554	1	273	272
274	273	1.05472	0	274	273	2.05472	0	274	273	3.05472	0	274	273	4.05472	0	274	273	5.05472	0	274	273	6.05472	0	274	273	7.05472	0	274	273	8.05472	0	274	273	9.05472	0	274	273	10.0547	0	274	273	11.0547	0	274	273	12.0547	0	274	273
275	274	1.05401	0	275	274	2.05401	0	275	274	3.05401	0	275	274	4.05401	0	275	274	5.05401	0	275	274	6.05401	0	275	274	7.05401	0	275	274	8.05401	0	275	274	9.05401	0	275	274	10.054	3	275	274	11.054	2	275	274	12.054	1	275	274
276	275	1.05329	0	276	275	2.05329	0	276	275	3.05329	0	276	275	4.05329	0	276	275	5.05329	0	276	275	6.05329	0	276	275	7.05329	0	276	275	8.05329	0	276	275	9.05329	0	276	275	10.0533	0	276	275	11.0533	0	276	275	12.0533	0	276	275
277	276	1.05258	0	277	276	2.05258	0	277	276	3.05258	0	277	276	4.05258	0	277	276	5.05258	0	277	276	6.05258	0	277	276	7.05258	0	277	276	8.05258	0	277	276	9.05258	0	277	276	10.0526	3	277	276	11.0526	2	277	276	12.0526	1	277	276
278	277	1.05186	0	278	277	2.05186	0	278	277	3.05186	0	278	277	4.05186	0	278	277	5.05186	0	278	277	6.05186	0	278	277	7.05186	0	278	277	8.05186	0	278	277	9.05186	0	278	277	10.0519	0	278	277	11.0519	0	278	277	12.0519	0	278	277
279	278	1.05114	0	279	278	2.05114	0	279	278	3.05114	0	279	278	4.05114	0	279	278	5.05114	0	279	278	6.05114	0	279	278	7.05114	0	279	278	8.05114	0	279	278	9.05114	0	279	278	10.0511	3	279	278	11.0511	2	279	278	12.0511	1	279	278
280	279	1.05043	0	280	279	2.05043	0	280	279	3.05043	0	280	279	4.05043	0	280	279	5.05043	0	280	279	6.05043	0	280	279	7.05043	0	280	279	8.05043	0	280	279	9.05043	0	280	279	10.0504	0	280	279	11.0504	0	280	279	12.0504	0	280	279
281	280	1.04971	0	281	280	2.04971	0	281	280	3.04971	0	281	280	4.04971	0	281	280	5.04971	0	281	280	6.04971	0	281	280	7.04971	0	281	280	8.04971	0	281	280	9.04971	0	281	280	10.0497	3	281	280	11.0497	2	281	280	12.0497	1	281	280
282	281	1.049	0	282	281	2.049	0	282	281	3.049	0	282	281	4.049	0	282	281	5.049	0	282	281	6.049	0	282	281	7.049	0	282	281	8.049	0	282	281	9.049	0	282	281	10.049	0	282	281	11.049	0	282	281	12.049	0	282	281
283	282	1.04828	0	283	282	2.04828	0	283	282	3.04828	0	283	282	4.04828	0	283	282	5.04828	0	283	282	6.04828	0	283	282	7.04828	0	283	282	8.04828	0	283	282	9.04828	0	283	282	10.0483	3	283	282	11.0483	2	283	282	12.0483	1	283	282
284	283	1.04757	0	284	283	2.04757	0	284	283	3.04757	0	284	283	4.04757	0	284	283	5.04757	0	284	283	6.04757	0	284	283	7.04757	0	284	283	8.04757	0	284	283	9.04757	0	284	283	10.0476	0	284	283	11.0476	0	284	283	12.0476	0	284	283
285	284	1.04685	0	285	284	2.04685	0	285	284	3.04685	0	285	284	4.04685	0	285	284	5.04685	0	285	284	6.04685	0	285	284	7.04685	0	285	284	8.04685	0	285	284	9.04685	0	285	284	10.0469	3	285	284	11.0469	2	285	284	12.0469	1	285	284
286	285	1.04614	0	286	285	2.04614	0	286	285	3.04614	0	286	285	4.04614	0	286	285	5.04614	0	286	285	6.04614	0	286	285	7.04614	0	286	285	8.04614	0	286	285	9.04614	0	286	285	10.0461	0	286	285	11.0461	0	286	285	12.0461	0	286	285
287	286	1.04542	0	287	286	2.04542	0	287	286	3.04542	0	287	286	4.04542	0	287	286	5.04542	0	287	286	6.04542	0	287	286	7.04542	0	287	286	8.04542	0	287	286	9.04542	0	287	286	10.0454	3	287	286	11.0454	2	287	286	12.0454	1	287	286
288	287	1.04471	0	288	287	2.04471	0	288	287	3.04471	0	288	287	4.04471	0	288	287	5.04471	0	288	287	6.04471	0	288	287	7.04471	0	288	287	8.04471	0	288	287	9.04471	0	288	287	10.0447	0	288	287	11.0447	0	288	287	12.0447	0	288	287
289	288	1.04399	0	289	288	2.04399	0	289	288	3.04399	0	289	288	4.04399	0	289	288	5.04399	0	289	288	6.04399	0	289	288	7.04399	0	289	288	8.04399	0	289	288	9.04399	0	289	288	10.044	3	289	288	11.044	2	289	288	12.044	1	289	288
290	289	1.04328	0	290	289	2.04328	0	290	289	3.04328	0	290	289	4.04328	0	290	289	5.04328	0	290	289	6.04328	0	290	289	7.04328	0	290	289	8.04328	0	290	289	9.04328	0	290	289	10.0433	0	290	289	11.0433	0	290	289	12.0433	0	290	289
291	290	1.04256	0	291	290	2.04256	0	291	290	3.04256	0	291	290	4.04256	0	291	290	5.04256	0	291	290	6.04256	0	291	290	7.04256	0	291	290	8.04256	0	291	290	9.04256	0	291	290	10.0426	3	291	290	11.0426	2	291	290	12.0426	1	291	290
292	291	1.04185	0	292	291	2.04185	0	292	291	3.04185	0	292	291	4.04185	0	292	291	5.04185	0	292	291	6.04185	0	292	291	7.04185	0	292	291	8.04185	0	292	291	9.04185	0	292	291	10.0418	0	292	291	11.0418	0	292	291	12.0418	0	292	291
293	292	1.04113	0	293	292	2.04113	0	293	292	3.04113	0	293	292	4.04113	0	293	292	5.04113	0	293	292	6.04113	0	293	292	7.04113	0	293	292	8.04113	0	293	292	9.04113	0	293	292	10.0411	3	293	292	11.0411	2	293	292	12.0411	1	293	292
294	293	1.04041	0	294	293	2.04041	0	294	293	3.04041	0	294	293	4.04041	0	294	293	5.04041	0	294	293	6.04041	0	294	293	7.04041	0	294	293	8.04041	0	294	293	9.04041	0	294	293	10.0404	0	294	293	11.0404	0	294	293	12.0404	0	294	293
295	294	1.0397	0	295	294	2.0397	0	295	294	3.0397	0	295	294	4.0397	0	295	294	5.0397	0	295	294	6.0397	0	295	294	7.0397	0	295	294	8.0397	0	295	294	9.0397	0	295	294	10.0397	3	295	294	11.0397	2	295	294	12.0397	1	295	294
296	295	1.03898	0	296	295	2.03898	0	296	295	3.03898	0	296	295	4.03898	0	296	295	5.03898	0	296	295	6.03898	0	296	295	7.03898	0	296	295	8.03898	0	296	295	9.03898	0	296	295	10.039	0	296	295	11.039	0	296	295	12.039	0	296	295
297	296	1.03827	0	297	296	2.03827	0	297	296	3.03827	0	297	296	4.03827	0	297	296	5.03827	0	297	296	6.03827	0	297	296	7.03827	0	297	296	8.03827	0	297	296	9.03827	0	297	296	10.0383	3	297	296	11.0383	2	297	296	12.0383	1	297	296
298	297	1.03755	0	298	297	2.03755	0	298	297	3.03755	0	298	297	4.03755	0	298	297	5.03755	0	298	297	6.03755	0	298	297	7.03755	0	298	297	8.03755	0	298	297	9.03755	0	298	297	10.0376	0	298	297	11.0376	0	298	297	12.0376	0	298	297
299	298	1.03684	0	299	298	2.03684	0	299	298	3.03684	0	299	298	4.03684	0	299	298	5.03684	0	299	298	6.03684	0	299	298	7.03684	0	299	298	8.03684	0	299	298	9.03684	0	299	298	10.0368	3	299	298	11.0368	2	299	298	12.0368	1	299	298
300	299	1.03612	0	300	299	2.03612	0	300	299	3.03612	0	300	299	4.03612	0	300	299	5.03612	0	300	299	6.03612	0	300	299	7.03612	0	300	299	8.03612	0	300	299	9.03612	0	300	299	10.0361	0	300	299	11.0361	0	300	299	12.0361	0	300	299
301	300	1.03541	0	301	300	2.03541	0	301	300	3.03541	0	301	300	4.03541	0	301	300	5.03541	0	301	300	6.03541	0	301	300	7.03541	0	301	300	8.03541	0	301	300	9.03541	0	301	300	10.0354	3	301	300	11.0354	2	301	300	12.0354	1	301	300
302	301	1.03469	0	302	301	2.03469	0	302	301	3.03469	0	302	301	4.03469	0	302	301	5.03469	0	302	301	6.03469	0	302	301	7.03469	0	302	301	8.03469	0	302	301	9.03469	0	302	301	10.0347	0	302	301	11.0347	0	302	301	12.0347	0	302	301
303	302	1.03398	0	303	302	2.03398	0	303	302	3.03398	0	303	302	4.03398	0	303	302	5.03398	0	303	302	6.03398	0	303	302	7.03398	0	303	302	8.03398	0	303	302	9.03398	0	303	302	10.034	3	303	302	11.034	2	303	302	12.034	1	303	302
304	303	1.03326	0	304	303	2.03326	0	304	303	3.03326	0	304	303	4.03326	0	304	303	5.03326	0	304	303	6.03326	0	304	303	7.03326	0	304	303	8.03326	0	304	303	9.03326	0	304	303	10.0333	0	304	303	11.0333	0	304	303	12.0333	0	304	303
305	304	1.03255	0	305	304	2.03255	0	305	304	3.03255	0	305	304	4.03255	0	305	304	5.03255	0	305	304	6.03255	0	305	304	7.03255	0	305	304	8.03255	0	305	304	9.03255	0	305	304	10.0325	3	305	304	11.0325	2	305	304	12.0325	1	305	304
306	305	1.03183	0	306	305	2.03183	0	306	305	3.03183	0	306	305	4.03183	0	306	305	5.03183	0	306	305	6.03183	0	306	305	7.03183	0	306	305	8.03183	0	306	305	9.03183	0	306	305	10.0318	0	306	305	11.0318	0	306	305	12.0318	0	306	305
307	306	1.03112	0	307	306	2.03112	0	307	306	3.03112	0	307	306	4.03112	0	307	306	5.03112	0	307	306	6.03112	0	307	306	7.03112	0	307	306	8.03112	0	307	306	9.03112	0	307	306	10.0311	3	307	306	11.0311	2	307	306	12.0311	1	307	306
308	307	1.0304	0	308	307	2.0304	0	308	307	3.0304	0	308	307	4.0304	0	308	307	5.0304	0	308	307	6.0304	0	308	307	7.0304	0	308	307	8.0304	0	308	307	9.0304	0	308	307	10.0304	0	308	307	11.0304	0	308	307	12.0304	0	308	307
309	308	1.02969	0	309	308	2.02969	0	309	308	3.02969	0	309	308	4.02969	0	309	308	5.02969	0	309	308	6.02969	0	309	308	7.02969	0	309	308	8.02969	0	309	308	9.02969	0	309	308	10.0297	3	309	308	11.0297	2	309	308	12.0297	1	309	308
310	309	1.02897	0	310	309	2.02897	0	310	309	3.02897	0	310	309	4.02897	0	310	309	5.02897	0	310	309	6.02897	0	310	309	7.02897	0	310	309	8.02897	0	310	309	9.02897	0	310	309	10.029	0	310	309	11.029	0	310	309	12.029	0	310	309
311	310	1.02825	0	311	310	2.02825	0	311	310	3.02825	0	311	310	4.02825	0	311	310	5.02825	0	311	310	6.02825	0	311	310	7.02825	0	311	310	8.02825	0	311	310	9.02825	0	311	310	10.0283	3	311	310	11.0283	2	311	310	12.0283	1	311	310
312	311	1.02754	0	312	311	2.02754	0	312	311	3.02754	0	312	311	4.02754	0	312	311	5.02754	0	312	311	6.02754	0	312	311	7.02754	0	312	311	8.02754	0	312	311	9.02754	0	312	311	10.0275	0	312	311	11.0275	0	312	311	12.0275	0	312	311
313	312	1.02682	0	313	312	2.02682	0	313	312	3.02682	0	313	312	4.02682	0	313	312	5.02682	0	313	312	6.02682	0	313	312	7.02682	0	313	312	8.02682	0	313	312	9.02682	0	313	312	10.0268	3	313	312	11.0268	2	313	312	12.0268	1	313	312
314	313	1.02611	0	314	313	2.02611	0	314	313	3.02611	0	314	313	4.02611	0	314	313	5.02611	0	314	313	6.02611	0	314	313	7.02611	0	314	313	8.02611	0	314	313	9.02611	0	314	313	10.0261	0	314	313	11.0261	0	314	313	12.0261	0	314	313
315	314	1.02539	0	315	314	2.02539	0	315	314	3.02539	0	315	314	4.02539	0	315	314	5.02539	0	315	314	6.02539	0	315	314	7.02539	0	315	314	8.02539	0	315	314	9.02539	0	315	314	10.0254	3	315	314	11.0254	2	315	314	12.0254	1	315	314
316	315	1.02468	0	316	315	2.02468	0	316	315	3.02468	0	316	315	4.02468	0	316	315	5.02468	0	316	315	6.02468	0	316	315	7.02468	0	316	315	8.02468	0	316	315	9.02468	0	316	315	10.0247	0	316	315	11.0247	0	316	315	12.0247	0	316	315
317	316	1.02396	0	317	316	2.02396	0	317	316	3.02396	0	317	316	4.02396	0	317	316	5.02396	0	317	316	6.02396	0	317	316	7.02396	0	317	316	8.02396	0	317	316	9.02396	0	317	316	10.024	3	317	316	11.024	2	317	316	12.024	1	317	316
318	317	1.02325	0	318	317	2.02325	0	318	317	3.02325	0	318	317	4.02325	0	318	317	5.02325	0	318	317	6.02325	0	318	317	7.02325	0	318	317	8.02325	0	318	317	9.02325	0	318	317	10.0232	0	318	317	11.0232	0	318	317	12.0232	0	318	317
319	318	1.02253	0	319	318	2.02253	0	319	318	3.02253	0	319	318	4.02253	0	319	318	5.02253	0	319	318	6.02253	0	319	318	7.02253	0	319	318	8.02253	0	319	318	9.02253	0	319	318	10.0225	3	319	318	11.0225	2	319	318	12.0225	1	319	318
320	319	1.02182	0	320	319	2.02182	0	320	319	3.02182	0	320	319	4.02182	0	320	319	5.02182	0	320	319	6.02182	0	320	319	7.02182	0	320	319	8.02182	0	320	319	9.02182	0	320	319	10.0218	0	320	319	11.0218	0	320	319	12.0218	0	320	319
321	320	1.0211	0	321	320	2.0211	0	321	320	3.0211	0	321	320	4.0211	0	321	320	5.0211	0	321	320	6.0211	0	321	320	7.0211	0	321	320	8.0211	0	321	320	9.0211	0	321	320	10.0211	3	321	320	11.0211	2	321	320	12.0211	1	321	320
322	321	1.02039	0	322	321	2.02039	0	322	321	3.02039	0	322	321	4.02039	0	322	321	5.02039	0	322	321	6.02039	0	322	321	7.02039	0	322	321	8.02039	0	322	321	9.02039	0	322	321	10.0204	0	322	321	11.0204	0	322	321	12.0204	0	322	321
323	322	1.01967	0	323	322	2.01967	0	323	322	3.01967	0	323	322	4.01967	0	323	322	5.01967	0	323	322	6.01967	0	323	322	7.01967	0	323	322	8.01967	0	323	322	9.01967	0	323	322	10.0197	3	323	322	11.0197	2	323	322	12.0197	1	323	322
324	323	1.01896	0	324	323	2.01896	0	324	323	3.01896	0	324	323	4.01896	0	324	323	5.01896	0	324	323	6.01896	0	324	323	7.01896	0	324	323	8.01896	0	324	323	9.01896	0	324	323	10.019	0	324	323	11.019	0	324	323	12.019	0	324	323
325	324	1.01824	0	325	324	2.01824	0	325	324	3.01824	0	325	324	4.01824	0	325	324	5.01824	0	325	324	6.01824	0	325	324	7.01824	0	325	324	8.01824	0	325	324	9.01824	0	325	324	10.0182	3	325	324	11.0182	2	325	324	12.0182	1	325	324
326	325	1.01753	0	326	325	2.01753	0	326	325	3.01753	0	326	325	4.01753	0	326	325	5.01753	0	326	325	6.01753	0	326	325	7.01753	0	326	325	8.01753	0	326	325	9.01753	0	326	325	10.0175	0	326	325	11.0175	0	326	325	12.0175	0	326	325
327	326	1.01681	0	327	326	2.01681	0	327	326	3.01681	0	327	326	4.01681	0	327	326	5.01681	0	327	326	6.01681	0	327	326	7.01681	0	327	326	8.01681	0	327	326	9.01681	0	327	326	10.0168	3	327	326	11.0168	2	327	326	12.0168	1	327	326
328	327	1.01609	0	328	327	2.01609	0	328	327	3.01609	0	328	327	4.01609	0	328	327	5.01609	0	328	327	6.01609	0	328	327	7.01609	0	328	327	8.01609	0	328	327	9.01609	0	328	327	10.0161	0	328	327	11.0161	0	328	327	12.0161	0	328	327
329	328	1.01538	0	329	328	2.01538	0	329	328	3.01538	0	329	328	4.01538	0	329	328	5.01538	0	329	328	6.01538	0	329	328	7.01538	0	329	328	8.01538	0	329	328	9.01538	0	329	328	10.0154	3	329	328	11.0154	2	329	328	12.0154	1	329	328
330	329	1.01466	0	330	329	2.01466	0	330	329	3.01466	0	330	329	4.01466	0	330	329	5.01466	0	330	329	6.01466	0	330	329	7.01466	0	330	329	8.01466	0	330	329	9.01466	0	330	329	10.0147	0	330	329	11.0147	0	330	329	12.0147	0	330	329
331	330	1.01395	0	331	330	2.01395	0	331	330	3.01395	0	331	330	4.01395	0	331	330	5.01395	0	331	330	6.01395	0	331	330	7.01395	0	331	330	8.01395	0	331	330	9.01395	0	331	330	10.0139	3	331	330	11.0139	2	331	330	12.0139	1	331	330
332	331	1.01323	0	332	331	2.01323	0	332	331	3.01323	0	332	331	4.01323	0	332	331	5.01323	0	332	331	6.01323	0	332	331	7.01323	0	332	331	8.01323	0	332	331	9.01323	0	332	331	10.0132	0	332	331	11.0132	0	332	331	12.0132	0	332	331
333	332	1.01252	0	333	332	2.01252	0	333	332	3.01252	0	333	332	4.01252	0	333	332	5.01252	0	333	332	6.01252	0	333	332	7.01252	0	333	332	8.01252	0	333	332	9.01252	0	333	332	10.0125	3	333	332	11.0125	2	333	332	12.0125	1	333	332
334	333	1.0118	0	334	333	2.0118	0	334	333	3.0118	0	334	333	4.0118	0	334	333	5.0118	0	334	333	6.0118	0	334	333	7.0118	0	334	333	8.0118	0	334	333	9.0118	0	334	333	10.0118	0	334	333	11.0118	0	334	333	12.0118	0	334	333
335	334	1.01109	0	335	334	2.01109	0	335	334	3.01109	0	335	334	4.01109	0	335	334	5.01109	0	335	334	6.01109	0	335	334	7.01109	0	335	334	8.01109	0	335	334	9.01109	0	335	334	10.0111	3	335	334	11.0111	2	335	334	12.0111	1	335	334
336	335	1.01037	0	336	335	2.01037	0	336	335	3.01037	0	336	335	4.01037	0	336	335	5.01037	0	336	335	6.01037	0	336	335	7.01037	0	336	335	8.01037	0	336	335	9.01037	0	336	335	10.0104	0	336	335	11.0104	0	336	335	12.0104	0	336	335
337	336	1.00966	0	337	336	2.00966	0	337	336	3.00966	0	337	336	4.00966	0	337	336	5.00966	0	337	336	6.00966	0	337	336	7.00966	0	337	336	8.00966	0	337	336	9.00966	0	337	336	10.0097	3	337	336	11.0097	2	337	336	12.0097	1	337	336
338	337	1.00894	0	338	337	2.00894	0	338	337	3.00894	0	338	337	4.00894	0	338	337	5.00894	0	338	337	6.00894	0	338	337	7.00894	0	338	337	8.00894	0	338	337	9.00894	0	338	337	10.0089	0	338	337	11.0089	0	338	337	12.0089	0	338	337
339	338	1.00823	0	339	338	2.00823	0	339	338	3.00823	0	339	338	4.00823	0	339	338	5.00823	0	339	338	6.00823	0	339	338	7.00823	0	339	338	8.00823	0	339	338	9.00823	0	339	338	10.0082	3	339	338	11.0082	2	339	338	12.0082	1	339	338
340	339	1.00751	0	340	339	2.00751	0	340	339	3.00751	0	340	339	4.00751	0	340	339	5.00751	0	340	339	6.00751	0	340	339	7.00751	0	340	339	8.00751	0	340	339	9.00751	0	340	339	10.0075	0	340	339	11.0075	0	340	339	12.0075	0	340	339
341	340	1.0068	0	341	340	2.0068	0	341	340	3.0068	0	341	340	4.0068	0	341	340	5.0068	0	341	340	6.0068	0	341	340	7.0068	0	341	340	8.0068	0	341	340	9.0068	0	341	340	10.0068	3	341	340	11.0068	2	341	340	12.0068	1	341	340
342	341	1.00608	0	342	341	2.00608	0	342	341	3.00608	0	342	341	4.00608	0	342	341	5.00608	0	342	341	6.00608	0	342	341	7.00608	0	342	341	8.00608	0	342	341	9.00608	0	342	341	10.0061	0	342	341	11.0061	0	342	341	12.0061	0	342	341
343	342	1.00536	0	343	342	2.00536	0	343	342	3.00536	0	343	342	4.00536	0	343	342	5.00536	0	343	342	6.00536	0	343	342	7.00536	0	343	342	8.00536	0	343	342	9.00536	0	343	342	10.0054	3	343	342	11.0054	2	343	342	12.0054	1	343	342
344	343	1.00465	0	344	343	2.00465	0	344	343	3.00465	0	344	343	4.00465	0	344	343	5.00465	0	344	343	6.00465	0	344	343	7.00465	0	344	343	8.00465	0	344	343	9.00465	0	344	343	10.0046	0	344	343	11.0046	0	344	343	12.0046	0	344	343
345	344	1.00393	0	345	344	2.00393	0	345	344	3.00393	0	345	344	4.00393	0	345	344	5.00393	0	345	344	6.00393	0	345	344	7.00393	0	345	344	8.00393	0	345	344	9.00393	0	345	344	10.0039	3	345	344	11.0039	2	345	344	12.0039	1	345	344
346	345	1.00322	0	346	345	2.00322	0	346	345	3.00322	0	346	345	4.00322	0	346	345	5.00322	0	346	345	6.00322	0	346	345	7.00322	0	346	345	8.00322	0	346	345	9.00322	0	346	345	10.0032	0	346	345	11.0032	0	346	345	12.0032	0	346	345
347	346	1.0025	0	347	346	2.0025	0	347	346	3.0025	0	347	346	4.0025	0	347	346	5.0025	0	347	346	6.0025	0	347	346	7.0025	0	347	346	8.0025	0	347	346	9.0025	0	347	346	10.0025	3	347	346	11.0025	2	347	346	12.0025	1	347	346
348	347	1.00179	0	348	347	2.00179	0	348	347	3.00179	0	348	347	4.00179	0	348	347	5.00179	0	348	347	6.00179	0	348	347	7.00179	0	348	347	8.00179	0	348	347	9.00179	0	348	347	10.0018	0	348	347	11.0018	0	348	347	12.0018	0	348	347
349	348	1.00107	0	349	348	2.00107	0	349	348	3.00107	0	349	348	4.00107	0	349	348	5.00107	0	349	348	6.00107	0	349	348	7.00107	0	349	348	8.00107	0	349	348	9.00107	0	349	348	10.0011	3	349	348	11.0011	2	349	348	12.0011	1	349	348
350	349	1.00036	0	350	349	2.00036	0	350	349	3.00036	0	350	349	4.00036	0	350	349	5.00036	0	350	349	6.00036	0	350	349	7.00036	0	350	349	8.00036	0	350	349	9.00036	0	350	349	10.0004	0	350	349	11.0004	0	350	349	12.0004	0	350	349
351	350	0.999642	0	351	350	1.99964	0	351	350	2.99964	0	351	350	3.99964	0	351	350	4.99964	0	351	350	5.99964	0	351	350	6.99964	0	351	350	7.99964	0	351	350	8.99964	0	351	350	9.99964	3	351	350	10.9996	2	351	350	11.9996	1	351	350
352	351	0.998927	0	352	351	1.99893	0	352	351	2.99893	0	352	351	3.99893	0	352	351	4.99893	0	352	351	5.99893	0	352	351	6.99893	0	352	351	7.99893	0	352	351	8.99893	0	352	351	9.99893	0	352	351	10.9989	0	352	351	11.9989	0	352	351
353	352	0.998212	0	353	352	1.99821	0	353	352	2.99821	0	353	352	3.99821	0	353	352	4.99821	0	353	352	5.99821	0	353	352	6.99821	0	353	352	7.99821	0	353	352	8.99821	0	353	352	9.99821	3	353	352	10.9982	2	353	352	11.9982	1	353	352
354	353	0.997496	0	354	353	1.9975	0	354	353	2.9975	0	354	353	3.9975	0	354	353	4.9975	0	354	353	5.9975	0	354	353	6.9975	0	354	353	7.9975	0	354	353	8.9975	0	354	353	9.9975	0	354	353	10.9975	0	354	353	11.9975	0	354	353
355	354	0.996781	0	355	354	1.99678	0	355	354	2.99678	0	355	354	3.99678	0	355	354	4.99678	0	355	354	5.99678	0	355	354	6.99678	0	355	354	7.99678	0	355	354	8.99678	0	355	354	9.99678	3	355	354	10.9968	2	355	354	11.9968	1	355	354
356	355	0.996066	0	356	355	1.99607	0	356	355	2.99607	0	356	355	3.99607	0	356	355	4.99607	0	356	355	5.99607	0	356	355	6.99607	0	356	355	7.99607	0	356	355	8.99607	0	356	355	9.99607	0	356	355	10.9961	0	356	355	11.9961	0	356	355
357	356	0.99535	0	357	356	1.99535	0	357	356	2.99535	0	357	356	3.99535	0	357	356	4.99535	0	357	356	5.99535	0	357	356	6.99535	0	357	356	7.99535	0	357	356	8.99535	0	357	356	9.99535	3	357	356	10.9954	2	357	356	11.9954	1	357	356
358	357	0.994635	0	358	357	1.99464	0	358	357	2.99464	0	358	357	3.99464	0	358	357	4.99464	0	358	357	5.99464	0	358	357	6.99464	0	358	357	7.99464	0	358	357	8.99464	0	358	357	9.99464	0	358	357	10.9946	0	358	357	11.9946	0	358	357
359	358	0.99392	0	359	358	1.99392	0	359	358	2.99392	0	359	358	3.99392	0	359	358	4.99392	0	359	358	5.99392	0	359	358	6.99392	0	359	358	7.99392	0	359	358	8.99392	0	359	358	9.99392	3	359	358	10.9939	2	359	358	11.9939	1	359	358
360	359	0.993205	0	360	359	1.9932	0	360	359	2.9932	0	360	359	3.9932	0	360	359	4.9932	0	360	359	5.9932	0	360	359	6.9932	0	360	359	7.9932	0	360	359	8.9932	0	360	359	9.9932	0	360	359	10.9932	0	360	359	11.9932	0	360	359
361	360	0.992489	0	361	360	1.99249	0	361	360	2.99249	0	361	360	3.99249	0	361	360	4.99249	0	361	360	5.99249	0	361	360	6.99249	0	361	360	7.99249	0	361	360	8.99249	0	361	360	9.99249	3	361	360	10.9925	2	361	360	11.9925	1	361	360
362	361	0.991774	0	362	361	1.99177	0	362	361	2.99177	0	362	361	3.99177	0	362	361	4.99177	0	362	361	5.99177	0	362	361	6.99177	0	362	361	7.99177	0	362	361	8.99177	0	362	361	9.99177	0	362	361	10.9918	0	362	361	11.9918	0	362	361
363	362	0.991059	0	363	362	1.99106	0	363	362	2.99106	0	363	362	3.99106	0	363	362	4.99106	0	363	362	5.99106	0	363	362	6.99106	0	363	362	7.99106	0	363	362	8.99106	0	363	362	9.99106	3	363	362	10.9911	2	363	362	11.9911	1	363	362
364	363	0.990343	0	364	363	1.99034	0	364	363	2.99034	0	364	363	3.99034	0	364	363	4.99034	0	364	363	5.99034	0	364	363	6.99034	0	364	363	7.99034	0	364	363	8.99034	0	364	363	9.99034	0	364	363	10.9903	0	364	363	11.9903	0	364	363
365	364	0.989628	0	365	364	1.98963	0	365	364	2.98963	0	365	364	3.98963	0	365	364	4.98963	0	365	364	5.98963	0	365	364	6.98963	0	365	364	7.98963	0	365	364	8.98963	0	365	364	9.98963	3	365	364	10.9896	2	365	364	11.9896	1	365	364
366	365	0.988913	0	366	365	1.98891	0	366	365	2.98891	0	366	365	3.98891	0	366	365	4.98891	0	366	365	5.98891	0	366	365	6.98891	0	366	365	7.98891	0	366	365	8.98891	0	366	365	9.98891	0	366	365	10.9889	0	366	365	11.9889	0	366	365
367	366	0.988197	0	367	366	1.9882	0	367	366	2.9882	0	367	366	3.9882	0	367	366	4.9882	0	367	366	5.9882	0	367	366	6.9882	0	367	366	7.9882	0	367	366	8.9882	0	367	366	9.9882	3	367	366	10.9882	2	367	366	11.9882	1	367	366
368	367	0.987482	0	368	367	1.98748	0	368	367	2.98748	0	368	367	3.98748	0	368	367	4.98748	0	368	367	5.98748	0	368	367	6.98748	0	368	367	7.98748	0	368	367	8.98748	0	368	367	9.98748	0	368	367	10.9875	0	368	367	11.9875	0	368	367
369	368	0.986767	0	369	368	1.98677	0	369	368	2.98677	0	369	368	3.98677	0	369	368	4.98677	0	369	368	5.98677	0	369	368	6.98677	0	369	368	7.98677	0	369	368	8.98677	0	369	368	9.98677	3	369	368	10.9868	2	369	368	11.9868	1	369	368
370	369	0.986051	0	370	369	1.98605	0	370	369	2.98605	0	370	369	3.98605	0	370	369	4.98605	0	370	369	5.98605	0	370	369	6.98605	0	370	369	7.98605	0	370	369	8.98605	0	370	369	9.98605	0	370	369	10.9861	0	370	369	11.9861	0	370	369
371	370	0.985336	0	371	370	1.98534	0	371	370	2.98534	0	371	370	3.98534	0	371	370	4.98534	0	371	370	5.98534	0	371	370	6.98534	0	371	370	7.98534	0	371	370	8.98534	0	371	370	9.98534	3	371	370	10.9853	2	371	370	11.9853	1	371	370
372	371	0.984621	0	372	371	1.98462	0	372	371	2.98462	0	372	371	3.98462	0	372	371	4.98462	0	372	371	5.98462	0	372	371	6.98462	0	372	371	7.98462	0	372	371	8.98462	0	372	371	9.98462	0	372	371	10.9846	0	372	371	11.9846	0	372	371
373	372	0.983906	0	373	372	1.98391	0	373	372	2.98391	0	373	372	3.98391	0	373	372	4.98391	0	373	372	5.98391	0	373	372	6.98391	0	373	372	7.98391	0	373	372	8.98391	0	373	372	9.98391	3	373	372	10.9839	2	373	372	11.9839	1	373	372
374	373	0.98319	0	374	373	1.98319	0	374	373	2.98319	0	374	373	3.98319	0	374	373	4.98319	0	374	373	5.98319	0	374	373	6.98319	0	374	373	7.98319	0	374	373	8.98319	0	374	373	9.98319	0	374	373	10.9832	0	374	373	11.9832	0	374	373
375	374	0.982475	0	375	374	1.98247	0	375	374	2.98247	0	375	374	3.98247	0	375	374	4.98247	0	375	374	5.98247	0	375	374	6.98247	0	375	374	7.98247	0	375	374	8.98247	0	375	374	9.98247	3	375	374	10.9825	2	375	374	11.9825	1	375	374
376	375	0.98176	0	376	375	1.98176	0	376	375	2.98176	0	376	375	3.98176	0	376	375	4.98176	0	376	375	5.98176	0	376	375	6.98176	0	376	375	7.98176	0	376	375	8.98176	0	376	375	9.98176	0	376	375	10.9818	0	376	375	11.9818	0	376	375
377	376	0.981044	0	377	376	1.98104	0	377	376	2.98104	0	377	376	3.98104	0	377	376	4.98104	0	377	376	5.98104	0	377	376	6.98104	0	377	376	7.98104	0	377	376	8.98104	0	377	376	9.98104	3	377	376	10.981	2	377	376	11.981	1	377	376
378	377	0.980329	0	378	377	1.98033	0	378	377	2.98033	0	378	377	3.98033	0	378	377	4.98033	0	378	377	5.98033	0	378	377	6.98033	0	378	377	7.98033	0	378	377	8.98033	0	378	377	9.98033	0	378	377	10.9803	0	378	377	11.9803	0	378	377
379	378	0.979614	0	379	378	1.97961	0	379	378	2.97961	0	379	378	3.97961	0	379	378	4.97961	0	379	378	5.97961	0	379	378	6.97961	0	379	378	7.97961	0	379	378	8.97961	0	379	378	9.97961	3	379	378	10.9796	2	379	378	11.9796	1	379	378
380	379	0.978898	0	380	379	1.9789	0	380	379	2.9789	0	380	379	3.9789	0	380	379	4.9789	0	380	379	5.9789	0	380	379	6.9789	0	380	379	7.9789	0	380	379	8.9789	0	380	379	9.9789	0	380	379	10.9789	0	380	379	11.9789	0	380	379
381	380	0.978183	0	381	380	1.97818	0	381	380	2.97818	0	381	380	3.97818	0	381	380	4.97818	0	381	380	5.97818	0	381	380	6.97818	0	381	380	7.97818	0	381	380	8.97818	0	381	380	9.97818	3	381	380	10.9782	2	381	380	11.9782	1	381	380
382	381	0.977468	0	382	381	1.97747	0	382	381	2.97747	0	382	381	3.97747	0	382	381	4.97747	0	382	381	5.97747	0	382	381	6.97747	0	382	381	7.97747	0	382	381	8.97747	0	382	381	9.97747	0	382	381	10.9775	0	382	381	11.9775	0	382	381
383	382	0.976752	0	383	382	1.97675	0	383	382	2.97675	0	383	382	3.97675	0	383	382	4.97675	0	383	382	5.97675	0	383	382	6.97675	0	383	382	7.97675	0	383	382	8.97675	0	383	382	9.97675	3	383	382	10.9768	2	383	382	11.9768	1	383	382
384	383	0.976037	0	384	383	1.97604	0	384	383	2.97604	0	384	383	3.97604	0	384	383	4.97604	0	384	383	5.97604	0	384	383	6.97604	0	384	383	7.97604	0	384	383	8.97604	0	384	383	9.97604	0	384	383	10.976	0	384	383	11.976	0	384	383
385	384	0.975322	0	385	384	1.97532	0	385	384	2.97532	0	385	384	3.97532	0	385	384	4.97532	0	385	384	5.97532	0	385	384	6.97532	0	385	384	7.97532	0	385	384	8.97532	0	385	384	9.97532	3	385	384	10.9753	2	385	384	11.9753	1	385	384
386	385	0.974607	0	386	385	1.97461	0	386	385	2.97461	0	386	385	3.97461	0	386	385	4.97461	0	386	385	5.97461	0	386	385	6.97461	0	386	385	7.97461	0	386	385	8.97461	0	386	385	9.97461	0	386	385	10.9746	0	386	385	11.9746	0	386	385
387	386	0.973891	0	387	386	1.97389	0	387	386	2.97389	0	387	386	3.97389	0	387	386	4.97389	0	387	386	5.97389	0	387	386	6.97389	0	387	386	7.97389	0	387	386	8.97389	0	387	386	9.97389	3	387	386	10.9739	2	387	386	11.9739	1	387	386
388	387	0.973176	0	388	387	1.97318	0	388	387	2.97318	0	388	387	3.97318	0	388	387	4.97318	0	388	387	5.97318	0	388	387	6.97318	0	388	387	7.97318	0	388	387	8.97318	0	388	387	9.97318	0	388	387	10.9732	0	388	387	11.9732	0	388	387
389	388	0.972461	0	389	388	1.97246	0	389	388	2.97246	0	389	388	3.97246	0	389	388	4.97246	0	389	388	5.97246	0	389	388	6.97246	0	389	388	7.97246	0	389	388	8.97246	0	389	388	9.97246	3	389	388	10.9725	2	389	388	11.9725	1	389	388
390	389	0.971745	0	390	389	1.97175	0	390	389	2.97175	0	390	389	3.97175	0	390	389	4.97175	0	390	389	5.97175	0	390	389	6.97175	0	390	389	7.97175	0	390	389	8.97175	0	390	389	9.97175	0	390	389	10.9717	0	390	389	11.9717	0	390	389
391	390	0.97103	0	391	390	1.97103	0	391	390	2.97103	0	391	390	3.97103	0	391	390	4.97103	0	391	390	5.97103	0	391	390	6.97103	0	391	390	7.97103	0	391	390	8.97103	0	391	390	9.97103	3	391	390	10.971	2	391	390	11.971	1	391	390
392	391	0.970315	0	392	391	1.97031	0	392	391	2.97031	0	392	391	3.97031	0	392	391	4.97031	0	392	391	5.97031	0	392	391	6.97031	0	392	391	7.97031	0	392	391	8.97031	0	392	391	9.97031	0	392	391	10.9703	0	392	391	11.9703	0	392	391
393	392	0.969599	0	393	392	1.9696	0	393	392	2.9696	0	393	392	3.9696	0	393	392	4.9696	0	393	392	5.9696	0	393	392	6.9696	0	393	392	7.9696	0	393	392	8.9696	0	393	392	9.9696	3	393	392	10.9696	2	393	392	11.9696	1	393	392
394	393	0.968884	0	394	393	1.96888	0	394	393	2.96888	0	394	393	3.96888	0	394	393	4.96888	0	394	393	5.96888	0	394	393	6.96888	0	394	393	7.96888	0	394	393	8.96888	0	394	393	9.96888	0	394	393	10.9689	0	394	393	11.9689	0	394	393
395	394	0.968169	0	395	394	1.96817	0	395	394	2.96817	0	395	394	3.96817	0	395	394	4.96817	0	395	394	5.96817	0	395	394	6.96817	0	395	394	7.96817	0	395	394	8.96817	0	395	394	9.96817	3	395	394	10.9682	2	395	394	11.9682	1	395	394
396	395	0.967453	0	396	395	1.96745	0	396	395	2.96745	0	396	395	3.96745	0	396	395	4.96745	0	396	395	5.96745	0	396	395	6.96745	0	396	395	7.96745	0	396	395	8.96745	0	396	395	9.96745	0	396	395	10.9675	0	396	395	11.9675	0	396	395
397	396	0.966738	0	397	396	1.96674	0	397	396	2.96674	0	397	396	3.96674	0	397	396	4.96674	0	397	396	5.96674	0	397	396	6.96674	0	397	396	7.96674	0	397	396	8.96674	0	397	396	9.96674	3	397	396	10.9667	2	397	396	11.9667	1	397	396
398	397	0.966023	0	398	397	1.96602	0	398	397	2.96602	0	398	397	3.96602	0	398	397	4.96602	0	398	397	5.96602	0	398	397	6.96602	0	398	397	7.96602	0	398	397	8.96602	0	398	397	9.96602	0	398	397	10.966	0	398	397	11.966	0	398	397
399	398	0.965308	0	399	398	1.96531	0	399	398	2.96531	0	399	398	3.96531	0	399	398	4.96531	0	399	398	5.96531	0	399	398	6.96531	0	399	398	7.96531	0	399	398	8.96531	0	399	398	9.96531	3	399	398	10.9653	2	399	398	11.9653	1	399	398
400	399	0.964592	0	400	399	1.96459	0	400	399	2.96459	0	400	399	3.96459	0	400	399	4.96459	0	400	399	5.96459	0	400	399	6.96459	0	400	399	7.96459	0	400	399	8.96459	0	400	399	9.96459	0	400	399	10.9646	0	400	399	11.9646	0	400	399
401	400	0.963877	0	401	400	1.96388	0	401	400	2.96388	0	401	400	3.96388	0	401	400	4.96388	0	401	400	5.96388	0	401	400	6.96388	0	401	400	7.96388	0	401	400	8.96388	0	401	400	9.96388	3	401	400	10.9639	2	401	400	11.9639	1	401	400
402	401	0.963162	0	402	401	1.96316	0	402	401	2.96316	0	402	401	3.96316	0	402	401	4.96316	0	402	401	5.96316	0	402	401	6.96316	0	402	401	7.96316	0	402	401	8.96316	0	402	401	9.96316	0	402	401	10.9632	0	402	401	11.9632	0	402	401
403	402	0.962446	0	403	402	1.96245	0	403	402	2.96245	0	403	402	3.96245	0	403	402	4.96245	0	403	402	5.96245	0	403	402	6.96245	0	403	402	7.96245	0	403	402	8.96245	0	403	402	9.96245	3	403	402	10.9624	2	403	402	11.9624	1	403	402
404	403	0.961731	0	404	403	1.96173	0	404	403	2.96173	0	404	403	3.96173	0	404	403	4.96173	0	404	403	5.96173	0	404	403	6.96173	0	404	403	7.96173	0	404	403	8.96173	0	404	403	9.96173	0	404	403	10.9617	0	404	403	11.9617	0	404	403
405	404	0.961016	0	405	404	1.96102	0	405	404	2.96102	0	405	404	3.96102	0	405	404	4.96102	0	405	404	5.96102	0	405	404	6.96102	0	405	404	7.96102	0	405	404	8.96102	0	405	404	9.96102	3	405	404	10.961	2	405	404	11.961	1	405	404
406	405	0.9603	0	406	405	1.9603	0	406	405	2.9603	0	406	405	3.9603	0	406	405	4.9603	0	406	405	5.9603	0	406	405	6.9603	0	406	405	7.9603	0	406	405	8.9603	0	406	405	9.9603	0	406	405	10.9603	0	406	405	11.9603	0	406	405
407	406	0.959585	0	407	406	1.95959	0	407	406	2.95959	0	407	406	3.95959	0	407	406	4.95959	0	407	406	5.95959	0	407	406	6.95959	0	407	406	7.95959	0	407	406	8.95959	0	407	406	9.95959	3	407	406	10.9596	2	407	406	11.9596	1	407	406
408	407	0.95887	0	408	407	1.95887	0	408	407	2.95887	0	408	407	3.95887	0	408	407	4.95887	0	408	407	5.95887	0	408	407	6.95887	0	408	407	7.95887	0	408	407	8.95887	0	408	407	9.95887	0	408	407	10.9589	0	408	407	11.9589	0	408	407
409	408	0.958154	0	409	408	1.95815	0	409	408	2.95815	0	409	408	3.95815	0	409	408	4.95815	0	409	408	5.95815	0	409	408	6.95815	0	409	408	7.95815	0	409	408	8.95815	0	409	408	9.95815	3	409	408	10.9582	2	409	408	11.9582	1	409	408
410	409	0.957439	0	410	409	1.95744	0	410	409	2.95744	0	410	409	3.95744	0	410	409	4.95744	0	410	409	5.95744	0	410	409	6.95744	0	410	409	7.95744	0	410	409	8.95744	0	410	409	9.95744	0	410	409	10.9574	0	410	409	11.9574	0	410	409
411	410	0.956724	0	411	410	1.95672	0	411	410	2.95672	0	411	410	3.95672	0	411	410	4.95672	0	411	410	5.95672	0	411	410	6.95672	0	411	410	7.95672	0	411	410	8.95672	0	411	410	9.95672	3	411	410	10.9567	2	411	410	11.9567	1	411	410
412	411	0.956009	0	412	411	1.95601	0	412	411	2.95601	0	412	411	3.95601	0	412	411	4.95601	0	412	411	5.95601	0	412	411	6.95601	0	412	411	7.95601	0	412	411	8.95601	0	412	411	9.95601	0	412	411	10.956	0	412	411	11.956	0	412	411
413	412	0.955293	0	413	412	1.95529	0	413	412	2.95529	0	413	412	3.95529	0	413	412	4.95529	0	413	412	5.95529	0	413	412	6.95529	0	413	412	7.95529	0	413	412	8.95529	0	413	412	9.95529	3	413	412	10.9553	2	413	412	11.9553	1	413	412
414	413	0.954578	0	414	413	1.95458	0	414	413	2.95458	0	414	413	3.95458	0	414	413	4.95458	0	414	413	5.95458	0	414	413	6.95458	0	414	413	7.95458	0	414	413	8.95458	0	414	413	9.95458	0	414	413	10.9546	0	414	413	11.9546	0	414	413
415	414	0.953863	0	415	414	1.95386	0	415	414	2.95386	0	415	414	3.95386	0	415	414	4.95386	0	415	414	5.95386	0	415	414	6.95386	0	415	414	7.95386	0	415	414	8.95386	0	415	414	9.95386	3	415	414	10.9539	2	415	414	11.9539	1	415	414
416	415	0.953147	0	416	415	1.95315	0	416	415	2.95315	0	416	415	3.95315	0	416	415	4.95315	0	416	415	5.95315	0	416	415	6.95315	0	416	415	7.95315	0	416	415	8.95315	0	416	415	9.95315	0	416	415	10.9531	0	416	415	11.9531	0	416	415
417	416	0.952432	0	417	416	1.95243	0	417	416	2.95243	0	417	416	3.95243	0	417	416	4.95243	0	417	416	5.95243	0	417	416	6.95243	0	417	416	7.95243	0	417	416	8.95243	0	417	416	9.95243	3	417	416	10.9524	2	417	416	11.9524	1	417	416
418	417	0.951717	0	418	417	1.95172	0	418	417	2.95172	0	418	417	3.95172	0	418	417	4.95172	0	418	417	5.95172	0	418	417	6.95172	0	418	417	7.95172	0	418	417	8.95172	0	418	417	9.95172	0	418	417	10.9517	0	418	417	11.9517	0	418	417
419	418	0.951001	0	419	418	1.951	0	419	418	2.951	0	419	418	3.951	0	419	418	4.951	0	419	418	5.951	0	419	418	6.951	0	419	418	7.951	0	419	418	8.951	0	419	418	9.951	3	419	418	10.951	2	419	418	11.951	1	419	418
420	419	0.950286	0	420	419	1.95029	0	420	419	2.95029	0	420	419	3.95029	0	420	419	4.95029	0	420	419	5.95029	0	420	419	6.95029	0	420	419	7.95029	0	420	419	8.95029	0	420	419	9.95029	0	420	419	10.9503	0	420	419	11.9503	0	420	419
421	420	0.949571	0	421	420	1.94957	0	421	420	2.94957	0	421	420	3.94957	0	421	420	4.94957	0	421	420	5.94957	0	421	420	6.94957	0	421	420	7.94957	0	421	420	8.94957	0	421	420	9.94957	3	421	420	10.9496	2	421	420	11.9496	1	421	420
422	421	0.948856	0	422	421	1.94886	0	422	421	2.94886	0	422	421	3.94886	0	422	421	4.94886	0	422	421	5.94886	0	422	421	6.94886	0	422	421	7.94886	0	422	421	8.94886	0	422	421	9.94886	0	422	421	10.9489	0	422	421	11.9489	0	422	421
423	422	0.94814	0	423	422	1.94814	0	423	422	2.94814	0	423	422	3.94814	0	423	422	4.94814	0	423	422	5.94814	0	423	422	6.94814	0	423	422	7.94814	0	423	422	8.94814	0	423	422	9.94814	3	423	422	10.9481	2	423	422	11.9481	1	423	422
424	423	0.947425	0	424	423	1.94742	0	424	423	2.94742	0	424	423	3.94742	0	424	423	4.94742	0	424	423	5.94742	0	424	423	6.94742	0	424	423	7.94742	0	424	423	8.94742	0	424	423	9.94742	0	424	423	10.9474	0	424	423	11.9474	0	424	423
425	424	0.94671	0	425	424	1.94671	0	425	424	2.94671	0	425	424	3.94671	0	425	424	4.94671	0	425	424	5.94671	0	425	424	6.94671	0	425	424	7.94671	0	425	424	8.94671	0	425	424	9.94671	3	425	424	10.9467	2	425	424	11.9467	1	425	424
426	425	0.945994	0	426	425	1.94599	0	426	425	2.94599	0	426	425	3.94599	0	426	425	4.94599	0	426	425	5.94599	0	426	425	6.94599	0	426	425	7.94599	0	426	425	8.94599	0	426	425	9.94599	0	426	425	10.946	0	426	425	11.946	0	426	425
427	426	0.945279	0	427	426	1.94528	0	427	426	2.94528	0	427	426	3.94528	0	427	426	4.94528	0	427	426	5.94528	0	427	426	6.94528	0	427	426	7.94528	0	427	426	8.94528	0	427	426	9.94528	3	427	426	10.9453	2	427	426	11.9453	1	427	426
428	427	0.944564	0	428	427	1.94456	0	428	427	2.94456	0	428	427	3.94456	0	428	427	4.94456	0	428	427	5.94456	0	428	427	6.94456	0	428	427	7.94456	0	428	427	8.94456	0	428	427	9.94456	0	428	427	10.9446	0	428	427	11.9446	0	428	427
429	428	0.943848	0	429	428	1.94385	0	429	428	2.94385	0	429	428	3.94385	0	429	428	4.94385	0	429	428	5.94385	0	429	428	6.94385	0	429	428	7.94385	0	429	428	8.94385	0	429	428	9.94385	3	429	428	10.9438	2	429	428	11.9438	1	429	428
430	429	0.943133	0	430	429	1.94313	0	430	429	2.94313	0	430	429	3.94313	0	430	429	4.94313	0	430	429	5.94313	0	430	429	6.94313	0	430	429	7.94313	0	430	429	8.94313	0	430	429	9.94313	0	430	429	10.9431	0	430	429	11.9431	0	430	429
431	430	0.942418	0	431	430	1.94242	0	431	430	2.94242	0	431	430	3.94242	0	431	430	4.94242	0	431	430	5.94242	0	431	430	6.94242	0	431	430	7.94242	0	431	430	8.94242	0	431	430	9.94242	3	431	430	10.9424	2	431	430	11.9424	1	431	430
432	431	0.941702	0	432	431	1.9417	0	432	431	2.9417	0	432	431	3.9417	0	432	431	4.9417	0	432	431	5.9417	0	432	431	6.9417	0	432	431	7.9417	0	432	431	8.9417	0	432	431	9.9417	0	432	431	10.9417	0	432	431	11.9417	0	432	431
433	432	0.940987	0	433	432	1.94099	0	433	432	2.94099	0	433	432	3.94099	0	433	432	4.94099	0	433	432	5.94099	0	433	432	6.94099	0	433	432	7.94099	0	433	432	8.94099	0	433	432	9.94099	3	433	432	10.941	2	433	432	11.941	1	433	432
434	433	0.940272	0	434	433	1.94027	0	434	433	2.94027	0	434	433	3.94027	0	434	433	4.94027	0	434	433	5.94027	0	434	433	6.94027	0	434	433	7.94027	0	434	433	8.94027	0	434	433	9.94027	0	434	433	10.9403	0	434	433	11.9403	0	434	433
435	434	0.939557	0	435	434	1.93956	0	435	434	2.93956	0	435	434	3.93956	0	435	434	4.93956	0	435	434	5.93956	0	435	434	6.93956	0	435	434	7.93956	0	435	434	8.93956	0	435	434	9.93956	3	435	434	10.9396	2	435	434	11.9396	1	435	434
436	435	0.938841	0	436	435	1.93884	0	436	435	2.93884	0	436	435	3.93884	0	436	435	4.93884	0	436	435	5.93884	0	436	435	6.93884	0	436	435	7.93884	0	436	435	8.93884	0	436	435	9.93884	0	436	435	10.9388	0	436	435	11.9388	0	436	435
437	436	0.938126	0	437	436	1.93813	0	437	436	2.93813	0	437	436	3.93813	0	437	436	4.93813	0	437	436	5.93813	0	437	436	6.93813	0	437	436	7.93813	0	437	436	8.93813	0	437	436	9.93813	3	437	436	10.9381	2	437	436	11.9381	1	437	436
438	437	0.937411	0	438	437	1.93741	0	438	437	2.93741	0	438	437	3.93741	0	438	437	4.93741	0	438	437	5.93741	0	438	437	6.93741	0	438	437	7.93741	0	438	437	8.93741	0	438	437	9.93741	0	438	437	10.9374	0	438	437	11.9374	0	438	437
439	438	0.936695	0	439	438	1.9367	0	439	438	2.9367	0	439	438	3.9367	0	439	438	4.9367	0	439	438	5.9367	0	439	438	6.9367	0	439	438	7.9367	0	439	438	8.9367	0	439	438	9.9367	3	439	438	10.9367	2	439	438	11.9367	1	439	438
440	439	0.93598	0	440	439	1.93598	0	440	439	2.93598	0	440	439	3.93598	0	440	439	4.93598	0	440	439	5.93598	0	440	439	6.93598	0	440	439	7.93598	0	440	439	8.93598	0	440	439	9.93598	0	440	439	10.936	0	440	439	11.936	0	440	439
441	440	0.935265	0	441	440	1.93526	0	441	440	2.93526	0	441	440	3.93526	0	441	440	4.93526	0	441	440	5.93526	0	441	440	6.93526	0	441	440	7.93526	0	441	440	8.93526	0	441	440	9.93526	3	441	440	10.9353	2	441	440	11.9353	1	441	440
442	441	0.934549	0	442	441	1.93455	0	442	441	2.93455	0	442	441	3.93455	0	442	441	4.93455	0	442	441	5.93455	0	442	441	6.93455	0	442	441	7.93455	0	442	441	8.93455	0	442	441	9.93455	0	442	441	10.9345	0	442	441	11.9345	0	442	441
443	442	0.933834	0	443	442	1.93383	0	443	442	2.93383	0	443	442	3.93383	0	443	442	4.93383	0	443	442	5.93383	0	443	442	6.93383	0	443	442	7.93383	0	443	442	8.93383	0	443	442	9.93383	3	443	442	10.9338	2	443	442	11.9338	1	443	442
444	443	0.933119	0	444	443	1.93312	0	444	443	2.93312	0	444	443	3.93312	0	444	443	4.93312	0	444	443	5.93312	0	444	443	6.93312	0	444	443	7.93312	0	444	443	8.93312	0	444	443	9.93312	0	444	443	10.9331	0	444	443	11.9331	0	444	443
445	444	0.932403	0	445	444	1.9324	0	445	444	2.9324	0	445	444	3.9324	0	445	444	4.9324	0	445	444	5.9324	0	445	444	6.9324	0	445	444	7.9324	0	445	444	8.9324	0	445	444	9.9324	3	445	444	10.9324	2	445	444	11.9324	1	445	444
446	445	0.931688	0	446	445	1.93169	0	446	445	2.93169	0	446	445	3.93169	0	446	445	4.93169	0	446	445	5.93169	0	446	445	6.93169	0	446	445	7.93169	0	446	445	8.93169	0	446	445	9.93169	0	446	445	10.9317	0	446	445	11.9317	0	446	445
447	446	0.930973	0	447	446	1.93097	0	447	446	2.93097	0	447	446	3.93097	0	447	446	4.93097	0	447	446	5.93097	0	447	446	6.93097	0	447	446	7.93097	0	447	446	8.93097	0	447	446	9.93097	3	447	446	10.931	2	447	446	11.931	1	447	446
448	447	0.930258	0	448	447	1.93026	0	448	447	2.93026	0	448	447	3.93026	0	448	447	4.93026	0	448	447	5.93026	0	448	447	6.93026	0	448	447	7.93026	0	448	447	8.93026	0	448	447	9.93026	0	448	447	10.9303	0	448	447	11.9303	0	448	447
449	448	0.929542	0	449	448	1.92954	0	449	448	2.92954	0	449	448	3.92954	0	449	448	4.92954	0	449	448	5.92954	0	449	448	6.92954	0	449	448	7.92954	0	449	448	8.92954	0	449	448	9.92954	3	449	448	10.9295	2	449	448	11.9295	1	449	448
450	449	0.928827	0	450	449	1.92883	0	450	449	2.92883	0	450	449	3.92883	0	450	449	4.92883	0	450	449	5.92883	0	450	449	6.92883	0	450	449	7.92883	0	450	449	8.92883	0	450	449	9.92883	0	450	449	10.9288	0	450	449	11.9288	0	450	449
451	450	0.928112	0	451	450	1.92811	0	451	450	2.92811	0	451	450	3.92811	0	451	450	4.92811	0	451	450	5.92811	0	451	450	6.92811	0	451	450	7.92811	0	451	450	8.92811	0	451	450	9.92811	3	451	450	10.9281	2	451	450	11.9281	1	451	450
452	451	0.927396	0	452	451	1.9274	0	452	451	2.9274	0	452	451	3.9274	0	452	451	4.9274	0	452	451	5.9274	0	452	451	6.9274	0	452	451	7.9274	0	452	451	8.9274	0	452	451	9.9274	0	452	451	10.9274	0	452	451	11.9274	0	452	451
453	452	0.926681	0	453	452	1.92668	0	453	452	2.92668	0	453	452	3.92668	0	453	452	4.92668	0	453	452	5.92668	0	453	452	6.92668	0	453	452	7.92668	0	453	452	8.92668	0	453	452	9.92668	3	453	452	10.9267	2	453	452	11.9267	1	453	452
454	453	0.925966	0	454	453	1.92597	0	454	453	2.92597	0	454	453	3.92597	0	454	453	4.92597	0	454	453	5.92597	0	454	453	6.92597	0	454	453	7.92597	0	454	453	8.92597	0	454	453	9.92597	0	454	453	10.926	0	454	453	11.926	0	454	453
455	454	0.92525	0	455	454	1.92525	0	455	454	2.92525	0	455	454	3.92525	0	455	454	4.92525	0	455	454	5.92525	0	455	454	6.92525	0	455	454	7.92525	0	455	454	8.92525	0	455	454	9.92525	3	455	454	10.9253	2	455	454	11.9253	1	455	454
456	455	0.924535	0	456	455	1.92454	0	456	455	2.92454	0	456	455	3.92454	0	456	455	4.92454	0	456	455	5.92454	0	456	455	6.92454	0	456	455	7.92454	0	456	455	8.92454	0	456	455	9.92454	0	456	455	10.9245	0	456	455	11.9245	0	456	455
457	456	0.92382	0	457	456	1.92382	0	457	456	2.92382	0	457	456	3.92382	0	457	456	4.92382	0	457	456	5.92382	0	457	456	6.92382	0	457	456	7.92382	0	457	456	8.92382	0	457	456	9.92382	3	457	456	10.9238	2	457	456	11.9238	1	457	456
458	457	0.923104	0	458	457	1.9231	0	458	457	2.9231	0	458	457	3.9231	0	458	457	4.9231	0	458	457	5.9231	0	458	457	6.9231	0	458	457	7.9231	0	458	457	8.9231	0	458	457	9.9231	0	458	457	10.9231	0	458	457	11.9231	0	458	457
459	458	0.922389	0	459	458	1.92239	0	459	458	2.92239	0	459	458	3.92239	0	459	458	4.92239	0	459	458	5.92239	0	459	458	6.92239	0	459	458	7.92239	0	459	458	8.92239	0	459	458	9.92239	3	459	458	10.9224	2	459	458	11.9224	1	459	458
460	459	0.921674	0	460	459	1.92167	0	460	459	2.92167	0	460	459	3.92167	0	460	459	4.92167	0	460	459	5.92167	0	460	459	6.92167	0	460	459	7.92167	0	460	459	8.92167	0	460	459	9.92167	0	460	459	10.9217	0	460	459	11.9217	0	460	459
461	460	0.920959	0	461	460	1.92096	0	461	460	2.92096	0	461	460	3.92096	0	461	460	4.92096	0	461	460	5.92096	0	461	460	6.92096	0	461	460	7.92096	0	461	460	8.92096	0	461	460	9.92096	3	461	460	10.921	2	461	460	11.921	1	461	460
462	461	0.920243	0	462	461	1.92024	0	462	461	2.92024	0	462	461	3.92024	0	462	461	4.92024	0	462	461	5.92024	0	462	461	6.92024	0	462	461	7.92024	0	462	461	8.92024	0	462	461	9.92024	0	462	461	10.9202	0	462	461	11.9202	0	462	461
463	462	0.919528	0	463	462	1.91953	0	463	462	2.91953	0	463	462	3.91953	0	463	462	4.91953	0	463	462	5.91953	0	463	462	6.91953	0	463	462	7.91953	0	463	462	8.91953	0	463	462	9.91953	3	463	462	10.9195	2	463	462	11.9195	1	463	462
464	463	0.918813	0	464	463	1.91881	0	464	463	2.91881	0	464	463	3.91881	0	464	463	4.91881	0	464	463	5.91881	0	464	463	6.91881	0	464	463	7.91881	0	464	463	8.91881	0	464	463	9.91881	0	464	463	10.9188	0	464	463	11.9188	0	464	463
465	464	0.918097	0	465	464	1.9181	0	465	464	2.9181	0	465	464	3.9181	0	465	464	4.9181	0	465	464	5.9181	0	465	464	6.9181	0	465	464	7.9181	0	465	464	8.9181	0	465	464	9.9181	3	465	464	10.9181	2	465	464	11.9181	1	465	464
466	465	0.917382	0	466	465	1.91738	0	466	465	2.91738	0	466	465	3.91738	0	466	465	4.91738	0	466	465	5.91738	0	466	465	6.91738	0	466	465	7.91738	0	466	465	8.91738	0	466	465	9.91738	0	466	465	10.9174	0	466	465	11.9174	0	466	465
467	466	0.916667	0	467	466	1.91667	0	467	466	2.91667	0	467	466	3.91667	0	467	466	4.91667	0	467	466	5.91667	0	467	466	6.91667	0	467	466	7.91667	0	467	466	8.91667	0	467	466	9.91667	3	467	466	10.9167	2	467	466	11.9167	1	467	466
468	467	0.915951	0	468	467	1.91595	0	468	467	2.91595	0	468	467	3.91595	0	468	467	4.91595	0	468	467	5.91595	0	468	467	6.91595	0	468	467	7.91595	0	468	467	8.91595	0	468	467	9.91595	0	468	467	10.916	0	468	467	11.916	0	468	467
469	468	0.915236	0	469	468	1.91524	0	469	468	2.91524	0	469	468	3.91524	0	469	468	4.91524	0	469	468	5.91524	0	469	468	6.91524	0	469	468	7.91524	0	469	468	8.91524	0	469	468	9.91524	3	469	468	10.9152	2	469	468	11.9152	1	469	468
470	469	0.914521	0	470	469	1.91452	0	470	469	2.91452	0	470	469	3.91452	0	470	469	4.91452	0	470	469	5.91452	0	470	469	6.91452	0	470	469	7.91452	0	470	469	8.91452	0	470	469	9.91452	0	470	469	10.9145	0	470	469	11.9145	0	470	469
471	470	0.913805	0	471	470	1.91381	0	471	470	2.91381	0	471	470	3.91381	0	471	470	4.91381	0	471	470	5.91381	0	471	470	6.91381	0	471	470	7.91381	0	471	470	8.91381	0	471	470	9.91381	3	471	470	10.9138	2	471	470	11.9138	1	471	470
472	471	0.91309	0	472	471	1.91309	0	472	471	2.91309	0	472	471	3.91309	0	472	471	4.91309	0	472	471	5.91309	0	472	471	6.91309	0	472	471	7.91309	0	472	471	8.91309	0	472	471	9.91309	0	472	471	10.9131	0	472	471	11.9131	0	472	471
473	472	0.912375	0	473	472	1.91237	0	473	472	2.91237	0	473	472	3.91237	0	473	472	4.91237	0	473	472	5.91237	0	473	472	6.91237	0	473	472	7.91237	0	473	472	8.91237	0	473	472	9.91237	3	473	472	10.9124	2	473	472	11.9124	1	473	472
474	473	0.91166	0	474	473	1.91166	0	474	473	2.91166	0	474	473	3.91166	0	474	473	4.91166	0	474	473	5.91166	0	474	473	6.91166	0	474	473	7.91166	0	474	473	8.91166	0	474	473	9.91166	0	474	473	10.9117	0	474	473	11.9117	0	474	473
475	474	0.910944	0	475	474	1.91094	0	475	474	2.91094	0	475	474	3.91094	0	475	474	4.91094	0	475	474	5.91094	0	475	474	6.91094	0	475	474	7.91094	0	475	474	8.91094	0	475	474	9.91094	3	475	474	10.9109	2	475	474	11.9109	1	475	474
476	475	0.910229	0	476	475	1.91023	0	476	475	2.91023	0	476	475	3.91023	0	476	475	4.91023	0	476	475	5.91023	0	476	475	6.91023	0	476	475	7.91023	0	476	475	8.91023	0	476	475	9.91023	0	476	475	10.9102	0	476	475	11.9102	0	476	475
477	476	0.909514	0	477	476	1.90951	0	477	476	2.90951	0	477	476	3.90951	0	477	476	4.90951	0	477	476	5.90951	0	477	476	6.90951	0	477	476	7.90951	0	477	476	8.90951	0	477	476	9.90951	3	477	476	10.9095	2	477	476	11.9095	1	477	476
478	477	0.908798	0	478	477	1.9088	0	478	477	2.9088	0	478	477	3.9088	0	478	477	4.9088	0	478	477	5.9088	0	478	477	6.9088	0	478	477	7.9088	0	478	477	8.9088	0	478	477	9.9088	0	478	477	10.9088	0	478	477	11.9088	0	478	477
479	478	0.908083	0	479	478	1.90808	0	479	478	2.90808	0	479	478	3.90808	0	479	478	4.90808	0	479	478	5.90808	0	479	478	6.90808	0	479	478	7.90808	0	479	478	8.90808	0	479	478	9.90808	3	479	478	10.9081	2	479	478	11.9081	1	479	478
480	479	0.907368	0	480	479	1.90737	0	480	479	2.90737	0	480	479	3.90737	0	480	479	4.90737	0	480	479	5.90737	0	480	479	6.90737	0	480	479	7.90737	0	480	479	8.90737	0	480	479	9.90737	0	480	479	10.9074	0	480	479	11.9074	0	480	479
481	480	0.906652	0	481	480	1.90665	0	481	480	2.90665	0	481	480	3.90665	0	481	480	4.90665	0	481	480	5.90665	0	481	480	6.90665	0	481	480	7.90665	0	481	480	8.90665	0	481	480	9.90665	3	481	480	10.9067	2	481	480	11.9067	1	481	480
482	481	0.905937	0	482	481	1.90594	0	482	481	2.90594	0	482	481	3.90594	0	482	481	4.90594	0	482	481	5.90594	0	482	481	6.90594	0	482	481	7.90594	0	482	481	8.90594	0	482	481	9.90594	0	482	481	10.9059	0	482	481	11.9059	0	482	481
483	482	0.905222	0	483	482	1.90522	0	483	482	2.90522	0	483	482	3.90522	0	483	482	4.90522	0	483	482	5.90522	0	483	482	6.90522	0	483	482	7.90522	0	483	482	8.90522	0	483	482	9.90522	3	483	482	10.9052	2	483	482	11.9052	1	483	482
484	483	0.904506	0	484	483	1.90451	0	484	483	2.90451	0	484	483	3.90451	0	484	483	4.90451	0	484	483	5.90451	0	484	483	6.90451	0	484	483	7.90451	0	484	483	8.90451	0	484	483	9.90451	0	484	483	10.9045	0	484	483	11.9045	0	484	483
485	484	0.903791	0	485	484	1.90379	0	485	484	2.90379	0	485	484	3.90379	0	485	484	4.90379	0	485	484	5.90379	0	485	484	6.90379	0	485	484	7.90379	0	485	484	8.90379	0	485	484	9.90379	3	485	484	10.9038	2	485	484	11.9038	1	485	484
486	485	0.903076	0	486	485	1.90308	0	486	485	2.90308	0	486	485	3.90308	0	486	485	4.90308	0	486	485	5.90308	0	486	485	6.90308	0	486	485	7.90308	0	486	485	8.90308	0	486	485	9.90308	0	486	485	10.9031	0	486	485	11.9031	0	486	485
487	486	0.902361	0	487	486	1.90236	0	487	486	2.90236	0	487	486	3.90236	0	487	486	4.90236	0	487	486	5.90236	0	487	486	6.90236	0	487	486	7.90236	0	487	486	8.90236	0	487	486	9.90236	3	487	486	10.9024	2	487	486	11.9024	1	487	486
488	487	0.901645	0	488	487	1.90165	0	488	487	2.90165	0	488	487	3.90165	0	488	487	4.90165	0	488	487	5.90165	0	488	487	6.90165	0	488	487	7.90165	0	488	487	8.90165	0	488	487	9.90165	0	488	487	10.9016	0	488	487	11.9016	0	488	487
489	488	0.90093	0	489	488	1.90093	0	489	488	2.90093	0	489	488	3.90093	0	489	488	4.90093	0	489	488	5.90093	0	489	488	6.90093	0	489	488	7.90093	0	489	488	8.90093	0	489	488	9.90093	3	489	488	10.9009	2	489	488	11.9009	1	489	488
490	489	0.900215	0	490	489	1.90021	0	490	489	2.90021	0	490	489	3.90021	0	490	489	4.90021	0	490	489	5.90021	0	490	489	6.90021	0	490	489	7.90021	0	490	489	8.90021	0	490	489	9.90021	0	490	489	10.9002	0	490	489	11.9002	0	490	489
491	490	0.899499	0	491	490	1.8995	0	491	490	2.8995	0	491	490	3.8995	0	491	490	4.8995	0	491	490	5.8995	0	491	490	6.8995	0	491	490	7.8995	0	491	490	8.8995	0	491	490	9.8995	3	491	490	10.8995	2	491	490	11.8995	1	491	490
492	491	0.898784	0	492	491	1.89878	0	492	491	2.89878	0	492	491	3.89878	0	492	491	4.89878	0	492	491	5.89878	0	492	491	6.89878	0	492	491	7.89878	0	492	491	8.89878	0	492	491	9.89878	0	492	491	10.8988	0	492	491	11.8988	0	492	491
493	492	0.898069	0	493	492	1.89807	0	493	492	2.89807	0	493	492	3.89807	0	493	492	4.89807	0	493	492	5.89807	0	493	492	6.89807	0	493	492	7.89807	0	493	492	8.89807	0	493	492	9.89807	3	493	492	10.8981	2	493	492	11.8981	1	493	492
494	493	0.897353	0	494	493	1.89735	0	494	493	2.89735	0	494	493	3.89735	0	494	493	4.89735	0	494	493	5.89735	0	494	493	6.89735	0	494	493	7.89735	0	494	493	8.89735	0	494	493	9.89735	0	494	493	10.8974	0	494	493	11.8974	0	494	493
495	494	0.896638	0	495	494	1.89664	0	495	494	2.89664	0	495	494	3.89664	0	495	494	4.89664	0	495	494	5.89664	0	495	494	6.89664	0	495	494	7.89664	0	495	494	8.89664	0	495	494	9.89664	3	495	494	10.8966	2	495	494	11.8966	1	495	494
496	495	0.895923	0	496	495	1.89592	0	496	495	2.89592	0	496	495	3.89592	0	496	495	4.89592	0	496	495	5.89592	0	496	495	6.89592	0	496	495	7.89592	0	496	495	8.89592	0	496	495	9.89592	0	496	495	10.8959	0	496	495	11.8959	0	496	495
497	496	0.895207	0	497	496	1.89521	0	497	496	2.89521	0	497	496	3.89521	0	497	496	4.89521	0	497	496	5.89521	0	497	496	6.89521	0	497	496	7.89521	0	497	496	8.89521	0	497	496	9.89521	3	497	496	10.8952	2	497	496	11.8952	1	497	496
498	497	0.894492	0	498	497	1.89449	0	498	497	2.89449	0	498	497	3.89449	0	498	497	4.89449	0	498	497	5.89449	0	498	497	6.89449	0	498	497	7.89449	0	498	497	8.89449	0	498	497	9.89449	0	498	497	10.8945	0	498	497	11.8945	0	498	497
499	498	0.893777	0	499	498	1.89378	0	499	498	2.89378	0	499	498	3.89378	0	499	498	4.89378	0	499	498	5.89378	0	499	498	6.89378	0	499	498	7.89378	0	499	498	8.89378	0	499	498	9.89378	3	499	498	10.8938	2	499	498	11.8938	1	499	498
500	499	0.893062	0	500	499	1.89306	0	500	499	2.89306	0	500	499	3.89306	0	500	499	4.89306	0	500	499	5.89306	0	500	499	6.89306	0	500	499	7.89306	0	500	499	8.89306	0	500	499	9.89306	0	500	499	10.8931	0	500	499	11.8931	0	500	499
501	500	0.892346	0	501	500	1.89235	0	501	500	2.89235	0	501	500	3.89235	0	501	500	4.89235	0	501	500	5.89235	0	501	500	6.89235	0	501	500	7.89235	0	501	500	8.89235	0	501	500	9.89235	3	501	500	10.8923	2	501	500	11.8923	1	501	500
502	501	0.891631	0	502	501	1.89163	0	502	501	2.89163	0	502	501	3.89163	0	502	501	4.89163	0	502	501	5.89163	0	502	501	6.89163	0	502	501	7.89163	0	502	501	8.89163	0	502	501	9.89163	0	502	501	10.8916	0	502	501	11.8916	0	502	501
503	502	0.890916	0	503	502	1.89092	0	503	502	2.89092	0	503	502	3.89092	0	503	502	4.89092	0	503	502	5.89092	0	503	502	6.89092	0	503	502	7.89092	0	503	502	8.89092	0	503	502	9.89092	3	503	502	10.8909	2	503	502	11.8909	1	503	502
504	503	0.8902	0	504	503	1.8902	0	504	503	2.8902	0	504	503	3.8902	0	504	503	4.8902	0	504	503	5.8902	0	504	503	6.8902	0	504	503	7.8902	0	504	503	8.8902	0	504	503	9.8902	0	504	503	10.8902	0	504	503	11.8902	0	504	503
505	504	0.889485	0	505	504	1.88948	0	505	504	2.88948	0	505	504	3.88948	0	505	504	4.88948	0	505	504	5.88948	0	505	504	6.88948	0	505	504	7.88948	0	505	504	8.88948	0	505	504	9.88948	3	505	504	10.8895	2	505	504	11.8895	1	505	504
506	505	0.88877	0	506	505	1.88877	0	506	505	2.88877	0	506	505	3.88877	0	506	505	4.88877	0	506	505	5.88877	0	506	505	6.88877	0	506	505	7.88877	0	506	505	8.88877	0	506	505	9.88877	0	506	505	10.8888	0	506	505	11.8888	0	506	505
507	506	0.888054	0	507	506	1.88805	0	507	506	2.88805	0	507	506	3.88805	0	507	506	4.88805	0	507	506	5.88805	0	507	506	6.88805	0	507	506	7.88805	0	507	506	8.88805	0	507	506	9.88805	3	507	506	10.8881	2	507	506	11.8881	1	507	506
508	507	0.887339	0	508	507	1.88734	0	508	507	2.88734	0	508	507	3.88734	0	508	507	4.88734	0	508	507	5.88734	0	508	507	6.88734	0	508	507	7.88734	0	508	507	8.88734	0	508	507	9.88734	0	508	507	10.8873	0	508	507	11.8873	0	508	507
509	508	0.886624	0	509	508	1.88662	0	509	508	2.88662	0	509	508	3.88662	0	509	508	4.88662	0	509	508	5.88662	0	509	508	6.88662	0	509	508	7.88662	0	509	508	8.88662	0	509	508	9.88662	3	509	508	10.8866	2	509	508	11.8866	1	509	508
510	509	0.885908	0	510	509	1.88591	0	510	509	2.88591	0	510	509	3.88591	0	510	509	4.88591	0	510	509	5.88591	0	510	509	6.88591	0	510	509	7.88591	0	510	509	8.88591	0	510	509	9.88591	0	510	509	10.8859	0	510	509	11.8859	0	510	509
511	510	0.885193	0	511	510	1.88519	0	511	510	2.88519	0	511	510	3.88519	0	511	510	4.88519	0	511	510	5.88519	0	511	510	6.88519	0	511	510	7.88519	0	511	510	8.88519	0	511	510	9.88519	3	511	510	10.8852	2	511	510	11.8852	1	511	510
512	511	0.884478	0	512	511	1.88448	0	512	511	2.88448	0	512	511	3.88448	0	512	511	4.88448	0	512	511	5.88448	0	512	511	6.88448	0	512	511	7.88448	0	512	511	8.88448	0	512	511	9.88448	0	512	511	10.8845	0	512	511	11.8845	0	512	511
513	512	0.883763	0	513	512	1.88376	0	513	512	2.88376	0	513	512	3.88376	0	513	512	4.88376	0	513	512	5.88376	0	513	512	6.88376	0	513	512	7.88376	0	513	512	8.88376	0	513	512	9.88376	3	513	512	10.8838	2	513	512	11.8838	1	513	512
514	513	0.883047	0	514	513	1.88305	0	514	513	2.88305	0	514	513	3.88305	0	514	513	4.88305	0	514	513	5.88305	0	514	513	6.88305	0	514	513	7.88305	0	514	513	8.88305	0	514	513	9.88305	0	514	513	10.883	0	514	513	11.883	0	514	513
515	514	0.882332	0	515	514	1.88233	0	515	514	2.88233	0	515	514	3.88233	0	515	514	4.88233	0	515	514	5.88233	0	515	514	6.88233	0	515	514	7.88233	0	515	514	8.88233	0	515	514	9.88233	3	515	514	10.8823	2	515	514	11.8823	1	515	514
516	515	0.881617	0	516	515	1.88162	0	516	515	2.88162	0	516	515	3.88162	0	516	515	4.88162	0	516	515	5.88162	0	516	515	6.88162	0	516	515	7.88162	0	516	515	8.88162	0	516	515	9.88162	0	516	515	10.8816	0	516	515	11.8816	0	516	515
517	516	0.880901	0	517	516	1.8809	0	517	516	2.8809	0	517	516	3.8809	0	517	516	4.8809	0	517	516	5.8809	0	517	516	6.8809	0	517	516	7.8809	0	517	516	8.8809	0	517	516	9.8809	3	517	516	10.8809	2	517	516	11.8809	1	517	516
518	517	0.880186	0	518	517	1.88019	0	518	517	2.88019	0	518	517	3.88019	0	518	517	4.88019	0	518	517	5.88019	0	518	517	6.88019	0	518	517	7.88019	0	518	517	8.88019	0	518	517	9.88019	0	518	517	10.8802	0	518	517	11.8802	0	518	517
519	518	0.879471	0	519	518	1.87947	0	519	518	2.87947	0	519	518	3.87947	0	519	518	4.87947	0	519	518	5.87947	0	519	518	6.87947	0	519	518	7.87947	0	519	518	8.87947	0	519	518	9.87947	3	519	518	10.8795	2	519	518	11.8795	1	519	518
520	519	0.878755	0	520	519	1.87876	0	520	519	2.87876	0	520	519	3.87876	0	520	519	4.87876	0	520	519	5.87876	0	520	519	6.87876	0	520	519	7.87876	0	520	519	8.87876	0	520	519	9.87876	0	520	519	10.8788	0	520	519	11.8788	0	520	519
521	520	0.87804	0	521	520	1.87804	0	521	520	2.87804	0	521	520	3.87804	0	521	520	4.87804	0	521	520	5.87804	0	521	520	6.87804	0	521	520	7.87804	0	521	520	8.87804	0	521	520	9.87804	3	521	520	10.878	2	521	520	11.878	1	521	520
522	521	0.877325	0	522	521	1.87732	0	522	521	2.87732	0	522	521	3.87732	0	522	521	4.87732	0	522	521	5.87732	0	522	521	6.87732	0	522	521	7.87732	0	522	521	8.87732	0	522	521	9.87732	0	522	521	10.8773	0	522	521	11.8773	0	522	521
523	522	0.876609	0	523	522	1.87661	0	523	522	2.87661	0	523	522	3.87661	0	523	522	4.87661	0	523	522	5.87661	0	523	522	6.87661	0	523	522	7.87661	0	523	522	8.87661	0	523	522	9.87661	3	523	522	10.8766	2	523	522	11.8766	1	523	522
524	523	0.875894	0	524	523	1.87589	0	524	523	2.87589	0	524	523	3.87589	0	524	523	4.87589	0	524	523	5.87589	0	524	523	6.87589	0	524	523	7.87589	0	524	523	8.87589	0	524	523	9.87589	0	524	523	10.8759	0	524	523	11.8759	0	524	523
525	524	0.875179	0	525	524	1.87518	0	525	524	2.87518	0	525	524	3.87518	0	525	524	4.87518	0	525	524	5.87518	0	525	524	6.87518	0	525	524	7.87518	0	525	524	8.87518	0	525	524	9.87518	3	525	524	10.8752	2	525	524	11.8752	1	525	524
526	525	0.874464	0	526	525	1.87446	0	526	525	2.87446	0	526	525	3.87446	0	526	525	4.87446	0	526	525	5.87446	0	526	525	6.87446	0	526	525	7.87446	0	526	525	8.87446	0	526	525	9.87446	0	526	525	10.8745	0	526	525	11.8745	0	526	525
527	526	0.873748	0	527	526	1.87375	0	527	526	2.87375	0	527	526	3.87375	0	527	526	4.87375	0	527	526	5.87375	0	527	526	6.87375	0	527	526	7.87375	0	527	526	8.87375	0	527	526	9.87375	3	527	526	10.8737	2	527	526	11.8737	1	527	526
528	527	0.873033	0	528	527	1.87303	0	528	527	2.87303	0	528	527	3.87303	0	528	527	4.87303	0	528	527	5.87303	0	528	527	6.87303	0	528	527	7.87303	0	528	527	8.87303	0	528	527	9.87303	0	528	527	10.873	0	528	527	11.873	0	528	527
529	528	0.872318	0	529	528	1.87232	0	529	528	2.87232	0	529	528	3.87232	0	529	528	4.87232	0	529	528	5.87232	0	529	528	6.87232	0	529	528	7.87232	0	529	528	8.87232	0	529	528	9.87232	3	529	528	10.8723	2	529	528	11.8723	1	529	528
530	529	0.871602	0	530	529	1.8716	0	530	529	2.8716	0	530	529	3.8716	0	530	529	4.8716	0	530	529	5.8716	0	530	529	6.8716	0	530	529	7.8716	0	530	529	8.8716	0	530	529	9.8716	0	530	529	10.8716	0	530	529	11.8716	0	530	529
531	530	0.870887	0	531	530	1.87089	0	531	530	2.87089	0	531	530	3.87089	0	531	530	4.87089	0	531	530	5.87089	0	531	530	6.87089	0	531	530	7.87089	0	531	530	8.87089	0	531	530	9.87089	3	531	530	10.8709	2	531	530	11.8709	1	531	530
532	531	0.870172	0	532	531	1.87017	0	532	531	2.87017	0	532	531	3.87017	0	532	531	4.87017	0	532	531	5.87017	0	532	531	6.87017	0	532	531	7.87017	0	532	531	8.87017	0	532	531	9.87017	0	532	531	10.8702	0	532	531	11.8702	0	532	531
533	532	0.869456	0	533	532	1.86946	0	533	532	2.86946	0	533	532	3.86946	0	533	532	4.86946	0	533	532	5.86946	0	533	532	6.86946	0	533	532	7.86946	0	533	532	8.86946	0	533	532	9.86946	3	533	532	10.8695	2	533	532	11.8695	1	533	532
534	533	0.868741	0	534	533	1.86874	0	534	533	2.86874	0	534	533	3.86874	0	534	533	4.86874	0	534	533	5.86874	0	534	533	6.86874	0	534	533	7.86874	0	534	533	8.86874	0	534	533	9.86874	0	534	533	10.8687	0	534	533	11.8687	0	534	533
535	534	0.868026	0	535	534	1.86803	0	535	534	2.86803	0	535	534	3.86803	0	535	534	4.86803	0	535	534	5.86803	0	535	534	6.86803	0	535	534	7.86803	0	535	534	8.86803	0	535	534	9.86803	3	535	534	10.868	2	535	534	11.868	1	535	534
536	535	0.86731	0	536	535	1.86731	0	536	535	2.86731	0	536	535	3.86731	0	536	535	4.86731	0	536	535	5.86731	0	536	535	6.86731	0	536	535	7.86731	0	536	535	8.86731	0	536	535	9.86731	0	536	535	10.8673	0	536	535	11.8673	0	536	535
537	536	0.866595	0	537	536	1.8666	0	537	536	2.8666	0	537	536	3.8666	0	537	536	4.8666	0	537	536	5.8666	0	537	536	6.8666	0	537	536	7.8666	0	537	536	8.8666	0	537	536	9.8666	3	537	536	10.8666	2	537	536	11.8666	1	537	536
538	537	0.86588	0	538	537	1.86588	0	538	537	2.86588	0	538	537	3.86588	0	538	537	4.86588	0	538	537	5.86588	0	538	537	6.86588	0	538	537	7.86588	0	538	537	8.86588	0	538	537	9.86588	0	538	537	10.8659	0	538	537	11.8659	0	538	537
539	538	0.865165	0	539	538	1.86516	0	539	538	2.86516	0	539	538	3.86516	0	539	538	4.86516	0	539	538	5.86516	0	539	538	6.86516	0	539	538	7.86516	0	539	538	8.86516	0	539	538	9.86516	3	539	538	10.8652	2	539	538	11.8652	1	539	538
540	539	0.864449	0	540	539	1.86445	0	540	539	2.86445	0	540	539	3.86445	0	540	539	4.86445	0	540	539	5.86445	0	540	539	6.86445	0	540	539	7.86445	0	540	539	8.86445	0	540	539	9.86445	0	540	539	10.8644	0	540	539	11.8644	0	540	539
541	540	0.863734	0	541	540	1.86373	0	541	540	2.86373	0	541	540	3.86373	0	541	540	4.86373	0	541	540	5.86373	0	541	540	6.86373	0	541	540	7.86373	0	541	540	8.86373	0	541	540	9.86373	3	541	540	10.8637	2	541	540	11.8637	1	541	540
542	541	0.863019	0	542	541	1.86302	0	542	541	2.86302	0	542	541	3.86302	0	542	541	4.86302	0	542	541	5.86302	0	542	541	6.86302	0	542	541	7.86302	0	542	541	8.86302	0	542	541	9.86302	0	542	541	10.863	0	542	541	11.863	0	542	541
543	542	0.862303	0	543	542	1.8623	0	543	542	2.8623	0	543	542	3.8623	0	543	542	4.8623	0	543	542	5.8623	0	543	542	6.8623	0	543	542	7.8623	0	543	542	8.8623	0	543	542	9.8623	3	543	542	10.8623	2	543	542	11.8623	1	543	542
544	543	0.861588	0	544	543	1.86159	0	544	543	2.86159	0	544	543	3.86159	0	544	543	4.86159	0	544	543	5.86159	0	544	543	6.86159	0	544	543	7.86159	0	544	543	8.86159	0	544	543	9.86159	0	544	543	10.8616	0	544	543	11.8616	0	544	543
545	544	0.860873	0	545	544	1.86087	0	545	544	2.86087	0	545	544	3.86087	0	545	544	4.86087	0	545	544	5.86087	0	545	544	6.86087	0	545	544	7.86087	0	545	544	8.86087	0	545	544	9.86087	3	545	544	10.8609	2	545	544	11.8609	1	545	544
546	545	0.860157	0	546	545	1.86016	0	546	545	2.86016	0	546	545	3.86016	0	546	545	4.86016	0	546	545	5.86016	0	546	545	6.86016	0	546	545	7.86016	0	546	545	8.86016	0	546	545	9.86016	0	546	545	10.8602	0	546	545	11.8602	0	546	545
547	546	0.859442	0	547	546	1.85944	0	547	546	2.85944	0	547	546	3.85944	0	547	546	4.85944	0	547	546	5.85944	0	547	546	6.85944	0	547	546	7.85944	0	547	546	8.85944	0	547	546	9.85944	3	547	546	10.8594	2	547	546	11.8594	1	547	546
548	547	0.858727	0	548	547	1.85873	0	548	547	2.85873	0	548	547	3.85873	0	548	547	4.85873	0	548	547	5.85873	0	548	547	6.85873	0	548	547	7.85873	0	548	547	8.85873	0	548	547	9.85873	0	548	547	10.8587	0	548	547	11.8587	0	548	547
549	548	0.858011	0	549	548	1.85801	0	549	548	2.85801	0	549	548	3.85801	0	549	548	4.85801	0	549	548	5.85801	0	549	548	6.85801	0	549	548	7.85801	0	549	548	8.85801	0	549	548	9.85801	3	549	548	10.858	2	549	548	11.858	1	549	548
550	549	0.857296	0	550	549	1.8573	0	550	549	2.8573	0	550	549	3.8573	0	550	549	4.8573	0	550	549	5.8573	0	550	549	6.8573	0	550	549	7.8573	0	550	549	8.8573	0	550	549	9.8573	0	550	549	10.8573	0	550	549	11.8573	0	550	549
551	550	0.856581	0	551	550	1.85658	0	551	550	2.85658	0	551	550	3.85658	0	551	550	4.85658	0	551	550	5.85658	0	551	550	6.85658	0	551	550	7.85658	0	551	550	8.85658	0	551	550	9.85658	3	551	550	10.8566	2	551	550	11.8566	1	551	550
552	551	0.855866	0	552	551	1.85587	0	552	551	2.85587	0	552	551	3.85587	0	552	551	4.85587	0	552	551	5.85587	0	552	551	6.85587	0	552	551	7.85587	0	552	551	8.85587	0	552	551	9.85587	0	552	551	10.8559	0	552	551	11.8559	0	552	551
553	552	0.85515	0	553	552	1.85515	0	553	552	2.85515	0	553	552	3.85515	0	553	552	4.85515	0	553	552	5.85515	0	553	552	6.85515	0	553	552	7.85515	0	553	552	8.85515	0	553	552	9.85515	3	553	552	10.8552	2	553	552	11.8552	1	553	552
554	553	0.854435	0	554	553	1.85443	0	554	553	2.85443	0	554	553	3.85443	0	554	553	4.85443	0	554	553	5.85443	0	554	553	6.85443	0	554	553	7.85443	0	554	553	8.85443	0	554	553	9.85443	0	554	553	10.8544	0	554	553	11.8544	0	554	553
555	554	0.85372	0	555	554	1.85372	0	555	554	2.85372	0	555	554	3.85372	0	555	554	4.85372	0	555	554	5.85372	0	555	554	6.85372	0	555	554	7.85372	0	555	554	8.85372	0	555	554	9.85372	3	555	554	10.8537	2	555	554	11.8537	1	555	554
556	555	0.853004	0	556	555	1.853	0	556	555	2.853	0	556	555	3.853	0	556	555	4.853	0	556	555	5.853	0	556	555	6.853	0	556	555	7.853	0	556	555	8.853	0	556	555	9.853	0	556	555	10.853	0	556	555	11.853	0	556	555
557	556	0.852289	0	557	556	1.85229	0	557	556	2.85229	0	557	556	3.85229	0	557	556	4.85229	0	557	556	5.85229	0	557	556	6.85229	0	557	556	7.85229	0	557	556	8.85229	0	557	556	9.85229	3	557	556	10.8523	2	557	556	11.8523	1	557	556
558	557	0.851574	0	558	557	1.85157	0	558	557	2.85157	0	558	557	3.85157	0	558	557	4.85157	0	558	557	5.85157	0	558	557	6.85157	0	558	557	7.85157	0	558	557	8.85157	0	558	557	9.85157	0	558	557	10.8516	0	558	557	11.8516	0	558	557
559	558	0.850858	0	559	558	1.85086	0	559	558	2.85086	0	559	558	3.85086	0	559	558	4.85086	0	559	558	5.85086	0	559	558	6.85086	0	559	558	7.85086	0	559	558	8.85086	0	559	558	9.85086	3	559	558	10.8509	2	559	558	11.8509	1	559	558
560	559	0.850143	0	560	559	1.85014	0	560	559	2.85014	0	560	559	3.85014	0	560	559	4.85014	0	560	559	5.85014	0	560	559	6.85014	0	560	559	7.85014	0	560	559	8.85014	0	560	559	9.85014	0	560	559	10.8501	0	560	559	11.8501	0	560	559
561	560	0.849428	0	561	560	1.84943	0	561	560	2.84943	0	561	560	3.84943	0	561	560	4.84943	0	561	560	5.84943	0	561	560	6.84943	0	561	560	7.84943	0	561	560	8.84943	0	561	560	9.84943	3	561	560	10.8494	2	561	560	11.8494	1	561	560
562	561	0.848712	0	562	561	1.84871	0	562	561	2.84871	0	562	561	3.84871	0	562	561	4.84871	0	562	561	5.84871	0	562	561	6.84871	0	562	561	7.84871	0	562	561	8.84871	0	562	561	9.84871	0	562	561	10.8487	0	562	561	11.8487	0	562	561
563	562	0.847997	0	563	562	1.848	0	563	562	2.848	0	563	562	3.848	0	563	562	4.848	0	563	562	5.848	0	563	562	6.848	0	563	562	7.848	0	563	562	8.848	0	563	562	9.848	3	563	562	10.848	2	563	562	11.848	1	563	562
564	563	0.847282	0	564	563	1.84728	0	564	563	2.84728	0	564	563	3.84728	0	564	563	4.84728	0	564	563	5.84728	0	564	563	6.84728	0	564	563	7.84728	0	564	563	8.84728	0	564	563	9.84728	0	564	563	10.8473	0	564	563	11.8473	0	564	563
565	564	0.846567	0	565	564	1.84657	0	565	564	2.84657	0	565	564	3.84657	0	565	564	4.84657	0	565	564	5.84657	0	565	564	6.84657	0	565	564	7.84657	0	565	564	8.84657	0	565	564	9.84657	3	565	564	10.8466	2	565	564	11.8466	1	565	564
566	565	0.845851	0	566	565	1.84585	0	566	565	2.84585	0	566	565	3.84585	0	566	565	4.84585	0	566	565	5.84585	0	566	565	6.84585	0	566	565	7.84585	0	566	565	8.84585	0	566	565	9.84585	0	566	565	10.8459	0	566	565	11.8459	0	566	565
567	566	0.845136	0	567	566	1.84514	0	567	566	2.84514	0	567	566	3.84514	0	567	566	4.84514	0	567	566	5.84514	0	567	566	6.84514	0	567	566	7.84514	0	567	566	8.84514	0	567	566	9.84514	3	567	566	10.8451	2	567	566	11.8451	1	567	566
568	567	0.844421	0	568	567	1.84442	0	568	567	2.84442	0	568	567	3.84442	0	568	567	4.84442	0	568	567	5.84442	0	568	567	6.84442	0	568	567	7.84442	0	568	567	8.84442	0	568	567	9.84442	0	568	567	10.8444	0	568	567	11.8444	0	568	567
569	568	0.843705	0	569	568	1.84371	0	569	568	2.84371	0	569	568	3.84371	0	569	568	4.84371	0	569	568	5.84371	0	569	568	6.84371	0	569	568	7.84371	0	569	568	8.84371	0	569	568	9.84371	3	569	568	10.8437	2	569	568	11.8437	1	569	568
570	569	0.84299	0	570	569	1.84299	0	570	569	2.84299	0	570	569	3.84299	0	570	569	4.84299	0	570	569	5.84299	0	570	569	6.84299	0	570	569	7.84299	0	570	569	8.84299	0	570	569	9.84299	0	570	569	10.843	0	570	569	11.843	0	570	569
571	570	0.842275	0	571	570	1.84227	0	571	570	2.84227	0	571	570	3.84227	0	571	570	4.84227	0	571	570	5.84227	0	571	570	6.84227	0	571	570	7.84227	0	571	570	8.84227	0	571	570	9.84227	3	571	570	10.8423	2	571	570	11.8423	1	571	570
572	571	0.841559	0	572	571	1.84156	0	572	571	2.84156	0	572	571	3.84156	0	572	571	4.84156	0	572	571	5.84156	0	572	571	6.84156	0	572	571	7.84156	0	572	571	8.84156	0	572	571	9.84156	0	572	571	10.8416	0	572	571	11.8416	0	572	571
573	572	0.840844	0	573	572	1.84084	0	573	572	2.84084	0	573	572	3.84084	0	573	572	4.84084	0	573	572	5.84084	0	573	572	6.84084	0	573	572	7.84084	0	573	572	8.84084	0	573	572	9.84084	3	573	572	10.8408	2	573	572	11.8408	1	573	572
574	573	0.840129	0	574	573	1.84013	0	574	573	2.84013	0	574	573	3.84013	0	574	573	4.84013	0	574	573	5.84013	0	574	573	6.84013	0	574	573	7.84013	0	574	573	8.84013	0	574	573	9.84013	0	574	573	10.8401	0	574	573	11.8401	0	574	573
575	574	0.839413	0	575	574	1.83941	0	575	574	2.83941	0	575	574	3.83941	0	575	574	4.83941	0	575	574	5.83941	0	575	574	6.83941	0	575	574	7.83941	0	575	574	8.83941	0	575	574	9.83941	3	575	574	10.8394	2	575	574	11.8394	1	575	574
576	575	0.838698	0	576	575	1.8387	0	576	575	2.8387	0	576	575	3.8387	0	576	575	4.8387	0	576	575	5.8387	0	576	575	6.8387	0	576	575	7.8387	0	576	575	8.8387	0	576	575	9.8387	0	576	575	10.8387	0	576	575	11.8387	0	576	575
577	576	0.837983	0	577	576	1.83798	0	577	576	2.83798	0	577	576	3.83798	0	577	576	4.83798	0	577	576	5.83798	0	577	576	6.83798	0	577	576	7.83798	0	577	576	8.83798	0	577	576	9.83798	3	577	576	10.838	2	577	576	11.838	1	577	576
578	577	0.837268	0	578	577	1.83727	0	578	577	2.83727	0	578	577	3.83727	0	578	577	4.83727	0	578	577	5.83727	0	578	577	6.83727	0	578	577	7.83727	0	578	577	8.83727	0	578	577	9.83727	0	578	577	10.8373	0	578	577	11.8373	0	578	577
579	578	0.836552	0	579	578	1.83655	0	579	578	2.83655	0	579	578	3.83655	0	579	578	4.83655	0	579	578	5.83655	0	579	578	6.83655	0	579	578	7.83655	0	579	578	8.83655	0	579	578	9.83655	3	579	578	10.8366	2	579	578	11.8366	1	579	578
580	579	0.835837	0	580	579	1.83584	0	580	579	2.83584	0	580	579	3.83584	0	580	579	4.83584	0	580	579	5.83584	0	580	579	6.83584	0	580	579	7.83584	0	580	579	8.83584	0	580	579	9.83584	0	580	579	10.8358	0	580	579	11.8358	0	580	579
581	580	0.835122	0	581	580	1.83512	0	581	580	2.83512	0	581	580	3.83512	0	581	580	4.83512	0	581	580	5.83512	0	581	580	6.83512	0	581	580	7.83512	0	581	580	8.83512	0	581	580	9.83512	3	581	580	10.8351	2	581	580	11.8351	1	581	580
582	581	0.834406	0	582	581	1.83441	0	582	581	2.83441	0	582	581	3.83441	0	582	581	4.83441	0	582	581	5.83441	0	582	581	6.83441	0	582	581	7.83441	0	582	581	8.83441	0	582	581	9.83441	0	582	581	10.8344	0	582	581	11.8344	0	582	581
583	582	0.833691	0	583	582	1.83369	0	583	582	2.83369	0	583	582	3.83369	0	583	582	4.83369	0	583	582	5.83369	0	583	582	6.83369	0	583	582	7.83369	0	583	582	8.83369	0	583	582	9.83369	3	583	582	10.8337	2	583	582	11.8337	1	583	582
584	583	0.832976	0	584	583	1.83298	0	584	583	2.83298	0	584	583	3.83298	0	584	583	4.83298	0	584	583	5.83298	0	584	583	6.83298	0	584	583	7.83298	0	584	583	8.83298	0	584	583	9.83298	0	584	583	10.833	0	584	583	11.833	0	584	583
585	584	0.83226	0	585	584	1.83226	0	585	584	2.83226	0	585	584	3.83226	0	585	584	4.83226	0	585	584	5.83226	0	585	584	6.83226	0	585	584	7.83226	0	585	584	8.83226	0	585	584	9.83226	3	585	584	10.8323	2	585	584	11.8323	1	585	584
586	585	0.831545	0	586	585	1.83155	0	586	585	2.83155	0	586	585	3.83155	0	586	585	4.83155	0	586	585	5.83155	0	586	585	6.83155	0	586	585	7.83155	0	586	585	8.83155	0	586	585	9.83155	0	586	585	10.8315	0	586	585	11.8315	0	586	585
587	586	0.83083	0	587	586	1.83083	0	587	586	2.83083	0	587	586	3.83083	0	587	586	4.83083	0	587	586	5.83083	0	587	586	6.83083	0	587	586	7.83083	0	587	586	8.83083	0	587	586	9.83083	3	587	586	10.8308	2	587	586	11.8308	1	587	586
588	587	0.830114	0	588	587	1.83011	0	588	587	2.83011	0	588	587	3.83011	0	588	587	4.83011	0	588	587	5.83011	0	588	587	6.83011	0	588	587	7.83011	0	588	587	8.83011	0	588	587	9.83011	0	588	587	10.8301	0	588	587	11.8301	0	588	587
589	588	0.829399	0	589	588	1.8294	0	589	588	2.8294	0	589	588	3.8294	0	589	588	4.8294	0	589	588	5.8294	0	589	588	6.8294	0	589	588	7.8294	0	589	588	8.8294	0	589	588	9.8294	3	589	588	10.8294	2	589	588	11.8294	1	589	588
590	589	0.828684	0	590	589	1.82868	0	590	589	2.82868	0	590	589	3.82868	0	590	589	4.82868	0	590	589	5.82868	0	590	589	6.82868	0	590	589	7.82868	0	590	589	8.82868	0	590	589	9.82868	0	590	589	10.8287	0	590	589	11.8287	0	590	589
591	590	0.827969	0	591	590	1.82797	0	591	590	2.82797	0	591	590	3.82797	0	591	590	4.82797	0	591	590	5.82797	0	591	590	6.82797	0	591	590	7.82797	0	591	590	8.82797	0	591	590	9.82797	3	591	590	10.828	2	591	590	11.828	1	591	590
592	591	0.827253	0	592	591	1.82725	0	592	591	2.82725	0	592	591	3.82725	0	592	591	4.82725	0	592	591	5.82725	0	592	591	6.82725	0	592	591	7.82725	0	592	591	8.82725	0	592	591	9.82725	0	592	591	10.8273	0	592	591	11.8273	0	592	591
593	592	0.826538	0	593	592	1.82654	0	593	592	2.82654	0	593	592	3.82654	0	593	592	4.82654	0	593	592	5.82654	0	593	592	6.82654	0	593	592	7.82654	0	593	592	8.82654	0	593	592	9.82654	3	593	592	10.8265	2	593	592	11.8265	1	593	592
594	593	0.825823	0	594	593	1.82582	0	594	593	2.82582	0	594	593	3.82582	0	594	593	4.82582	0	594	593	5.82582	0	594	593	6.82582	0	594	593	7.82582	0	594	593	8.82582	0	594	593	9.82582	0	594	593	10.8258	0	594	593	11.8258	0	594	593
595	594	0.825107	0	595	594	1.82511	0	595	594	2.82511	0	595	594	3.82511	0	595	594	4.82511	0	595	594	5.82511	0	595	594	6.82511	0	595	594	7.82511	0	595	594	8.82511	0	595	594	9.82511	3	595	594	10.8251	2	595	594	11.8251	1	595	594
596	595	0.824392	0	596	595	1.82439	0	596	595	2.82439	0	596	595	3.82439	0	596	595	4.82439	0	596	595	5.82439	0	596	595	6.82439	0	596	595	7.82439	0	596	595	8.82439	0	596	595	9.82439	0	596	595	10.8244	0	596	595	11.8244	0	596	595
597	596	0.823677	0	597	596	1.82368	0	597	596	2.82368	0	597	596	3.82368	0	597	596	4.82368	0	597	596	5.82368	0	597	596	6.82368	0	597	596	7.82368	0	597	596	8.82368	0	597	596	9.82368	3	597	596	10.8237	2	597	596	11.8237	1	597	596
598	597	0.822961	0	598	597	1.82296	0	598	597	2.82296	0	598	597	3.82296	0	598	597	4.82296	0	598	597	5.82296	0	598	597	6.82296	0	598	597	7.82296	0	598	597	8.82296	0	598	597	9.82296	0	598	597	10.823	0	598	597	11.823	0	598	597
599	598	0.822246	0	599	598	1.82225	0	599	598	2.82225	0	599	598	3.82225	0	599	598	4.82225	0	599	598	5.82225	0	599	598	6.82225	0	599	598	7.82225	0	599	598	8.82225	0	599	598	9.82225	3	599	598	10.8222	2	599	598	11.8222	1	599	598
600	599	0.821531	0	600	599	1.82153	0	600	599	2.82153	0	600	599	3.82153	0	600	599	4.82153	0	600	599	5.82153	0	600	599	6.82153	0	600	599	7.82153	0	600	599	8.82153	0	600	599	9.82153	0	600	599	10.8215	0	600	599	11.8215	0	600	599
601	600	0.820815	0	601	600	1.82082	0	601	600	2.82082	0	601	600	3.82082	0	601	600	4.82082	0	601	600	5.82082	0	601	600	6.82082	0	601	600	7.82082	0	601	600	8.82082	0	601	600	9.82082	3	601	600	10.8208	2	601	600	11.8208	1	601	600
602	601	0.8201	0	602	601	1.8201	0	602	601	2.8201	0	602	601	3.8201	0	602	601	4.8201	0	602	601	5.8201	0	602	601	6.8201	0	602	601	7.8201	0	602	601	8.8201	0	602	601	9.8201	0	602	601	10.8201	0	602	601	11.8201	0	602	601
603	602	0.819385	0	603	602	1.81938	0	603	602	2.81938	0	603	602	3.81938	0	603	602	4.81938	0	603	602	5.81938	0	603	602	6.81938	0	603	602	7.81938	0	603	602	8.81938	0	603	602	9.81938	3	603	602	10.8194	2	603	602	11.8194	1	603	602
604	603	0.81867	0	604	603	1.81867	0	604	603	2.81867	0	604	603	3.81867	0	604	603	4.81867	0	604	603	5.81867	0	604	603	6.81867	0	604	603	7.81867	0	604	603	8.81867	0	604	603	9.81867	0	604	603	10.8187	0	604	603	11.8187	0	604	603
605	604	0.817954	0	605	604	1.81795	0	605	604	2.81795	0	605	604	3.81795	0	605	604	4.81795	0	605	604	5.81795	0	605	604	6.81795	0	605	604	7.81795	0	605	604	8.81795	0	605	604	9.81795	3	605	604	10.818	2	605	604	11.818	1	605	604
606	605	0.817239	0	606	605	1.81724	0	606	605	2.81724	0	606	605	3.81724	0	606	605	4.81724	0	606	605	5.81724	0	606	605	6.81724	0	606	605	7.81724	0	606	605	8.81724	0	606	605	9.81724	0	606	605	10.8172	0	606	605	11.8172	0	606	605
607	606	0.816524	0	607	606	1.81652	0	607	606	2.81652	0	607	606	3.81652	0	607	606	4.81652	0	607	606	5.81652	0	607	606	6.81652	0	607	606	7.81652	0	607	606	8.81652	0	607	606	9.81652	3	607	606	10.8165	2	607	606	11.8165	1	607	606
608	607	0.815808	0	608	607	1.81581	0	608	607	2.81581	0	608	607	3.81581	0	608	607	4.81581	0	608	607	5.81581	0	608	607	6.81581	0	608	607	7.81581	0	608	607	8.81581	0	608	607	9.81581	0	608	607	10.8158	0	608	607	11.8158	0	608	607
609	608	0.815093	0	609	608	1.81509	0	609	608	2.81509	0	609	608	3.81509	0	609	608	4.81509	0	609	608	5.81509	0	609	608	6.81509	0	609	608	7.81509	0	609	608	8.81509	0	609	608	9.81509	3	609	608	10.8151	2	609	608	11.8151	1	609	608
610	609	0.814378	0	610	609	1.81438	0	610	609	2.81438	0	610	609	3.81438	0	610	609	4.81438	0	610	609	5.81438	0	610	609	6.81438	0	610	609	7.81438	0	610	609	8.81438	0	610	609	9.81438	0	610	609	10.8144	0	610	609	11.8144	0	610	609
611	610	0.813662	0	611	610	1.81366	0	611	610	2.81366	0	611	610	3.81366	0	611	610	4.81366	0	611	610	5.81366	0	611	610	6.81366	0	611	610	7.81366	0	611	610	8.81366	0	611	610	9.81366	3	611	610	10.8137	2	611	610	11.8137	1	611	610
612	611	0.812947	0	612	611	1.81295	0	612	611	2.81295	0	612	611	3.81295	0	612	611	4.81295	0	612	611	5.81295	0	612	611	6.81295	0	612	611	7.81295	0	612	611	8.81295	0	612	611	9.81295	0	612	611	10.8129	0	612	611	11.8129	0	612	611
613	612	0.812232	0	613	612	1.81223	0	613	612	2.81223	0	613	612	3.81223	0	613	612	4.81223	0	613	612	5.81223	0	613	612	6.81223	0	613	612	7.81223	0	613	612	8.81223	0	613	612	9.81223	3	613	612	10.8122	2	613	612	11.8122	1	613	612
614	613	0.811516	0	614	613	1.81152	0	614	613	2.81152	0	614	613	3.81152	0	614	613	4.81152	0	614	613	5.81152	0	614	613	6.81152	0	614	613	7.81152	0	614	613	8.81152	0	614	613	9.81152	0	614	613	10.8115	0	614	613	11.8115	0	614	613
615	614	0.810801	0	615	614	1.8108	0	615	614	2.8108	0	615	614	3.8108	0	615	614	4.8108	0	615	614	5.8108	0	615	614	6.8108	0	615	614	7.8108	0	615	614	8.8108	0	615	614	9.8108	3	615	614	10.8108	2	615	614	11.8108	1	615	614
616	615	0.810086	0	616	615	1.81009	0	616	615	2.81009	0	616	615	3.81009	0	616	615	4.81009	0	616	615	5.81009	0	616	615	6.81009	0	616	615	7.81009	0	616	615	8.81009	0	616	615	9.81009	0	616	615	10.8101	0	616	615	11.8101	0	616	615
617	616	0.809371	0	617	616	1.80937	0	617	616	2.80937	0	617	616	3.80937	0	617	616	4.80937	0	617	616	5.80937	0	617	616	6.80937	0	617	616	7.80937	0	617	616	8.80937	0	617	616	9.80937	3	617	616	10.8094	2	617	616	11.8094	1	617	616
618	617	0.808655	0	618	617	1.80866	0	618	617	2.80866	0	618	617	3.80866	0	618	617	4.80866	0	618	617	5.80866	0	618	617	6.80866	0	618	617	7.80866	0	618	617	8.80866	0	618	617	9.80866	0	618	617	10.8087	0	618	617	11.8087	0	618	617
619	618	0.80794	0	619	618	1.80794	0	619	618	2.80794	0	619	618	3.80794	0	619	618	4.80794	0	619	618	5.80794	0	619	618	6.80794	0	619	618	7.80794	0	619	618	8.80794	0	619	618	9.80794	3	619	618	10.8079	2	619	618	11.8079	1	619	618
620	619	0.807225	0	620	619	1.80722	0	620	619	2.80722	0	620	619	3.80722	0	620	619	4.80722	0	620	619	5.80722	0	620	619	6.80722	0	620	619	7.80722	0	620	619	8.80722	0	620	619	9.80722	0	620	619	10.8072	0	620	619	11.8072	0	620	619
621	620	0.806509	0	621	620	1.80651	0	621	620	2.80651	0	621	620	3.80651	0	621	620	4.80651	0	621	620	5.80651	0	621	620	6.80651	0	621	620	7.80651	0	621	620	8.80651	0	621	620	9.80651	3	621	620	10.8065	2	621	620	11.8065	1	621	620
622	621	0.805794	0	622	621	1.80579	0	622	621	2.80579	0	622	621	3.80579	0	622	621	4.80579	0	622	621	5.80579	0	622	621	6.80579	0	622	621	7.80579	0	622	621	8.80579	0	622	621	9.80579	0	622	621	10.8058	0	622	621	11.8058	0	622	621
623	622	0.805079	0	623	622	1.80508	0	623	622	2.80508	0	623	622	3.80508	0	623	622	4.80508	0	623	622	5.80508	0	623	622	6.80508	0	623	622	7.80508	0	623	622	8.80508	0	623	622	9.80508	3	623	622	10.8051	2	623	622	11.8051	1	623	622
624	623	0.804363	0	624	623	1.80436	0	624	623	2.80436	0	624	623	3.80436	0	624	623	4.80436	0	624	623	5.80436	0	624	623	6.80436	0	624	623	7.80436	0	624	623	8.80436	0	624	623	9.80436	0	624	623	10.8044	0	624	623	11.8044	0	624	623
625	624	0.803648	0	625	624	1.80365	0	625	624	2.80365	0	625	624	3.80365	0	625	624	4.80365	0	625	624	5.80365	0	625	624	6.80365	0	625	624	7.80365	0	625	624	8.80365	0	625	624	9.80365	3	625	624	10.8036	2	625	624	11.8036	1	625	624
626	625	0.802933	0	626	625	1.80293	0	626	625	2.80293	0	626	625	3.80293	0	626	625	4.80293	0	626	625	5.80293	0	626	625	6.80293	0	626	625	7.80293	0	626	625	8.80293	0	626	625	9.80293	0	626	625	10.8029	0	626	625	11.8029	0	626	625
627	626	0.802217	0	627	626	1.80222	0	627	626	2.80222	0	627	626	3.80222	0	627	626	4.80222	0	627	626	5.80222	0	627	626	6.80222	0	627	626	7.80222	0	627	626	8.80222	0	627	626	9.80222	3	627	626	10.8022	2	627	626	11.8022	1	627	626
628	627	0.801502	0	628	627	1.8015	0	628	627	2.8015	0	628	627	3.8015	0	628	627	4.8015	0	628	627	5.8015	0	628	627	6.8015	0	628	627	7.8015	0	628	627	8.8015	0	628	627	9.8015	0	628	627	10.8015	0	628	627	11.8015	0	628	627
629	628	0.800787	0	629	628	1.80079	0	629	628	2.80079	0	629	628	3.80079	0	629	628	4.80079	0	629	628	5.80079	0	629	628	6.80079	0	629	628	7.80079	0	629	628	8.80079	0	629	628	9.80079	3	629	628	10.8008	2	629	628	11.8008	1	629	628
630	629	0.800072	0	630	629	1.80007	0	630	629	2.80007	0	630	629	3.80007	0	630	629	4.80007	0	630	629	5.80007	0	630	629	6.80007	0	630	629	7.80007	0	630	629	8.80007	0	630	629	9.80007	0	630	629	10.8001	0	630	629	11.8001	0	630	629
631	630	0.799356	0	631	630	1.79936	0	631	630	2.79936	0	631	630	3.79936	0	631	630	4.79936	0	631	630	5.79936	0	631	630	6.79936	0	631	630	7.79936	0	631	630	8.79936	0	631	630	9.79936	3	631	630	10.7994	2	631	630	11.7994	1	631	630
632	631	0.798641	0	632	631	1.79864	0	632	631	2.79864	0	632	631	3.79864	0	632	631	4.79864	0	632	631	5.79864	0	632	631	6.79864	0	632	631	7.79864	0	632	631	8.79864	0	632	631	9.79864	0	632	631	10.7986	0	632	631	11.7986	0	632	631
633	632	0.797926	0	633	632	1.79793	0	633	632	2.79793	0	633	632	3.79793	0	633	632	4.79793	0	633	632	5.79793	0	633	632	6.79793	0	633	632	7.79793	0	633	632	8.79793	0	633	632	9.79793	3	633	632	10.7979	2	633	632	11.7979	1	633	632
634	633	0.79721	0	634	633	1.79721	0	634	633	2.79721	0	634	633	3.79721	0	634	633	4.79721	0	634	633	5.79721	0	634	633	6.79721	0	634	633	7.79721	0	634	633	8.79721	0	634	633	9.79721	0	634	633	10.7972	0	634	633	11.7972	0	634	633
635	634	0.796495	0	635	634	1.79649	0	635	634	2.79649	0	635	634	3.79649	0	635	634	4.79649	0	635	634	5.79649	0	635	634	6.79649	0	635	634	7.79649	0	635	634	8.79649	0	635	634	9.79649	3	635	634	10.7965	2	635	634	11.7965	1	635	634
636	635	0.79578	0	636	635	1.79578	0	636	635	2.79578	0	636	635	3.79578	0	636	635	4.79578	0	636	635	5.79578	0	636	635	6.79578	0	636	635	7.79578	0	636	635	8.79578	0	636	635	9.79578	0	636	635	10.7958	0	636	635	11.7958	0	636	635
637	636	0.795064	0	637	636	1.79506	0	637	636	2.79506	0	637	636	3.79506	0	637	636	4.79506	0	637	636	5.79506	0	637	636	6.79506	0	637	636	7.79506	0	637	636	8.79506	0	637	636	9.79506	3	637	636	10.7951	2	637	636	11.7951	1	637	636
638	637	0.794349	0	638	637	1.79435	0	638	637	2.79435	0	638	637	3.79435	0	638	637	4.79435	0	638	637	5.79435	0	638	637	6.79435	0	638	637	7.79435	0	638	637	8.79435	0	638	637	9.79435	0	638	637	10.7943	0	638	637	11.7943	0	638	637
639	638	0.793634	0	639	638	1.79363	0	639	638	2.79363	0	639	638	3.79363	0	639	638	4.79363	0	639	638	5.79363	0	639	638	6.79363	0	639	638	7.79363	0	639	638	8.79363	0	639	638	9.79363	3	639	638	10.7936	2	639	638	11.7936	1	639	638
640	639	0.792918	0	640	639	1.79292	0	640	639	2.79292	0	640	639	3.79292	0	640	639	4.79292	0	640	639	5.79292	0	640	639	6.79292	0	640	639	7.79292	0	640	639	8.79292	0	640	639	9.79292	0	640	639	10.7929	0	640	639	11.7929	0	640	639
641	640	0.792203	0	641	640	1.7922	0	641	640	2.7922	0	641	640	3.7922	0	641	640	4.7922	0	641	640	5.7922	0	641	640	6.7922	0	641	640	7.7922	0	641	640	8.7922	0	641	640	9.7922	3	641	640	10.7922	2	641	640	11.7922	1	641	640
642	641	0.791488	0	642	641	1.79149	0	642	641	2.79149	0	642	641	3.79149	0	642	641	4.79149	0	642	641	5.79149	0	642	641	6.79149	0	642	641	7.79149	0	642	641	8.79149	0	642	641	9.79149	0	642	641	10.7915	0	642	641	11.7915	0	642	641
643	642	0.790773	0	643	642	1.79077	0	643	642	2.79077	0	643	642	3.79077	0	643	642	4.79077	0	643	642	5.79077	0	643	642	6.79077	0	643	642	7.79077	0	643	642	8.79077	0	643	642	9.79077	3	643	642	10.7908	2	643	642	11.7908	1	643	642
644	643	0.790057	0	644	643	1.79006	0	644	643	2.79006	0	644	643	3.79006	0	644	643	4.79006	0	644	643	5.79006	0	644	643	6.79006	0	644	643	7.79006	0	644	643	8.79006	0	644	643	9.79006	0	644	643	10.7901	0	644	643	11.7901	0	644	643
645	644	0.789342	0	645	644	1.78934	0	645	644	2.78934	0	645	644	3.78934	0	645	644	4.78934	0	645	644	5.78934	0	645	644	6.78934	0	645	644	7.78934	0	645	644	8.78934	0	645	644	9.78934	3	645	644	10.7893	2	645	644	11.7893	1	645	644
646	645	0.788627	0	646	645	1.78863	0	646	645	2.78863	0	646	645	3.78863	0	646	645	4.78863	0	646	645	5.78863	0	646	645	6.78863	0	646	645	7.78863	0	646	645	8.78863	0	646	645	9.78863	0	646	645	10.7886	0	646	645	11.7886	0	646	645
647	646	0.787911	0	647	646	1.78791	0	647	646	2.78791	0	647	646	3.78791	0	647	646	4.78791	0	647	646	5.78791	0	647	646	6.78791	0	647	646	7.78791	0	647	646	8.78791	0	647	646	9.78791	3	647	646	10.7879	2	647	646	11.7879	1	647	646
648	647	0.787196	0	648	647	1.7872	0	648	647	2.7872	0	648	647	3.7872	0	648	647	4.7872	0	648	647	5.7872	0	648	647	6.7872	0	648	647	7.7872	0	648	647	8.7872	0	648	647	9.7872	0	648	647	10.7872	0	648	647	11.7872	0	648	647
649	648	0.786481	0	649	648	1.78648	0	649	648	2.78648	0	649	648	3.78648	0	649	648	4.78648	0	649	648	5.78648	0	649	648	6.78648	0	649	648	7.78648	0	649	648	8.78648	0	649	648	9.78648	3	649	648	10.7865	2	649	648	11.7865	1	649	648
650	649	0.785765	0	650	649	1.78577	0	650	649	2.78577	0	650	649	3.78577	0	650	649	4.78577	0	650	649	5.78577	0	650	649	6.78577	0	650	649	7.78577	0	650	649	8.78577	0	650	649	9.78577	0	650	649	10.7858	0	650	649	11.7858	0	650	649
651	650	0.78505	0	651	650	1.78505	0	651	650	2.78505	0	651	650	3.78505	0	651	650	4.78505	0	651	650	5.78505	0	651	650	6.78505	0	651	650	7.78505	0	651	650	8.78505	0	651	650	9.78505	3	651	650	10.7851	2	651	650	11.7851	1	651	650
652	651	0.784335	0	652	651	1.78433	0	652	651	2.78433	0	652	651	3.78433	0	652	651	4.78433	0	652	651	5.78433	0	652	651	6.78433	0	652	651	7.78433	0	652	651	8.78433	0	652	651	9.78433	0	652	651	10.7843	0	652	651	11.7843	0	652	651
653	652	0.783619	0	653	652	1.78362	0	653	652	2.78362	0	653	652	3.78362	0	653	652	4.78362	0	653	652	5.78362	0	653	652	6.78362	0	653	652	7.78362	0	653	652	8.78362	0	653	652	9.78362	3	653	652	10.7836	2	653	652	11.7836	1	653	652
654	653	0.782904	0	654	653	1.7829	0	654	653	2.7829	0	654	653	3.7829	0	654	653	4.7829	0	654	653	5.7829	0	654	653	6.7829	0	654	653	7.7829	0	654	653	8.7829	0	654	653	9.7829	0	654	653	10.7829	0	654	653	11.7829	0	654	653
655	654	0.782189	0	655	654	1.78219	0	655	654	2.78219	0	655	654	3.78219	0	655	654	4.78219	0	655	654	5.78219	0	655	654	6.78219	0	655	654	7.78219	0	655	654	8.78219	0	655	654	9.78219	3	655	654	10.7822	2	655	654	11.7822	1	655	654
656	655	0.781474	0	656	655	1.78147	0	656	655	2.78147	0	656	655	3.78147	0	656	655	4.78147	0	656	655	5.78147	0	656	655	6.78147	0	656	655	7.78147	0	656	655	8.78147	0	656	655	9.78147	0	656	655	10.7815	0	656	655	11.7815	0	656	655
657	656	0.780758	0	657	656	1.78076	0	657	656	2.78076	0	657	656	3.78076	0	657	656	4.78076	0	657	656	5.78076	0	657	656	6.78076	0	657	656	7.78076	0	657	656	8.78076	0	657	656	9.78076	3	657	656	10.7808	2	657	656	11.7808	1	657	656
658	657	0.780043	0	658	657	1.78004	0	658	657	2.78004	0	658	657	3.78004	0	658	657	4.78004	0	658	657	5.78004	0	658	657	6.78004	0	658	657	7.78004	0	658	657	8.78004	0	658	657	9.78004	0	658	657	10.78	0	658	657	11.78	0	658	657
659	658	0.779328	0	659	658	1.77933	0	659	658	2.77933	0	659	658	3.77933	0	659	658	4.77933	0	659	658	5.77933	0	659	658	6.77933	0	659	658	7.77933	0	659	658	8.77933	0	659	658	9.77933	3	659	658	10.7793	2	659	658	11.7793	1	659	658
660	659	0.778612	0	660	659	1.77861	0	660	659	2.77861	0	660	659	3.77861	0	660	659	4.77861	0	660	659	5.77861	0	660	659	6.77861	0	660	659	7.77861	0	660	659	8.77861	0	660	659	9.77861	0	660	659	10.7786	0	660	659	11.7786	0	660	659
661	660	0.777897	0	661	660	1.7779	0	661	660	2.7779	0	661	660	3.7779	0	661	660	4.7779	0	661	660	5.7779	0	661	660	6.7779	0	661	660	7.7779	0	661	660	8.7779	0	661	660	9.7779	3	661	660	10.7779	2	661	660	11.7779	1	661	660
662	661	0.777182	0	662	661	1.77718	0	662	661	2.77718	0	662	661	3.77718	0	662	661	4.77718	0	662	661	5.77718	0	662	661	6.77718	0	662	661	7.77718	0	662	661	8.77718	0	662	661	9.77718	0	662	661	10.7772	0	662	661	11.7772	0	662	661
663	662	0.776466	0	663	662	1.77647	0	663	662	2.77647	0	663	662	3.77647	0	663	662	4.77647	0	663	662	5.77647	0	663	662	6.77647	0	663	662	7.77647	0	663	662	8.77647	0	663	662	9.77647	3	663	662	10.7765	2	663	662	11.7765	1	663	662
664	663	0.775751	0	664	663	1.77575	0	664	663	2.77575	0	664	663	3.77575	0	664	663	4.77575	0	664	663	5.77575	0	664	663	6.77575	0	664	663	7.77575	0	664	663	8.77575	0	664	663	9.77575	0	664	663	10.7758	0	664	663	11.7758	0	664	663
665	664	0.775036	0	665	664	1.77504	0	665	664	2.77504	0	665	664	3.77504	0	665	664	4.77504	0	665	664	5.77504	0	665	664	6.77504	0	665	664	7.77504	0	665	664	8.77504	0	665	664	9.77504	3	665	664	10.775	2	665	664	11.775	1	665	664
666	665	0.77432	0	666	665	1.77432	0	666	665	2.77432	0	666	665	3.77432	0	666	665	4.77432	0	666	665	5.77432	0	666	665	6.77432	0	666	665	7.77432	0	666	665	8.77432	0	666	665	9.77432	0	666	665	10.7743	0	666	665	11.7743	0	666	665
667	666	0.773605	0	667	666	1.77361	0	667	666	2.77361	0	667	666	3.77361	0	667	666	4.77361	0	667	666	5.77361	0	667	666	6.77361	0	667	666	7.77361	0	667	666	8.77361	0	667	666	9.77361	3	667	666	10.7736	2	667	666	11.7736	1	667	666
668	667	0.77289	0	668	667	1.77289	0	668	667	2.77289	0	668	667	3.77289	0	668	667	4.77289	0	668	667	5.77289	0	668	667	6.77289	0	668	667	7.77289	0	668	667	8.77289	0	668	667	9.77289	0	668	667	10.7729	0	668	667	11.7729	0	668	667
669	668	0.772175	0	669	668	1.77217	0	669	668	2.77217	0	669	668	3.77217	0	669	668	4.77217	0	669	668	5.77217	0	669	668	6.77217	0	669	668	7.77217	0	669	668	8.77217	0	669	668	9.77217	3	669	668	10.7722	2	669	668	11.7722	1	669	668
670	669	0.771459	0	670	669	1.77146	0	670	669	2.77146	0	670	669	3.77146	0	670	669	4.77146	0	670	669	5.77146	0	670	669	6.77146	0	670	669	7.77146	0	670	669	8.77146	0	670	669	9.77146	0	670	669	10.7715	0	670	669	11.7715	0	670	669
671	670	0.770744	0	671	670	1.77074	0	671	670	2.77074	0	671	670	3.77074	0	671	670	4.77074	0	671	670	5.77074	0	671	670	6.77074	0	671	670	7.77074	0	671	670	8.77074	0	671	670	9.77074	3	671	670	10.7707	2	671	670	11.7707	1	671	670
672	671	0.770029	0	672	671	1.77003	0	672	671	2.77003	0	672	671	3.77003	0	672	671	4.77003	0	672	671	5.77003	0	672	671	6.77003	0	672	671	7.77003	0	672	671	8.77003	0	672	671	9.77003	0	672	671	10.77	0	672	671	11.77	0	672	671
673	672	0.769313	0	673	672	1.76931	0	673	672	2.76931	0	673	672	3.76931	0	673	672	4.76931	0	673	672	5.76931	0	673	672	6.76931	0	673	672	7.76931	0	673	672	8.76931	0	673	672	9.76931	3	673	672	10.7693	2	673	672	11.7693	1	673	672
674	673	0.768598	0	674	673	1.7686	0	674	673	2.7686	0	674	673	3.7686	0	674	673	4.7686	0	674	673	5.7686	0	674	673	6.7686	0	674	673	7.7686	0	674	673	8.7686	0	674	673	9.7686	0	674	673	10.7686	0	674	673	11.7686	0	674	673
675	674	0.767883	0	675	674	1.76788	0	675	674	2.76788	0	675	674	3.76788	0	675	674	4.76788	0	675	674	5.76788	0	675	674	6.76788	0	675	674	7.76788	0	675	674	8.76788	0	675	674	9.76788	3	675	674	10.7679	2	675	674	11.7679	1	675	674
676	675	0.767167	0	676	675	1.76717	0	676	675	2.76717	0	676	675	3.76717	0	676	675	4.76717	0	676	675	5.76717	0	676	675	6.76717	0	676	675	7.76717	0	676	675	8.76717	0	676	675	9.76717	0	676	675	10.7672	0	676	675	11.7672	0	676	675
677	676	0.766452	0	677	676	1.76645	0	677	676	2.76645	0	677	676	3.76645	0	677	676	4.76645	0	677	676	5.76645	0	677	676	6.76645	0	677	676	7.76645	0	677	676	8.76645	0	677	676	9.76645	3	677	676	10.7665	2	677	676	11.7665	1	677	676
678	677	0.765737	0	678	677	1.76574	0	678	677	2.76574	0	678	677	3.76574	0	678	677	4.76574	0	678	677	5.76574	0	678	677	6.76574	0	678	677	7.76574	0	678	677	8.76574	0	678	677	9.76574	0	678	677	10.7657	0	678	677	11.7657	0	678	677
679	678	0.765021	0	679	678	1.76502	0	679	678	2.76502	0	679	678	3.76502	0	679	678	4.76502	0	679	678	5.76502	0	679	678	6.76502	0	679	678	7.76502	0	679	678	8.76502	0	679	678	9.76502	3	679	678	10.765	2	679	678	11.765	1	679	678
680	679	0.764306	0	680	679	1.76431	0	680	679	2.76431	0	680	679	3.76431	0	680	679	4.76431	0	680	679	5.76431	0	680	679	6.76431	0	680	679	7.76431	0	680	679	8.76431	0	680	679	9.76431	0	680	679	10.7643	0	680	679	11.7643	0	680	679
681	680	0.763591	0	681	680	1.76359	0	681	680	2.76359	0	681	680	3.76359	0	681	680	4.76359	0	681	680	5.76359	0	681	680	6.76359	0	681	680	7.76359	0	681	680	8.76359	0	681	680	9.76359	3	681	680	10.7636	2	681	680	11.7636	1	681	680
682	681	0.762876	0	682	681	1.76288	0	682	681	2.76288	0	682	681	3.76288	0	682	681	4.76288	0	682	681	5.76288	0	682	681	6.76288	0	682	681	7.76288	0	682	681	8.76288	0	682	681	9.76288	0	682	681	10.7629	0	682	681	11.7629	0	682	681
683	682	0.76216	0	683	682	1.76216	0	683	682	2.76216	0	683	682	3.76216	0	683	682	4.76216	0	683	682	5.76216	0	683	682	6.76216	0	683	682	7.76216	0	683	682	8.76216	0	683	682	9.76216	3	683	682	10.7622	2	683	682	11.7622	1	683	682
684	683	0.761445	0	684	683	1.76144	0	684	683	2.76144	0	684	683	3.76144	0	684	683	4.76144	0	684	683	5.76144	0	684	683	6.76144	0	684	683	7.76144	0	684	683	8.76144	0	684	683	9.76144	0	684	683	10.7614	0	684	683	11.7614	0	684	683
685	684	0.76073	0	685	684	1.76073	0	685	684	2.76073	0	685	684	3.76073	0	685	684	4.76073	0	685	684	5.76073	0	685	684	6.76073	0	685	684	7.76073	0	685	684	8.76073	0	685	684	9.76073	3	685	684	10.7607	2	685	684	11.7607	1	685	684
686	685	0.760014	0	686	685	1.76001	0	686	685	2.76001	0	686	685	3.76001	0	686	685	4.76001	0	686	685	5.76001	0	686	685	6.76001	0	686	685	7.76001	0	686	685	8.76001	0	686	685	9.76001	0	686	685	10.76	0	686	685	11.76	0	686	685
687	686	0.759299	0	687	686	1.7593	0	687	686	2.7593	0	687	686	3.7593	0	687	686	4.7593	0	687	686	5.7593	0	687	686	6.7593	0	687	686	7.7593	0	687	686	8.7593	0	687	686	9.7593	3	687	686	10.7593	2	687	686	11.7593	1	687	686
688	687	0.758584	0	688	687	1.75858	0	688	687	2.75858	0	688	687	3.75858	0	688	687	4.75858	0	688	687	5.75858	0	688	687	6.75858	0	688	687	7.75858	0	688	687	8.75858	0	688	687	9.75858	0	688	687	10.7586	0	688	687	11.7586	0	688	687
689	688	0.757868	0	689	688	1.75787	0	689	688	2.75787	0	689	688	3.75787	0	689	688	4.75787	0	689	688	5.75787	0	689	688	6.75787	0	689	688	7.75787	0	689	688	8.75787	0	689	688	9.75787	3	689	688	10.7579	2	689	688	11.7579	1	689	688
690	689	0.757153	0	690	689	1.75715	0	690	689	2.75715	0	690	689	3.75715	0	690	689	4.75715	0	690	689	5.75715	0	690	689	6.75715	0	690	689	7.75715	0	690	689	8.75715	0	690	689	9.75715	0	690	689	10.7572	0	690	689	11.7572	0	690	689
691	690	0.756438	0	691	690	1.75644	0	691	690	2.75644	0	691	690	3.75644	0	691	690	4.75644	0	691	690	5.75644	0	691	690	6.75644	0	691	690	7.75644	0	691	690	8.75644	0	691	690	9.75644	3	691	690	10.7564	2	691	690	11.7564	1	691	690
692	691	0.755722	0	692	691	1.75572	0	692	691	2.75572	0	692	691	3.75572	0	692	691	4.75572	0	692	691	5.75572	0	692	691	6.75572	0	692	691	7.75572	0	692	691	8.75572	0	692	691	9.75572	0	692	691	10.7557	0	692	691	11.7557	0	692	691
693	692	0.755007	0	693	692	1.75501	0	693	692	2.75501	0	693	692	3.75501	0	693	692	4.75501	0	693	692	5.75501	0	693	692	6.75501	0	693	692	7.75501	0	693	692	8.75501	0	693	692	9.75501	3	693	692	10.755	2	693	692	11.755	1	693	692
694	693	0.754292	0	694	693	1.75429	0	694	693	2.75429	0	694	693	3.75429	0	694	693	4.75429	0	694	693	5.75429	0	694	693	6.75429	0	694	693	7.75429	0	694	693	8.75429	0	694	693	9.75429	0	694	693	10.7543	0	694	693	11.7543	0	694	693
695	694	0.753577	0	695	694	1.75358	0	695	694	2.75358	0	695	694	3.75358	0	695	694	4.75358	0	695	694	5.75358	0	695	694	6.75358	0	695	694	7.75358	0	695	694	8.75358	0	695	694	9.75358	3	695	694	10.7536	2	695	694	11.7536	1	695	694
696	695	0.752861	0	696	695	1.75286	0	696	695	2.75286	0	696	695	3.75286	0	696	695	4.75286	0	696	695	5.75286	0	696	695	6.75286	0	696	695	7.75286	0	696	695	8.75286	0	696	695	9.75286	0	696	695	10.7529	0	696	695	11.7529	0	696	695
697	696	0.752146	0	697	696	1.75215	0	697	696	2.75215	0	697	696	3.75215	0	697	696	4.75215	0	697	696	5.75215	0	697	696	6.75215	0	697	696	7.75215	0	697	696	8.75215	0	697	696	9.75215	3	697	696	10.7521	2	697	696	11.7521	1	697	696
698	697	0.751431	0	698	697	1.75143	0	698	697	2.75143	0	698	697	3.75143	0	698	697	4.75143	0	698	697	5.75143	0	698	697	6.75143	0	698	697	7.75143	0	698	697	8.75143	0	698	697	9.75143	0	698	697	10.7514	0	698	697	11.7514	0	698	697
699	698	0.750715	0	699	698	1.75072	0	699	698	2.75072	0	699	698	3.75072	0	699	698	4.75072	0	699	698	5.75072	0	699	698	6.75072	0	699	698	7.75072	0	699	698	8.75072	0	699	698	9.75072	3	699	698	10.7507	2	699	698	11.7507	1	699	698
700	699	0.75	0	700	699	1.75	0	700	699	2.75	0	700	699	3.75	0	700	699	4.75	0	700	699	5.75	0	700	699	6.75	0	700	699	7.75	0	700	699	8.75	0	700	699	9.75	0	700	699	10.75	0	700	699	11.75	0	700	699
[truncated: 90 more columns]

## Sheet: XLSTAT_20220323_165546_1_HID_HI
1	0	2	0	3	0	4	0	5	0	6.2	0	7	0	8	0	9.2	0	10.2	0	11.1333	0	12	0	13	0	14	0	15	1	16	0	17.0842	0	18.2	1	19.2	0	20	0	21	2	22	0	23.2	0	24	0	25	2
0.8	0	1.8	0	2.8	0	3.8	0	4.8	0	5.8	0	6.8	0	7.8	0	8.8	0	9.8	0	10.8667	0	11.8538	0	12.8	0	13.896	0	14.8	1	15.8	0	16.9158	0	17.8	1	18.8	0	19.8	0	20.8381	2	21.9571	0	22.8	0	23.925	0	24.96	2
1.2	0	2.2	0	3.2	0	4.2	0	5.2	0	6.19149	0	7.2	0	8.2	0	9.18974	0	10.1733	0	11.1128	0	12.1462	0	13.2	0	14.104	0	15.2	1	16.2	0	17.0602	0	18.1852	1	19.1862	0	20.2	0	21.1619	2	22.0429	0	23.1911	0	24.075	0	25.04	2
0.808333	0	1.80833	0	2.80833	0	3.80833	0	4.80833	0	5.80851	0	6.8087	0	7.8087	0	8.81026	0	9.82667	0	10.8872	0	11.8701	0	12.8333	0	13.9133	0	14.8167	1	15.81	0	16.9398	0	17.8148	1	18.8138	0	19.8182	0	20.8583	2	22	2	22.8089	0	24.2	1	25	4
1.19167	0	2.19167	0	3.19167	0	4.19167	0	5.19167	0	6.18298	0	7.1913	0	8.1913	0	9.17949	0	10.1467	0	11.0923	0	12.1299	0	13.1667	0	14.0867	0	15.1833	1	16.19	0	17.0361	0	18.1704	1	19.1724	0	20.1818	0	21.1417	2	21.9286	2	23.1822	0	23.8	1	24.8	4
0.816667	0	1.81667	0	2.81667	0	3.81667	0	4.81667	0	5.81702	0	6.81739	0	7.81739	0	8.82051	0	9.85333	0	10.9077	0	11.8863	0	12.8667	0	13.9307	0	14.8333	1	15.82	0	16.9639	0	17.8296	1	18.8276	0	19.8364	0	20.8786	2	22.0714	2	22.8178	0	24.1429	1	25.2	4
1.18333	0	2.18333	0	3.18333	0	4.18333	0	5.18333	0	6.17447	0	7.18261	0	8.18261	0	9.16923	0	10.12	0	11.0718	0	12.1137	0	13.1333	0	14.0693	0	15.1667	1	16.18	0	17.012	0	18.1556	1	19.1586	0	20.1636	0	21.1214	2	21.9643	2	23.1733	0	23.8571	1	24.8286	4
0.825	0	1.825	0	2.825	0	3.825	0	4.825	0	5.82553	0	6.82609	0	7.82609	0	8.83077	0	9.88	0	10.9282	0	11.9026	0	12.9	0	13.948	0	14.85	1	15.83	0	16.988	0	17.8444	1	18.8414	0	19.8545	0	20.8988	2	22.0357	2	22.8267	0	24.0857	1	25.1714	4
1.175	0	2.175	0	3.175	0	4.175	0	5.175	0	6.16596	0	7.17391	0	8.17391	0	9.15897	0	10.0933	0	11.0513	0	12.0974	0	13.1	0	14.052	0	15.15	1	16.17	0	17	1	18.1407	1	19.1448	0	20.1455	0	21.1012	2	22.1714	4	23.1644	0	23.9143	1	24.8571	4
0.833333	0	1.83333	0	2.83333	0	3.83333	0	4.83333	0	5.83404	0	6.83478	0	7.83478	0	8.84103	0	9.90667	0	10.9487	0	11.9188	0	12.9333	0	13.9653	0	14.8667	1	15.84	0	16.8	1	17.8593	1	18.8552	0	19.8727	0	20.919	2	21.8286	4	22.8356	0	24.0286	1	25.1429	4
1.16667	0	2.16667	0	3.16667	0	4.16667	0	5.16667	0	6.15745	0	7.16522	0	8.16522	0	9.14872	0	10.0667	0	11.0308	0	12.0812	0	13.0667	0	14.0347	0	15.1333	1	16.16	0	17.2	1	18.1259	1	19.131	0	20.1273	0	21.081	2	22.1403	4	23.1556	0	23.9714	1	24.8857	4
0.841667	0	1.84167	0	2.84167	0	3.84167	0	4.84167	0	5.84255	0	6.84348	0	7.84348	0	8.85128	0	9.93333	0	10.9692	0	11.935	0	12.9667	0	13.9827	0	14.8833	1	15.85	0	16.8222	1	17.8741	1	18.869	0	19.8909	0	20.9393	2	21.8597	4	22.8444	0	24	2	25.1143	4
1.15833	0	2.15833	0	3.15833	0	4.15833	0	5.15833	0	6.14894	0	7.15652	0	8.15652	0	9.13846	0	10.04	0	11.0103	0	12.065	0	13.0333	0	14.0173	0	15.1167	1	16.15	0	17.1778	1	18.1111	1	19.1172	0	20.1091	0	21.0607	2	22.1091	4	23.1467	0	23.875	2	24.9143	4
0.85	0	1.85	0	2.85	0	3.85	0	4.85	0	5.85106	0	6.85217	0	7.85217	0	8.86154	0	9.96	0	10.9897	0	11.9513	0	13.1846	2	14	2	14.9	1	15.86	0	16.8444	1	17.8889	1	18.8828	0	19.9091	0	20.9595	2	21.8909	4	22.8533	0	24.125	2	25.0857	4
1.15	0	2.15	0	3.15	0	4.15	0	5.15	0	6.14043	0	7.14783	0	8.14783	0	9.12821	0	10.0133	0	11	1	12.0487	0	12.8154	2	13.8	2	15.1	1	16.14	0	17.1556	1	18.0963	1	19.1034	0	20.0909	0	21.0405	2	22.0779	4	23.1378	0	23.9375	2	24.9429	4
0.858333	0	1.85833	0	2.85833	0	3.85833	0	4.85833	0	5.85957	0	6.86087	0	7.86087	0	8.87179	0	9.98667	0	10.8	1	11.9675	0	13.151	2	14.2	2	14.9167	1	15.87	0	16.8667	1	17.9037	1	18.8966	0	19.9273	0	20.9798	2	21.9221	4	22.8622	0	24.0625	2	25.0571	4
1.14167	0	2.14167	0	3.14167	0	4.14167	0	5.14167	0	6.13191	0	7.13913	0	8.13913	0	9.11795	0	10	1	11.2	1	12.0325	0	12.849	2	13.8167	2	15.0833	1	16.13	0	17.1333	1	18.0815	1	19.0897	0	20.0727	0	21.0202	2	22.0468	4	23.1289	0	24	3	24.9714	4
0.866667	0	1.86667	0	2.86667	0	3.86667	0	4.86667	0	5.86809	0	6.86957	0	7.86957	0	8.88205	0	9.8375	1	10.82	1	11.9838	0	13.1175	2	14.1833	2	14.9333	1	15.88	0	16.8889	1	17.9185	1	18.9103	0	19.9455	0	21	4	21.9532	4	22.8711	0	23.825	3	25.0286	4
1.13333	0	2.13333	0	3.13333	0	4.13333	0	5.13333	0	6.1234	0	7.13043	0	8.13043	0	9.10769	0	10.1625	1	11.18	1	12.0162	0	12.8825	2	13.8333	2	15.0667	1	16.12	0	17.1111	1	18.0667	1	19.0759	0	20.0545	0	20.8	4	22.0156	4	23.12	0	24.175	3	25	6
0.875	0	1.875	0	2.875	0	3.875	0	4.875	0	5.8766	0	6.87826	0	7.87826	0	8.89231	0	9.86458	1	10.84	1	12.2	1	13.0839	2	14.1667	2	14.95	1	15.89	0	16.9111	1	17.9333	1	18.9241	0	19.9636	0	21.2	4	21.9844	4	22.88	0	23.8833	3	24.9067	6
1.125	0	2.125	0	3.125	0	4.125	0	5.125	0	6.11489	0	7.12174	0	8.12174	0	9.09744	0	10.1354	1	11.16	1	11.8	1	12.9161	2	13.85	2	15.05	1	16.11	0	17.0889	1	18.0519	1	19.0621	0	20.0364	0	20.82	4	22.2	6	23.1111	0	24.1167	3	25.0933	6
0.883333	0	1.88333	0	2.88333	0	3.88333	0	4.88333	0	5.88511	0	6.88696	0	7.88696	0	8.90256	0	9.89167	1	10.86	1	12.184	1	13.0503	2	14.15	2	14.9667	1	15.9	0	16.9333	1	17.9481	1	18.9379	0	19.9818	0	21.18	4	21.8	6	22.8889	0	23.9417	3	24.9378	6
1.11667	0	2.11667	0	3.11667	0	4.11667	0	5.11667	0	6.10638	0	7.11304	0	8.11304	0	9.08718	0	10.1083	1	11.14	1	11.816	1	12.9497	2	13.8667	2	15.0333	1	16.1	0	17.0667	1	18.037	1	19.0483	0	20.0182	0	20.84	4	22.1692	6	23.1022	0	24.0583	3	25.0622	6
0.891667	0	1.89167	0	2.89167	0	3.89167	0	4.89167	0	5.89362	0	6.89565	0	7.89565	0	8.91282	0	9.91875	1	10.88	1	12.168	1	13.0168	2	14.1333	2	14.9833	1	15.91	0	16.9556	1	17.963	1	18.9517	0	20	2	21.16	4	21.8308	6	22.8978	0	24	5	24.9689	6
1.10833	0	2.10833	0	3.10833	0	4.10833	0	5.10833	0	6.09787	0	7.10435	0	8.10435	0	9.07692	0	10.0813	1	11.12	1	11.832	1	12.9832	2	13.8833	2	15.0167	1	16.09	0	17.0444	1	18.0222	1	19.0345	0	19.8696	2	20.86	4	22.1385	6	23.0933	0	24	6	25.0311	6
0.9	0	1.9	0	2.9	0	3.9	0	4.9	0	5.90213	0	6.90435	0	7.90435	0	8.92308	0	9.94583	1	10.9	1	12.152	1	13	4	14.1167	2	15.176	3	15.92	0	16.9778	1	17.9778	1	18.9655	0	20.1304	2	21.14	4	21.8615	6	22.9067	0			25	8
1.1	0	2.1	0	3.1	0	4.1	0	5.1	0	6.08936	0	7.09565	0	8.09565	0	9.06667	0	10.0542	1	11.1	1	11.848	1	12.8308	4	13.9	2	14.824	3	16.08	0	17.0222	1	18.0074	1	19.0207	0	19.8882	2	20.88	4	22.1077	6	23.0844	0			24.8533	8
0.908333	0	1.90833	0	2.90833	0	3.90833	0	4.90833	0	5.91064	0	6.91304	0	7.91304	0	8.93333	0	9.97292	1	10.92	1	12.136	1	13.1692	4	14.1	2	15.1592	3	15.93	0	17	2	17.9926	1	18.9793	0	20.1118	2	21.12	4	21.8923	6	22.9156	0			25.1467	8
1.09167	0	2.09167	0	3.09167	0	4.09167	0	5.09167	0	6.08085	0	7.08696	0	8.08696	0	9.05641	0	10.0271	1	11.08	1	11.864	1	12.8646	4	13.9167	2	14.8408	3	16.07	0	16.9684	2	18	3	19.0069	0	19.9068	2	20.9	4	22.0769	6	23.0756	0			24.8827	8
0.916667	0	1.91667	0	2.91667	0	3.91667	0	4.91667	0	5.91915	0	6.92174	0	7.92174	0	8.94359	0	10.05	2	10.94	1	12.12	1	13.1354	4	14.0833	2	15.1425	3	15.94	0	17.0316	2	17.8929	3	18.9931	0	20.0932	2	21.1	4	21.9231	6	22.9244	0			25.1173	8
1.08333	0	2.08333	0	3.08333	0	4.08333	0	5.08333	0	6.07234	0	7.07826	0	8.07826	0	9.04615	0	9.95	2	11.06	1	11.88	1	12.8985	4	13.9333	2	14.8575	3	16.06	0	17.1263	3	18.1071	3	19	2	19.9255	2	20.92	4	22.0462	6	23.0667	0			24.912	8
0.925	0	1.925	0	2.925	0	3.925	0	4.925	0	5.92766	0	6.93043	0	7.93043	0	8.95385	0	10.0167	2	10.96	1	12.104	1	13.1015	4	14.0667	2	15.1257	3	15.95	0	16.8737	3	17.9082	3	18.9	2	20.0745	2	21.08	4	21.9538	6	22.9333	0			25.088	8
1.075	0	2.075	0	3.075	0	4.075	0	5.075	0	6.06383	0	7.06957	0	8.06957	0	9.0359	0	9.98333	2	11.04	1	11.896	1	12.9323	4	13.95	2	14.8743	3	16.05	0	17.1033	3	18.0918	3	19.1	2	19.9441	2	20.94	4	22.0154	6	23.0578	0			24.9413	8
0.933333	0	1.93333	0	2.93333	0	3.93333	0	4.93333	0	5.93617	0	6.93913	0	7.93913	0	8.9641	0	10	3	10.98	1	12.088	1	13.0677	4	14.05	2	15.109	3	15.96	0	16.8967	3	17.9235	3	18.9143	2	20.0559	2	21.06	4	21.9846	6	22.9422	0			25.0587	8
1.06667	0	2.06667	0	3.06667	0	4.06667	0	5.06667	0	6.05532	0	7.06087	0	8.06087	0	9.02564	0	9.8375	3	11.02	1	11.912	1	12.9662	4	13.9667	2	14.891	3	16.04	0	17.0804	3	18.0765	3	19.0857	2	19.9627	2	20.96	4	22	8	23.0489	0			24.9707	8
0.941667	0	1.94167	0	2.94167	0	3.94167	0	4.94167	0	5.94468	0	6.94783	0	7.94783	0	8.97436	0	10.1625	3	11	2	12.072	1	13.0338	4	14.0333	2	15.0922	3	15.97	0	16.9196	3	17.9388	3	18.9286	2	20.0373	2	21.04	4	21.9	8	22.9511	0			25.0293	8
1.05833	0	2.05833	0	3.05833	0	4.05833	0	5.05833	0	6.04681	0	7.05217	0	8.05217	0	9.01538	0	9.86458	3	10.9333	2	11.928	1	13.1231	6	13.9833	2	14.9078	3	16.03	0	17.0574	3	18.0612	3	19.0714	2	19.9814	2	20.98	4	22.1	8	23.04	0			25	10
0.95	0	1.95	0	2.95	0	3.95	0	4.95	0	5.95319	0	6.95652	0	7.95652	0	8.98462	0	10.1354	3	11.0667	2	12.056	1	12.8769	6	14.0167	2	15.0754	3	15.98	0	16.9426	3	17.9541	3	18.9429	2	20.0186	2	21.02	4	21.9333	8	22.96	0			24.9333	10
1.05	0	2.05	0	3.05	0	4.05	0	5.05	0	6.0383	0	7.04348	0	8.04348	0	9.00513	0	9.89167	3	10.9556	2	11.944	1	13.0879	6	14	4	14.9246	3	16.02	0	17.0344	3	18.0459	3	19.0571	2	20	4	21	6	22.0667	8	23.0311	0			25.0667	10
0.958333	0	1.95833	0	2.95833	0	3.95833	0	4.95833	0	5.9617	0	6.96522	0	7.96522	0	8.99487	0	10.1083	3	11.0444	2	12.04	1	12.9121	6	13.944	4	15.0587	3	15.99	0	16.9656	3	17.9694	3	18.9571	2	19.9043	4	20.9143	6	21.9667	8	22.9689	0			24.9667	10
1.04167	0	2.04167	0	3.04167	0	4.04167	0	5.04167	0	6.02979	0	7.03478	0	8.03478	0	9	2	9.91875	3	10.9778	2	11.96	1	13.0527	6	14.056	4	14.9413	3	16.01	0	17.0115	3	18.0306	3	19.0429	2	20.0957	4	21.0857	6	22.0333	8	23.0222	0			25.0333	10
0.966667	0	1.96667	0	2.96667	0	3.96667	0	4.96667	0	5.97021	0	6.97391	0	7.97391	0	8.955	2	10.0813	3	11.0222	2	12.024	1	12.9473	6	13.9627	4	15.0419	3	16	2	16.9885	3	17.9847	3	18.9714	2	19.9235	4	20.9357	6	22.0286	10	22.9778	0			25	12
1.03333	0	2.03333	0	3.03333	0	4.03333	0	5.03333	0	6.02128	0	7.02609	0	8.02609	0	9.045	2	9.94583	3	11.0571	3	11.976	1	13.0176	6	14.0373	4	14.9581	3	15.9561	2	17	5	18.0153	3	19.0286	2	20.0765	4	21.0643	6	21.9714	10	23.0133	0			24.9333	12
0.975	0	1.975	0	2.975	0	3.975	0	4.975	0	5.97872	0	6.98261	0	7.98261	0	8.96625	2	10.0542	3	10.9429	3	12.008	1	12.9824	6	13.9813	4	15.0251	3	16.0439	2	16.9474	5	18.0429	5	18.9857	2	19.9426	4	20.9571	6	22	12	22.9867	0			25.0667	12
1.025	0	2.025	0	3.025	0	4.025	0	5.025	0	6.01277	0	7.01739	0	8.01739	0	9.03375	2	9.97292	3	11.0343	3	11.992	1	13	8	14.0187	4	14.9749	3	15.9671	2	17.0526	5	17.9571	5	19.0143	2	20.0574	4	21.0429	6	21.9286	12	23.0044	0			24.9667	12
0.983333	0	1.98333	0	2.98333	0	3.98333	0	4.98333	0	5.98723	0	6.9913	0	7.9913	0	8.9775	2	10.0271	3	10.9657	3	12.0308	2	12.9231	8	14.032	6	15.0084	3	16.0329	2	16.9737	5	18.0257	5	19.0267	4	19.9617	4	20.9786	6	22.0714	12	22.9956	0			25.0333	12
1.01667	0	2.01667	0	3.01667	0	4.01667	0	5.01667	0	6.00426	0	7.0087	0	8.0087	0	9.0225	2	10.025	4	11.0114	3	11.9692	2	13.0769	8	13.968	6	14.9916	3	15.978	2	17.0263	5	17.9743	5	18.9733	4	20.0383	4	21.0214	6	21.9643	12	23.0174	2			25.0533	14
0.991667	0	1.99167	0	2.99167	0	3.99167	0	4.99167	0	5.99574	0	7	2	8	2	8.98875	2	9.975	4	10.9886	3	12.0103	2	12.9615	8	14.0107	6	15	5	16.022	2	17	7	18.0086	5	19.0089	4	19.9809	4	21	10	22.0357	12	22.9826	2			24.9467	14
1.00833	0	2.00833	0	3.00833	0	4.00833	0	5.00833	0	6.00833	2	6.98723	2	7.98723	2	9.01125	2	10.025	5	11.019	4	11.9897	2	13.0385	8	13.9893	6	14.976	5	15.989	2	16.9684	7	17.9914	5	18.9911	4	20.0191	4	20.9714	10	22	14	23.0058	2			25.0178	14
1	2	2	2	3	2	4	2	5	4	5.99167	2	7.01277	2	8.01277	2	9	4	9.975	5	10.981	4	12	4	13	10	14	8	15.024	5	16.011	2	17.0316	7	18	6	19	6	20	6	21.0286	10	22	16	22.9942	2			24.9822	14
[truncated: 20 more columns]

## Sheet: bivalents
2n	42	42	42	42	42	42	42	40+2t	42	40	40+2t	42	42	42	41	42	41	41+1t	41+1t	42	42	42	42	42	42
Name	3BS-3	3BS-8	3BS-7	3BS-2	3BS-4	3BS-1	3BS-5	Dt3BL	CS	N3B	Dt3BS	3BL-2	3BL-8	3BL-1	3BL-9	3BL-10	3BL-7	F1CSx3BL	F1CSx3BS	N3AT3B	N3AT3D	N3BT3A	N3BT3D	N3DT3A	N3DT3B	CS+1	CS-1
Cell 1	20	21	21	20	21	21	21	21	20	20	21	20	21	21	20	21	20	20	19	21	20	18	19	21	21	22	20
Cell 2	21	21	21	21	21	21	21	21	21	20	18	20	21	20	20	21	20	20	19	19	21	20	20	19	19	22	20
Cell 3	21	21	21	21	20	21	21	21	21	20	18	18	21	18	18	21	19	21	19	21	21	21	19	21	21	22	20
Cell 4	21	21	20	21	21	20	21	21	21	20	17	20	21	18	19	21	19	21	20	21	19	19	19	21	19	22	20
Cell 5	21	21	21	21	21	21	21	21	21	20	18	20	21	21	19	20	19	21	17	19	21	20	19	21	21	22	20
Cell 6	21	21	21	21	21	21	21	21	21	20	21	19	20	20	16	21	20	21	21	21	21	19	19	21	21	22	20
Cell 7	21	21	21	21	21	21	21	21	21	20	17	19	21	21	18	20	20	21	20	21	21	21	19	21	21	22	20
Cell 8	21	21	21	21	21	21	21	21	21	20	20	20	21	21	20	21	20	21	20	21	21	18	21	21	21	22	20
Cell 9	21	21	21	21	21	21	21	21	21	20	19	20	21	20	19	20	19	21	21	21	21	18	21	21	20	22	20
Cell 10	21	21	21	21	21	21	21	21	21	19	18	18	21	20	20	21	20	21	20	21	20	21	19	21	21	22	20
Cell 11	21	20	21	21	21	21	21	21	21	20	19	20	21	21	19	20	20	21	20	21	19	21	20	17	19	22	20
Cell 12	21	21	21	21	21	21	21	21	21	20	20	18	21	20	19	21	20	21	20	19	21	21	21	19	21	22	20
Cell 13	21	21	21	21	21	21	21	21	21	20	19	19	21	21	20	21	20	21	21	21	21	21	21	21	21	22	20
Cell 14	21	20	21	21	21	21	21	21	21	20	19	20	21	19	20	21	20	21	21	21	21	21	19	20	19	22	20
Cell 15	21	21	21	21	21	21	21	21	21	19	18	21	21	20	20	18	19	21	20	21	19	19	19	21	21	22	20
Cell 16	21	21	21	21	21	21	21	21	21	20	21	20	21	21	20	21	19	21	19	21	18	18	20	21	21	22	20
Cell 17	21	21	21	21	21	21	21	21	21	19	19	20	21	20	20	20	20	21	19	21	21	21	19	21	21	22	20
Cell 18	21	21	21	21	21	21	21	21	21	20	20	21	21	21	19	21	19	21	20	21	21	21	21	21	19	22	20
Cell 19	21	21	21	21	21	21	21	21	21	19	15	20	21	19	20	21	20	21	19	21	19	21	20	19	19	22	20
Cell 20	21	21	21	21	21	21	21	21	21	20	15	20	21	20	20	19	19	21	19	21	21	21	19	21	19	22	20
Cell 21	21	21	21	21	21	21	21	21	21	20	17	21	20	19	20	20	20	21	21	21	21	18	20	19	19	22	20
Cell 22	21	21	21	21	21	21	21	21	21	20	20	17	21	19	18	19	20	21	21	19	19	18	21	21	21	22	20
Cell 23	21	21	21	21	21	21	21	21	21	20	18	18	21	21	20	21	20	21	19	19	21	19	20	21	19	22	20
Cell 24	21	21	21	21	21	21	21	21	21	20	15	20	20	20	19	21	20	21	20	19	21	19	19	21	19	22	20
Cell 25	21	21	21	21	21	21	21	21	21	20	18	20	21	20	20	20	20	21	21	19	19	19	19	21	19	22	20
Cell 26	21	21	21	21	21	21	21	21	21	20	18	21	21	21	19	20	20	21		19	21	20	19	21	21	22	20
Cell 27	21	21	21	21	21	21	21	21	21	19	15	21	20	19	19	19	19	21		19	21	18	19	18	19	22	20
Cell 28	21	21	21	21	21	21	21	21	21	20	19	19	20	21	19	20	19	21		21	19	19	18	21	21	22	20
Cell 29	21	21	21	21	21	21	21	21	21	20	16	21	21	21	20	21	19	21		21	21	19	20	21	21	22	20
Cell 30	21	21	21	21	21	21	21	21	21	19	15	20	21	20	20	21	19	21		21	20	18	21	19	21	22	20
Cell 31	21	21	21	21	21	21	21	21	21	20	17	20	21	20	20	21	18	21		19	19	19	19	21	19	22	20
Cell 32	21	20	21	21	21	21	21	21	21	19	13	20	21	20	20	20	20	21		20	21	18	19	21	20	22	20
Cell 33	21	21	21	21	21	21	21	21	21	20	17	20	21	21	20	21	18	21		21	20	21	19	21	21	22	20
Cell 34	21	21	21	21	21	21	21	21	21	20	18	21	21	20	18	20	20	20		21	19	18	20	19	19	22	20
Cell 35	21	21	21	21	21	21	21	21	21	20	18	19	21	20	19	21	20	21		21	19	19	19	19	21	22	20
Cell 36	21	21	21	21	21	21	21	21	21	20	19	20	21	21	18	21	19	21		19	19	19	19	21	19	22	20
Cell 37	21	21	21	21	21	21	21	21	21	19	14	21	21	20	20	21	20	21		21	19	21	21	19	21	22	20
Cell 38	21	21	21	21	21	21	21	21	21	20	20	20	20	19	19	21	18	21		21	19	19	21	21	19	22	20
Cell 39	21	21	21	21	21	21	21	21	21	20	17	21	21	20	19	19	19	20		21	20	18	20	19	21	22	20
Cell 40	21	21	21	21	21	21	21	21	21	20	16	20	21	21	20	20	19	21		21	19	20	19	21	21	22	20
Cell 41	21	21	20	21	21	21	21	21	21	20	18	20	21	21	19	20	19	21		19	19	19	20	21	21	22	20
Cell 42	21	21	21	21	21	21	21	21	21	20	18	19	21	19	20	21	19	21		21	21	18	19	19	21	22	20
Cell 43	21	21	21	21	21	21	21	21	21	19	17	21	20	21	19	21	19	21		21	21	19	21	19	21	22	20
Cell 44	21	21	21	21	21	21	19	21	21	19	19	21	21	20	20	21	19	21		21	21	19	21	21	21	22	20
Cell 45	21	21	20	21	21	21	21	21	21	20	18	20	21	21	19	20	19	21		21	20	19	18	21	21	22	20
Cell 46	21	21	21	21	21	21	21	21	21	20	18	20	21	20	20	21	20	21		21	21	19	20	19	21	22	20
Cell 47	21	21	21	21	21	21	21	21	21	19	19	21	21	21	19	21	19	21		19	21	21	19	21	19	22	20
Cell 48	21	21	21	21	21	21	21	21	21	20	19	21	21	21	20	19	20	21		21	21	19	19	19	21	22	20
Cell 49	21	21	21	21	21	21	21	20	21	20	19	20	20	21	20	20	19	21		21	21	20	21	19	21	22	20
Cell 50	21	21	21	21	21	21	21	20	21	20	19	19	20	20	20	21	20	21		19	21	21	21	21	19	1	-1
Mean	20.98	20.94	20.94	20.98	20.98	20.98	20.96	20.96	20.98	19.78	17.92	19.9	20.82	20.2	19.38	20.44	19.44	20.92	19.84	20.42	20.22	19.46	19.7	20.28	20.24	21.58	19.58

## Sheet: XLSTAT_20220323_171531_1_HID1
0	-0.333546	0	-0.882812	0	-0.585078	0	-1.04968	0	-0.645072	0	-1.06493	0	-1.06123	0	-1.4814	1	-0.184218	0	-0.528075	1	0.263879	0	-0.108176	2	1.71075	2	2.00835	2	0.774309	1	0.405667	1	0.970194	2	1.72695	0	0.633173	2	2.06206	4	3.272	4	5.39822	1	0.117364	-1.79769e+308	0.333662	5	4.01797
0	0.122786	0	0.0743964	0	0.0481435	0	0.00107077	0	-0.152768	0	-0.10682	0	-0.0970315	0	-0.264682	1	0.631911	1	0.441475	2	2.07635	1	0.727551	2	2.60096	2	2.6465	2	1.5562	2	1.9789	2	2.04452	3	2.89551	3	2.60305	3	3.28467	4	4.11511	6	6.17272	1	0.973895	-1.79769e+308	2.90936	5	4.8935
0	0.122786	0	0.0743964	0	0.0481435	0	0.00107077	1	0.961709	0	-0.10682	0	-0.0970315	0	-0.264682	1	0.631911	1	0.441475	2	2.07635	1	0.727551	3	3.12634	3	3.16167	3	2.99482	2	1.9789	2	2.04452	3	2.89551	3	2.60305	3	3.28467	4	4.11511	7	7.07603	1	0.973895	-1.79769e+308	2.90936	6	6.0499
1	1.05063	0	0.0743964	1	1.07891	0	0.00107077	1	0.961709	0	-0.10682	0	-0.0970315	0	-0.264682	2	2.01917	2	2.08952	2	2.07635	1	0.727551	4	4.05918	3	3.16167	3	2.99482	2	1.9789	2	2.04452	3	2.89551	3	2.60305	3	3.28467	5	5.14893	7	7.07603	1	0.973895	-1.79769e+308	2.90936	6	6.0499
1	1.05063	0	0.0743964	1	1.07891	0	0.00107077	1	0.961709	0	-0.10682	0	-0.0970315	0	-0.264682	2	2.01917	2	2.08952	2	2.07635	2	2.08702	4	4.05918	4	3.86672	3	2.99482	2	1.9789	3	3.08383	3	2.89551	3	2.60305	3	3.28467	5	5.14893	7	7.07603	1	0.973895	-1.79769e+308	2.90936	6	6.0499
1	1.05063	0	0.0743964	1	1.07891	0	0.00107077	1	0.961709	0	-0.10682	0	-0.0970315	0	-0.264682	2	2.01917	2	2.08952	2	2.07635	2	2.08702	4	4.05918	4	3.86672	3	2.99482	2	1.9789	3	3.08383	4	3.97525	3	2.60305	3	3.28467	5	5.14893	7	7.07603	1	0.973895	-1.79769e+308	2.90936	6	6.0499
1	1.05063	0	0.0743964	1	1.07891	1	1.25634	1	0.961709	1	1.11329	0	-0.0970315	0	-0.264682	2	2.01917	2	2.08952	2	2.07635	2	2.08702	4	4.05918	4	3.86672	3	2.99482	2	1.9789	3	3.08383	4	3.97525	3	2.60305	4	4.19908	5	5.14893	8	7.93604	1	0.973895	-1.79769e+308	2.90936	6	6.0499
1	1.05063	0	0.0743964	1	1.07891	1	1.25634	1	0.961709	1	1.11329	0	-0.0970315	1	1.07351	2	2.01917	2	2.08952	2	2.07635	2	2.08702	4	4.05918	4	3.86672	3	2.99482	2	1.9789	3	3.08383	4	3.97525	3	2.60305	4	4.19908	5	5.14893	8	7.93604	2	2.15217	-1.79769e+308	2.90936	7	7.0725
1	1.05063	1	1.15099	1	1.07891	1	1.25634	1	0.961709	1	1.11329	1	1.1385	1	1.07351	2	2.01917	2	2.08952	2	2.07635	2	2.08702	5	5.22692	4	3.86672	3	2.99482	2	1.9789	3	3.08383	4	3.97525	3	2.60305	4	4.19908	5	5.14893	8	7.93604	2	2.15217	-1.79769e+308	2.90936	7	7.0725
1	1.05063	1	1.15099	1	1.07891	1	1.25634	1	0.961709	1	1.11329	1	1.1385	1	1.07351	2	2.01917	2	2.08952	2	2.07635	2	2.08702	5	5.22692	5	4.93379	3	2.99482	2	1.9789	3	3.08383	4	3.97525	3	2.60305	4	4.19908	5	5.14893	8	7.93604	2	2.15217	-1.79769e+308	2.90936	7	7.0725
1	1.05063	1	1.15099	1	1.07891	1	1.25634	1	0.961709	1	1.11329	1	1.1385	1	1.07351	2	2.01917	2	2.08952	3	3.10354	2	2.08702	5	5.22692	5	4.93379	3	2.99482	3	3.26178	4	4.0213	4	3.97525	3	2.60305	4	4.19908	6	6.11591	9	8.72164	2	2.15217	-1.79769e+308	2.90936	7	7.0725
1	1.05063	1	1.15099	1	1.07891	1	1.25634	1	0.961709	1	1.11329	1	1.1385	1	1.07351	2	2.01917	2	2.08952	3	3.10354	2	2.08702	5	5.22692	5	4.93379	4	4.19512	3	3.26178	4	4.0213	4	3.97525	4	4.31147	5	4.87758	6	6.11591	9	8.72164	2	2.15217	-1.79769e+308	2.90936	8	7.98132
1	1.05063	1	1.15099	1	1.07891	1	1.25634	1	0.961709	1	1.11329	1	1.1385	1	1.07351	2	2.01917	2	2.08952	3	3.10354	2	2.08702	5	5.22692	5	4.93379	4	4.19512	3	3.26178	4	4.0213	5	5.1407	4	4.31147	5	4.87758	6	6.11591	9	8.72164	2	2.15217	2	2.90936	8	7.98132
1	1.05063	1	1.15099	1	1.07891	1	1.25634	1	0.961709	1	1.11329	1	1.1385	1	1.07351	2	2.01917	2	2.08952	4	3.92462	2	2.08702	5	5.22692	5	4.93379	4	4.19512	3	3.26178	4	4.0213	5	5.1407	4	4.31147	5	4.87758	6	6.11591	9	8.72164	2	2.15217	2	2.90936	8	7.98132
1	1.05063	1	1.15099	1	1.07891	1	1.25634	1	0.961709	1	1.11329	1	1.1385	1	1.07351	2	2.01917	2	2.08952	4	3.92462	2	2.08702	5	5.22692	5	4.93379	4	4.19512	3	3.26178	4	4.0213	5	5.1407	4	4.31147	5	4.87758	6	6.11591	9	8.72164	2	2.15217	2	2.90936	8	7.98132
1	1.05063	1	1.15099	2	2.01827	1	1.25634	2	2.17766	1	1.11329	1	1.1385	1	1.07351	2	2.01917	2	2.08952	4	3.92462	2	2.08702	6	5.95132	5	4.93379	4	4.19512	3	3.26178	4	4.0213	5	5.1407	4	4.31147	5	4.87758	6	6.11591	9	8.72164	2	2.15217	2	2.90936	8	7.98132
1	1.05063	1	1.15099	2	2.01827	1	1.25634	2	2.17766	1	1.11329	1	1.1385	1	1.07351	3	3.21581	3	3.40888	4	3.92462	2	2.08702	6	5.95132	5	4.93379	4	4.19512	3	3.26178	4	4.0213	5	5.1407	4	4.31147	5	4.87758	6	6.11591	9	8.72164	2	2.15217	3	2.90936	8	7.98132
1	1.05063	1	1.15099	2	2.01827	1	1.25634	2	2.17766	1	1.11329	1	1.1385	1	1.07351	3	3.21581	3	3.40888	4	3.92462	2	2.08702	6	5.95132	5	4.93379	5	5.20659	3	3.26178	4	4.0213	5	5.1407	4	4.31147	5	4.87758	6	6.11591	10	9.78861	2	2.15217	3	2.90936	8	7.98132
1	1.05063	1	1.15099	2	2.01827	1	1.25634	2	2.17766	1	1.11329	1	1.1385	1	1.07351	3	3.21581	3	3.40888	4	3.92462	2	2.08702	7	6.9392	5	4.93379	5	5.20659	3	3.26178	5	4.9775	5	5.1407	4	4.31147	6	5.90727	7	7.05128	10	9.78861	2	2.15217	3	2.90936	8	7.98132
1	1.05063	1	1.15099	2	2.01827	1	1.25634	2	2.17766	1	1.11329	1	1.1385	1	1.07351	3	3.21581	3	3.40888	4	3.92462	2	2.08702	7	6.9392	5	4.93379	5	5.20659	3	3.26178	5	4.9775	5	5.1407	4	4.31147	6	5.90727	7	7.05128	10	9.78861	2	2.15217	3	2.90936	9	9.2798
1	1.05063	1	1.15099	2	2.01827	1	1.25634	2	2.17766	1	1.11329	1	1.1385	1	1.07351	3	3.21581	3	3.40888	4	3.92462	2	2.08702	7	6.9392	5	4.93379	5	5.20659	3	3.26178	5	4.9775	5	5.1407	4	4.31147	6	5.90727	7	7.05128	10	9.78861	2	2.15217	3	2.90936	9	9.2798
2	2.03501	1	1.15099	2	2.01827	2	2.10677	2	2.17766	1	1.11329	1	1.1385	1	1.07351	3	3.21581	3	3.40888	4	3.92462	3	3.26829	7	6.9392	5	4.93379	5	5.20659	4	4.1	5	4.9775	5	5.1407	4	4.31147	6	5.90727	7	7.05128	10	9.78861	2	2.15217	3	2.90936	9	9.2798
2	2.03501	1	1.15099	2	2.01827	2	2.10677	2	2.17766	1	1.11329	1	1.1385	2	2.32177	3	3.21581	3	3.40888	4	3.92462	3	3.26829	7	6.9392	6	6.15237	5	5.20659	4	4.1	5	4.9775	5	5.1407	4	4.31147	6	5.90727	7	7.05128	10	9.78861	2	2.15217	3	2.90936	9	9.2798
2	2.03501	1	1.15099	2	2.01827	2	2.10677	2	2.17766	2	2.18756	1	1.1385	2	2.32177	3	3.21581	3	3.40888	4	3.92462	3	3.26829	7	6.9392	6	6.15237	5	5.20659	4	4.1	5	4.9775	5	5.1407	4	4.31147	6	5.90727	7	7.05128	10	9.78861	2	2.15217	3	2.90936	9	9.2798
2	2.03501	1	1.15099	2	2.01827	2	2.10677	2	2.17766	2	2.18756	1	1.1385	2	2.32177	3	3.21581	4	4.17306	4	3.92462	3	3.26829	7	6.9392	6	6.15237	5	5.20659	4	4.1	5	4.9775	5	5.1407	4	4.31147	6	5.90727	7	7.05128	10	9.78861	2	2.15217	4	2.90936	9	9.2798
2	2.03501	1	1.15099	2	2.01827	2	2.10677	2	2.17766	2	2.18756	1	1.1385	2	2.32177	3	3.21581	4	4.17306	5	5.22361	3	3.26829	7	6.9392	6	6.15237	5	5.20659	4	4.1	5	4.9775	5	5.1407	5	5.3919	6	5.90727	7	7.05128	10	9.78861	2	2.15217	4	4.33338	9	9.2798
2	2.03501	2	2.0224	3	3.08596	2	2.10677	2	2.17766	2	2.18756	1	1.1385	2	2.32177	4	4.22335	4	4.17306	5	5.22361	3	3.26829	7	6.9392	6	6.15237	5	5.20659	4	4.1	5	4.9775	6	6.25288	5	5.3919	6	5.90727	7	7.05128	10	9.78861	2	2.15217	4	4.33338	9	9.2798
2	2.03501	2	2.0224	3	3.08596	3	2.87818	2	2.17766	2	2.18756	1	1.1385	2	2.32177	4	4.22335	4	4.17306	5	5.22361	3	3.26829	7	6.9392	6	6.15237	5	5.20659	4	4.1	5	4.9775	6	6.25288	5	5.3919	6	5.90727	7	7.05128	10	9.78861	2	2.15217	4	4.33338	9	9.2798
2	2.03501	2	2.0224	3	3.08596	3	2.87818	2	2.17766	2	2.18756	1	1.1385	2	2.32177	4	4.22335	4	4.17306	5	5.22361	3	3.26829	7	6.9392	6	6.15237	5	5.20659	4	4.1	5	4.9775	6	6.25288	5	5.3919	6	5.90727	7	7.05128	10	9.78861	2	2.15217	5	4.33338	9	9.2798
2	2.03501	2	2.0224	3	3.08596	3	2.87818	2	2.17766	2	2.18756	1	1.1385	2	2.32177	4	4.22335	4	4.17306	5	5.22361	3	3.26829	7	6.9392	6	6.15237	6	6.28956	5	4.93822	6	6.06156	6	6.25288	5	5.3919	6	5.90727	7	7.05128	11	11.3161	2	2.15217	5	4.87619	9	9.2798
2	2.03501	2	2.0224	3	3.08596	3	2.87818	2	2.17766	2	2.18756	1	1.1385	2	2.32177	4	4.22335	4	4.17306	5	5.22361	3	3.26829	7	6.9392	6	6.15237	6	6.28956	5	4.93822	6	6.06156	6	6.25288	5	5.3919	6	5.90727	8	8.01276	11	11.3161	3	3.08663	6	4.87619	9	9.2798
2	2.03501	2	2.0224	3	3.08596	3	2.87818	2	2.17766	2	2.18756	2	2.19404	2	2.32177	4	4.22335	5	4.91928	5	5.22361	3	3.26829	8	8.05079	6	6.15237	6	6.28956	5	4.93822	6	6.06156	6	6.25288	5	5.3919	6	5.90727	8	8.01276	11	11.3161	3	3.08663	6	4.87619	9	9.2798
2	2.03501	2	2.0224	3	3.08596	3	2.87818	3	3.09664	2	2.18756	2	2.19404	2	2.32177	4	4.22335	5	4.91928	5	5.22361	3	3.26829	8	8.05079	6	6.15237	6	6.28956	5	4.93822	6	6.06156	6	6.25288	6	6.08525	6	5.90727	8	8.01276	11	11.3161	3	3.08663	6	4.87619	10	10.3175
2	2.03501	2	2.0224	3	3.08596	3	2.87818	3	3.09664	2	2.18756	2	2.19404	2	2.32177	4	4.22335	5	4.91928	5	5.22361	4	3.97114	8	8.05079	6	6.15237	6	6.28956	5	4.93822	6	6.06156	6	6.25288	6	6.08525	6	5.90727	8	8.01276	11	11.3161	3	3.08663	6	4.87619	10	10.3175
2	2.03501	2	2.0224	3	3.08596	3	2.87818	3	3.09664	2	2.18756	2	2.19404	2	2.32177	4	4.22335	5	4.91928	5	5.22361	4	3.97114	8	8.05079	6	6.15237	6	6.28956	5	4.93822	6	6.06156	6	6.25288	6	6.08525	7	7.08733	8	8.01276	11	11.3161	3	3.08663	7	4.87619	10	10.3175
2	2.03501	2	2.0224	3	3.08596	3	2.87818	3	3.09664	2	2.18756	2	2.19404	2	2.32177	4	4.22335	5	4.91928	5	5.22361	4	3.97114	8	8.05079	6	6.15237	6	6.28956	5	4.93822	6	6.06156	6	6.25288	6	6.08525	7	7.08733	8	8.01276	11	11.3161	3	3.08663	7	4.87619	10	10.3175
2	2.03501	2	2.0224	3	3.08596	3	2.87818	3	3.09664	3	3.00947	2	2.19404	2	2.32177	4	4.22335	5	4.91928	5	5.22361	4	3.97114	9	8.93651	7	7.18821	6	6.28956	5	4.93822	6	6.06156	7	6.96561	6	6.08525	7	7.08733	8	8.01276	11	11.3161	3	3.08663	8	4.87619	11	10.9562
2	2.03501	3	2.80092	3	3.08596	3	2.87818	3	3.09664	3	3.00947	2	2.19404	3	3.33286	4	4.22335	5	4.91928	5	5.22361	4	3.97114	9	8.93651	7	7.18821	7	7.03789	5	4.93822	6	6.06156	7	6.96561	6	6.08525	7	7.08733	8	8.01276	11	11.3161	3	3.08663			11	10.9562
2	2.03501	3	2.80092	3	3.08596	3	2.87818	3	3.09664	3	3.00947	2	2.19404	3	3.33286	4	4.22335	6	5.85096	5	5.22361	4	3.97114	9	8.93651	7	7.18821	7	7.03789	5	4.93822	6	6.06156	7	6.96561	7	6.78829	7	7.08733	8	8.01276	11	11.3161	3	3.08663			11	10.9562
2	2.03501	3	2.80092	3	3.08596	3	2.87818	3	3.09664	3	3.00947	2	2.19404	3	3.33286	5	5.24892	6	5.85096	6	6.35581	5	4.6449	9	8.93651	7	7.18821	7	7.03789	5	4.93822	6	6.06156	7	6.96561	7	6.78829	7	7.08733	9	8.88475	11	11.3161	4	3.74099			11	10.9562
3	2.96201	3	2.80092	3	3.08596	3	2.87818	3	3.09664	3	3.00947	2	2.19404	3	3.33286	5	5.24892	6	5.85096	6	6.35581	5	4.6449	9	8.93651	7	7.18821	7	7.03789	6	5.91268	7	7.06529	8	7.74515	7	6.78829	7	7.08733	9	8.88475	11	11.3161	4	3.74099			11	10.9562
3	2.96201	3	2.80092	3	3.08596	4	3.82674	4	3.92683	3	3.00947	2	2.19404	3	3.33286	5	5.24892	6	5.85096	6	6.35581	5	4.6449	9	8.93651	7	7.18821	8	7.78874	6	5.91268	7	7.06529	8	7.74515	7	6.78829	7	7.08733	9	8.88475	11	11.3161	4	3.74099			12	11.755
3	2.96201	3	2.80092	3	3.08596	4	3.82674	4	3.92683	3	3.00947	3	2.8273	3	3.33286	5	5.24892	6	5.85096	6	6.35581	5	4.6449	9	8.93651	7	7.18821	8	7.78874	6	5.91268	7	7.06529	8	7.74515	7	6.78829	7	7.08733	9	8.88475	11	11.3161	4	3.74099			12	11.755
3	2.96201	3	2.80092	3	3.08596	4	3.82674	4	3.92683	3	3.00947	3	2.8273	3	3.33286	5	5.24892	6	5.85096	6	6.35581	5	4.6449	10	10.0607	8	7.80042	8	7.78874	6	5.91268	7	7.06529	8	7.74515	8	7.72551	8	7.99455	9	8.88475	11	11.3161	4	3.74099			12	11.755
3	2.96201	3	2.80092	3	3.08596	4	3.82674	4	3.92683	4	3.7512	3	2.8273	4	3.85201	5	5.24892	6	5.85096	7	6.85993	5	4.6449	10	10.0607	8	7.80042	8	7.78874	6	5.91268	7	7.06529	8	7.74515	8	7.72551	8	7.99455	9	8.88475	12	12.53	4	3.74099			12	11.755
3	2.96201	3	2.80092	4	4.1494	4	3.82674	4	3.92683	4	3.7512	3	2.8273	5	4.24488	7	6.04593	7	6.72107	8	7.3458	5	4.6449	10	10.0607	9	8.47644	8	7.78874	6	5.91268	8	8.04925	8	7.74515	8	7.72551	8	7.99455	10	9.70811	13	13.0553	4	3.74099			13	12.6738
3	2.96201	3	2.80092	4	4.1494	5	4.57356	4	3.92683	4	3.7512	4	3.36334	5	4.24488	7	6.04593	7	6.72107	8	7.3458	6	5.51245	10	10.0607	9	8.47644	9	8.48284	7	6.67061	8	8.04925	8	7.74515	8	7.72551	8	7.99455	10	9.70811	13	13.0553	4	3.74099			13	12.6738
3	2.96201	4	3.61291	5	4.44757	5	4.57356	4	3.92683	4	3.7512	4	3.36334	5	4.24488	7	6.04593	8	7.39853	8	7.3458	6	5.51245	11	10.8737	9	8.47644	10	9.05307	7	6.67061	8	8.04925	9	8.60972	8	7.72551	9	8.75882	10	9.70811	13	13.0553	5	4.43457			13	12.6738
3	2.96201	4	3.61291	6	4.73614	5	4.57356	5	4.71277	5	4.32928	4	3.36334	6	4.8222	8	6.67405	8	7.39853	9	8.0598	6	5.51245	12	11.399	9	8.47644	10	9.05307	8	7.17256	8	8.04925	10	9.00437	10	8.70514	9	8.75882	11	10.357	15	13.8273	5	4.43457			15	13.5465
5	3.85355	4	4.16281	6	5.22508	5	5.40968	7	5.20507	6	4.82493	5	4.02123	7	5.4014	8	7.30422	9	8.36807	10	8.77612	6	6.34818	13	12.2893	10	9.59165	11	10.0657	8	7.79433	11	9.26981	10	9.67305	10	9.44683	10	9.57794	11	11.008	16	14.6018	5	4.96264			15	14.422
[truncated: 20 more columns]

[truncated: 17 more sheets: XLSTAT_20220323_171531_1_HID, XLSTAT_20220323_171531_1_HID_HI, XLSTAT_20220323_163323_1_HID1, XLSTAT_20220323_163323_1_HID, XLSTAT_20220323_163323_1_HID_HI, rods, rings, XLSTAT_20220324_112135_1_HID1, XLSTAT_20220324_112135_1_HID, XLSTAT_20220324_112135_1_HID_HI, XLSTAT_20220324_084727_1_HID1, XLSTAT_20220324_084727_1_HID, XLSTAT_20220324_084727_1_HID_HI, multivalents, XLSTAT_20220324_154017_1_HID1, XLSTAT_20220324_154017_1_HID, XLSTAT_20220324_154017_1_HID_HI]
