# Supplementary material for: Location and Identification on Chromosome 3B of Bread Wheat of Genes Affecting Chiasma Number
Source: Plants (Basel). 2022 Aug 31;11(17):2281. doi: 10.3390/plants11172281 (PMC9460588; doi:10.3390/plants11172281)
Supplement: Supplementary file 1 [file plants-11-02281-s001.zip › Tab-S2-Darrier-et-al-2022-Plants.xlsx]

## Sheet: chiasma
	Statistiques descriptives :
	Line	Observations	# missing data	Minimum	Maximum	Mean	Std dev.
	3BS-3	50	0	36	42	39.64	1.3211
	3BS-8	50	0	35	42	39.92	1.62682
	3BS-7	50	0	37	42	40.4	1.21218
	3BS-2	50	0	38	42	40.32	1.20272
	3BS-4	50	0	37	42	39.78	1.52917
	3BS-1	50	0	37	42	40.2	0.968904
	3BS-5	50	0	35	42	39.64	1.49503
	Dt3BL	50	0	36	41	39.44	1.32727
	CS	50	0	38	42	40.98	1.11557
	N3B	50	0	30	40	35.22	1.99274
	Dt3BS	50	0	18	31	25.84	2.94411
	3BL-2	50	0	27	38	34	2.48259
	3BL-8	50	0	34	41	37.54	1.84291
	3BL-1	50	0	32	40	36.8	2.1571
	3BL-9	50	0	27	37	33.1	2.38405
	3BL-10	50	0	30	40	35.9	2.50102
	3BL-7	50	0	27	38	33.46	2.57309
	F1CSx3BL	50	0	37	41	39.3	1.09265
	F1CSx3BS	50	25	33	40	36.44	1.89473
	N3AT3B	50	0	33	42	38.44	2.34877
	N3AT3D	50	0	33	42	38.82	2.08679
	N3BT3A	50	0	32	41	36.74	1.97753
	N3BT3D	50	0	34	41	37.32	1.91066
	N3DT3A	50	0	36	42	39.94	1.55721
	N3DT3B	50	0	36	42	39.82	1.48035
	CS+1	50	0	39	43	41.98	1.11557
	CS-1	50	0	37	41	39.98	1.11557
	Interpretation of the Shapiro-Wilk tests:
	H0: The data from the sample follow a Normal distribution
	Ha: The data from the sample do not follow a Normal law
	If p-value < 0,05, then H0 is rejected and Ha retained.
	Test de Shapiro-Wilk (3BS-3) :
	W	0.896939
	p-value (bilatérale)	0.000381312		The data from the sample do not follow a Normal law
	alpha	0.05
	Test de Shapiro-Wilk (3BS-8) :
	W	0.899892
	p-value (bilatérale)	0.000476545		The data from the sample do not follow a Normal law
	alpha	0.05
	Test de Shapiro-Wilk (3BS-7) :
	W	0.891482
	p-value (bilatérale)	0.000254437		The data from the sample do not follow a Normal law
	alpha	0.05
	Test de Shapiro-Wilk (3BS-2) :
	W	0.897481
	p-value (bilatérale)	0.000397165		The data from the sample do not follow a Normal law
	alpha	0.05
	Test de Shapiro-Wilk (3BS-4) :
	W	0.910342
	p-value (bilatérale)	0.00107424		The data from the sample do not follow a Normal law
	alpha	0.05
	Test de Shapiro-Wilk (3BS-1) :
	W	0.883673
	p-value (bilatérale)	0.000144907		The data from the sample do not follow a Normal law
	alpha	0.05
	Test de Shapiro-Wilk (3BS-5) :
	W	0.873999
	p-value (bilatérale)	7.39387e-05		The data from the sample do not follow a Normal law
	alpha	0.05
	Test de Shapiro-Wilk (Dt3BL) :
	W	0.891559
	p-value (bilatérale)	0.000255878		The data from the sample do not follow a Normal law
	alpha	0.05
	Test de Shapiro-Wilk (CS) :
	W	0.817424
	p-value (bilatérale)	2.26402e-06		The data from the sample do not follow a Normal law
	alpha	0.05
	Test de Shapiro-Wilk (N3B) :
	W	0.954713
	p-value (bilatérale)	0.0534453		The data from the sample follow a Normal law
	alpha	0.05
	Test de Shapiro-Wilk (Dt3BS) :
	W	0.93901
	p-value (bilatérale)	0.0123135		The data from the sample do not follow a Normal law
	alpha	0.05
	Test de Shapiro-Wilk (3BL-2) :
	W	0.930888
	p-value (bilatérale)	0.00597144		The data from the sample do not follow a Normal law
	alpha	0.05
	Test de Shapiro-Wilk (3BL-8) :
	W	0.946645
	p-value (bilatérale)	0.024883		The data from the sample do not follow a Normal law
	alpha	0.05
	Test de Shapiro-Wilk (3BL-1) :
	W	0.939196
	p-value (bilatérale)	0.0125224		The data from the sample do not follow a Normal law
	alpha	0.05
	Test de Shapiro-Wilk (3BL-9) :
	W	0.949386
	p-value (bilatérale)	0.0321929		The data from the sample do not follow a Normal law
	alpha	0.05
	Test de Shapiro-Wilk (3BL-10) :
	W	0.945228
	p-value (bilatérale)	0.0218012		The data from the sample do not follow a Normal law
	alpha	0.05
	Test de Shapiro-Wilk (3BL-7) :
	W	0.932124
	p-value (bilatérale)	0.00665555		The data from the sample do not follow a Normal law
	alpha	0.05
	Test de Shapiro-Wilk (F1CSx3BL) :
	W	0.887049
	p-value (bilatérale)	0.000184422		The data from the sample do not follow a Normal law
	alpha	0.05
	Test de Shapiro-Wilk (F1CSx3BS) :
	W	0.959312
	p-value (bilatérale)	0.40094		The data from the sample follow a Normal law
	alpha	0.05
	Test de Shapiro-Wilk (N3AT3B) :
	W	0.950972
	p-value (bilatérale)	0.037404		The data from the sample do not follow a Normal law
	alpha	0.05
	Test de Shapiro-Wilk (N3AT3D) :
	W	0.912224
	p-value (bilatérale)	0.00124875		The data from the sample do not follow a Normal law
	alpha	0.05
	Test de Shapiro-Wilk (N3BT3A) :
	W	0.958747
	p-value (bilatérale)	0.078771		The data from the sample follow a Normal law
	alpha	0.05
	Test de Shapiro-Wilk (N3BT3D) :
	W	0.945626
	p-value (bilatérale)	0.0226234		The data from the sample do not follow a Normal law
	alpha	0.05
	Test de Shapiro-Wilk (N3DT3A) :
	W	0.906387
	p-value (bilatérale)	0.000786236		The data from the sample do not follow a Normal law
	alpha	0.05
	Test de Shapiro-Wilk (N3DT3B) :
	W	0.936322
	p-value (bilatérale)	0.00966251		The data from the sample do not follow a Normal law
	alpha	0.05
	Test de Shapiro-Wilk (CS+1) :
	W	0.817424
	p-value (bilatérale)	2.26402e-06		The data from the sample do not follow a Normal law
	alpha	0.05
	Test de Shapiro-Wilk (CS-1) :
	W	0.817424
	p-value (bilatérale)	2.26402e-06		The data from the sample do not follow a Normal law
	alpha	0.05
	Summary:
	Variable\Test	Shapiro-Wilk
	3BS-3	0.000381312
	3BS-8	0.000476545
	3BS-7	0.000254437
	3BS-2	0.000397165
	3BS-4	0.00107424
	3BS-1	0.000144907
	3BS-5	7.39387e-05
	Dt3BL	0.000255878
	CS	2.26402e-06
	N3B	0.0534453
	Dt3BS	0.0123135
	3BL-2	0.00597144
	3BL-8	0.024883
	3BL-1	0.0125224
	3BL-9	0.0321929
	3BL-10	0.0218012
	3BL-7	0.00665555
	F1CSx3BL	0.000184422
	F1CSx3BS	0.40094
	N3AT3B	0.037404
	N3AT3D	0.00124875
	N3BT3A	0.078771
	N3BT3D	0.0226234
	N3DT3A	0.000786236
	N3DT3B	0.00966251
	CS+1	2.26402e-06
	CS-1	2.26402e-06

## Sheet: univalents
	Statistiques descriptives :
	Line	Observations	# missing data	Minimum	Maximum	Mean	Std dev.
	3BS-3	50	0	0	2	0.04	0.282843
	3BS-8	50	0	0	2	0.12	0.479796
	3BS-7	50	0	0	2	0.12	0.479796
	3BS-2	50	0	0	2	0.04	0.282843
	3BS-4	50	0	0	2	0.04	0.282843
	3BS-1	50	0	0	2	0.04	0.282843
	3BS-5	50	0	0	4	0.08	0.565685
	Dt3BL	50	0	0	2	0.08	0.395897
	CS	50	0	0	2	0.04	0.282843
	N3B	50	0	0	2	0.44	0.836904
	Dt3BS	50	0	0	16	6.16	3.61042
	3BL-2	50	0	0	8	2.2	1.90595
	3BL-8	50	0	0	2	0.36	0.776176
	3BL-1	50	0	0	4	1.22	1.1119
	3BL-9	50	0	1	6	2.18	1.50767
	3BL-10	50	0	0	6	1.04	1.47025
	3BL-7	50	0	1	5	2.12	1.22291
	F1CSx3BL	50	0	0	2	0.16	0.548095
	F1CSx3BS	50	25	0	6	2	1.47196
	N3AT3B	50	0	0	2	0.04	0.282843
	N3AT3D	50	0	0	2	0.28	0.70102
	N3BT3A	50	0	0	4	0.88	1.13641
	N3BT3D	50	0	0	2	0.52	0.886175
	N3DT3A	50	0	0	2	0.08	0.395897
	N3DT3B	50	0	0	2	0.08	0.395897
	Interpretation of the Shapiro-Wilk tests:
	H0: The data from the sample follow a Normal distribution
	Ha: The data from the sample do not follow a Normal law
	If p-value < 0,05, then H0 is rejected and Ha retained.
	Test de Shapiro-Wilk (3BS-3) :
	W	0.125428
	p-value (bilatérale)	1.12741e-15		The data from the sample do not follow a Normal law
	alpha	0.05
	Test de Shapiro-Wilk (3BS-8) :
	W	0.254755
	p-value (bilatérale)	1.65996e-14		The data from the sample do not follow a Normal law
	alpha	0.05
	Test de Shapiro-Wilk (3BS-7) :
	W	0.254755
	p-value (bilatérale)	1.65996e-14		The data from the sample do not follow a Normal law
	alpha	0.05
	Test de Shapiro-Wilk (3BS-2) :
	W	0.125428
	p-value (bilatérale)	1.12741e-15		The data from the sample do not follow a Normal law
	alpha	0.05
	Test de Shapiro-Wilk (3BS-4) :
	W	0.125428
	p-value (bilatérale)	1.12741e-15		The data from the sample do not follow a Normal law
	alpha	0.05
	Test de Shapiro-Wilk (3BS-1) :
	W	0.125428
	p-value (bilatérale)	1.12741e-15		The data from the sample do not follow a Normal law
	alpha	0.05
	Test de Shapiro-Wilk (3BS-5) :
	W	0.125428
	p-value (bilatérale)	1.12741e-15		The data from the sample do not follow a Normal law
	alpha	0.05
	Test de Shapiro-Wilk (Dt3BL) :
	W	0.19816
	p-value (bilatérale)	4.92054e-15		The data from the sample do not follow a Normal law
	alpha	0.05
	Test de Shapiro-Wilk (CS) :
	W	0.125428
	p-value (bilatérale)	1.12741e-15		The data from the sample do not follow a Normal law
	alpha	0.05
	Test de Shapiro-Wilk (N3B) :
	W	0.511323
	p-value (bilatérale)	1.15306e-11		The data from the sample do not follow a Normal law
	alpha	0.05
	Test de Shapiro-Wilk (Dt3BS) :
	W	0.93683
	p-value (bilatérale)	0.0101135		The data from the sample do not follow a Normal law
	alpha	0.05
	Test de Shapiro-Wilk (3BL-2) :
	W	0.832821
	p-value (bilatérale)	5.47127e-06		The data from the sample do not follow a Normal law
	alpha	0.05
	Test de Shapiro-Wilk (3BL-8) :
	W	0.467097
	p-value (bilatérale)	3.21089e-12		The data from the sample do not follow a Normal law
	alpha	0.05
	Test de Shapiro-Wilk (3BL-1) :
	W	0.850685
	p-value (bilatérale)	1.61466e-05		The data from the sample do not follow a Normal law
	alpha	0.05
	Test de Shapiro-Wilk (3BL-9) :
	W	0.740364
	p-value (bilatérale)	4.73854e-08		The data from the sample do not follow a Normal law
	alpha	0.05
	Test de Shapiro-Wilk (3BL-10) :
	W	0.707007
	p-value (bilatérale)	1.10792e-08		The data from the sample do not follow a Normal law
	alpha	0.05
	Test de Shapiro-Wilk (3BL-7) :
	W	0.734797
	p-value (bilatérale)	3.6889e-08		The data from the sample do not follow a Normal law
	alpha	0.05
	Test de Shapiro-Wilk (F1CSx3BL) :
	W	0.302523
	p-value (bilatérale)	4.887e-14		The data from the sample do not follow a Normal law
	alpha	0.05
	Test de Shapiro-Wilk (F1CSx3BS) :
	W	0.890585
	p-value (bilatérale)	0.01151		The data from the sample do not follow a Normal law
	alpha	0.05
	Test de Shapiro-Wilk (N3AT3B) :
	W	0.125428
	p-value (bilatérale)	1.12741e-15		The data from the sample do not follow a Normal law
	alpha	0.05
	Test de Shapiro-Wilk (N3AT3D) :
	W	0.412424
	p-value (bilatérale)	7.29924e-13		The data from the sample do not follow a Normal law
	alpha	0.05
	Test de Shapiro-Wilk (N3BT3A) :
	W	0.707471
	p-value (bilatérale)	1.12969e-08		The data from the sample do not follow a Normal law
	alpha	0.05
	Test de Shapiro-Wilk (N3BT3D) :
	W	0.547156
	p-value (bilatérale)	3.45059e-11		The data from the sample do not follow a Normal law
	alpha	0.05
	Test de Shapiro-Wilk (N3DT3A) :
	W	0.19816
	p-value (bilatérale)	4.92054e-15		The data from the sample do not follow a Normal law
	alpha	0.05
	Test de Shapiro-Wilk (N3DT3B) :
	W	0.19816
	p-value (bilatérale)	4.92054e-15		The data from the sample do not follow a Normal law
	alpha	0.05
	Summary:
	Variable\Test	Shapiro-Wilk
	3BS-3	1.12741e-15
	3BS-8	1.65996e-14
	3BS-7	1.65996e-14
	3BS-2	1.12741e-15
	3BS-4	1.12741e-15
	3BS-1	1.12741e-15
	3BS-5	1.12741e-15
	Dt3BL	4.92054e-15
	CS	1.12741e-15
	N3B	1.15306e-11
	Dt3BS	0.0101135
	3BL-2	5.47127e-06
	3BL-8	3.21089e-12
	3BL-1	1.61466e-05
	3BL-9	4.73854e-08
	3BL-10	1.10792e-08
	3BL-7	3.6889e-08
	F1CSx3BL	4.887e-14
	F1CSx3BS	0.01151
	N3AT3B	1.12741e-15
	N3AT3D	7.29924e-13
	N3BT3A	1.12969e-08
	N3BT3D	3.45059e-11
	N3DT3A	4.92054e-15
	N3DT3B	4.92054e-15

## Sheet: bivalents
	Statistiques descriptives :
	Line	Observations	# missing data	Minimum	Maximum	Mean	Std dev.
	3BS-3	50	0	20	21	20.98	0.141421
	3BS-8	50	0	20	21	20.94	0.239898
	3BS-7	50	0	20	21	20.94	0.239898
	3BS-2	50	0	20	21	20.98	0.141421
	3BS-4	50	0	20	21	20.98	0.141421
	3BS-1	50	0	20	21	20.98	0.141421
	3BS-5	50	0	19	21	20.96	0.282843
	Dt3BL	50	0	20	21	20.96	0.197949
	CS	50	0	20	21	20.98	0.141421
	N3B	50	0	19	20	19.78	0.418452
	Dt3BS	50	0	13	21	17.92	1.80521
	3BL-2	50	0	17	21	19.9	0.952976
	3BL-8	50	0	20	21	20.82	0.388088
	3BL-1	50	0	18	21	20.2	0.832993
	3BL-9	50	0	16	20	19.38	0.830294
	3BL-10	50	0	18	21	20.44	0.760236
	3BL-7	50	0	18	20	19.44	0.611455
	F1CSx3BL	50	0	20	21	20.92	0.274048
	F1CSx3BS	50	25	17	21	19.84	0.986577
	N3AT3B	50	0	19	21	20.42	0.905539
	N3AT3D	50	0	18	21	20.22	0.953832
	N3BT3A	50	0	18	21	19.46	1.16426
	N3BT3D	50	0	18	21	19.7	0.909137
	N3DT3A	50	0	17	21	20.28	1.06981
	N3DT3B	50	0	19	21	20.24	0.959592
	CS+1	50	0	21	22	21.98	0.141421
	CS-1	50	0	19	20	19.98	0.141421
	Interpretation of the Shapiro-Wilk tests:
	H0: The data from the sample follow a Normal distribution
	Ha: The data from the sample do not follow a Normal law
	If p-value < 0,05, then H0 is rejected and Ha retained.
	Test de Shapiro-Wilk (3BS-3) :
	W	0.125428
	p-value (bilatérale)	1.12741e-15		The data from the sample do not follow a Normal law
	alpha	0.05
	Test de Shapiro-Wilk (3BS-8) :
	W	0.254755
	p-value (bilatérale)	1.65996e-14		The data from the sample do not follow a Normal law
	alpha	0.05
	Test de Shapiro-Wilk (3BS-7) :
	W	0.254755
	p-value (bilatérale)	1.65996e-14		The data from the sample do not follow a Normal law
	alpha	0.05
	Test de Shapiro-Wilk (3BS-2) :
	W	0.125428
	p-value (bilatérale)	1.12741e-15		The data from the sample do not follow a Normal law
	alpha	0.05
	Test de Shapiro-Wilk (3BS-4) :
	W	0.125428
	p-value (bilatérale)	1.12741e-15		The data from the sample do not follow a Normal law
	alpha	0.05
	Test de Shapiro-Wilk (3BS-1) :
	W	0.125428
	p-value (bilatérale)	1.12741e-15		The data from the sample do not follow a Normal law
	alpha	0.05
	Test de Shapiro-Wilk (3BS-5) :
	W	0.125428
	p-value (bilatérale)	1.12741e-15		The data from the sample do not follow a Normal law
	alpha	0.05
	Test de Shapiro-Wilk (Dt3BL) :
	W	0.19816
	p-value (bilatérale)	4.92054e-15		The data from the sample do not follow a Normal law
	alpha	0.05
	Test de Shapiro-Wilk (CS) :
	W	0.125428
	p-value (bilatérale)	1.12741e-15		The data from the sample do not follow a Normal law
	alpha	0.05
	Test de Shapiro-Wilk (N3B) :
	W	0.511323
	p-value (bilatérale)	1.15306e-11		The data from the sample do not follow a Normal law
	alpha	0.05
	Test de Shapiro-Wilk (Dt3BS) :
	W	0.93683
	p-value (bilatérale)	0.0101135		The data from the sample do not follow a Normal law
	alpha	0.05
	Test de Shapiro-Wilk (3BL-2) :
	W	0.832821
	p-value (bilatérale)	5.47127e-06		The data from the sample do not follow a Normal law
	alpha	0.05
	Test de Shapiro-Wilk (3BL-8) :
	W	0.467097
	p-value (bilatérale)	3.21089e-12		The data from the sample do not follow a Normal law
	alpha	0.05
	Test de Shapiro-Wilk (3BL-1) :
	W	0.806951
	p-value (bilatérale)	1.27243e-06		The data from the sample do not follow a Normal law
	alpha	0.05
	Test de Shapiro-Wilk (3BL-9) :
	W	0.718111
	p-value (bilatérale)	1.77538e-08		The data from the sample do not follow a Normal law
	alpha	0.05
	Test de Shapiro-Wilk (3BL-10) :
	W	0.725217
	p-value (bilatérale)	2.41578e-08		The data from the sample do not follow a Normal law
	alpha	0.05
	Test de Shapiro-Wilk (3BL-7) :
	W	0.734797
	p-value (bilatérale)	3.6889e-08		The data from the sample do not follow a Normal law
	alpha	0.05
	Test de Shapiro-Wilk (F1CSx3BL) :
	W	0.302523
	p-value (bilatérale)	4.887e-14		The data from the sample do not follow a Normal law
	alpha	0.05
	Test de Shapiro-Wilk (F1CSx3BS) :
	W	0.846107
	p-value (bilatérale)	0.00148701		The data from the sample do not follow a Normal law
	alpha	0.05
	Test de Shapiro-Wilk (N3AT3B) :
	W	0.583012
	p-value (bilatérale)	1.0987e-10		The data from the sample do not follow a Normal law
	alpha	0.05
	Test de Shapiro-Wilk (N3AT3D) :
	W	0.720957
	p-value (bilatérale)	2.0073e-08		The data from the sample do not follow a Normal law
	alpha	0.05
	Test de Shapiro-Wilk (N3BT3A) :
	W	0.822304
	p-value (bilatérale)	2.98047e-06		The data from the sample do not follow a Normal law
	alpha	0.05
	Test de Shapiro-Wilk (N3BT3D) :
	W	0.810388
	p-value (bilatérale)	1.5342e-06		The data from the sample do not follow a Normal law
	alpha	0.05
	Test de Shapiro-Wilk (N3DT3A) :
	W	0.660914
	p-value (bilatérale)	1.75433e-09		The data from the sample do not follow a Normal law
	alpha	0.05
	Test de Shapiro-Wilk (N3DT3B) :
	W	0.641068
	p-value (bilatérale)	8.34467e-10		The data from the sample do not follow a Normal law
	alpha	0.05
	Test de Shapiro-Wilk (CS+1) :
	W	0.125428
	p-value (bilatérale)	1.12741e-15		The data from the sample do not follow a Normal law
	alpha	0.05
	Test de Shapiro-Wilk (CS-1) :
	W	0.125428
	p-value (bilatérale)	1.12741e-15		The data from the sample do not follow a Normal law
	alpha	0.05
	Summary:
	Variable\Test	Shapiro-Wilk
	3BS-3	1.12741e-15
	3BS-8	1.65996e-14
	3BS-7	1.65996e-14
	3BS-2	1.12741e-15
	3BS-4	1.12741e-15
	3BS-1	1.12741e-15
	3BS-5	1.12741e-15
	Dt3BL	4.92054e-15
	CS	1.12741e-15
	N3B	1.15306e-11
	Dt3BS	0.0101135
	3BL-2	5.47127e-06
	3BL-8	3.21089e-12
	3BL-1	1.27243e-06
	3BL-9	1.77538e-08
	3BL-10	2.41578e-08
	3BL-7	3.6889e-08
	F1CSx3BL	4.887e-14
	F1CSx3BS	0.00148701
	N3AT3B	1.0987e-10
	N3AT3D	2.0073e-08
	N3BT3A	2.98047e-06
	N3BT3D	1.5342e-06
	N3DT3A	1.75433e-09
	N3DT3B	8.34467e-10
	CS+1	1.12741e-15
	CS-1	1.12741e-15

## Sheet: rods
	Statistiques descriptives :
	Line	Observations	# missing data	Minimum	Maximum	Mean	Std dev.
	3BS-3	50	0	0	6	2.32	1.33156
	3BS-8	50	0	0	7	1.96	1.57739
	3BS-7	50	0	0	5	1.48	1.16479
	3BS-2	50	0	0	4	1.64	1.15635
	3BS-4	50	0	0	5	2.18	1.48035
	3BS-1	50	0	0	5	1.76	0.959592
	3BS-5	50	0	0	7	2.28	1.34073
	Dt3BL	50	0	1	6	2.48	1.23288
	CS	50	0	0	4	1.02	1.11557
	N3B	50	0	0	10	4.34	1.75674
	Dt3BS	50	0	4	16	10	2.10926
	3BL-2	50	0	2	10	5.8	1.73793
	3BL-8	50	0	1	8	4.1	1.69332
	3BL-1	50	0	1	10	4.52	1.95082
	3BL-9	50	0	2	10	5.7	1.82108
	3BL-10	50	0	0	10	5.04	2.0199
	3BL-7	50	0	2	11	5.42	2.12939
	F1CSx3BL	50	0	1	5	2.54	1.11043
	F1CSx3BS	50	25	2	8	4.16	1.772
	N3AT3B	50	0	0	6	2.34	1.49298
	N3AT3D	50	0	0	7	2.9	1.92989
	N3BT3A	50	0	1	8	4.34	1.49298
	N3BT3D	50	0	0	8	4.08	1.91493
	N3DT3A	50	0	0	6	1.92	1.56283
	N3DT3B	50	0	0	6	1.98	1.37752
	CS+1	50	0	1	5	2.02	1.11557
	CS-1	50	0	-1	3	0.02	1.11557
	Interpretation of the Shapiro-Wilk tests:
	H0: The data from the sample follow a Normal distribution
	Ha: The data from the sample do not follow a Normal law
	Test de Shapiro-Wilk (3BS-3) :
	W	0.898019
	p-value (bilatérale)	0.000413581		The data from the sample do not follow a Normal law
	alpha	0.05
	Test de Shapiro-Wilk (3BS-8) :
	W	0.868058
	p-value (bilatérale)	4.95348e-05		The data from the sample do not follow a Normal law
	alpha	0.05
	Test de Shapiro-Wilk (3BS-7) :
	W	0.855721
	p-value (bilatérale)	2.21822e-05		The data from the sample do not follow a Normal law
	alpha	0.05
	Test de Shapiro-Wilk (3BS-2) :
	W	0.900609
	p-value (bilatérale)	0.000503266		The data from the sample do not follow a Normal law
	alpha	0.05
	Test de Shapiro-Wilk (3BS-4) :
	W	0.912794
	p-value (bilatérale)	0.00130724		The data from the sample do not follow a Normal law
	alpha	0.05
	Test de Shapiro-Wilk (3BS-1) :
	W	0.877957
	p-value (bilatérale)	9.70612e-05		The data from the sample do not follow a Normal law
	alpha	0.05
	Test de Shapiro-Wilk (3BS-5) :
	W	0.898586
	p-value (bilatérale)	0.000431656		The data from the sample do not follow a Normal law
	alpha	0.05
	Test de Shapiro-Wilk (Dt3BL) :
	W	0.880136
	p-value (bilatérale)	0.000112962		The data from the sample do not follow a Normal law
	alpha	0.05
	Test de Shapiro-Wilk (CS) :
	W	0.817424
	p-value (bilatérale)	2.26402e-06		The data from the sample do not follow a Normal law
	alpha	0.05
	Test de Shapiro-Wilk (N3B) :
	W	0.945525
	p-value (bilatérale)	0.0224132		The data from the sample do not follow a Normal law
	alpha	0.05
	Test de Shapiro-Wilk (Dt3BS) :
	W	0.940173
	p-value (bilatérale)	0.0136866		The data from the sample do not follow a Normal law
	alpha	0.05
	Test de Shapiro-Wilk (3BL-2) :
	W	0.951867
	p-value (bilatérale)	0.0407246		The data from the sample do not follow a Normal law
	alpha	0.05
	Test de Shapiro-Wilk (3BL-8) :
	W	0.943378
	p-value (bilatérale)	0.0183658		The data from the sample do not follow a Normal law
	alpha	0.05
	Test de Shapiro-Wilk (3BL-1) :
	W	0.930066
	p-value (bilatérale)	0.00555778		The data from the sample do not follow a Normal law
	alpha	0.05
	Test de Shapiro-Wilk (3BL-9) :
	W	0.95191
	p-value (bilatérale)	0.0408906		The data from the sample do not follow a Normal law
	alpha	0.05
	Test de Shapiro-Wilk (3BL-10) :
	W	0.928154
	p-value (bilatérale)	0.00470781		The data from the sample do not follow a Normal law
	alpha	0.05
	Test de Shapiro-Wilk (3BL-7) :
	W	0.942589
	p-value (bilatérale)	0.0170766		The data from the sample do not follow a Normal law
	alpha	0.05
	Test de Shapiro-Wilk (F1CSx3BL) :
	W	0.869986
	p-value (bilatérale)	5.63554e-05		The data from the sample do not follow a Normal law
	alpha	0.05
	Test de Shapiro-Wilk (F1CSx3BS) :
	W	0.898715
	p-value (bilatérale)	0.0172036		The data from the sample do not follow a Normal law
	alpha	0.05
	Test de Shapiro-Wilk (N3AT3B) :
	W	0.937973
	p-value (bilatérale)	0.0112104		The data from the sample do not follow a Normal law
	alpha	0.05
	Test de Shapiro-Wilk (N3AT3D) :
	W	0.920217
	p-value (bilatérale)	0.00240083		The data from the sample do not follow a Normal law
	alpha	0.05
	Test de Shapiro-Wilk (N3BT3A) :
	W	0.939441
	p-value (bilatérale)	0.0128045		The data from the sample do not follow a Normal law
	alpha	0.05
	Test de Shapiro-Wilk (N3BT3D) :
	W	0.956288
	p-value (bilatérale)	0.0621653		The data from the sample follow a Normal law
	alpha	0.05
	Test de Shapiro-Wilk (N3DT3A) :
	W	0.882402
	p-value (bilatérale)	0.000132442		The data from the sample do not follow a Normal law
	alpha	0.05
	Test de Shapiro-Wilk (N3DT3B) :
	W	0.926457
	p-value (bilatérale)	0.00406831		The data from the sample do not follow a Normal law
	alpha	0.05
	Test de Shapiro-Wilk (CS+1) :
	W	0.817424
	p-value (bilatérale)	2.26402e-06		The data from the sample do not follow a Normal law
	alpha	0.05
	Test de Shapiro-Wilk (CS-1) :
	W	0.817424
	p-value (bilatérale)	2.26402e-06		The data from the sample do not follow a Normal law
	alpha	0.05
	Summary:
	Variable\Test	Shapiro-Wilk
	3BS-3	0.000413581
	3BS-8	4.95348e-05
	3BS-7	2.21822e-05
	3BS-2	0.000503266
	3BS-4	0.00130724
	3BS-1	9.70612e-05
	3BS-5	0.000431656
	Dt3BL	0.000112962
	CS	2.26402e-06
	N3B	0.0224132
	Dt3BS	0.0136866
	3BL-2	0.0407246
	3BL-8	0.0183658
	3BL-1	0.00555778
	3BL-9	0.0408906
	3BL-10	0.00470781
	3BL-7	0.0170766
	F1CSx3BL	5.63554e-05
	F1CSx3BS	0.0172036
	N3AT3B	0.0112104
	N3AT3D	0.00240083
	N3BT3A	0.0128045
	N3BT3D	0.0621653
	N3DT3A	0.000132442
	N3DT3B	0.00406831
	CS+1	2.26402e-06
	CS-1	2.26402e-06

## Sheet: rings
	Statistiques descriptives :
	Line	Observations	# missing data	Minimum	Maximum	Mean	Std dev.
	3BS-3	50	0	15	21	18.66	1.31878
	3BS-8	50	0	14	21	18.98	1.58423
	3BS-7	50	0	16	21	19.46	1.16426
	3BS-2	50	0	17	21	19.34	1.17125
	3BS-4	50	0	16	21	18.8	1.4983
	3BS-1	50	0	16	21	19.22	0.953832
	3BS-5	50	0	14	21	18.68	1.39152
	Dt3BL	50	0	15	20	18.48	1.26556
	CS	50	0	17	21	19.98	1.11557
	N3B	50	0	10	20	15.44	1.83125
	Dt3BS	50	0	4	13	7.92	1.81648
	3BL-2	50	0	9	18	14.1	1.91929
	3BL-8	50	0	13	20	16.72	1.72662
	3BL-1	50	0	11	19	15.68	2.02474
	3BL-9	50	0	9	17	13.68	2.00448
	3BL-10	50	0	10	20	15.4	2.14761
	3BL-7	50	0	8	18	14.02	2.28116
	F1CSx3BL	50	0	16	20	18.38	1.06694
	F1CSx3BS	50	25	12	19	15.68	1.8868
	N3AT3B	50	0	15	21	18.08	1.68838
	N3AT3D	50	0	13	20	17.32	1.96334
	N3BT3A	50	0	11	19	15.12	1.74543
	N3BT3D	50	0	11	20	15.62	2.18427
	N3DT3A	50	0	15	21	18.36	1.74683
	N3DT3B	50	0	14	21	18.26	1.57545
	CS+1	50	0	18	22	20.98	1.11557
	CS-1	50	0	16	20	18.98	1.11557
	Interpretation of the Shapiro-Wilk tests:
	H0: The data from the sample follow a Normal distribution
	Ha: The data from the sample do not follow a Normal law
	Test de Shapiro-Wilk (3BS-3) :
	W	0.899368
	p-value (bilatérale)	0.000457963		The data from the sample do not follow a Normal law
	alpha	0.05
	Test de Shapiro-Wilk (3BS-8) :
	W	0.88414
	p-value (bilatérale)	0.000149795		The data from the sample do not follow a Normal law
	alpha	0.05
	Test de Shapiro-Wilk (3BS-7) :
	W	0.878579
	p-value (bilatérale)	0.000101345		The data from the sample do not follow a Normal law
	alpha	0.05
	Test de Shapiro-Wilk (3BS-2) :
	W	0.89774
	p-value (bilatérale)	0.000404964		The data from the sample do not follow a Normal law
	alpha	0.05
	Test de Shapiro-Wilk (3BS-4) :
	W	0.913509
	p-value (bilatérale)	0.0013849		The data from the sample do not follow a Normal law
	alpha	0.05
	Test de Shapiro-Wilk (3BS-1) :
	W	0.879528
	p-value (bilatérale)	0.000108265		The data from the sample do not follow a Normal law
	alpha	0.05
	Test de Shapiro-Wilk (3BS-5) :
	W	0.902038
	p-value (bilatérale)	0.000561393		The data from the sample do not follow a Normal law
	alpha	0.05
	Test de Shapiro-Wilk (Dt3BL) :
	W	0.885084
	p-value (bilatérale)	0.0001602		The data from the sample do not follow a Normal law
	alpha	0.05
	Test de Shapiro-Wilk (CS) :
	W	0.817424
	p-value (bilatérale)	2.26402e-06		The data from the sample do not follow a Normal law
	alpha	0.05
	Test de Shapiro-Wilk (N3B) :
	W	0.948983
	p-value (bilatérale)	0.0309913		The data from the sample do not follow a Normal law
	alpha	0.05
	Test de Shapiro-Wilk (Dt3BS) :
	W	0.942604
	p-value (bilatérale)	0.0171002		The data from the sample do not follow a Normal law
	alpha	0.05
	Test de Shapiro-Wilk (3BL-2) :
	W	0.936871
	p-value (bilatérale)	0.0101507		The data from the sample do not follow a Normal law
	alpha	0.05
	Test de Shapiro-Wilk (3BL-8) :
	W	0.945261
	p-value (bilatérale)	0.0218679		The data from the sample do not follow a Normal law
	alpha	0.05
	Test de Shapiro-Wilk (3BL-1) :
	W	0.961551
	p-value (bilatérale)	0.103244		The data from the sample follow a Normal law
	alpha	0.05
	Test de Shapiro-Wilk (3BL-9) :
	W	0.951558
	p-value (bilatérale)	0.0395471		The data from the sample do not follow a Normal law
	alpha	0.05
	Test de Shapiro-Wilk (3BL-10) :
	W	0.952445
	p-value (bilatérale)	0.0430304		The data from the sample do not follow a Normal law
	alpha	0.05
	Test de Shapiro-Wilk (3BL-7) :
	W	0.938459
	p-value (bilatérale)	0.0117141		The data from the sample do not follow a Normal law
	alpha	0.05
	Test de Shapiro-Wilk (F1CSx3BL) :
	W	0.872315
	p-value (bilatérale)	6.59395e-05		The data from the sample do not follow a Normal law
	alpha	0.05
	Test de Shapiro-Wilk (F1CSx3BS) :
	W	0.952235
	p-value (bilatérale)	0.281385		The data from the sample follow a Normal law
	alpha	0.05
	Test de Shapiro-Wilk (N3AT3B) :
	W	0.949899
	p-value (bilatérale)	0.0337894		The data from the sample do not follow a Normal law
	alpha	0.05
	Test de Shapiro-Wilk (N3AT3D) :
	W	0.925201
	p-value (bilatérale)	0.00365388		The data from the sample do not follow a Normal law
	alpha	0.05
	Test de Shapiro-Wilk (N3BT3A) :
	W	0.957945
	p-value (bilatérale)	0.072911		The data from the sample follow a Normal law
	alpha	0.05
	Test de Shapiro-Wilk (N3BT3D) :
	W	0.963813
	p-value (bilatérale)	0.128401		The data from the sample follow a Normal law
	alpha	0.05
	Test de Shapiro-Wilk (N3DT3A) :
	W	0.935702
	p-value (bilatérale)	0.00914125		The data from the sample do not follow a Normal law
	alpha	0.05
	Test de Shapiro-Wilk (N3DT3B) :
	W	0.934859
	p-value (bilatérale)	0.00847836		The data from the sample do not follow a Normal law
	alpha	0.05
	Test de Shapiro-Wilk (CS+1) :
	W	0.817424
	p-value (bilatérale)	2.26402e-06		The data from the sample do not follow a Normal law
	alpha	0.05
	Test de Shapiro-Wilk (CS-1) :
	W	0.817424
	p-value (bilatérale)	2.26402e-06		The data from the sample do not follow a Normal law
	alpha	0.05
	Summary:
	Variable\Test	Shapiro-Wilk
	3BS-3	0.000457963
	3BS-8	0.000149795
	3BS-7	0.000101345
	3BS-2	0.000404964
	3BS-4	0.0013849
	3BS-1	0.000108265
	3BS-5	0.000561393
	Dt3BL	0.0001602
	CS	2.26402e-06
	N3B	0.0309913
	Dt3BS	0.0171002
	3BL-2	0.0101507
	3BL-8	0.0218679
	3BL-1	0.103244
	3BL-9	0.0395471
	3BL-10	0.0430304
	3BL-7	0.0117141
	F1CSx3BL	6.59395e-05
	F1CSx3BS	0.281385
	N3AT3B	0.0337894
	N3AT3D	0.00365388
	N3BT3A	0.072911
	N3BT3D	0.128401
	N3DT3A	0.00914125
	N3DT3B	0.00847836
	CS+1	2.26402e-06
	CS-1	2.26402e-06

## Sheet: multivalents
	Statistiques descriptives :
	Line	Observations	# missing data	Minimum	Maximum	Mean	Std dev.
	3BL-1	50	0	0	1	0.46	0.503457
	3BL-9	50	0	0	1	0.02	0.141421
	3BL-10	50	0	0	1	0.02	0.141421
	F1CS-3BS	50	25	0	1	0.44	0.506623
	N3AT3B	50	0	0	1	0.28	0.453557
	N3AT3D	50	0	0	1	0.32	0.471212
	N3BT3A	50	0	0	1	0.56	0.501427
	N3BT3D	50	0	0	1	0.52	0.504672
	N3DT3A	50	0	0	2	0.34	0.519419
	N3DT3B	50	0	0	1	0.36	0.484873
	Interpretation of the Shapiro-Wilk tests:
	H0: The data from the sample follow a Normal distribution
	Ha: The data from the sample do not follow a Normal law
	Test de Shapiro-Wilk (3BL-1) :
	W	0.634494
	p-value (bilatérale)	6.56325e-10		The data from the sample do not follow a Normal law
	alpha	0.05
	Test de Shapiro-Wilk (3BL-9) :
	W	0.125428
	p-value (bilatérale)	1.12741e-15		The data from the sample do not follow a Normal law
	alpha	0.05
	Test de Shapiro-Wilk (3BL-10) :
	W	0.125428
	p-value (bilatérale)	1.12741e-15		The data from the sample do not follow a Normal law
	alpha	0.05
	Test de Shapiro-Wilk (F1CS-3BS) :
	W	0.634009
	p-value (bilatérale)	1.06099e-06		The data from the sample do not follow a Normal law
	alpha	0.05
	Test de Shapiro-Wilk (N3AT3B) :
	W	0.562359
	p-value (bilatérale)	5.59385e-11		The data from the sample do not follow a Normal law
	alpha	0.05
	Test de Shapiro-Wilk (N3AT3D) :
	W	0.587948
	p-value (bilatérale)	1.29538e-10		The data from the sample do not follow a Normal law
	alpha	0.05
	Test de Shapiro-Wilk (N3BT3A) :
	W	0.631571
	p-value (bilatérale)	5.90397e-10		The data from the sample do not follow a Normal law
	alpha	0.05
	Test de Shapiro-Wilk (N3BT3D) :
	W	0.636242
	p-value (bilatérale)	6.99396e-10		The data from the sample do not follow a Normal law
	alpha	0.05
	Test de Shapiro-Wilk (N3DT3A) :
	W	0.627327
	p-value (bilatérale)	5.06796e-10		The data from the sample do not follow a Normal law
	alpha	0.05
	Test de Shapiro-Wilk (N3DT3B) :
	W	0.6077
	p-value (bilatérale)	2.53841e-10		The data from the sample do not follow a Normal law
	alpha	0.05
	Summary:
	Variable\Test	Shapiro-Wilk
	3BL-1	6.56325e-10
	3BL-9	1.12741e-15
	3BL-10	1.12741e-15
	F1CS-3BS	1.06099e-06
	N3AT3B	5.59385e-11
	N3AT3D	1.29538e-10
	N3BT3A	5.90397e-10
	N3BT3D	6.99396e-10
	N3DT3A	5.06796e-10
	N3DT3B	2.53841e-10
