# Supplementary material for: Location and Identification on Chromosome 3B of Bread Wheat of Genes Affecting Chiasma Number
Source: Plants (Basel). 2022 Aug 31;11(17):2281. doi: 10.3390/plants11172281 (PMC9460588; doi:10.3390/plants11172281)
Supplement: Supplementary file 1 [file plants-11-02281-s001.zip › Tab-S3-Darrier-et-al-2022-Plants.xlsx]

## Sheet: chiasma
	Statistiques descriptives :
	Line	Observations	# missing data	Minimum	Maximum	Mean	Std dev.
	3BS-3	50	0	36	42	39.64	1.3211
	3BS-8	50	0	35	42	39.92	1.62682
	3BS-7	50	0	37	42	40.4	1.21218
	3BS-2	50	0	38	42	40.32	1.20272
	3BS-4	50	0	37	42	39.78	1.52917
	3BS-1	50	0	37	42	40.2	0.968904
	3BS-5	50	0	35	42	39.64	1.49503
	Dt3BL	50	0	36	41	39.44	1.32727
	CS	50	0	38	42	40.98	1.11557
	N3B	50	0	30	40	35.22	1.99274
	Dt3BS	50	0	18	31	25.84	2.94411
	3BL-2	50	0	27	38	34	2.48259
	3BL-8	50	0	34	41	37.54	1.84291
	3BL-1	50	0	32	40	36.8	2.1571
	3BL-9	50	0	27	37	33.1	2.38405
	3BL-10	50	0	30	40	35.9	2.50102
	3BL-7	50	0	27	38	33.46	2.57309
	F1CSx3BL	50	0	37	41	39.3	1.09265
	F1CSx3BS	50	25	33	40	36.44	1.89473
	N3AT3B	50	0	33	42	38.44	2.34877
	N3AT3D	50	0	33	42	38.82	2.08679
	N3BT3A	50	0	32	41	36.74	1.97753
	N3BT3D	50	0	34	41	37.32	1.91066
	N3DT3A	50	0	36	42	39.94	1.55721
	N3DT3B	50	0	36	42	39.82	1.48035
	CS+1	50	0	39	43	41.98	1.11557
	CS-1	50	0	37	41	39.98	1.11557
	Interpretation of the bilateral Kruskal-Wallis tests:
	A proxy is used to compute the p-value
	When identical values are detected, appropriate corrections are applied
	H0: The data come from the same population
	Ha: The data come from different populations
	Test de Kruskal-Wallis / Bilateral test:
	K (observed value)	877.242
	K (critical value)	38.8851
	DDL	26
	p-value (unilateral)	0		The data come from different populations
	alpha	0.05
	Multiple comparisons by pairs following the Dunn procedure / Bilateral test:
	Sample	# of cells	Sum of the ranks	Mean of the ranks	Groups
	CS+1	50	60351	1207.02	A
	CS	50	53951.5	1079.03	A	B
	3BS-7	50	48728	974.56	A	B	C
	3BS-2	50	47794	955.88	A	B	C	D
	3BS-1	50	46707	934.14	A	B	C	D
	CS-1	50	44950	899		B	C	D
	3BS-8	50	44716	894.32		B	C	D
	N3DT3A	50	44640	892.8		B	C	D
	N3DT3B	50	43326	866.52		B	C	D
	3BS-4	50	43088.5	861.77		B	C	D
	3BS-5	50	42074.5	841.49		B	C	D
	3BS-3	50	41523	830.46		B	C	D
	Dt3BL	50	40002	800.04		B	C	D	E
	F1CSx3BL	50	38282.5	765.65			C	D	E	F
	N3AT3D	50	36065.5	721.31			C	D	E	F	G
	N3AT3B	50	33811	676.22				D	E	F	G
	3BL-8	50	26185	523.7					E	F	G	H
	N3BT3D	50	24966.5	499.33						F	G	H	I
	3BL-1	50	22350.5	447.01							G	H	I	J
	N3BT3A	50	21802	436.04							G	H	I	J
	F1CSx3BS	25	9902	396.08							G	H	I	J
	3BL-10	50	18336.5	366.73								H	I	J
	N3B	50	14497	289.94								H	I	J	K
	3BL-2	50	10872	217.44									I	J	K
	3BL-7	50	9639	192.78										J	K
	3BL-9	50	8462.5	169.25										J	K
	Dt3BS	50	1451.5	29.03											K
	Comparisons by pairs:
	Differences :
		3BS-3	3BS-8	3BS-7	3BS-2	3BS-4	3BS-1	3BS-5	Dt3BL	CS	N3B	Dt3BS	3BL-2	3BL-8	3BL-1	3BL-9	3BL-10	3BL-7	F1CSx3BL	F1CSx3BS	N3AT3B	N3AT3D	N3BT3A	N3BT3D	N3DT3A	N3DT3B	CS+1	CS-1
	3BS-3	0	-63.86	-144.1	-125.42	-31.31	-103.68	-11.03	30.42	-248.57	540.52	801.43	613.02	306.76	383.45	661.21	463.73	637.68	64.81	434.38	154.24	109.15	394.42	331.13	-62.34	-36.06	-376.56	-68.54
	3BS-8	63.86	0	-80.24	-61.56	32.55	-39.82	52.83	94.28	-184.71	604.38	865.29	676.88	370.62	447.31	725.07	527.59	701.54	128.67	498.24	218.1	173.01	458.28	394.99	1.52	27.8	-312.7	-4.68
	3BS-7	144.1	80.24	0	18.68	112.79	40.42	133.07	174.52	-104.47	684.62	945.53	757.12	450.86	527.55	805.31	607.83	781.78	208.91	578.48	298.34	253.25	538.52	475.23	81.76	108.04	-232.46	75.56
	3BS-2	125.42	61.56	-18.68	0	94.11	21.74	114.39	155.84	-123.15	665.94	926.85	738.44	432.18	508.87	786.63	589.15	763.1	190.23	559.8	279.66	234.57	519.84	456.55	63.08	89.36	-251.14	56.88
	3BS-4	31.31	-32.55	-112.79	-94.11	0	-72.37	20.28	61.73	-217.26	571.83	832.74	644.33	338.07	414.76	692.52	495.04	668.99	96.12	465.69	185.55	140.46	425.73	362.44	-31.03	-4.75	-345.25	-37.23
	3BS-1	103.68	39.82	-40.42	-21.74	72.37	0	92.65	134.1	-144.89	644.2	905.11	716.7	410.44	487.13	764.89	567.41	741.36	168.49	538.06	257.92	212.83	498.1	434.81	41.34	67.62	-272.88	35.14
	3BS-5	11.03	-52.83	-133.07	-114.39	-20.28	-92.65	0	41.45	-237.54	551.55	812.46	624.05	317.79	394.48	672.24	474.76	648.71	75.84	445.41	165.27	120.18	405.45	342.16	-51.31	-25.03	-365.53	-57.51
	Dt3BL	-30.42	-94.28	-174.52	-155.84	-61.73	-134.1	-41.45	0	-278.99	510.1	771.01	582.6	276.34	353.03	630.79	433.31	607.26	34.39	403.96	123.82	78.73	364	300.71	-92.76	-66.48	-406.98	-98.96
	CS	248.57	184.71	104.47	123.15	217.26	144.89	237.54	278.99	0	789.09	1050	861.59	555.33	632.02	909.78	712.3	886.25	313.38	682.95	402.81	357.72	642.99	579.7	186.23	212.51	-127.99	180.03
	N3B	-540.52	-604.38	-684.62	-665.94	-571.83	-644.2	-551.55	-510.1	-789.09	0	260.91	72.5	-233.76	-157.07	120.69	-76.79	97.16	-475.71	-106.14	-386.28	-431.37	-146.1	-209.39	-602.86	-576.58	-917.08	-609.06
	Dt3BS	-801.43	-865.29	-945.53	-926.85	-832.74	-905.11	-812.46	-771.01	-1050	-260.91	0	-188.41	-494.67	-417.98	-140.22	-337.7	-163.75	-736.62	-367.05	-647.19	-692.28	-407.01	-470.3	-863.77	-837.49	-1177.99	-869.97
	3BL-2	-613.02	-676.88	-757.12	-738.44	-644.33	-716.7	-624.05	-582.6	-861.59	-72.5	188.41	0	-306.26	-229.57	48.19	-149.29	24.66	-548.21	-178.64	-458.78	-503.87	-218.6	-281.89	-675.36	-649.08	-989.58	-681.56
	3BL-8	-306.76	-370.62	-450.86	-432.18	-338.07	-410.44	-317.79	-276.34	-555.33	233.76	494.67	306.26	0	76.69	354.45	156.97	330.92	-241.95	127.62	-152.52	-197.61	87.66	24.37	-369.1	-342.82	-683.32	-375.3
	3BL-1	-383.45	-447.31	-527.55	-508.87	-414.76	-487.13	-394.48	-353.03	-632.02	157.07	417.98	229.57	-76.69	0	277.76	80.28	254.23	-318.64	50.93	-229.21	-274.3	10.97	-52.32	-445.79	-419.51	-760.01	-451.99
	3BL-9	-661.21	-725.07	-805.31	-786.63	-692.52	-764.89	-672.24	-630.79	-909.78	-120.69	140.22	-48.19	-354.45	-277.76	0	-197.48	-23.53	-596.4	-226.83	-506.97	-552.06	-266.79	-330.08	-723.55	-697.27	-1037.77	-729.75
	3BL-10	-463.73	-527.59	-607.83	-589.15	-495.04	-567.41	-474.76	-433.31	-712.3	76.79	337.7	149.29	-156.97	-80.28	197.48	0	173.95	-398.92	-29.35	-309.49	-354.58	-69.31	-132.6	-526.07	-499.79	-840.29	-532.27
	3BL-7	-637.68	-701.54	-781.78	-763.1	-668.99	-741.36	-648.71	-607.26	-886.25	-97.16	163.75	-24.66	-330.92	-254.23	23.53	-173.95	0	-572.87	-203.3	-483.44	-528.53	-243.26	-306.55	-700.02	-673.74	-1014.24	-706.22
	F1CSx3BL	-64.81	-128.67	-208.91	-190.23	-96.12	-168.49	-75.84	-34.39	-313.38	475.71	736.62	548.21	241.95	318.64	596.4	398.92	572.87	0	369.57	89.43	44.34	329.61	266.32	-127.15	-100.87	-441.37	-133.35
	F1CSx3BS	-434.38	-498.24	-578.48	-559.8	-465.69	-538.06	-445.41	-403.96	-682.95	106.14	367.05	178.64	-127.62	-50.93	226.83	29.35	203.3	-369.57	0	-280.14	-325.23	-39.96	-103.25	-496.72	-470.44	-810.94	-502.92
	N3AT3B	-154.24	-218.1	-298.34	-279.66	-185.55	-257.92	-165.27	-123.82	-402.81	386.28	647.19	458.78	152.52	229.21	506.97	309.49	483.44	-89.43	280.14	0	-45.09	240.18	176.89	-216.58	-190.3	-530.8	-222.78
	N3AT3D	-109.15	-173.01	-253.25	-234.57	-140.46	-212.83	-120.18	-78.73	-357.72	431.37	692.28	503.87	197.61	274.3	552.06	354.58	528.53	-44.34	325.23	45.09	0	285.27	221.98	-171.49	-145.21	-485.71	-177.69
	N3BT3A	-394.42	-458.28	-538.52	-519.84	-425.73	-498.1	-405.45	-364	-642.99	146.1	407.01	218.6	-87.66	-10.97	266.79	69.31	243.26	-329.61	39.96	-240.18	-285.27	0	-63.29	-456.76	-430.48	-770.98	-462.96
	N3BT3D	-331.13	-394.99	-475.23	-456.55	-362.44	-434.81	-342.16	-300.71	-579.7	209.39	470.3	281.89	-24.37	52.32	330.08	132.6	306.55	-266.32	103.25	-176.89	-221.98	63.29	0	-393.47	-367.19	-707.69	-399.67
	N3DT3A	62.34	-1.52	-81.76	-63.08	31.03	-41.34	51.31	92.76	-186.23	602.86	863.77	675.36	369.1	445.79	723.55	526.07	700.02	127.15	496.72	216.58	171.49	456.76	393.47	0	26.28	-314.22	-6.2
	N3DT3B	36.06	-27.8	-108.04	-89.36	4.75	-67.62	25.03	66.48	-212.51	576.58	837.49	649.08	342.82	419.51	697.27	499.79	673.74	100.87	470.44	190.3	145.21	430.48	367.19	-26.28	0	-340.5	-32.48
	CS+1	376.56	312.7	232.46	251.14	345.25	272.88	365.53	406.98	127.99	917.08	1177.99	989.58	683.32	760.01	1037.77	840.29	1014.24	441.37	810.94	530.8	485.71	770.98	707.69	314.22	340.5	0	308.02
	CS-1	68.54	4.68	-75.56	-56.88	37.23	-35.14	57.51	98.96	-180.03	609.06	869.97	681.56	375.3	451.99	729.75	532.27	706.22	133.35	502.92	222.78	177.69	462.96	399.67	6.2	32.48	-308.02	0
	p-values:
		3BS-3	3BS-8	3BS-7	3BS-2	3BS-4	3BS-1	3BS-5	Dt3BL	CS	N3B	Dt3BS	3BL-2	3BL-8	3BL-1	3BL-9	3BL-10	3BL-7	F1CSx3BL	F1CSx3BS	N3AT3B	N3AT3D	N3BT3A	N3BT3D	N3DT3A	N3DT3B	CS+1	CS-1
	3BS-3	1	0.400754	0.0579497	0.0988845	0.680355	0.172495	0.884605	0.688959	0.00107281	1.14198e-12	0	6.66134e-16	5.42844e-05	4.52424e-07	0	1.04885e-09	0	0.393784	3.0597e-06	0.0424073	0.150944	2.10512e-07	1.31837e-05	0.41206	0.635158	7.24031e-07	0.367134
	3BS-8	0.400754	1	0.291058	0.417934	0.668436	0.60031	0.486967	0.214775	0.015081	1.77636e-15	0	0	1.07905e-06	3.96282e-09	0	3.86402e-12	0	0.0904461	8.65784e-08	0.00410763	0.0228174	1.63876e-09	2.02196e-07	0.984043	0.714518	3.8797e-05	0.950897
	3BS-7	0.0579497	0.291058	1	0.805843	0.137783	0.59483	0.0799554	0.021656	0.169248	0	0	0	2.98449e-09	3.87845e-12	0	1.33227e-15	0	0.00598042	5.13532e-10	8.65211e-05	0.000861369	1.38156e-12	4.02355e-10	0.282015	0.155143	0.0022228	0.320114
	3BS-2	0.0988845	0.417934	0.805843	1	0.215603	0.774835	0.132285	0.0403104	0.105143	0	0	0	1.29551e-08	2.14571e-11	0	9.10383e-15	0	0.0123125	1.80751e-09	0.000233429	0.00202535	7.91411e-12	1.88617e-09	0.406532	0.239673	0.000951397	0.4542
	3BS-4	0.680355	0.668436	0.137783	0.215603	1	0.34097	0.789588	0.416649	0.0042535	5.30687e-14	0	0	8.65325e-06	4.83041e-08	0	7.32863e-11	0	0.20596	5.64008e-07	0.0146272	0.0645759	2.12153e-08	1.85131e-06	0.683057	0.950164	5.55053e-06	0.624222
	3BS-1	0.172495	0.60031	0.59483	0.774835	0.34097	1	0.222808	0.0776482	0.0565888	0	0	0	6.64185e-08	1.45814e-10	0	8.26006e-14	0	0.0266228	7.44083e-09	0.000689475	0.00510341	5.60023e-11	1.05736e-08	0.586473	0.373601	0.000329949	0.643813
	3BS-5	0.884605	0.486967	0.0799554	0.132285	0.789588	0.222808	1	0.585477	0.00177462	3.94795e-13	0	2.22045e-16	2.89587e-05	2.09621e-07	0	4.18606e-10	0	0.318324	1.70756e-06	0.0296575	0.113801	9.55756e-08	6.72643e-06	0.499586	0.741894	1.51179e-06	0.449217
	Dt3BL	0.688959	0.214775	0.021656	0.0403104	0.416649	0.0776482	0.585477	1	0.000241631	1.92062e-11	0	1.77636e-14	0.000276795	3.39756e-06	0	1.1874e-08	1.33227e-15	0.650904	1.42513e-05	0.103264	0.300232	1.67165e-06	7.59718e-05	0.222259	0.381711	8.5522e-08	0.192874
	CS	0.00107281	0.015081	0.169248	0.105143	0.0042535	0.0565888	0.00177462	0.000241631	1	0	0	0	2.73115e-13	0	0	0	0	3.73196e-05	2.18048e-13	1.15674e-07	2.51505e-06	0	2.39808e-14	0.0142686	0.00517038	0.092162	0.0178436
	N3B	1.14198e-12	1.77636e-15	0	0	5.30687e-14	0	3.94795e-13	1.92062e-11	0	1	0.000596781	0.340104	0.00209917	0.0387588	0.112276	0.3123	0.201095	3.86394e-10	0.254154	3.72106e-07	1.37882e-08	0.0545561	0.00586618	2.22045e-15	3.28626e-14	0	1.11022e-15
	Dt3BS	0	0	0	0	0	0	0	0	0	0.000596781	1	0.013171	7.5701e-11	3.80197e-08	0.0650339	8.85148e-06	0.0311904	0	8.03312e-05	0	0	8.53354e-08	6.08388e-10	0	0	0	0
	3BL-2	6.66134e-16	0	0	0	0	0	2.22045e-16	1.77636e-14	0	0.340104	0.013171	1	5.58263e-05	0.00252192	0.526024	0.0494873	0.745576	5.45786e-13	0.0549561	1.57336e-09	3.3578e-11	0.00402297	0.000207973	0	0	0	0
	3BL-8	5.42844e-05	1.07905e-06	2.98449e-09	1.29551e-08	8.65325e-06	6.64185e-08	2.89587e-05	0.000276795	2.73115e-13	0.00209917	7.5701e-11	5.58263e-05	1	0.31293	3.10304e-06	0.038883	1.33511e-05	0.00145458	0.170347	0.0447636	0.00931784	0.248731	0.748466	1.19391e-06	6.45681e-06	0	7.88368e-07
	3BL-1	4.52424e-07	3.96282e-09	3.87845e-12	2.14571e-11	4.83041e-08	1.45814e-10	2.09621e-07	3.39756e-06	0	0.0387588	3.80197e-08	0.00252192	0.31293	1	0.000257396	0.290817	0.000822301	2.75668e-05	0.584264	0.00256165	0.000307072	0.885229	0.491182	4.4714e-09	3.39109e-08	0	2.72572e-09
	3BL-9	0	0	0	0	0	0	0	0	0	0.112276	0.0650339	0.526024	3.10304e-06	0.000257396	1	0.00936439	0.756858	4.21885e-15	0.0148116	2.54501e-11	3.75699e-13	0.000447362	1.40411e-05	0	0	0	0
	3BL-10	1.04885e-09	3.86402e-12	1.33227e-15	9.10383e-15	7.32863e-11	8.26006e-14	4.18606e-10	1.1874e-08	0	0.3123	8.85148e-06	0.0494873	0.038883	0.290817	0.00936439	1	0.0220882	1.52911e-07	0.752517	4.65527e-05	3.07733e-06	0.361776	0.0810266	4.45088e-12	4.82385e-11	0	2.49378e-12
	3BL-7	0	0	0	0	0	0	0	1.33227e-15	0	0.201095	0.0311904	0.745576	1.33511e-05	0.000822301	0.756858	0.0220882	1	4.77396e-14	0.0289506	2.00263e-10	3.53984e-12	0.00137031	5.4927e-05	0	0	0	0
	F1CSx3BL	0.393784	0.0904461	0.00598042	0.0123125	0.20596	0.0266228	0.318324	0.650904	3.73196e-05	3.86394e-10	0	5.45786e-13	0.00145458	2.75668e-05	4.21885e-15	1.52911e-07	4.77396e-14	1	7.17269e-05	0.239305	0.559605	1.44419e-05	0.000457881	0.0943176	0.184424	6.33827e-09	0.0793228
	F1CSx3BS	3.0597e-06	8.65784e-08	5.13532e-10	1.80751e-09	5.64008e-07	7.44083e-09	1.70756e-06	1.42513e-05	2.18048e-13	0.254154	8.03312e-05	0.0549561	0.170347	0.584264	0.0148116	0.752517	0.0289506	7.17269e-05	1	0.00261514	0.000475635	0.667697	0.267314	9.47462e-08	4.32238e-07	0	6.54872e-08
	N3AT3B	0.0424073	0.00410763	8.65211e-05	0.000233429	0.0146272	0.000689475	0.0296575	0.103264	1.15674e-07	3.72106e-07	0	1.57336e-09	0.0447636	0.00256165	2.54501e-11	4.65527e-05	2.00263e-10	0.239305	0.00261514	1	0.552982	0.00157603	0.019937	0.00437501	0.0122804	2.8626e-12	0.00337486
	N3AT3D	0.150944	0.0228174	0.000861369	0.00202535	0.0645759	0.00510341	0.113801	0.300232	2.51505e-06	1.37882e-08	0	3.3578e-11	0.00931784	0.000307072	3.75699e-13	3.07733e-06	3.53984e-12	0.559605	0.000475635	0.552982	1	0.00017431	0.00349101	0.0240407	0.0560452	1.64796e-10	0.0193842
	N3BT3A	2.10512e-07	1.63876e-09	1.38156e-12	7.91411e-12	2.12153e-08	5.60023e-11	9.55756e-08	1.67165e-06	0	0.0545561	8.53354e-08	0.00402297	0.248731	0.885229	0.000447362	0.361776	0.00137031	1.44419e-05	0.667697	0.00157603	0.00017431	1	0.404972	1.8543e-09	1.47637e-08	0	1.11745e-09
	N3BT3D	1.31837e-05	2.02196e-07	4.02355e-10	1.88617e-09	1.85131e-06	1.05736e-08	6.72643e-06	7.59718e-05	2.39808e-14	0.00586618	6.08388e-10	0.000207973	0.748466	0.491182	1.40411e-05	0.0810266	5.4927e-05	0.000457881	0.267314	0.019937	0.00349101	0.404972	1	2.25111e-07	1.35499e-06	0	1.4493e-07
	N3DT3A	0.41206	0.984043	0.282015	0.406532	0.683057	0.586473	0.499586	0.222259	0.0142686	2.22045e-15	0	0	1.19391e-06	4.4714e-09	0	4.45088e-12	0	0.0943176	9.47462e-08	0.00437501	0.0240407	1.8543e-09	2.25111e-07	1	0.729497	3.55682e-05	0.934981
	N3DT3B	0.635158	0.714518	0.155143	0.239673	0.950164	0.373601	0.741894	0.381711	0.00517038	3.28626e-14	0	0	6.45681e-06	3.39109e-08	0	4.82385e-11	0	0.184424	4.32238e-07	0.0122804	0.0560452	1.47637e-08	1.35499e-06	0.729497	1	7.45298e-06	0.669107
	CS+1	7.24031e-07	3.8797e-05	0.0022228	0.000951397	5.55053e-06	0.000329949	1.51179e-06	8.5522e-08	0.092162	0	0	0	0	0	0	0	0	6.33827e-09	0	2.8626e-12	1.64796e-10	0	0	3.55682e-05	7.45298e-06	1	5.05758e-05
	CS-1	0.367134	0.950897	0.320114	0.4542	0.624222	0.643813	0.449217	0.192874	0.0178436	1.11022e-15	0	0	7.88368e-07	2.72572e-09	0	2.49378e-12	0	0.0793228	6.54872e-08	0.00337486	0.0193842	1.11745e-09	1.4493e-07	0.934981	0.669107	5.05758e-05	1
	Corrected (Bonferroni) significance level: 0,0001
	Significant differences (<0,05):
		3BS-3	3BS-8	3BS-7	3BS-2	3BS-4	3BS-1	3BS-5	Dt3BL	CS	N3B	Dt3BS	3BL-2	3BL-8	3BL-1	3BL-9	3BL-10	3BL-7	F1CSx3BL	F1CSx3BS	N3AT3B	N3AT3D	N3BT3A	N3BT3D	N3DT3A	N3DT3B	CS+1	CS-1
	3BS-3	No	No	No	No	No	No	No	No	No	Yes	Yes	Yes	Yes	Yes	Yes	Yes	Yes	No	Yes	No	No	Yes	Yes	No	No	Yes	No
	3BS-8	No	No	No	No	No	No	No	No	No	Yes	Yes	Yes	Yes	Yes	Yes	Yes	Yes	No	Yes	No	No	Yes	Yes	No	No	Yes	No
	3BS-7	No	No	No	No	No	No	No	No	No	Yes	Yes	Yes	Yes	Yes	Yes	Yes	Yes	No	Yes	Yes	No	Yes	Yes	No	No	No	No
	3BS-2	No	No	No	No	No	No	No	No	No	Yes	Yes	Yes	Yes	Yes	Yes	Yes	Yes	No	Yes	No	No	Yes	Yes	No	No	No	No
	3BS-4	No	No	No	No	No	No	No	No	No	Yes	Yes	Yes	Yes	Yes	Yes	Yes	Yes	No	Yes	No	No	Yes	Yes	No	No	Yes	No
	3BS-1	No	No	No	No	No	No	No	No	No	Yes	Yes	Yes	Yes	Yes	Yes	Yes	Yes	No	Yes	No	No	Yes	Yes	No	No	No	No
	3BS-5	No	No	No	No	No	No	No	No	No	Yes	Yes	Yes	Yes	Yes	Yes	Yes	Yes	No	Yes	No	No	Yes	Yes	No	No	Yes	No
	Dt3BL	No	No	No	No	No	No	No	No	No	Yes	Yes	Yes	No	Yes	Yes	Yes	Yes	No	Yes	No	No	Yes	Yes	No	No	Yes	No
	CS	No	No	No	No	No	No	No	No	No	Yes	Yes	Yes	Yes	Yes	Yes	Yes	Yes	Yes	Yes	Yes	Yes	Yes	Yes	No	No	No	No
	N3B	Yes	Yes	Yes	Yes	Yes	Yes	Yes	Yes	Yes	No	No	No	No	No	No	No	No	Yes	No	Yes	Yes	No	No	Yes	Yes	Yes	Yes
	Dt3BS	Yes	Yes	Yes	Yes	Yes	Yes	Yes	Yes	Yes	No	No	No	Yes	Yes	No	Yes	No	Yes	Yes	Yes	Yes	Yes	Yes	Yes	Yes	Yes	Yes
	3BL-2	Yes	Yes	Yes	Yes	Yes	Yes	Yes	Yes	Yes	No	No	No	Yes	No	No	No	No	Yes	No	Yes	Yes	No	No	Yes	Yes	Yes	Yes
	3BL-8	Yes	Yes	Yes	Yes	Yes	Yes	Yes	No	Yes	No	Yes	Yes	No	No	Yes	No	Yes	No	No	No	No	No	No	Yes	Yes	Yes	Yes
	3BL-1	Yes	Yes	Yes	Yes	Yes	Yes	Yes	Yes	Yes	No	Yes	No	No	No	No	No	No	Yes	No	No	No	No	No	Yes	Yes	Yes	Yes
	3BL-9	Yes	Yes	Yes	Yes	Yes	Yes	Yes	Yes	Yes	No	No	No	Yes	No	No	No	No	Yes	No	Yes	Yes	No	Yes	Yes	Yes	Yes	Yes
	3BL-10	Yes	Yes	Yes	Yes	Yes	Yes	Yes	Yes	Yes	No	Yes	No	No	No	No	No	No	Yes	No	Yes	Yes	No	No	Yes	Yes	Yes	Yes
	3BL-7	Yes	Yes	Yes	Yes	Yes	Yes	Yes	Yes	Yes	No	No	No	Yes	No	No	No	No	Yes	No	Yes	Yes	No	Yes	Yes	Yes	Yes	Yes
	F1CSx3BL	No	No	No	No	No	No	No	No	Yes	Yes	Yes	Yes	No	Yes	Yes	Yes	Yes	No	Yes	No	No	Yes	No	No	No	Yes	No
	F1CSx3BS	Yes	Yes	Yes	Yes	Yes	Yes	Yes	Yes	Yes	No	Yes	No	No	No	No	No	No	Yes	No	No	No	No	No	Yes	Yes	Yes	Yes
	N3AT3B	No	No	Yes	No	No	No	No	No	Yes	Yes	Yes	Yes	No	No	Yes	Yes	Yes	No	No	No	No	No	No	No	No	Yes	No
	N3AT3D	No	No	No	No	No	No	No	No	Yes	Yes	Yes	Yes	No	No	Yes	Yes	Yes	No	No	No	No	No	No	No	No	Yes	No
	N3BT3A	Yes	Yes	Yes	Yes	Yes	Yes	Yes	Yes	Yes	No	Yes	No	No	No	No	No	No	Yes	No	No	No	No	No	Yes	Yes	Yes	Yes
	N3BT3D	Yes	Yes	Yes	Yes	Yes	Yes	Yes	Yes	Yes	No	Yes	No	No	No	Yes	No	Yes	No	No	No	No	No	No	Yes	Yes	Yes	Yes
	N3DT3A	No	No	No	No	No	No	No	No	No	Yes	Yes	Yes	Yes	Yes	Yes	Yes	Yes	No	Yes	No	No	Yes	Yes	No	No	Yes	No
	N3DT3B	No	No	No	No	No	No	No	No	No	Yes	Yes	Yes	Yes	Yes	Yes	Yes	Yes	No	Yes	No	No	Yes	Yes	No	No	Yes	No
	CS+1	Yes	Yes	No	No	Yes	No	Yes	Yes	No	Yes	Yes	Yes	Yes	Yes	Yes	Yes	Yes	Yes	Yes	Yes	Yes	Yes	Yes	Yes	Yes	No	Yes
	CS-1	No	No	No	No	No	No	No	No	No	Yes	Yes	Yes	Yes	Yes	Yes	Yes	Yes	No	Yes	No	No	Yes	Yes	No	No	Yes	No

## Sheet: univalents
	Statistiques descriptives :
	Line	Observations	# missing data	Minimum	Maximum	Mean	Std dev.
	3BS-3	50	0	0	2	0.04	0.282843
	3BS-8	50	0	0	2	0.12	0.479796
	3BS-7	50	0	0	2	0.12	0.479796
	3BS-2	50	0	0	2	0.04	0.282843
	3BS-4	50	0	0	2	0.04	0.282843
	3BS-1	50	0	0	2	0.04	0.282843
	3BS-5	50	0	0	4	0.08	0.565685
	Dt3BL	50	0	0	2	0.08	0.395897
	CS	50	0	0	2	0.04	0.282843
	N3B	50	0	0	2	0.44	0.836904
	Dt3BS	50	0	0	16	6.16	3.61042
	3BL-2	50	0	0	8	2.2	1.90595
	3BL-8	50	0	0	2	0.36	0.776176
	3BL-1	50	0	0	4	1.22	1.1119
	3BL-9	50	0	1	6	2.18	1.50767
	3BL-10	50	0	0	6	1.04	1.47025
	3BL-7	50	0	1	5	2.12	1.22291
	F1CSx3BL	50	0	0	2	0.16	0.548095
	F1CSx3BS	50	25	0	6	2	1.47196
	N3AT3B	50	0	0	2	0.04	0.282843
	N3AT3D	50	0	0	2	0.28	0.70102
	N3BT3A	50	0	0	4	0.88	1.13641
	N3BT3D	50	0	0	2	0.52	0.886175
	N3DT3A	50	0	0	2	0.08	0.395897
	N3DT3B	50	0	0	2	0.08	0.395897
	Interpretation of the bilateral Kruskal-Wallis tests:
	A proxy is used to compute the p-value
	When identical values are detected, appropriate corrections are applied
	H0: The data come from the same population
	Ha: The data come from different populations
	Test de Kruskal-Wallis / Bilateral test:
	K (Valeur observée)	722.285
	K (Valeur critique)	36.415
	DDL	24
	p-value (unilatérale)	0		The data come from different populations
	alpha	0.05
	Multiple comparisons by pairs following the Dunn procedure / Bilateral test:
	Sample	# of cells	Sum of the ranks	Mean of the ranks	Groups
	Dt3BS	50	56688	1133.76	A
	3BL-7	50	51324	1026.48	A	B
	3BL-9	50	50962.5	1019.25	A	B
	F1CSx3BS	25	24101.5	964.06	A	B
	3BL-2	50	45656.5	913.13		B
	3BL-1	50	41806	836.12		B	C
	3BL-10	50	34524.5	690.49			C	D
	N3BT3A	50	34465.5	689.31			C	D
	N3BT3D	50	29689.5	593.79				D	E
	N3B	50	28506.5	570.13				D	E
	3BL-8	50	27323.5	546.47				D	E
	N3AT3D	50	26140.5	522.81				D	E
	F1CSx3BL	50	24366	487.32				D	E
	3BS-8	50	23774.5	475.49					E
	3BS-7	50	23774.5	475.49					E
	Dt3BL	50	23183	463.66					E
	N3DT3A	50	23183	463.66					E
	N3DT3B	50	23183	463.66					E
	3BS-5	50	22723.5	454.47					E
	3BS-3	50	22591.5	451.83					E
	3BS-2	50	22591.5	451.83					E
	3BS-4	50	22591.5	451.83					E
	3BS-1	50	22591.5	451.83					E
	CS	50	22591.5	451.83					E
	N3AT3B	50	22591.5	451.83					E
	Comparisons by pairs:
	Differences:
		3BS-3	3BS-8	3BS-7	3BS-2	3BS-4	3BS-1	3BS-5	Dt3BL	CS	N3B	Dt3BS	3BL-2	3BL-8	3BL-1	3BL-9	3BL-10	3BL-7	F1CSx3BL	F1CSx3BS	N3AT3B	N3AT3D	N3BT3A	N3BT3D	N3DT3A	N3DT3B
	3BS-3	0	-23.66	-23.66	0	0	0	-2.64	-11.83	0	-118.3	-681.93	-461.3	-94.64	-384.29	-567.42	-238.66	-574.65	-35.49	-512.23	0	-70.98	-237.48	-141.96	-11.83	-11.83
	3BS-8	23.66	0	0	23.66	23.66	23.66	21.02	11.83	23.66	-94.64	-658.27	-437.64	-70.98	-360.63	-543.76	-215	-550.99	-11.83	-488.57	23.66	-47.32	-213.82	-118.3	11.83	11.83
	3BS-7	23.66	0	0	23.66	23.66	23.66	21.02	11.83	23.66	-94.64	-658.27	-437.64	-70.98	-360.63	-543.76	-215	-550.99	-11.83	-488.57	23.66	-47.32	-213.82	-118.3	11.83	11.83
	3BS-2	0	-23.66	-23.66	0	0	0	-2.64	-11.83	0	-118.3	-681.93	-461.3	-94.64	-384.29	-567.42	-238.66	-574.65	-35.49	-512.23	0	-70.98	-237.48	-141.96	-11.83	-11.83
	3BS-4	0	-23.66	-23.66	0	0	0	-2.64	-11.83	0	-118.3	-681.93	-461.3	-94.64	-384.29	-567.42	-238.66	-574.65	-35.49	-512.23	0	-70.98	-237.48	-141.96	-11.83	-11.83
	3BS-1	0	-23.66	-23.66	0	0	0	-2.64	-11.83	0	-118.3	-681.93	-461.3	-94.64	-384.29	-567.42	-238.66	-574.65	-35.49	-512.23	0	-70.98	-237.48	-141.96	-11.83	-11.83
	3BS-5	2.64	-21.02	-21.02	2.64	2.64	2.64	0	-9.19	2.64	-115.66	-679.29	-458.66	-92	-381.65	-564.78	-236.02	-572.01	-32.85	-509.59	2.64	-68.34	-234.84	-139.32	-9.19	-9.19
	Dt3BL	11.83	-11.83	-11.83	11.83	11.83	11.83	9.19	0	11.83	-106.47	-670.1	-449.47	-82.81	-372.46	-555.59	-226.83	-562.82	-23.66	-500.4	11.83	-59.15	-225.65	-130.13	0	0
	CS	0	-23.66	-23.66	0	0	0	-2.64	-11.83	0	-118.3	-681.93	-461.3	-94.64	-384.29	-567.42	-238.66	-574.65	-35.49	-512.23	0	-70.98	-237.48	-141.96	-11.83	-11.83
	N3B	118.3	94.64	94.64	118.3	118.3	118.3	115.66	106.47	118.3	0	-563.63	-343	23.66	-265.99	-449.12	-120.36	-456.35	82.81	-393.93	118.3	47.32	-119.18	-23.66	106.47	106.47
	Dt3BS	681.93	658.27	658.27	681.93	681.93	681.93	679.29	670.1	681.93	563.63	0	220.63	587.29	297.64	114.51	443.27	107.28	646.44	169.7	681.93	610.95	444.45	539.97	670.1	670.1
	3BL-2	461.3	437.64	437.64	461.3	461.3	461.3	458.66	449.47	461.3	343	-220.63	0	366.66	77.01	-106.12	222.64	-113.35	425.81	-50.93	461.3	390.32	223.82	319.34	449.47	449.47
	3BL-8	94.64	70.98	70.98	94.64	94.64	94.64	92	82.81	94.64	-23.66	-587.29	-366.66	0	-289.65	-472.78	-144.02	-480.01	59.15	-417.59	94.64	23.66	-142.84	-47.32	82.81	82.81
	3BL-1	384.29	360.63	360.63	384.29	384.29	384.29	381.65	372.46	384.29	265.99	-297.64	-77.01	289.65	0	-183.13	145.63	-190.36	348.8	-127.94	384.29	313.31	146.81	242.33	372.46	372.46
	3BL-9	567.42	543.76	543.76	567.42	567.42	567.42	564.78	555.59	567.42	449.12	-114.51	106.12	472.78	183.13	0	328.76	-7.23	531.93	55.19	567.42	496.44	329.94	425.46	555.59	555.59
	3BL-10	238.66	215	215	238.66	238.66	238.66	236.02	226.83	238.66	120.36	-443.27	-222.64	144.02	-145.63	-328.76	0	-335.99	203.17	-273.57	238.66	167.68	1.18	96.7	226.83	226.83
	3BL-7	574.65	550.99	550.99	574.65	574.65	574.65	572.01	562.82	574.65	456.35	-107.28	113.35	480.01	190.36	7.23	335.99	0	539.16	62.42	574.65	503.67	337.17	432.69	562.82	562.82
	F1CSx3BL	35.49	11.83	11.83	35.49	35.49	35.49	32.85	23.66	35.49	-82.81	-646.44	-425.81	-59.15	-348.8	-531.93	-203.17	-539.16	0	-476.74	35.49	-35.49	-201.99	-106.47	23.66	23.66
	F1CSx3BS	512.23	488.57	488.57	512.23	512.23	512.23	509.59	500.4	512.23	393.93	-169.7	50.93	417.59	127.94	-55.19	273.57	-62.42	476.74	0	512.23	441.25	274.75	370.27	500.4	500.4
	N3AT3B	0	-23.66	-23.66	0	0	0	-2.64	-11.83	0	-118.3	-681.93	-461.3	-94.64	-384.29	-567.42	-238.66	-574.65	-35.49	-512.23	0	-70.98	-237.48	-141.96	-11.83	-11.83
	N3AT3D	70.98	47.32	47.32	70.98	70.98	70.98	68.34	59.15	70.98	-47.32	-610.95	-390.32	-23.66	-313.31	-496.44	-167.68	-503.67	35.49	-441.25	70.98	0	-166.5	-70.98	59.15	59.15
	N3BT3A	237.48	213.82	213.82	237.48	237.48	237.48	234.84	225.65	237.48	119.18	-444.45	-223.82	142.84	-146.81	-329.94	-1.18	-337.17	201.99	-274.75	237.48	166.5	0	95.52	225.65	225.65
	N3BT3D	141.96	118.3	118.3	141.96	141.96	141.96	139.32	130.13	141.96	23.66	-539.97	-319.34	47.32	-242.33	-425.46	-96.7	-432.69	106.47	-370.27	141.96	70.98	-95.52	0	130.13	130.13
	N3DT3A	11.83	-11.83	-11.83	11.83	11.83	11.83	9.19	0	11.83	-106.47	-670.1	-449.47	-82.81	-372.46	-555.59	-226.83	-562.82	-23.66	-500.4	11.83	-59.15	-225.65	-130.13	0	0
	N3DT3B	11.83	-11.83	-11.83	11.83	11.83	11.83	9.19	0	11.83	-106.47	-670.1	-449.47	-82.81	-372.46	-555.59	-226.83	-562.82	-23.66	-500.4	11.83	-59.15	-225.65	-130.13	0	0
	p-values:
		3BS-3	3BS-8	3BS-7	3BS-2	3BS-4	3BS-1	3BS-5	Dt3BL	CS	N3B	Dt3BS	3BL-2	3BL-8	3BL-1	3BL-9	3BL-10	3BL-7	F1CSx3BL	F1CSx3BS	N3AT3B	N3AT3D	N3BT3A	N3BT3D	N3DT3A	N3DT3B
	3BS-3	1	0.673235	0.673235	1	1	1	0.962469	0.833	1	0.0349827	0	2.22045e-16	0.0916328	7.40985e-12	0	2.10141e-05	0	0.527016	9.01501e-14	1	0.205823	2.30797e-05	0.0113975	0.833	0.833
	3BS-8	0.673235	1	1	0.673235	0.673235	0.673235	0.707916	0.833	0.673235	0.0916328	0	6.21725e-15	0.205823	1.29458e-10	0	0.000127042	0	0.833	1.15863e-12	0.673235	0.398992	0.000138355	0.0349827	0.833	0.833
	3BS-7	0.673235	1	1	0.673235	0.673235	0.673235	0.707916	0.833	0.673235	0.0916328	0	6.21725e-15	0.205823	1.29458e-10	0	0.000127042	0	0.833	1.15863e-12	0.673235	0.398992	0.000138355	0.0349827	0.833	0.833
	3BS-2	1	0.673235	0.673235	1	1	1	0.962469	0.833	1	0.0349827	0	2.22045e-16	0.0916328	7.40985e-12	0	2.10141e-05	0	0.527016	9.01501e-14	1	0.205823	2.30797e-05	0.0113975	0.833	0.833
	3BS-4	1	0.673235	0.673235	1	1	1	0.962469	0.833	1	0.0349827	0	2.22045e-16	0.0916328	7.40985e-12	0	2.10141e-05	0	0.527016	9.01501e-14	1	0.205823	2.30797e-05	0.0113975	0.833	0.833
	3BS-1	1	0.673235	0.673235	1	1	1	0.962469	0.833	1	0.0349827	0	2.22045e-16	0.0916328	7.40985e-12	0	2.10141e-05	0	0.527016	9.01501e-14	1	0.205823	2.30797e-05	0.0113975	0.833	0.833
	3BS-5	0.962469	0.707916	0.707916	0.962469	0.962469	0.962469	1	0.869888	0.962469	0.039255	0	2.22045e-16	0.101048	1.02844e-11	0	2.59036e-05	0	0.558203	1.2057e-13	0.962469	0.223193	2.84229e-05	0.0130202	0.869888	0.869888
	Dt3BL	0.833	0.833	0.833	0.833	0.833	0.833	0.869888	1	0.833	0.0577352	0	1.11022e-15	0.139946	3.16542e-11	0	5.27765e-05	0	0.673235	3.2796e-13	0.833	0.291755	5.77192e-05	0.0203726	1	1
	CS	1	0.673235	0.673235	1	1	1	0.962469	0.833	1	0.0349827	0	2.22045e-16	0.0916328	7.40985e-12	0	2.10141e-05	0	0.527016	9.01501e-14	1	0.205823	2.30797e-05	0.0113975	0.833	0.833
	N3B	0.0349827	0.0916328	0.0916328	0.0349827	0.0349827	0.0349827	0.039255	0.0577352	0.0349827	1	0	9.74251e-10	0.673235	2.12708e-06	1.11022e-15	0.0319308	4.44089e-16	0.139946	9.87278e-09	0.0349827	0.398992	0.0336498	0.673235	0.0577352	0.0577352
	Dt3BS	0	0	0	0	0	0	0	0	0	0	1	8.40772e-05	0	1.12621e-07	0.0412502	2.66454e-15	0.0558582	0	0.0135242	0	0	2.44249e-15	0	0	0
	3BL-2	2.22045e-16	6.21725e-15	6.21725e-15	2.22045e-16	2.22045e-16	2.22045e-16	2.22045e-16	1.11022e-15	2.22045e-16	9.74251e-10	8.40772e-05	1	6.34888e-11	0.169873	0.0585624	7.23882e-05	0.0433491	3.21965e-14	0.458579	2.22045e-16	3.47611e-12	6.62605e-05	1.25662e-08	1.11022e-15	1.11022e-15
	3BL-8	0.0916328	0.205823	0.205823	0.0916328	0.0916328	0.0916328	0.101048	0.139946	0.0916328	0.673235	0	6.34888e-11	1	2.4345e-07	0	0.0102586	0	0.291755	1.22279e-09	0.0916328	0.673235	0.0108979	0.398992	0.139946	0.139946
	3BL-1	7.40985e-12	1.29458e-10	1.29458e-10	7.40985e-12	7.40985e-12	7.40985e-12	1.02844e-11	3.16542e-11	7.40985e-12	2.12708e-06	1.12621e-07	0.169873	2.4345e-07	1	0.00109821	0.00944029	0.000691459	5.06909e-10	0.062614	7.40985e-12	2.34531e-08	0.00887802	1.56562e-05	3.16542e-11	3.16542e-11
	3BL-9	0	0	0	0	0	0	0	0	0	1.11022e-15	0.0412502	0.0585624	0	0.00109821	1	4.63533e-09	0.897463	0	0.421868	0	0	4.08305e-09	3.37508e-14	0	0
	3BL-10	2.10141e-05	0.000127042	0.000127042	2.10141e-05	2.10141e-05	2.10141e-05	2.59036e-05	5.27765e-05	2.10141e-05	0.0319308	2.66454e-15	7.23882e-05	0.0102586	0.00944029	4.63533e-09	1	2.11619e-09	0.000293164	6.85423e-05	2.10141e-05	0.00280168	0.98322	0.0847866	5.27765e-05	5.27765e-05
	3BL-7	0	0	0	0	0	0	0	0	0	4.44089e-16	0.0558582	0.0433491	0	0.000691459	0.897463	2.11619e-09	1	0	0.363665	0	0	1.85913e-09	1.24345e-14	0	0
	F1CSx3BL	0.527016	0.833	0.833	0.527016	0.527016	0.527016	0.558203	0.673235	0.527016	0.139946	0	3.21965e-14	0.291755	5.06909e-10	0	0.000293164	0	1	3.97571e-12	0.527016	0.527016	0.00031793	0.0577352	0.673235	0.673235
	F1CSx3BS	9.01501e-14	1.15863e-12	1.15863e-12	9.01501e-14	9.01501e-14	9.01501e-14	1.2057e-13	3.2796e-13	9.01501e-14	9.87278e-09	0.0135242	0.458579	1.22279e-09	0.062614	0.421868	6.85423e-05	0.363665	3.97571e-12	1	9.01501e-14	1.34892e-10	6.37553e-05	7.1019e-08	3.2796e-13	3.2796e-13
	N3AT3B	1	0.673235	0.673235	1	1	1	0.962469	0.833	1	0.0349827	0	2.22045e-16	0.0916328	7.40985e-12	0	2.10141e-05	0	0.527016	9.01501e-14	1	0.205823	2.30797e-05	0.0113975	0.833	0.833
	N3AT3D	0.205823	0.398992	0.398992	0.205823	0.205823	0.205823	0.223193	0.291755	0.205823	0.398992	0	3.47611e-12	0.673235	2.34531e-08	0	0.00280168	0	0.527016	1.34892e-10	0.205823	1	0.00300069	0.205823	0.291755	0.291755
	N3BT3A	2.30797e-05	0.000138355	0.000138355	2.30797e-05	2.30797e-05	2.30797e-05	2.84229e-05	5.77192e-05	2.30797e-05	0.0336498	2.44249e-15	6.62605e-05	0.0108979	0.00887802	4.08305e-09	0.98322	1.85913e-09	0.00031793	6.37553e-05	2.30797e-05	0.00300069	1	0.0886557	5.77192e-05	5.77192e-05
	N3BT3D	0.0113975	0.0349827	0.0349827	0.0113975	0.0113975	0.0113975	0.0130202	0.0203726	0.0113975	0.673235	0	1.25662e-08	0.398992	1.56562e-05	3.37508e-14	0.0847866	1.24345e-14	0.0577352	7.1019e-08	0.0113975	0.205823	0.0886557	1	0.0203726	0.0203726
	N3DT3A	0.833	0.833	0.833	0.833	0.833	0.833	0.869888	1	0.833	0.0577352	0	1.11022e-15	0.139946	3.16542e-11	0	5.27765e-05	0	0.673235	3.2796e-13	0.833	0.291755	5.77192e-05	0.0203726	1	1
	N3DT3B	0.833	0.833	0.833	0.833	0.833	0.833	0.869888	1	0.833	0.0577352	0	1.11022e-15	0.139946	3.16542e-11	0	5.27765e-05	0	0.673235	3.2796e-13	0.833	0.291755	5.77192e-05	0.0203726	1	1
	Corrected (Bonferroni) significance level: 0,0001
	Significant differences (<0,05):
		3BS-3	3BS-8	3BS-7	3BS-2	3BS-4	3BS-1	3BS-5	Dt3BL	CS	N3B	Dt3BS	3BL-2	3BL-8	3BL-1	3BL-9	3BL-10	3BL-7	F1CSx3BL	F1CSx3BS	N3AT3B	N3AT3D	N3BT3A	N3BT3D	N3DT3A	N3DT3B
	3BS-3	No	No	No	No	No	No	No	No	No	No	Yes	Yes	No	Yes	Yes	Yes	Yes	No	Yes	No	No	Yes	No	No	No
	3BS-8	No	No	No	No	No	No	No	No	No	No	Yes	Yes	No	Yes	Yes	Yes	Yes	No	Yes	No	No	Yes	No	No	No
	3BS-7	No	No	No	No	No	No	No	No	No	No	Yes	Yes	No	Yes	Yes	Yes	Yes	No	Yes	No	No	Yes	No	No	No
	3BS-2	No	No	No	No	No	No	No	No	No	No	Yes	Yes	No	Yes	Yes	Yes	Yes	No	Yes	No	No	Yes	No	No	No
	3BS-4	No	No	No	No	No	No	No	No	No	No	Yes	Yes	No	Yes	Yes	Yes	Yes	No	Yes	No	No	Yes	No	No	No
	3BS-1	No	No	No	No	No	No	No	No	No	No	Yes	Yes	No	Yes	Yes	Yes	Yes	No	Yes	No	No	Yes	No	No	No
	3BS-5	No	No	No	No	No	No	No	No	No	No	Yes	Yes	No	Yes	Yes	Yes	Yes	No	Yes	No	No	Yes	No	No	No
	Dt3BL	No	No	No	No	No	No	No	No	No	No	Yes	Yes	No	Yes	Yes	Yes	Yes	No	Yes	No	No	Yes	No	No	No
	CS	No	No	No	No	No	No	No	No	No	No	Yes	Yes	No	Yes	Yes	Yes	Yes	No	Yes	No	No	Yes	No	No	No
	N3B	No	No	No	No	No	No	No	No	No	No	Yes	Yes	No	Yes	Yes	No	Yes	No	Yes	No	No	No	No	No	No
	Dt3BS	Yes	Yes	Yes	Yes	Yes	Yes	Yes	Yes	Yes	Yes	No	Yes	Yes	Yes	No	Yes	No	Yes	No	Yes	Yes	Yes	Yes	Yes	Yes
	3BL-2	Yes	Yes	Yes	Yes	Yes	Yes	Yes	Yes	Yes	Yes	Yes	No	Yes	No	No	Yes	No	Yes	No	Yes	Yes	Yes	Yes	Yes	Yes
	3BL-8	No	No	No	No	No	No	No	No	No	No	Yes	Yes	No	Yes	Yes	No	Yes	No	Yes	No	No	No	No	No	No
	3BL-1	Yes	Yes	Yes	Yes	Yes	Yes	Yes	Yes	Yes	Yes	Yes	No	Yes	No	No	No	No	Yes	No	Yes	Yes	No	Yes	Yes	Yes
	3BL-9	Yes	Yes	Yes	Yes	Yes	Yes	Yes	Yes	Yes	Yes	No	No	Yes	No	No	Yes	No	Yes	No	Yes	Yes	Yes	Yes	Yes	Yes
	3BL-10	Yes	Yes	Yes	Yes	Yes	Yes	Yes	Yes	Yes	No	Yes	Yes	No	No	Yes	No	Yes	No	Yes	Yes	No	No	No	Yes	Yes
	3BL-7	Yes	Yes	Yes	Yes	Yes	Yes	Yes	Yes	Yes	Yes	No	No	Yes	No	No	Yes	No	Yes	No	Yes	Yes	Yes	Yes	Yes	Yes
	F1CSx3BL	No	No	No	No	No	No	No	No	No	No	Yes	Yes	No	Yes	Yes	No	Yes	No	Yes	No	No	No	No	No	No
	F1CSx3BS	Yes	Yes	Yes	Yes	Yes	Yes	Yes	Yes	Yes	Yes	No	No	Yes	No	No	Yes	No	Yes	No	Yes	Yes	Yes	Yes	Yes	Yes
	N3AT3B	No	No	No	No	No	No	No	No	No	No	Yes	Yes	No	Yes	Yes	Yes	Yes	No	Yes	No	No	Yes	No	No	No
	N3AT3D	No	No	No	No	No	No	No	No	No	No	Yes	Yes	No	Yes	Yes	No	Yes	No	Yes	No	No	No	No	No	No
	N3BT3A	Yes	Yes	Yes	Yes	Yes	Yes	Yes	Yes	Yes	No	Yes	Yes	No	No	Yes	No	Yes	No	Yes	Yes	No	No	No	Yes	Yes
	N3BT3D	No	No	No	No	No	No	No	No	No	No	Yes	Yes	No	Yes	Yes	No	Yes	No	Yes	No	No	No	No	No	No
	N3DT3A	No	No	No	No	No	No	No	No	No	No	Yes	Yes	No	Yes	Yes	Yes	Yes	No	Yes	No	No	Yes	No	No	No
	N3DT3B	No	No	No	No	No	No	No	No	No	No	Yes	Yes	No	Yes	Yes	Yes	Yes	No	Yes	No	No	Yes	No	No	No

## Sheet: bivalents
	Statistiques descriptives :
	Line	Observations	# missing data	Minimum	Maximum	Mean	Std dev.
	3BS-3	50	0	20	21	20.98	0.141421
	3BS-8	50	0	20	21	20.94	0.239898
	3BS-7	50	0	20	21	20.94	0.239898
	3BS-2	50	0	20	21	20.98	0.141421
	3BS-4	50	0	20	21	20.98	0.141421
	3BS-1	50	0	20	21	20.98	0.141421
	3BS-5	50	0	19	21	20.96	0.282843
	Dt3BL	50	0	20	21	20.96	0.197949
	CS	50	0	20	21	20.98	0.141421
	N3B	50	0	19	20	19.78	0.418452
	Dt3BS	50	0	13	21	17.92	1.80521
	3BL-2	50	0	17	21	19.9	0.952976
	3BL-8	50	0	20	21	20.82	0.388088
	3BL-1	50	0	18	21	20.2	0.832993
	3BL-9	50	0	16	20	19.38	0.830294
	3BL-10	50	0	18	21	20.44	0.760236
	3BL-7	50	0	18	20	19.44	0.611455
	F1CSx3BL	50	0	20	21	20.92	0.274048
	F1CSx3BS	50	25	17	21	19.84	0.986577
	N3AT3B	50	0	19	21	20.42	0.905539
	N3AT3D	50	0	18	21	20.22	0.953832
	N3BT3A	50	0	18	21	19.46	1.16426
	N3BT3D	50	0	18	21	19.7	0.909137
	N3DT3A	50	0	17	21	20.28	1.06981
	N3DT3B	50	0	19	21	20.24	0.959592
	CS+1	50	0	21	22	21.98	0.141421
	CS-1	50	0	19	20	19.98	0.141421
	Interpretation of the bilateral Kruskal-Wallis tests:
	A proxy is used to compute the p-value
	When identical values are detected, appropriate corrections are applied
	H0: The data come from the same population
	Ha: The data come from different populations
	Test de Kruskal-Wallis / Bilateral test:
	K (observed value)	798.256
	K (critical value)	38.8851
	DDL	26
	p-value (unilateral)	0		The data come from different populations
	alpha	0.05
	Multiple comparisons by pairs following the Dunn procedure / Bilateral test:
	Sample	# of cells	Sum of the ranks	Mean of the ranks	Groups
	CS+1	50	64650	1293	A
	3BS-3	50	44541.5	890.83		B
	3BS-2	50	44541.5	890.83		B
	3BS-4	50	44541.5	890.83		B
	3BS-1	50	44541.5	890.83		B
	CS	50	44541.5	890.83		B
	3BS-5	50	44311.5	886.23		B
	Dt3BL	50	44033	880.66		B
	3BS-8	50	43524.5	870.49		B	C
	3BS-7	50	43524.5	870.49		B	C
	F1CSx3BL	50	43016	860.32		B	C	D
	3BL-8	50	40473.5	809.47		B	C	D	E
	N3AT3B	50	34202.5	684.05		B	C	D	E	F
	3BL-10	50	32872	657.44		B	C	D	E	F	G
	N3DT3A	50	32459	649.18		B	C	D	E	F	G	H
	N3DT3B	50	30740	614.8			C	D	E	F	G	H	I
	N3AT3D	50	30063.5	601.27				D	E	F	G	H	I	J
	3BL-1	50	27994.5	559.89					E	F	G	H	I	J
	3BL-2	50	22850.5	457.01						F	G	H	I	J	K
	F1CSx3BS	25	11155	446.2						F	G	H	I	J	K	L
	N3BT3D	50	20016.5	400.33							G	H	I	J	K	L
	CS-1	50	19395	387.9								H	I	J	K	L
	N3BT3A	50	18918.5	378.37									I	J	K	L
	N3B	50	17095	341.9										J	K	L
	3BL-9	50	13584	271.68											K	L
	3BL-7	50	13516.5	270.33											K	L
	Dt3BS	50	7372	147.44												L
	Comparisons by pairs:
	Differences:
		3BS-3	3BS-8	3BS-7	3BS-2	3BS-4	3BS-1	3BS-5	Dt3BL	CS	N3B	Dt3BS	3BL-2	3BL-8	3BL-1	3BL-9	3BL-10	3BL-7	F1CSx3BL	F1CSx3BS	N3AT3B	N3AT3D	N3BT3A	N3BT3D	N3DT3A	N3DT3B	CS+1	CS-1
	3BS-3	0	20.34	20.34	0	0	0	4.6	10.17	0	548.93	743.39	433.82	81.36	330.94	619.15	233.39	620.5	30.51	444.63	206.78	289.56	512.46	490.5	241.65	276.03	-402.17	502.93
	3BS-8	-20.34	0	0	-20.34	-20.34	-20.34	-15.74	-10.17	-20.34	528.59	723.05	413.48	61.02	310.6	598.81	213.05	600.16	10.17	424.29	186.44	269.22	492.12	470.16	221.31	255.69	-422.51	482.59
	3BS-7	-20.34	0	0	-20.34	-20.34	-20.34	-15.74	-10.17	-20.34	528.59	723.05	413.48	61.02	310.6	598.81	213.05	600.16	10.17	424.29	186.44	269.22	492.12	470.16	221.31	255.69	-422.51	482.59
	3BS-2	0	20.34	20.34	0	0	0	4.6	10.17	0	548.93	743.39	433.82	81.36	330.94	619.15	233.39	620.5	30.51	444.63	206.78	289.56	512.46	490.5	241.65	276.03	-402.17	502.93
	3BS-4	0	20.34	20.34	0	0	0	4.6	10.17	0	548.93	743.39	433.82	81.36	330.94	619.15	233.39	620.5	30.51	444.63	206.78	289.56	512.46	490.5	241.65	276.03	-402.17	502.93
	3BS-1	0	20.34	20.34	0	0	0	4.6	10.17	0	548.93	743.39	433.82	81.36	330.94	619.15	233.39	620.5	30.51	444.63	206.78	289.56	512.46	490.5	241.65	276.03	-402.17	502.93
	3BS-5	-4.6	15.74	15.74	-4.6	-4.6	-4.6	0	5.57	-4.6	544.33	738.79	429.22	76.76	326.34	614.55	228.79	615.9	25.91	440.03	202.18	284.96	507.86	485.9	237.05	271.43	-406.77	498.33
	Dt3BL	-10.17	10.17	10.17	-10.17	-10.17	-10.17	-5.57	0	-10.17	538.76	733.22	423.65	71.19	320.77	608.98	223.22	610.33	20.34	434.46	196.61	279.39	502.29	480.33	231.48	265.86	-412.34	492.76
	CS	0	20.34	20.34	0	0	0	4.6	10.17	0	548.93	743.39	433.82	81.36	330.94	619.15	233.39	620.5	30.51	444.63	206.78	289.56	512.46	490.5	241.65	276.03	-402.17	502.93
	N3B	-548.93	-528.59	-528.59	-548.93	-548.93	-548.93	-544.33	-538.76	-548.93	0	194.46	-115.11	-467.57	-217.99	70.22	-315.54	71.57	-518.42	-104.3	-342.15	-259.37	-36.47	-58.43	-307.28	-272.9	-951.1	-46
	Dt3BS	-743.39	-723.05	-723.05	-743.39	-743.39	-743.39	-738.79	-733.22	-743.39	-194.46	0	-309.57	-662.03	-412.45	-124.24	-510	-122.89	-712.88	-298.76	-536.61	-453.83	-230.93	-252.89	-501.74	-467.36	-1145.56	-240.46
	3BL-2	-433.82	-413.48	-413.48	-433.82	-433.82	-433.82	-429.22	-423.65	-433.82	115.11	309.57	0	-352.46	-102.88	185.33	-200.43	186.68	-403.31	10.81	-227.04	-144.26	78.64	56.68	-192.17	-157.79	-835.99	69.11
	3BL-8	-81.36	-61.02	-61.02	-81.36	-81.36	-81.36	-76.76	-71.19	-81.36	467.57	662.03	352.46	0	249.58	537.79	152.03	539.14	-50.85	363.27	125.42	208.2	431.1	409.14	160.29	194.67	-483.53	421.57
	3BL-1	-330.94	-310.6	-310.6	-330.94	-330.94	-330.94	-326.34	-320.77	-330.94	217.99	412.45	102.88	-249.58	0	288.21	-97.55	289.56	-300.43	113.69	-124.16	-41.38	181.52	159.56	-89.29	-54.91	-733.11	171.99
	3BL-9	-619.15	-598.81	-598.81	-619.15	-619.15	-619.15	-614.55	-608.98	-619.15	-70.22	124.24	-185.33	-537.79	-288.21	0	-385.76	1.35	-588.64	-174.52	-412.37	-329.59	-106.69	-128.65	-377.5	-343.12	-1021.32	-116.22
	3BL-10	-233.39	-213.05	-213.05	-233.39	-233.39	-233.39	-228.79	-223.22	-233.39	315.54	510	200.43	-152.03	97.55	385.76	0	387.11	-202.88	211.24	-26.61	56.17	279.07	257.11	8.26	42.64	-635.56	269.54
	3BL-7	-620.5	-600.16	-600.16	-620.5	-620.5	-620.5	-615.9	-610.33	-620.5	-71.57	122.89	-186.68	-539.14	-289.56	-1.35	-387.11	0	-589.99	-175.87	-413.72	-330.94	-108.04	-130	-378.85	-344.47	-1022.67	-117.57
	F1CSx3BL	-30.51	-10.17	-10.17	-30.51	-30.51	-30.51	-25.91	-20.34	-30.51	518.42	712.88	403.31	50.85	300.43	588.64	202.88	589.99	0	414.12	176.27	259.05	481.95	459.99	211.14	245.52	-432.68	472.42
	F1CSx3BS	-444.63	-424.29	-424.29	-444.63	-444.63	-444.63	-440.03	-434.46	-444.63	104.3	298.76	-10.81	-363.27	-113.69	174.52	-211.24	175.87	-414.12	0	-237.85	-155.07	67.83	45.87	-202.98	-168.6	-846.8	58.3
	N3AT3B	-206.78	-186.44	-186.44	-206.78	-206.78	-206.78	-202.18	-196.61	-206.78	342.15	536.61	227.04	-125.42	124.16	412.37	26.61	413.72	-176.27	237.85	0	82.78	305.68	283.72	34.87	69.25	-608.95	296.15
	N3AT3D	-289.56	-269.22	-269.22	-289.56	-289.56	-289.56	-284.96	-279.39	-289.56	259.37	453.83	144.26	-208.2	41.38	329.59	-56.17	330.94	-259.05	155.07	-82.78	0	222.9	200.94	-47.91	-13.53	-691.73	213.37
	N3BT3A	-512.46	-492.12	-492.12	-512.46	-512.46	-512.46	-507.86	-502.29	-512.46	36.47	230.93	-78.64	-431.1	-181.52	106.69	-279.07	108.04	-481.95	-67.83	-305.68	-222.9	0	-21.96	-270.81	-236.43	-914.63	-9.53
	N3BT3D	-490.5	-470.16	-470.16	-490.5	-490.5	-490.5	-485.9	-480.33	-490.5	58.43	252.89	-56.68	-409.14	-159.56	128.65	-257.11	130	-459.99	-45.87	-283.72	-200.94	21.96	0	-248.85	-214.47	-892.67	12.43
	N3DT3A	-241.65	-221.31	-221.31	-241.65	-241.65	-241.65	-237.05	-231.48	-241.65	307.28	501.74	192.17	-160.29	89.29	377.5	-8.26	378.85	-211.14	202.98	-34.87	47.91	270.81	248.85	0	34.38	-643.82	261.28
	N3DT3B	-276.03	-255.69	-255.69	-276.03	-276.03	-276.03	-271.43	-265.86	-276.03	272.9	467.36	157.79	-194.67	54.91	343.12	-42.64	344.47	-245.52	168.6	-69.25	13.53	236.43	214.47	-34.38	0	-678.2	226.9
	CS+1	402.17	422.51	422.51	402.17	402.17	402.17	406.77	412.34	402.17	951.1	1145.56	835.99	483.53	733.11	1021.32	635.56	1022.67	432.68	846.8	608.95	691.73	914.63	892.67	643.82	678.2	0	905.1
	CS-1	-502.93	-482.59	-482.59	-502.93	-502.93	-502.93	-498.33	-492.76	-502.93	46	240.46	-69.11	-421.57	-171.99	116.22	-269.54	117.57	-472.42	-58.3	-296.15	-213.37	9.53	-12.43	-261.28	-226.9	-905.1	0
	p-values:
		3BS-3	3BS-8	3BS-7	3BS-2	3BS-4	3BS-1	3BS-5	Dt3BL	CS	N3B	Dt3BS	3BL-2	3BL-8	3BL-1	3BL-9	3BL-10	3BL-7	F1CSx3BL	F1CSx3BS	N3AT3B	N3AT3D	N3BT3A	N3BT3D	N3DT3A	N3DT3B	CS+1	CS-1
	3BS-3	1	0.767276	0.767276	1	1	1	0.946639	0.882366	1	1.33227e-15	0	2.75572e-10	0.236508	1.47153e-06	0	0.000684422	0	0.657108	1.27717e-07	0.00262473	2.52002e-05	8.90399e-14	9.56568e-13	0.000438225	5.91586e-05	4.87347e-09	2.52687e-13
	3BS-8	0.767276	1	1	0.767276	0.767276	0.767276	0.81886	0.882366	0.767276	1.46549e-14	0	1.78788e-09	0.374638	6.20961e-06	0	0.00193648	0	0.882366	4.6442e-07	0.00667499	8.96358e-05	8.058e-13	7.88258e-12	0.00128197	0.000199063	7.87752e-10	2.19469e-12
	3BS-7	0.767276	1	1	0.767276	0.767276	0.767276	0.81886	0.882366	0.767276	1.46549e-14	0	1.78788e-09	0.374638	6.20961e-06	0	0.00193648	0	0.882366	4.6442e-07	0.00667499	8.96358e-05	8.058e-13	7.88258e-12	0.00128197	0.000199063	7.87752e-10	2.19469e-12
	3BS-2	1	0.767276	0.767276	1	1	1	0.946639	0.882366	1	1.33227e-15	0	2.75572e-10	0.236508	1.47153e-06	0	0.000684422	0	0.657108	1.27717e-07	0.00262473	2.52002e-05	8.90399e-14	9.56568e-13	0.000438225	5.91586e-05	4.87347e-09	2.52687e-13
	3BS-4	1	0.767276	0.767276	1	1	1	0.946639	0.882366	1	1.33227e-15	0	2.75572e-10	0.236508	1.47153e-06	0	0.000684422	0	0.657108	1.27717e-07	0.00262473	2.52002e-05	8.90399e-14	9.56568e-13	0.000438225	5.91586e-05	4.87347e-09	2.52687e-13
	3BS-1	1	0.767276	0.767276	1	1	1	0.946639	0.882366	1	1.33227e-15	0	2.75572e-10	0.236508	1.47153e-06	0	0.000684422	0	0.657108	1.27717e-07	0.00262473	2.52002e-05	8.90399e-14	9.56568e-13	0.000438225	5.91586e-05	4.87347e-09	2.52687e-13
	3BS-5	0.946639	0.81886	0.81886	0.946639	0.946639	0.946639	1	0.935409	0.946639	2.44249e-15	0	4.23789e-10	0.264066	2.05301e-06	0	0.000872159	0	0.706187	1.71869e-07	0.00326469	3.3823e-05	1.4766e-13	1.55298e-12	0.000562674	7.84083e-05	3.25159e-09	4.15223e-13
	Dt3BL	0.882366	0.882366	0.882366	0.882366	0.882366	0.882366	0.935409	1	0.882366	4.44089e-15	0	7.09467e-10	0.3003	3.0549e-06	0	0.00116311	0	0.767276	2.45274e-07	0.00422829	4.80265e-05	2.70894e-13	2.77578e-12	0.00075728	0.000109654	1.98041e-09	7.52731e-13
	CS	1	0.767276	0.767276	1	1	1	0.946639	0.882366	1	1.33227e-15	0	2.75572e-10	0.236508	1.47153e-06	0	0.000684422	0	0.657108	1.27717e-07	0.00262473	2.52002e-05	8.90399e-14	9.56568e-13	0.000438225	5.91586e-05	4.87347e-09	2.52687e-13
	N3B	1.33227e-15	1.46549e-14	1.46549e-14	1.33227e-15	1.33227e-15	1.33227e-15	2.44249e-15	4.44089e-15	1.33227e-15	1	0.00466461	0.0939713	1.02474e-11	0.0015156	0.306934	4.41129e-06	0.297728	4.59632e-14	0.215324	6.41897e-07	0.000160815	0.595678	0.395249	7.79206e-06	7.16913e-05	0	0.503314
	Dt3BS	0	0	0	0	0	0	0	0	0	0.00466461	1	6.6643e-06	0	1.96098e-09	0.0706611	1.16795e-13	0.0737748	0	0.000386414	5.77316e-15	4.02725e-11	0.000779559	0.000233726	2.87548e-13	1.04672e-11	0	0.000467689
	3BL-2	2.75572e-10	1.78788e-09	1.78788e-09	2.75572e-10	2.75572e-10	2.75572e-10	4.23789e-10	7.09467e-10	2.75572e-10	0.0939713	6.6643e-06	1	2.92568e-07	0.134427	0.00700749	0.00354337	0.00660499	4.41023e-09	0.897817	0.000955356	0.0358227	0.252547	0.409556	0.00517381	0.0216879	0	0.314643
	3BL-8	0.236508	0.374638	0.374638	0.236508	0.236508	0.236508	0.264066	0.3003	0.236508	1.02474e-11	0	2.92568e-07	1	0.000281993	5.10703e-15	0.0269677	4.44089e-15	0.459391	1.59202e-05	0.0680285	0.00245171	3.55622e-10	2.63517e-09	0.019692	0.00462026	1.98974e-12	8.58587e-10
	3BL-1	1.47153e-06	6.20961e-06	6.20961e-06	1.47153e-06	1.47153e-06	1.47153e-06	2.05301e-06	3.0549e-06	1.47153e-06	0.0015156	1.96098e-09	0.134427	0.000281993	1	2.74856e-05	0.155806	2.52002e-05	1.23592e-05	0.176821	0.0708425	0.547131	0.00826486	0.0202575	0.193896	0.424336	0	0.0123356
	3BL-9	0	0	0	0	0	0	0	0	0	0.306934	0.0706611	0.00700749	5.10703e-15	2.74856e-05	1	1.99221e-08	0.984329	0	0.0381487	1.97509e-09	1.62333e-06	0.12059	0.0612324	3.96293e-08	5.96711e-07	0	0.0908442
	3BL-10	0.000684422	0.00193648	0.00193648	0.000684422	0.000684422	0.000684422	0.000872159	0.00116311	0.000684422	4.41129e-06	1.16795e-13	0.00354337	0.0269677	0.155806	1.99221e-08	1	1.77803e-08	0.00315892	0.012091	0.698633	0.413783	4.89944e-05	0.00018339	0.90434	0.534996	0	8.7921e-05
	3BL-7	0	0	0	0	0	0	0	0	0	0.297728	0.0737748	0.00660499	4.44089e-15	2.52002e-05	0.984329	1.77803e-08	1	0	0.0366815	1.74973e-09	1.47153e-06	0.115963	0.0585636	3.54501e-08	5.38894e-07	0	0.0871544
	F1CSx3BL	0.657108	0.882366	0.882366	0.657108	0.657108	0.657108	0.706187	0.767276	0.657108	4.59632e-14	0	4.41023e-09	0.459391	1.23592e-05	0	0.00315892	0	1	8.67033e-07	0.0103274	0.000163844	2.3459e-12	2.19094e-11	0.00212619	0.000353952	3.06715e-10	6.26232e-12
	F1CSx3BS	1.27717e-07	4.6442e-07	4.6442e-07	1.27717e-07	1.27717e-07	1.27717e-07	1.71869e-07	2.45274e-07	1.27717e-07	0.215324	0.000386414	0.897817	1.59202e-05	0.176821	0.0381487	0.012091	0.0366815	8.67033e-07	1	0.00471925	0.065447	0.420356	0.585806	0.0158935	0.0451853	0	0.488567
	N3AT3B	0.00262473	0.00667499	0.00667499	0.00262473	0.00262473	0.00262473	0.00326469	0.00422829	0.00262473	6.41897e-07	5.77316e-15	0.000955356	0.0680285	0.0708425	1.97509e-09	0.698633	1.74973e-09	0.0103274	0.00471925	1	0.228427	8.68595e-06	3.65886e-05	0.611912	0.313664	0	1.64082e-05
	N3AT3D	2.52002e-05	8.96358e-05	8.96358e-05	2.52002e-05	2.52002e-05	2.52002e-05	3.3823e-05	4.80265e-05	2.52002e-05	0.000160815	4.02725e-11	0.0358227	0.00245171	0.547131	1.62333e-06	0.413783	1.47153e-06	0.000163844	0.065447	0.228427	1	0.00118229	0.00346	0.485756	0.84394	0	0.00190626
	N3BT3A	8.90399e-14	8.058e-13	8.058e-13	8.90399e-14	8.90399e-14	8.90399e-14	1.4766e-13	2.70894e-13	8.90399e-14	0.595678	0.000779559	0.252547	3.55622e-10	0.00826486	0.12059	4.89944e-05	0.115963	2.3459e-12	0.420356	8.68595e-06	0.00118229	1	0.749339	8.14161e-05	0.000581766	0	0.88972
	N3BT3D	9.56568e-13	7.88258e-12	7.88258e-12	9.56568e-13	9.56568e-13	9.56568e-13	1.55298e-12	2.77578e-12	9.56568e-13	0.395249	0.000233726	0.409556	2.63517e-09	0.0202575	0.0612324	0.00018339	0.0585636	2.19094e-11	0.585806	3.65886e-05	0.00346	0.749339	1	0.000293827	0.00180566	0	0.856484
	N3DT3A	0.000438225	0.00128197	0.00128197	0.000438225	0.000438225	0.000438225	0.000562674	0.00075728	0.000438225	7.79206e-06	2.87548e-13	0.00517381	0.019692	0.193896	3.96293e-08	0.90434	3.54501e-08	0.00212619	0.0158935	0.611912	0.485756	8.14161e-05	0.000293827	1	0.616922	0	0.000143803
	N3DT3B	5.91586e-05	0.000199063	0.000199063	5.91586e-05	5.91586e-05	5.91586e-05	7.84083e-05	0.000109654	5.91586e-05	7.16913e-05	1.04672e-11	0.0216879	0.00462026	0.424336	5.96711e-07	0.534996	5.38894e-07	0.000353952	0.0451853	0.313664	0.84394	0.000581766	0.00180566	0.616922	1	0	0.000962319
	CS+1	4.87347e-09	7.87752e-10	7.87752e-10	4.87347e-09	4.87347e-09	4.87347e-09	3.25159e-09	1.98041e-09	4.87347e-09	0	0	0	1.98974e-12	0	0	0	0	3.06715e-10	0	0	0	0	0	0	0	1	0
	CS-1	2.52687e-13	2.19469e-12	2.19469e-12	2.52687e-13	2.52687e-13	2.52687e-13	4.15223e-13	7.52731e-13	2.52687e-13	0.503314	0.000467689	0.314643	8.58587e-10	0.0123356	0.0908442	8.7921e-05	0.0871544	6.26232e-12	0.488567	1.64082e-05	0.00190626	0.88972	0.856484	0.000143803	0.000962319	0	1
	Corrected (Bonferroni) significance level: 0,0001
	Significant differences (<0,05):
		3BS-3	3BS-8	3BS-7	3BS-2	3BS-4	3BS-1	3BS-5	Dt3BL	CS	N3B	Dt3BS	3BL-2	3BL-8	3BL-1	3BL-9	3BL-10	3BL-7	F1CSx3BL	F1CSx3BS	N3AT3B	N3AT3D	N3BT3A	N3BT3D	N3DT3A	N3DT3B	CS+1	CS-1
	3BS-3	No	No	No	No	No	No	No	No	No	Yes	Yes	Yes	No	Yes	Yes	No	Yes	No	Yes	No	Yes	Yes	Yes	No	Yes	Yes	Yes
	3BS-8	No	No	No	No	No	No	No	No	No	Yes	Yes	Yes	No	Yes	Yes	No	Yes	No	Yes	No	Yes	Yes	Yes	No	No	Yes	Yes
	3BS-7	No	No	No	No	No	No	No	No	No	Yes	Yes	Yes	No	Yes	Yes	No	Yes	No	Yes	No	Yes	Yes	Yes	No	No	Yes	Yes
	3BS-2	No	No	No	No	No	No	No	No	No	Yes	Yes	Yes	No	Yes	Yes	No	Yes	No	Yes	No	Yes	Yes	Yes	No	Yes	Yes	Yes
	3BS-4	No	No	No	No	No	No	No	No	No	Yes	Yes	Yes	No	Yes	Yes	No	Yes	No	Yes	No	Yes	Yes	Yes	No	Yes	Yes	Yes
	3BS-1	No	No	No	No	No	No	No	No	No	Yes	Yes	Yes	No	Yes	Yes	No	Yes	No	Yes	No	Yes	Yes	Yes	No	Yes	Yes	Yes
	3BS-5	No	No	No	No	No	No	No	No	No	Yes	Yes	Yes	No	Yes	Yes	No	Yes	No	Yes	No	Yes	Yes	Yes	No	Yes	Yes	Yes
	Dt3BL	No	No	No	No	No	No	No	No	No	Yes	Yes	Yes	No	Yes	Yes	No	Yes	No	Yes	No	Yes	Yes	Yes	No	Yes	Yes	Yes
	CS	No	No	No	No	No	No	No	No	No	Yes	Yes	Yes	No	Yes	Yes	No	Yes	No	Yes	No	Yes	Yes	Yes	No	Yes	Yes	Yes
	N3B	Yes	Yes	Yes	Yes	Yes	Yes	Yes	Yes	Yes	No	No	No	Yes	No	No	Yes	No	Yes	No	Yes	No	No	No	Yes	Yes	Yes	No
	Dt3BS	Yes	Yes	Yes	Yes	Yes	Yes	Yes	Yes	Yes	No	No	Yes	Yes	Yes	No	Yes	No	Yes	No	Yes	Yes	No	No	Yes	Yes	Yes	No
	3BL-2	Yes	Yes	Yes	Yes	Yes	Yes	Yes	Yes	Yes	No	Yes	No	Yes	No	No	No	No	Yes	No	No	No	No	No	No	No	Yes	No
	3BL-8	No	No	No	No	No	No	No	No	No	Yes	Yes	Yes	No	No	Yes	No	Yes	No	Yes	No	No	Yes	Yes	No	No	Yes	Yes
	3BL-1	Yes	Yes	Yes	Yes	Yes	Yes	Yes	Yes	Yes	No	Yes	No	No	No	Yes	No	Yes	Yes	No	No	No	No	No	No	No	Yes	No
	3BL-9	Yes	Yes	Yes	Yes	Yes	Yes	Yes	Yes	Yes	No	No	No	Yes	Yes	No	Yes	No	Yes	No	Yes	Yes	No	No	Yes	Yes	Yes	No
	3BL-10	No	No	No	No	No	No	No	No	No	Yes	Yes	No	No	No	Yes	No	Yes	No	No	No	No	Yes	No	No	No	Yes	Yes
	3BL-7	Yes	Yes	Yes	Yes	Yes	Yes	Yes	Yes	Yes	No	No	No	Yes	Yes	No	Yes	No	Yes	No	Yes	Yes	No	No	Yes	Yes	Yes	No
	F1CSx3BL	No	No	No	No	No	No	No	No	No	Yes	Yes	Yes	No	Yes	Yes	No	Yes	No	Yes	No	No	Yes	Yes	No	No	Yes	Yes
	F1CSx3BS	Yes	Yes	Yes	Yes	Yes	Yes	Yes	Yes	Yes	No	No	No	Yes	No	No	No	No	Yes	No	No	No	No	No	No	No	Yes	No
	N3AT3B	No	No	No	No	No	No	No	No	No	Yes	Yes	No	No	No	Yes	No	Yes	No	No	No	No	Yes	Yes	No	No	Yes	Yes
	N3AT3D	Yes	Yes	Yes	Yes	Yes	Yes	Yes	Yes	Yes	No	Yes	No	No	No	Yes	No	Yes	No	No	No	No	No	No	No	No	Yes	No
	N3BT3A	Yes	Yes	Yes	Yes	Yes	Yes	Yes	Yes	Yes	No	No	No	Yes	No	No	Yes	No	Yes	No	Yes	No	No	No	Yes	No	Yes	No
	N3BT3D	Yes	Yes	Yes	Yes	Yes	Yes	Yes	Yes	Yes	No	No	No	Yes	No	No	No	No	Yes	No	Yes	No	No	No	No	No	Yes	No
	N3DT3A	No	No	No	No	No	No	No	No	No	Yes	Yes	No	No	No	Yes	No	Yes	No	No	No	No	Yes	No	No	No	Yes	No
	N3DT3B	Yes	No	No	Yes	Yes	Yes	Yes	Yes	Yes	Yes	Yes	No	No	No	Yes	No	Yes	No	No	No	No	No	No	No	No	Yes	No
	CS+1	Yes	Yes	Yes	Yes	Yes	Yes	Yes	Yes	Yes	Yes	Yes	Yes	Yes	Yes	Yes	Yes	Yes	Yes	Yes	Yes	Yes	Yes	Yes	Yes	Yes	No	Yes
	CS-1	Yes	Yes	Yes	Yes	Yes	Yes	Yes	Yes	Yes	No	No	No	Yes	No	No	Yes	No	Yes	No	Yes	No	No	No	No	No	Yes	No

## Sheet: rods
	Statistiques descriptives :
	Line	Observations	# missing data	Minimum	Maximum	Mean	Std dev.
	3BS-3	50	0	0	6	2.32	1.33156
	3BS-8	50	0	0	7	1.96	1.57739
	3BS-7	50	0	0	5	1.48	1.16479
	3BS-2	50	0	0	4	1.64	1.15635
	3BS-4	50	0	0	5	2.18	1.48035
	3BS-1	50	0	0	5	1.76	0.959592
	3BS-5	50	0	0	7	2.28	1.34073
	Dt3BL	50	0	1	6	2.48	1.23288
	CS	50	0	0	4	1.02	1.11557
	N3B	50	0	0	10	4.34	1.75674
	Dt3BS	50	0	4	16	10	2.10926
	3BL-2	50	0	2	10	5.8	1.73793
	3BL-8	50	0	1	8	4.1	1.69332
	3BL-1	50	0	1	10	4.52	1.95082
	3BL-9	50	0	2	10	5.7	1.82108
	3BL-10	50	0	0	10	5.04	2.0199
	3BL-7	50	0	2	11	5.42	2.12939
	F1CSx3BL	50	0	1	5	2.54	1.11043
	F1CSx3BS	50	25	2	8	4.16	1.772
	N3AT3B	50	0	0	6	2.34	1.49298
	N3AT3D	50	0	0	7	2.9	1.92989
	N3BT3A	50	0	1	8	4.34	1.49298
	N3BT3D	50	0	0	8	4.08	1.91493
	N3DT3A	50	0	0	6	1.92	1.56283
	N3DT3B	50	0	0	6	1.98	1.37752
	CS+1	50	0	1	5	2.02	1.11557
	CS-1	50	0	-1	3	0.02	1.11557
	Interpretation of the bilateral Kruskal-Wallis tests:
	A proxy is used to compute the p-value
	When identical values are detected, appropriate corrections are applied
	H0: The data come from the same population
	Ha: The data come from different populations
	Test Kruskal-Wallis / Bilateral test:
	K (observed value)	737.551
	K (critical value)	38.8851
	DDL	26
	p-value (unilateral)	0		The data come from different populations
	alpha	0.05
	Multiple comparisons by pairs following the Dunn procedure / Bilateral test:
	Sample	# of cells	Sum of the ranks	Mean of the ranks	Groups
	Dt3BS	50	63964	1279.28	A
	3BL-2	50	53899	1077.98	A	B
	3BL-9	50	53178	1063.56	A	B
	3BL-7	50	50742.5	1014.85	A	B
	3BL-10	50	48900.5	978.01		B
	N3BT3A	50	45384	907.68		B	C
	3BL-1	50	45324.5	906.49		B	C
	N3B	50	44823.5	896.47		B	C
	F1CSx3BS	25	21565	862.6		B	C	D
	3BL-8	50	42842	856.84		B	C	D
	N3BT3D	50	42095	841.9		B	C	D
	N3AT3D	50	31521.5	630.43			C	D
	F1CSx3BL	50	29350	587				D
	Dt3BL	50	28567.5	571.35				D
	N3AT3B	50	27061	541.22				D
	3BS-3	50	26977.5	539.55				D
	3BS-5	50	26292	525.84				D
	3BS-4	50	25486	509.72				D
	CS+1	50	23513.5	470.27
	N3DT3B	50	23476.5	469.53
	3BS-8	50	22573.5	451.47
	N3DT3A	50	22339	446.78
	3BS-1	50	20985.5	419.71
	3BS-2	50	19905.5	398.11
	3BS-7	50	17859	357.18
	CS	50	13440.5	268.81
	CS-1	50	6408.5	128.17
	Grouping could not be done properly as significance of differences was not transitive in this case
	Comparisons by pairs:
	Differences:
		3BS-3	3BS-8	3BS-7	3BS-2	3BS-4	3BS-1	3BS-5	Dt3BL	CS	N3B	Dt3BS	3BL-2	3BL-8	3BL-1	3BL-9	3BL-10	3BL-7	F1CSx3BL	F1CSx3BS	N3AT3B	N3AT3D	N3BT3A	N3BT3D	N3DT3A	N3DT3B	CS+1	CS-1
	3BS-3	0	88.08	182.37	141.44	29.83	119.84	13.71	-31.8	270.74	-356.92	-739.73	-538.43	-317.29	-366.94	-524.01	-438.46	-475.3	-47.45	-323.05	-1.67	-90.88	-368.13	-302.35	92.77	70.02	69.28	411.38
	3BS-8	-88.08	0	94.29	53.36	-58.25	31.76	-74.37	-119.88	182.66	-445	-827.81	-626.51	-405.37	-455.02	-612.09	-526.54	-563.38	-135.53	-411.13	-89.75	-178.96	-456.21	-390.43	4.69	-18.06	-18.8	323.3
	3BS-7	-182.37	-94.29	0	-40.93	-152.54	-62.53	-168.66	-214.17	88.37	-539.29	-922.1	-720.8	-499.66	-549.31	-706.38	-620.83	-657.67	-229.82	-505.42	-184.04	-273.25	-550.5	-484.72	-89.6	-112.35	-113.09	229.01
	3BS-2	-141.44	-53.36	40.93	0	-111.61	-21.6	-127.73	-173.24	129.3	-498.36	-881.17	-679.87	-458.73	-508.38	-665.45	-579.9	-616.74	-188.89	-464.49	-143.11	-232.32	-509.57	-443.79	-48.67	-71.42	-72.16	269.94
	3BS-4	-29.83	58.25	152.54	111.61	0	90.01	-16.12	-61.63	240.91	-386.75	-769.56	-568.26	-347.12	-396.77	-553.84	-468.29	-505.13	-77.28	-352.88	-31.5	-120.71	-397.96	-332.18	62.94	40.19	39.45	381.55
	3BS-1	-119.84	-31.76	62.53	21.6	-90.01	0	-106.13	-151.64	150.9	-476.76	-859.57	-658.27	-437.13	-486.78	-643.85	-558.3	-595.14	-167.29	-442.89	-121.51	-210.72	-487.97	-422.19	-27.07	-49.82	-50.56	291.54
	3BS-5	-13.71	74.37	168.66	127.73	16.12	106.13	0	-45.51	257.03	-370.63	-753.44	-552.14	-331	-380.65	-537.72	-452.17	-489.01	-61.16	-336.76	-15.38	-104.59	-381.84	-316.06	79.06	56.31	55.57	397.67
	Dt3BL	31.8	119.88	214.17	173.24	61.63	151.64	45.51	0	302.54	-325.12	-707.93	-506.63	-285.49	-335.14	-492.21	-406.66	-443.5	-15.65	-291.25	30.13	-59.08	-336.33	-270.55	124.57	101.82	101.08	443.18
	CS	-270.74	-182.66	-88.37	-129.3	-240.91	-150.9	-257.03	-302.54	0	-627.66	-1010.47	-809.17	-588.03	-637.68	-794.75	-709.2	-746.04	-318.19	-593.79	-272.41	-361.62	-638.87	-573.09	-177.97	-200.72	-201.46	140.64
	N3B	356.92	445	539.29	498.36	386.75	476.76	370.63	325.12	627.66	0	-382.81	-181.51	39.63	-10.02	-167.09	-81.54	-118.38	309.47	33.87	355.25	266.04	-11.21	54.57	449.69	426.94	426.2	768.3
	Dt3BS	739.73	827.81	922.1	881.17	769.56	859.57	753.44	707.93	1010.47	382.81	0	201.3	422.44	372.79	215.72	301.27	264.43	692.28	416.68	738.06	648.85	371.6	437.38	832.5	809.75	809.01	1151.11
	3BL-2	538.43	626.51	720.8	679.87	568.26	658.27	552.14	506.63	809.17	181.51	-201.3	0	221.14	171.49	14.42	99.97	63.13	490.98	215.38	536.76	447.55	170.3	236.08	631.2	608.45	607.71	949.81
	3BL-8	317.29	405.37	499.66	458.73	347.12	437.13	331	285.49	588.03	-39.63	-422.44	-221.14	0	-49.65	-206.72	-121.17	-158.01	269.84	-5.76	315.62	226.41	-50.84	14.94	410.06	387.31	386.57	728.67
	3BL-1	366.94	455.02	549.31	508.38	396.77	486.78	380.65	335.14	637.68	10.02	-372.79	-171.49	49.65	0	-157.07	-71.52	-108.36	319.49	43.89	365.27	276.06	-1.19	64.59	459.71	436.96	436.22	778.32
	3BL-9	524.01	612.09	706.38	665.45	553.84	643.85	537.72	492.21	794.75	167.09	-215.72	-14.42	206.72	157.07	0	85.55	48.71	476.56	200.96	522.34	433.13	155.88	221.66	616.78	594.03	593.29	935.39
	3BL-10	438.46	526.54	620.83	579.9	468.29	558.3	452.17	406.66	709.2	81.54	-301.27	-99.97	121.17	71.52	-85.55	0	-36.84	391.01	115.41	436.79	347.58	70.33	136.11	531.23	508.48	507.74	849.84
	3BL-7	475.3	563.38	657.67	616.74	505.13	595.14	489.01	443.5	746.04	118.38	-264.43	-63.13	158.01	108.36	-48.71	36.84	0	427.85	152.25	473.63	384.42	107.17	172.95	568.07	545.32	544.58	886.68
	F1CSx3BL	47.45	135.53	229.82	188.89	77.28	167.29	61.16	15.65	318.19	-309.47	-692.28	-490.98	-269.84	-319.49	-476.56	-391.01	-427.85	0	-275.6	45.78	-43.43	-320.68	-254.9	140.22	117.47	116.73	458.83
	F1CSx3BS	323.05	411.13	505.42	464.49	352.88	442.89	336.76	291.25	593.79	-33.87	-416.68	-215.38	5.76	-43.89	-200.96	-115.41	-152.25	275.6	0	321.38	232.17	-45.08	20.7	415.82	393.07	392.33	734.43
	N3AT3B	1.67	89.75	184.04	143.11	31.5	121.51	15.38	-30.13	272.41	-355.25	-738.06	-536.76	-315.62	-365.27	-522.34	-436.79	-473.63	-45.78	-321.38	0	-89.21	-366.46	-300.68	94.44	71.69	70.95	413.05
	N3AT3D	90.88	178.96	273.25	232.32	120.71	210.72	104.59	59.08	361.62	-266.04	-648.85	-447.55	-226.41	-276.06	-433.13	-347.58	-384.42	43.43	-232.17	89.21	0	-277.25	-211.47	183.65	160.9	160.16	502.26
	N3BT3A	368.13	456.21	550.5	509.57	397.96	487.97	381.84	336.33	638.87	11.21	-371.6	-170.3	50.84	1.19	-155.88	-70.33	-107.17	320.68	45.08	366.46	277.25	0	65.78	460.9	438.15	437.41	779.51
	N3BT3D	302.35	390.43	484.72	443.79	332.18	422.19	316.06	270.55	573.09	-54.57	-437.38	-236.08	-14.94	-64.59	-221.66	-136.11	-172.95	254.9	-20.7	300.68	211.47	-65.78	0	395.12	372.37	371.63	713.73
	N3DT3A	-92.77	-4.69	89.6	48.67	-62.94	27.07	-79.06	-124.57	177.97	-449.69	-832.5	-631.2	-410.06	-459.71	-616.78	-531.23	-568.07	-140.22	-415.82	-94.44	-183.65	-460.9	-395.12	0	-22.75	-23.49	318.61
	N3DT3B	-70.02	18.06	112.35	71.42	-40.19	49.82	-56.31	-101.82	200.72	-426.94	-809.75	-608.45	-387.31	-436.96	-594.03	-508.48	-545.32	-117.47	-393.07	-71.69	-160.9	-438.15	-372.37	22.75	0	-0.74	341.36
	CS+1	-69.28	18.8	113.09	72.16	-39.45	50.56	-55.57	-101.08	201.46	-426.2	-809.01	-607.71	-386.57	-436.22	-593.29	-507.74	-544.58	-116.73	-392.33	-70.95	-160.16	-437.41	-371.63	23.49	0.74	0	342.1
	CS-1	-411.38	-323.3	-229.01	-269.94	-381.55	-291.54	-397.67	-443.18	-140.64	-768.3	-1151.11	-949.81	-728.67	-778.32	-935.39	-849.84	-886.68	-458.83	-734.43	-413.05	-502.26	-779.51	-713.73	-318.61	-341.36	-342.1	0
	p-values:
		3BS-3	3BS-8	3BS-7	3BS-2	3BS-4	3BS-1	3BS-5	Dt3BL	CS	N3B	Dt3BS	3BL-2	3BL-8	3BL-1	3BL-9	3BL-10	3BL-7	F1CSx3BL	F1CSx3BS	N3AT3B	N3AT3D	N3BT3A	N3BT3D	N3DT3A	N3DT3B	CS+1	CS-1
	3BS-3	1	0.244988	0.0160759	0.0619108	0.693773	0.113689	0.856395	0.674673	0.000352071	2.46314e-06	0	1.18594e-12	2.81346e-05	1.27626e-06	4.6243e-12	7.1466e-09	3.52541e-10	0.531108	0.000498398	0.982414	0.230307	1.17906e-06	6.58336e-05	0.220758	0.355368	0.360475	5.63537e-08
	3BS-8	0.244988	1	0.213287	0.481231	0.441971	0.675059	0.326275	0.113569	0.0159081	4.26001e-09	0	2.22045e-16	8.76281e-08	1.90125e-09	6.66134e-16	3.65152e-12	1.03473e-13	0.0736269	9.3848e-06	0.236155	0.0181679	1.72559e-09	2.55707e-07	0.950638	0.811584	0.804018	1.97772e-05
	3BS-7	0.0160759	0.213287	1	0.589021	0.0440675	0.409165	0.0259992	0.00469963	0.243437	1.09224e-12	0	0	4.24538e-11	4.15001e-13	0	2.22045e-16	0	0.00241732	5.12042e-08	0.0151309	0.000310047	3.69482e-13	1.57373e-10	0.236939	0.138085	0.135508	0.00250437
	3BS-2	0.0619108	0.481231	0.589021	1	0.140699	0.775561	0.0918017	0.0222147	0.0878792	4.76525e-11	0	0	1.40421e-09	1.94158e-11	0	1.93179e-14	4.44089e-16	0.012658	5.5584e-07	0.0588949	0.00216579	1.74321e-11	4.6905e-09	0.520601	0.345831	0.340856	0.000366547
	3BS-4	0.693773	0.441971	0.0440675	0.140699	1	0.2348	0.831502	0.415941	0.00147333	3.30973e-07	0	6.35048e-14	4.60985e-06	1.63069e-07	2.66454e-13	6.36229e-10	2.60283e-11	0.307702	0.000142895	0.677568	0.111091	1.49752e-07	1.16198e-05	0.406101	0.595774	0.602562	4.74714e-07
	3BS-1	0.113689	0.675059	0.409165	0.775561	0.2348	1	0.161256	0.0453311	0.0463929	3.11423e-10	0	0	7.93244e-09	1.3166e-10	0	1.7164e-13	3.9968e-15	0.0272345	1.81348e-06	0.108743	0.0054126	1.18729e-10	2.50839e-08	0.72086	0.510796	0.504539	0.000119001
	3BS-5	0.856395	0.326275	0.0259992	0.0918017	0.831502	0.161256	1	0.548034	0.000692171	9.97544e-07	0	3.14637e-13	1.24801e-05	5.05059e-07	1.26921e-12	2.3958e-09	1.0845e-10	0.419505	0.00028411	0.839129	0.167422	4.65317e-07	3.02167e-05	0.296693	0.457323	0.463257	1.52897e-07
	Dt3BL	0.674673	0.113569	0.00469963	0.0222147	0.415941	0.0453311	0.548034	1	6.51408e-05	1.77539e-05	0	2.274e-11	0.000164351	9.70369e-06	8.19838e-11	7.97473e-08	4.7998e-09	0.836344	0.00169585	0.690851	0.435494	9.02183e-06	0.00035546	0.100123	0.178958	0.182137	4.92329e-09
	CS	0.000352071	0.0159081	0.243437	0.0878792	0.00147333	0.0463929	0.000692171	6.51408e-05	1	2.22045e-16	0	0	8.43769e-15	0	0	0	0	2.66984e-05	1.55918e-10	0.000323558	1.81326e-06	0	3.88578e-14	0.0188183	0.0080635	0.00783342	0.0634002
	N3B	2.46314e-06	4.26001e-09	1.09224e-12	4.76525e-11	3.30973e-07	3.11423e-10	9.97544e-07	1.77539e-05	2.22045e-16	1	4.3517e-07	0.0165825	0.600908	0.89478	0.027419	0.2818	0.118157	4.41068e-05	0.71509	2.7439e-06	0.000445436	0.882369	0.471343	2.92642e-09	1.74668e-08	1.84846e-08	0
	Dt3BS	0	0	0	0	0	0	0	0	0	4.3517e-07	1	0.00788266	2.4613e-08	8.62647e-07	0.00440791	6.99057e-05	0.00048241	0	7.09904e-06	0	0	9.34626e-07	7.77858e-09	0	0	0	0
	3BL-2	1.18594e-12	2.22045e-16	0	0	6.35048e-14	0	3.14637e-13	2.274e-11	0	0.0165825	0.00788266	1	0.00351232	0.0236001	0.849045	0.186985	0.404685	9.13105e-11	0.0202749	1.39089e-12	3.47494e-09	0.0245844	0.0018324	0	8.88178e-16	1.11022e-15	0
	3BL-8	2.81346e-05	8.76281e-08	4.24538e-11	1.40421e-09	4.60985e-06	7.93244e-09	1.24801e-05	0.000164351	8.43769e-15	0.600908	2.4613e-08	0.00351232	1	0.51224	0.00636046	0.109736	0.0370104	0.000368395	0.950501	3.09965e-05	0.00280356	0.502181	0.843671	6.21239e-08	3.18277e-07	3.35157e-07	0
	3BL-1	1.27626e-06	1.90125e-09	4.15001e-13	1.94158e-11	1.63069e-07	1.3166e-10	5.05059e-07	9.70369e-06	0	0.89478	8.62647e-07	0.0236001	0.51224	1	0.0381498	0.345156	0.152632	2.47463e-05	0.636201	1.42573e-06	0.000268592	0.987468	0.393907	1.29568e-09	8.03875e-09	8.51788e-09	0
	3BL-9	4.6243e-12	6.66134e-16	0	0	2.66454e-13	0	1.26921e-12	8.19838e-11	0	0.027419	0.00440791	0.849045	0.00636046	0.0381498	1	0.258807	0.520259	3.16765e-10	0.0303256	5.40101e-12	1.08364e-08	0.0396348	0.00343576	4.44089e-16	4.44089e-15	4.88498e-15	0
	3BL-10	7.1466e-09	3.65152e-12	2.22045e-16	1.93179e-14	6.36229e-10	1.7164e-13	2.3958e-09	7.97473e-08	0	0.2818	6.99057e-05	0.186985	0.109736	0.345156	0.258807	1	0.626777	2.45467e-07	0.213569	8.14645e-09	4.47782e-06	0.353242	0.0724022	2.35012e-12	1.92408e-11	2.05722e-11	0
	3BL-7	3.52541e-10	1.03473e-13	0	4.44089e-16	2.60283e-11	3.9968e-15	1.0845e-10	4.7998e-09	0	0.118157	0.00048241	0.404685	0.0370104	0.152632	0.520259	0.626777	1	1.62896e-08	0.100829	4.0609e-10	3.89246e-07	0.157189	0.0224392	6.4615e-14	6.11289e-13	6.56586e-13	0
	F1CSx3BL	0.531108	0.0736269	0.00241732	0.012658	0.307702	0.0272345	0.419505	0.836344	2.66984e-05	4.41068e-05	0	9.13105e-11	0.000368395	2.47463e-05	3.16765e-10	2.45467e-07	1.62896e-08	1	0.00297575	0.545663	0.566473	2.30791e-05	0.000766695	0.0641939	0.121011	0.123372	1.39274e-09
	F1CSx3BS	0.000498398	9.3848e-06	5.12042e-08	5.5584e-07	0.000142895	1.81348e-06	0.00028411	0.00169585	1.55918e-10	0.71509	7.09904e-06	0.0202749	0.950501	0.636201	0.0303256	0.213569	0.100829	0.00297575	1	0.000532963	0.0123434	0.627079	0.823465	7.4145e-06	2.27289e-05	2.35496e-05	2.44249e-15
	N3AT3B	0.982414	0.236155	0.0151309	0.0588949	0.677568	0.108743	0.839129	0.690851	0.000323558	2.7439e-06	0	1.39089e-12	3.09965e-05	1.42573e-06	5.40101e-12	8.14645e-09	4.0609e-10	0.545663	0.000532963	1	0.238986	1.3176e-06	7.22297e-05	0.212559	0.344011	0.349014	4.97941e-08
	N3AT3D	0.230307	0.0181679	0.000310047	0.00216579	0.111091	0.0054126	0.167422	0.435494	1.81326e-06	0.000445436	0	3.47494e-09	0.00280356	0.000268592	1.08364e-08	4.47782e-06	3.89246e-07	0.566473	0.0123434	0.238986	1	0.000252653	0.00524978	0.0153471	0.0336872	0.0345128	3.36666e-11
	N3BT3A	1.17906e-06	1.72559e-09	3.69482e-13	1.74321e-11	1.49752e-07	1.18729e-10	4.65317e-07	9.02183e-06	0	0.882369	9.34626e-07	0.0245844	0.502181	0.987468	0.0396348	0.353242	0.157189	2.30791e-05	0.627079	1.3176e-06	0.000252653	1	0.385251	1.17485e-09	7.3227e-09	7.76031e-09	0
	N3BT3D	6.58336e-05	2.55707e-07	1.57373e-10	4.6905e-09	1.16198e-05	2.50839e-08	3.02167e-05	0.00035546	3.88578e-14	0.471343	7.77858e-09	0.0018324	0.843671	0.393907	0.00343576	0.0724022	0.0224392	0.000766695	0.823465	7.22297e-05	0.00524978	0.385251	1	1.83443e-07	8.87419e-07	9.32743e-07	0
	N3DT3A	0.220758	0.950638	0.236939	0.520601	0.406101	0.72086	0.296693	0.100123	0.0188183	2.92642e-09	0	0	6.21239e-08	1.29568e-09	4.44089e-16	2.35012e-12	6.4615e-14	0.0641939	7.4145e-06	0.212559	0.0153471	1.17485e-09	1.83443e-07	1	0.763957	0.756519	2.60522e-05
	N3DT3B	0.355368	0.811584	0.138085	0.345831	0.595774	0.510796	0.457323	0.178958	0.0080635	1.74668e-08	0	8.88178e-16	3.18277e-07	8.03875e-09	4.44089e-15	1.92408e-11	6.11289e-13	0.121011	2.27289e-05	0.344011	0.0336872	7.3227e-09	8.87419e-07	0.763957	1	0.992207	6.61316e-06
	CS+1	0.360475	0.804018	0.135508	0.340856	0.602562	0.504539	0.463257	0.182137	0.00783342	1.84846e-08	0	1.11022e-15	3.35157e-07	8.51788e-09	4.88498e-15	2.05722e-11	6.56586e-13	0.123372	2.35496e-05	0.349014	0.0345128	7.76031e-09	9.32743e-07	0.756519	0.992207	1	6.31552e-06
	CS-1	5.63537e-08	1.97772e-05	0.00250437	0.000366547	4.74714e-07	0.000119001	1.52897e-07	4.92329e-09	0.0634002	0	0	0	0	0	0	0	0	1.39274e-09	2.44249e-15	4.97941e-08	3.36666e-11	0	0	2.60522e-05	6.61316e-06	6.31552e-06	1
	Corrected (Bonferroni) significance level: 0,0001
	Significant differences (<0,05):
		3BS-3	3BS-8	3BS-7	3BS-2	3BS-4	3BS-1	3BS-5	Dt3BL	CS	N3B	Dt3BS	3BL-2	3BL-8	3BL-1	3BL-9	3BL-10	3BL-7	F1CSx3BL	F1CSx3BS	N3AT3B	N3AT3D	N3BT3A	N3BT3D	N3DT3A	N3DT3B	CS+1	CS-1
	3BS-3	No	No	No	No	No	No	No	No	No	Yes	Yes	Yes	Yes	Yes	Yes	Yes	Yes	No	No	No	No	Yes	Yes	No	No	No	Yes
	3BS-8	No	No	No	No	No	No	No	No	No	Yes	Yes	Yes	Yes	Yes	Yes	Yes	Yes	No	Yes	No	No	Yes	Yes	No	No	No	Yes
	3BS-7	No	No	No	No	No	No	No	No	No	Yes	Yes	Yes	Yes	Yes	Yes	Yes	Yes	No	Yes	No	No	Yes	Yes	No	No	No	No
	3BS-2	No	No	No	No	No	No	No	No	No	Yes	Yes	Yes	Yes	Yes	Yes	Yes	Yes	No	Yes	No	No	Yes	Yes	No	No	No	No
	3BS-4	No	No	No	No	No	No	No	No	No	Yes	Yes	Yes	Yes	Yes	Yes	Yes	Yes	No	No	No	No	Yes	Yes	No	No	No	Yes
	3BS-1	No	No	No	No	No	No	No	No	No	Yes	Yes	Yes	Yes	Yes	Yes	Yes	Yes	No	Yes	No	No	Yes	Yes	No	No	No	Yes
	3BS-5	No	No	No	No	No	No	No	No	No	Yes	Yes	Yes	Yes	Yes	Yes	Yes	Yes	No	No	No	No	Yes	Yes	No	No	No	Yes
	Dt3BL	No	No	No	No	No	No	No	No	Yes	Yes	Yes	Yes	No	Yes	Yes	Yes	Yes	No	No	No	No	Yes	No	No	No	No	Yes
	CS	No	No	No	No	No	No	No	Yes	No	Yes	Yes	Yes	Yes	Yes	Yes	Yes	Yes	Yes	Yes	No	Yes	Yes	Yes	No	No	No	No
	N3B	Yes	Yes	Yes	Yes	Yes	Yes	Yes	Yes	Yes	No	Yes	No	No	No	No	No	No	Yes	No	Yes	No	No	No	Yes	Yes	Yes	Yes
	Dt3BS	Yes	Yes	Yes	Yes	Yes	Yes	Yes	Yes	Yes	Yes	No	No	Yes	Yes	No	Yes	No	Yes	Yes	Yes	Yes	Yes	Yes	Yes	Yes	Yes	Yes
	3BL-2	Yes	Yes	Yes	Yes	Yes	Yes	Yes	Yes	Yes	No	No	No	No	No	No	No	No	Yes	No	Yes	Yes	No	No	Yes	Yes	Yes	Yes
	3BL-8	Yes	Yes	Yes	Yes	Yes	Yes	Yes	No	Yes	No	Yes	No	No	No	No	No	No	No	No	Yes	No	No	No	Yes	Yes	Yes	Yes
	3BL-1	Yes	Yes	Yes	Yes	Yes	Yes	Yes	Yes	Yes	No	Yes	No	No	No	No	No	No	Yes	No	Yes	No	No	No	Yes	Yes	Yes	Yes
	3BL-9	Yes	Yes	Yes	Yes	Yes	Yes	Yes	Yes	Yes	No	No	No	No	No	No	No	No	Yes	No	Yes	Yes	No	No	Yes	Yes	Yes	Yes
	3BL-10	Yes	Yes	Yes	Yes	Yes	Yes	Yes	Yes	Yes	No	Yes	No	No	No	No	No	No	Yes	No	Yes	Yes	No	No	Yes	Yes	Yes	Yes
	3BL-7	Yes	Yes	Yes	Yes	Yes	Yes	Yes	Yes	Yes	No	No	No	No	No	No	No	No	Yes	No	Yes	Yes	No	No	Yes	Yes	Yes	Yes
	F1CSx3BL	No	No	No	No	No	No	No	No	Yes	Yes	Yes	Yes	No	Yes	Yes	Yes	Yes	No	No	No	No	Yes	No	No	No	No	Yes
	F1CSx3BS	No	Yes	Yes	Yes	No	Yes	No	No	Yes	No	Yes	No	No	No	No	No	No	No	No	No	No	No	No	Yes	Yes	Yes	Yes
	N3AT3B	No	No	No	No	No	No	No	No	No	Yes	Yes	Yes	Yes	Yes	Yes	Yes	Yes	No	No	No	No	Yes	Yes	No	No	No	Yes
	N3AT3D	No	No	No	No	No	No	No	No	Yes	No	Yes	Yes	No	No	Yes	Yes	Yes	No	No	No	No	No	No	No	No	No	Yes
	N3BT3A	Yes	Yes	Yes	Yes	Yes	Yes	Yes	Yes	Yes	No	Yes	No	No	No	No	No	No	Yes	No	Yes	No	No	No	Yes	Yes	Yes	Yes
	N3BT3D	Yes	Yes	Yes	Yes	Yes	Yes	Yes	No	Yes	No	Yes	No	No	No	No	No	No	No	No	Yes	No	No	No	Yes	Yes	Yes	Yes
	N3DT3A	No	No	No	No	No	No	No	No	No	Yes	Yes	Yes	Yes	Yes	Yes	Yes	Yes	No	Yes	No	No	Yes	Yes	No	No	No	Yes
	N3DT3B	No	No	No	No	No	No	No	No	No	Yes	Yes	Yes	Yes	Yes	Yes	Yes	Yes	No	Yes	No	No	Yes	Yes	No	No	No	Yes
	CS+1	No	No	No	No	No	No	No	No	No	Yes	Yes	Yes	Yes	Yes	Yes	Yes	Yes	No	Yes	No	No	Yes	Yes	No	No	No	Yes
	CS-1	Yes	Yes	No	No	Yes	Yes	Yes	Yes	No	Yes	Yes	Yes	Yes	Yes	Yes	Yes	Yes	Yes	Yes	Yes	Yes	Yes	Yes	Yes	Yes	Yes	No

## Sheet: rings
	Statistiques descriptives :
	Line	Observations	# missing data	Minimum	Maximum	Mean	Std dev.
	3BS-3	50	0	15	21	18.66	1.31878
	3BS-8	50	0	14	21	18.98	1.58423
	3BS-7	50	0	16	21	19.46	1.16426
	3BS-2	50	0	17	21	19.34	1.17125
	3BS-4	50	0	16	21	18.8	1.4983
	3BS-1	50	0	16	21	19.22	0.953832
	3BS-5	50	0	14	21	18.68	1.39152
	Dt3BL	50	0	15	20	18.48	1.26556
	CS	50	0	17	21	19.98	1.11557
	N3B	50	0	10	20	15.44	1.83125
	Dt3BS	50	0	4	13	7.92	1.81648
	3BL-2	50	0	9	18	14.1	1.91929
	3BL-8	50	0	13	20	16.72	1.72662
	3BL-1	50	0	11	19	15.68	2.02474
	3BL-9	50	0	9	17	13.68	2.00448
	3BL-10	50	0	10	20	15.4	2.14761
	3BL-7	50	0	8	18	14.02	2.28116
	F1CSx3BL	50	0	16	20	18.38	1.06694
	F1CSx3BS	50	25	12	19	15.68	1.8868
	N3AT3B	50	0	15	21	18.08	1.68838
	N3AT3D	50	0	13	20	17.32	1.96334
	N3BT3A	50	0	11	19	15.12	1.74543
	N3BT3D	50	0	11	20	15.62	2.18427
	N3DT3A	50	0	15	21	18.36	1.74683
	N3DT3B	50	0	14	21	18.26	1.57545
	CS+1	50	0	18	22	20.98	1.11557
	CS-1	50	0	16	20	18.98	1.11557
	Interpretation of the bilateral Kruskal-Wallis tests:
	A proxy is used to compute the p-value
	When identical values are detected, appropriate corrections are applied
	H0: The data come from the same population
	Ha: The data come from different populations
	Test Kruskal-Wallis / Bilateral test:
	K (observed value)	860.834
	K (critical value)	38.8851
	DDL	26
	p-value (unilateral)	0		The data come from different populations
	alpha	0.05
	Multiple comparisons by pairs following the Dunn procedure / Bilateral test:
	Sample	# of cells	Sum of the ranks	Mean of the ranks	Groups
	CS+1	50	60596	1211.92	A
	CS	50	54412.5	1088.25	A	B
	3BS-7	50	49904	998.08	A	B	C
	3BS-2	50	48531	970.62	A	B	C
	3BS-1	50	47593	951.86	A	B	C
	3BS-8	50	45665.5	913.31		B	C	D
	CS-1	50	45559.5	911.19		B	C	D
	3BS-4	50	43622	872.44		B	C	D
	3BS-5	50	42749.5	854.99		B	C	D
	3BS-3	50	42262	845.24		B	C	D
	Dt3BL	50	40730.5	814.61		B	C	D	E
	N3DT3A	50	39960	799.2			C	D	E
	F1CSx3BL	50	39567.5	791.35			C	D	E
	N3DT3B	50	38808.5	776.17			C	D	E
	N3AT3B	50	37379	747.58			C	D	E
	N3AT3D	50	31852.5	637.05				D	E	F
	3BL-8	50	26729	534.58					E	F	G
	N3BT3D	50	20512.5	410.25						F	G	H
	3BL-1	50	20484.5	409.69						F	G	H
	F1CSx3BS	25	10030.5	401.22						F	G	H
	3BL-10	50	19069.5	381.39						F	G	H
	N3B	50	18572	371.44						F	G	H
	N3BT3A	50	16755.5	335.11							G	H
	3BL-7	50	12630.5	252.61							G	H	I
	3BL-2	50	12189.5	243.79								H	I
	3BL-9	50	10825.5	216.51								H	I
	Dt3BS	50	1483	29.66									I
	Comparisons by pairs:
	Differences:
		3BS-3	3BS-8	3BS-7	3BS-2	3BS-4	3BS-1	3BS-5	Dt3BL	CS	N3B	Dt3BS	3BL-2	3BL-8	3BL-1	3BL-9	3BL-10	3BL-7	F1CSx3BL	F1CSx3BS	N3AT3B	N3AT3D	N3BT3A	N3BT3D	N3DT3A	N3DT3B	CS+1	CS-1
	3BS-3	0	-68.07	-152.84	-125.38	-27.2	-106.62	-9.75	30.63	-243.01	473.8	815.58	601.45	310.66	435.55	628.73	463.85	592.63	53.89	444.02	97.66	208.19	510.13	434.99	46.04	69.07	-366.68	-65.95
	3BS-8	68.07	0	-84.77	-57.31	40.87	-38.55	58.32	98.7	-174.94	541.87	883.65	669.52	378.73	503.62	696.8	531.92	660.7	121.96	512.09	165.73	276.26	578.2	503.06	114.11	137.14	-298.61	2.12
	3BS-7	152.84	84.77	0	27.46	125.64	46.22	143.09	183.47	-90.17	626.64	968.42	754.29	463.5	588.39	781.57	616.69	745.47	206.73	596.86	250.5	361.03	662.97	587.83	198.88	221.91	-213.84	86.89
	3BS-2	125.38	57.31	-27.46	0	98.18	18.76	115.63	156.01	-117.63	599.18	940.96	726.83	436.04	560.93	754.11	589.23	718.01	179.27	569.4	223.04	333.57	635.51	560.37	171.42	194.45	-241.3	59.43
	3BS-4	27.2	-40.87	-125.64	-98.18	0	-79.42	17.45	57.83	-215.81	501	842.78	628.65	337.86	462.75	655.93	491.05	619.83	81.09	471.22	124.86	235.39	537.33	462.19	73.24	96.27	-339.48	-38.75
	3BS-1	106.62	38.55	-46.22	-18.76	79.42	0	96.87	137.25	-136.39	580.42	922.2	708.07	417.28	542.17	735.35	570.47	699.25	160.51	550.64	204.28	314.81	616.75	541.61	152.66	175.69	-260.06	40.67
	3BS-5	9.75	-58.32	-143.09	-115.63	-17.45	-96.87	0	40.38	-233.26	483.55	825.33	611.2	320.41	445.3	638.48	473.6	602.38	63.64	453.77	107.41	217.94	519.88	444.74	55.79	78.82	-356.93	-56.2
	Dt3BL	-30.63	-98.7	-183.47	-156.01	-57.83	-137.25	-40.38	0	-273.64	443.17	784.95	570.82	280.03	404.92	598.1	433.22	562	23.26	413.39	67.03	177.56	479.5	404.36	15.41	38.44	-397.31	-96.58
	CS	243.01	174.94	90.17	117.63	215.81	136.39	233.26	273.64	0	716.81	1058.59	844.46	553.67	678.56	871.74	706.86	835.64	296.9	687.03	340.67	451.2	753.14	678	289.05	312.08	-123.67	177.06
	N3B	-473.8	-541.87	-626.64	-599.18	-501	-580.42	-483.55	-443.17	-716.81	0	341.78	127.65	-163.14	-38.25	154.93	-9.95	118.83	-419.91	-29.78	-376.14	-265.61	36.33	-38.81	-427.76	-404.73	-840.48	-539.75
	Dt3BS	-815.58	-883.65	-968.42	-940.96	-842.78	-922.2	-825.33	-784.95	-1058.59	-341.78	0	-214.13	-504.92	-380.03	-186.85	-351.73	-222.95	-761.69	-371.56	-717.92	-607.39	-305.45	-380.59	-769.54	-746.51	-1182.26	-881.53
	3BL-2	-601.45	-669.52	-754.29	-726.83	-628.65	-708.07	-611.2	-570.82	-844.46	-127.65	214.13	0	-290.79	-165.9	27.28	-137.6	-8.82	-547.56	-157.43	-503.79	-393.26	-91.32	-166.46	-555.41	-532.38	-968.13	-667.4
	3BL-8	-310.66	-378.73	-463.5	-436.04	-337.86	-417.28	-320.41	-280.03	-553.67	163.14	504.92	290.79	0	124.89	318.07	153.19	281.97	-256.77	133.36	-213	-102.47	199.47	124.33	-264.62	-241.59	-677.34	-376.61
	3BL-1	-435.55	-503.62	-588.39	-560.93	-462.75	-542.17	-445.3	-404.92	-678.56	38.25	380.03	165.9	-124.89	0	193.18	28.3	157.08	-381.66	8.47	-337.89	-227.36	74.58	-0.56	-389.51	-366.48	-802.23	-501.5
	3BL-9	-628.73	-696.8	-781.57	-754.11	-655.93	-735.35	-638.48	-598.1	-871.74	-154.93	186.85	-27.28	-318.07	-193.18	0	-164.88	-36.1	-574.84	-184.71	-531.07	-420.54	-118.6	-193.74	-582.69	-559.66	-995.41	-694.68
	3BL-10	-463.85	-531.92	-616.69	-589.23	-491.05	-570.47	-473.6	-433.22	-706.86	9.95	351.73	137.6	-153.19	-28.3	164.88	0	128.78	-409.96	-19.83	-366.19	-255.66	46.28	-28.86	-417.81	-394.78	-830.53	-529.8
	3BL-7	-592.63	-660.7	-745.47	-718.01	-619.83	-699.25	-602.38	-562	-835.64	-118.83	222.95	8.82	-281.97	-157.08	36.1	-128.78	0	-538.74	-148.61	-494.97	-384.44	-82.5	-157.64	-546.59	-523.56	-959.31	-658.58
	F1CSx3BL	-53.89	-121.96	-206.73	-179.27	-81.09	-160.51	-63.64	-23.26	-296.9	419.91	761.69	547.56	256.77	381.66	574.84	409.96	538.74	0	390.13	43.77	154.3	456.24	381.1	-7.85	15.18	-420.57	-119.84
	F1CSx3BS	-444.02	-512.09	-596.86	-569.4	-471.22	-550.64	-453.77	-413.39	-687.03	29.78	371.56	157.43	-133.36	-8.47	184.71	19.83	148.61	-390.13	0	-346.36	-235.83	66.11	-9.03	-397.98	-374.95	-810.7	-509.97
	N3AT3B	-97.66	-165.73	-250.5	-223.04	-124.86	-204.28	-107.41	-67.03	-340.67	376.14	717.92	503.79	213	337.89	531.07	366.19	494.97	-43.77	346.36	0	110.53	412.47	337.33	-51.62	-28.59	-464.34	-163.61
	N3AT3D	-208.19	-276.26	-361.03	-333.57	-235.39	-314.81	-217.94	-177.56	-451.2	265.61	607.39	393.26	102.47	227.36	420.54	255.66	384.44	-154.3	235.83	-110.53	0	301.94	226.8	-162.15	-139.12	-574.87	-274.14
	N3BT3A	-510.13	-578.2	-662.97	-635.51	-537.33	-616.75	-519.88	-479.5	-753.14	-36.33	305.45	91.32	-199.47	-74.58	118.6	-46.28	82.5	-456.24	-66.11	-412.47	-301.94	0	-75.14	-464.09	-441.06	-876.81	-576.08
	N3BT3D	-434.99	-503.06	-587.83	-560.37	-462.19	-541.61	-444.74	-404.36	-678	38.81	380.59	166.46	-124.33	0.56	193.74	28.86	157.64	-381.1	9.03	-337.33	-226.8	75.14	0	-388.95	-365.92	-801.67	-500.94
	N3DT3A	-46.04	-114.11	-198.88	-171.42	-73.24	-152.66	-55.79	-15.41	-289.05	427.76	769.54	555.41	264.62	389.51	582.69	417.81	546.59	7.85	397.98	51.62	162.15	464.09	388.95	0	23.03	-412.72	-111.99
	N3DT3B	-69.07	-137.14	-221.91	-194.45	-96.27	-175.69	-78.82	-38.44	-312.08	404.73	746.51	532.38	241.59	366.48	559.66	394.78	523.56	-15.18	374.95	28.59	139.12	441.06	365.92	-23.03	0	-435.75	-135.02
	CS+1	366.68	298.61	213.84	241.3	339.48	260.06	356.93	397.31	123.67	840.48	1182.26	968.13	677.34	802.23	995.41	830.53	959.31	420.57	810.7	464.34	574.87	876.81	801.67	412.72	435.75	0	300.73
	CS-1	65.95	-2.12	-86.89	-59.43	38.75	-40.67	56.2	96.58	-177.06	539.75	881.53	667.4	376.61	501.5	694.68	529.8	658.58	119.84	509.97	163.61	274.14	576.08	500.94	111.99	135.02	-300.73	0
	p-values:
		3BS-3	3BS-8	3BS-7	3BS-2	3BS-4	3BS-1	3BS-5	Dt3BL	CS	N3B	Dt3BS	3BL-2	3BL-8	3BL-1	3BL-9	3BL-10	3BL-7	F1CSx3BL	F1CSx3BS	N3AT3B	N3AT3D	N3BT3A	N3BT3D	N3DT3A	N3DT3B	CS+1	CS-1
	3BS-3	1	0.370291	0.0442559	0.0988951	0.720341	0.160522	0.897889	0.68684	0.00138162	4.48646e-10	0	2.44249e-15	4.33493e-05	9.88749e-09	2.22045e-16	1.02718e-09	6.21725e-15	0.478143	1.82667e-06	0.198657	0.00614079	1.89024e-11	1.03265e-08	0.544533	0.363303	1.39169e-06	0.385381
	3BS-8	0.370291	1	0.264537	0.450665	0.590629	0.611881	0.442725	0.193918	0.021305	9.88987e-13	0	0	6.20289e-07	3.38942e-11	0	2.54041e-12	0	0.108445	3.72889e-08	0.0291601	0.000276802	2.73115e-14	3.56284e-11	0.133123	0.071072	8.48531e-05	0.977739
	3BS-7	0.0442559	0.264537	1	0.717782	0.0981974	0.542961	0.0596556	0.0157436	0.235305	2.22045e-16	0	0	1.05723e-09	9.54792e-15	0	4.44089e-16	0	0.00650944	1.41543e-10	0.000977076	2.01588e-06	0	1.02141e-14	0.00885426	0.00349192	0.00488483	0.252775
	3BS-2	0.0988951	0.450665	0.717782	1	0.196277	0.804973	0.128033	0.0400356	0.121567	3.10862e-15	0	0	9.51827e-09	1.54987e-13	0	8.88178e-15	0	0.0182983	9.40927e-10	0.00332881	1.13142e-05	0	1.63647e-13	0.0240577	0.0104876	0.00149343	0.434092
	3BS-4	0.720341	0.590629	0.0981974	0.196277	1	0.295877	0.818345	0.446567	0.00450484	4.27869e-11	0	2.22045e-16	8.71323e-06	1.12453e-09	0	1.02559e-10	4.44089e-16	0.285839	4.10509e-07	0.100302	0.0019472	1.52434e-12	1.17749e-09	0.335059	0.205122	7.8885e-06	0.610036
	3BS-1	0.160522	0.611881	0.542961	0.804973	0.295877	1	0.202313	0.0708457	0.0726304	2.17604e-14	0	0	3.97001e-08	9.61009e-13	0	5.973e-14	0	0.0346342	3.26842e-09	0.00717299	3.42068e-05	4.44089e-16	1.01408e-12	0.0445065	0.0207553	0.00061963	0.592447
	3BS-5	0.897889	0.442725	0.0596556	0.128033	0.818345	0.202313	1	0.595089	0.00213962	1.96033e-10	0	8.88178e-16	2.47364e-05	4.60155e-09	0	4.56254e-10	2.22045e-15	0.402244	1.0799e-06	0.157446	0.00412429	7.77756e-12	4.8103e-09	0.462766	0.299541	2.62899e-06	0.459484
	Dt3BL	0.68684	0.193918	0.0157436	0.0400356	0.446567	0.0708457	0.595089	1	0.000316251	5.44588e-09	0	5.77316e-14	0.000228061	9.84835e-08	3.55271e-15	1.18423e-08	1.39222e-13	0.759494	8.89021e-06	0.377647	0.0194382	2.77039e-10	1.0256e-07	0.839272	0.612897	1.70118e-07	0.203667
	CS	0.00138162	0.021305	0.235305	0.121567	0.00450484	0.0726304	0.00213962	0.000316251	1	0	0	0	3.16192e-13	0	0	0	0	9.31573e-05	1.54543e-13	7.3308e-06	2.87412e-09	0	0	0.000142128	3.99873e-05	0.103583	0.019783
	N3B	4.48646e-10	9.88987e-13	2.22045e-16	3.10862e-15	4.27869e-11	2.17604e-14	1.96033e-10	5.44588e-09	0	1	6.84474e-06	0.0929357	0.0317753	0.614654	0.0414334	0.895807	0.117812	3.26131e-08	0.748942	7.39464e-07	0.000472428	0.632529	0.609483	1.80088e-08	9.98486e-08	0	1.21103e-12
	Dt3BS	0	0	0	0	0	0	0	0	0	6.84474e-06	1	0.00482713	3.01807e-11	5.67677e-07	0.0139211	3.6669e-06	0.00334154	0	6.52394e-05	0	1.33227e-15	5.81266e-05	5.46363e-07	0	0	0	0
	3BL-2	2.44249e-15	0	0	0	2.22045e-16	0	8.88178e-16	5.77316e-14	0	0.0929357	0.00482713	1	0.000129537	0.0289952	0.719554	0.0701297	0.907583	5.72431e-13	0.0906766	3.33844e-11	2.26654e-07	0.229386	0.0284574	2.66676e-13	2.43294e-12	0	0
	3BL-8	4.33493e-05	6.20289e-07	1.05723e-09	9.51827e-09	8.71323e-06	3.97001e-08	2.47364e-05	0.000228061	3.16192e-13	0.0317753	3.01807e-11	0.000129537	1	0.100221	2.83423e-05	0.0437723	0.000206239	0.000725992	0.15181	0.0050555	0.177435	0.00865482	0.101753	0.00049603	0.0014739	0	7.16313e-07
	3BL-1	9.88749e-09	3.38942e-11	9.54792e-15	1.54987e-13	1.12453e-09	9.61009e-13	4.60155e-09	9.84835e-08	0	0.614654	5.67677e-07	0.0289952	0.100221	1	0.0110029	0.709535	0.0386904	5.07765e-07	0.927474	8.69723e-06	0.00276721	0.326291	0.994119	2.94903e-07	1.4102e-06	0	4.09297e-11
	3BL-9	2.22045e-16	0	0	0	0	0	0	3.55271e-15	0	0.0414334	0.0139211	0.719554	2.83423e-05	0.0110029	1	0.0299972	0.634685	3.84137e-14	0.0471437	2.75135e-12	3.11072e-08	0.118525	0.010773	1.73195e-14	1.75637e-13	0	0
	3BL-10	1.02718e-09	2.54041e-12	4.44089e-16	8.88178e-15	1.02559e-10	5.973e-14	4.56254e-10	1.18423e-08	0	0.895807	3.6669e-06	0.0701297	0.0437723	0.709535	0.0299972	1	0.0900784	6.82053e-08	0.831245	1.43745e-06	0.000765545	0.542438	0.704056	3.81613e-08	2.0358e-07	0	3.09908e-12
	3BL-7	6.21725e-15	0	0	0	4.44089e-16	0	2.22045e-15	1.39222e-13	0	0.117812	0.00334154	0.907583	0.000206239	0.0386904	0.634685	0.0900784	1	1.33316e-12	0.110254	7.28229e-11	4.19377e-07	0.277544	0.0380018	6.28608e-13	5.53935e-12	0	0
	F1CSx3BL	0.478143	0.108445	0.00650944	0.0182983	0.285839	0.0346342	0.402244	0.759494	9.31573e-05	3.26131e-08	0	5.72431e-13	0.000725992	5.07765e-07	3.84137e-14	6.82053e-08	1.33316e-12	1	2.75805e-05	0.564551	0.0422677	1.91371e-09	5.27626e-07	0.917709	0.841639	3.10372e-08	0.114723
	F1CSx3BS	1.82667e-06	3.72889e-08	1.41543e-10	9.40927e-10	4.10509e-07	3.26842e-09	1.0799e-06	8.89021e-06	1.54543e-13	0.748942	6.52394e-05	0.0906766	0.15181	0.927474	0.0471437	0.831245	0.110254	2.75805e-05	1	0.000197497	0.0112649	0.47742	0.922693	1.89482e-05	5.59093e-05	0	4.24245e-08
	N3AT3B	0.198657	0.0291601	0.000977076	0.00332881	0.100302	0.00717299	0.157446	0.377647	7.3308e-06	7.39464e-07	0	3.33844e-11	0.0050555	8.69723e-06	2.75135e-12	1.43745e-06	7.28229e-11	0.564551	0.000197497	1	0.14573	5.67113e-08	9.00049e-06	0.496875	0.706696	9.8651e-10	0.0312863
	N3AT3D	0.00614079	0.000276802	2.01588e-06	1.13142e-05	0.0019472	3.42068e-05	0.00412429	0.0194382	2.87412e-09	0.000472428	1.33227e-15	2.26654e-07	0.177435	0.00276721	3.11072e-08	0.000765545	4.19377e-07	0.0422677	0.0112649	0.14573	1	7.06483e-05	0.00283477	0.0328268	0.0670889	3.84137e-14	0.000308338
	N3BT3A	1.89024e-11	2.73115e-14	0	0	1.52434e-12	4.44089e-16	7.77756e-12	2.77039e-10	0	0.632529	5.81266e-05	0.229386	0.00865482	0.326291	0.118525	0.542438	0.277544	1.91371e-09	0.47742	5.67113e-08	7.06483e-05	1	0.322672	1.00706e-09	6.43009e-09	0	3.39728e-14
	N3BT3D	1.03265e-08	3.56284e-11	1.02141e-14	1.63647e-13	1.17749e-09	1.01408e-12	4.8103e-09	1.0256e-07	0	0.609483	5.46363e-07	0.0284574	0.101753	0.994119	0.010773	0.704056	0.0380018	5.27626e-07	0.922693	9.00049e-06	0.00283477	0.322672	1	3.06664e-07	1.46327e-06	0	4.30151e-11
	N3DT3A	0.544533	0.133123	0.00885426	0.0240577	0.335059	0.0445065	0.462766	0.839272	0.000142128	1.80088e-08	0	2.66676e-13	0.00049603	2.94903e-07	1.73195e-14	3.81613e-08	6.28608e-13	0.917709	1.89482e-05	0.496875	0.0328268	1.00706e-09	3.06664e-07	1	0.7618	5.56752e-08	0.140483
	N3DT3B	0.363303	0.071072	0.00349192	0.0104876	0.205122	0.0207553	0.299541	0.612897	3.99873e-05	9.98486e-08	0	2.43294e-12	0.0014739	1.4102e-06	1.75637e-13	2.0358e-07	5.53935e-12	0.841639	5.59093e-05	0.706696	0.0670889	6.43009e-09	1.46327e-06	0.7618	1	9.73513e-09	0.0755495
	CS+1	1.39169e-06	8.48531e-05	0.00488483	0.00149343	7.8885e-06	0.00061963	2.62899e-06	1.70118e-07	0.103583	0	0	0	0	0	0	0	0	3.10372e-08	0	9.8651e-10	3.84137e-14	0	0	5.56752e-08	9.73513e-09	1	7.55275e-05
	CS-1	0.385381	0.977739	0.252775	0.434092	0.610036	0.592447	0.459484	0.203667	0.019783	1.21103e-12	0	0	7.16313e-07	4.09297e-11	0	3.09908e-12	0	0.114723	4.24245e-08	0.0312863	0.000308338	3.39728e-14	4.30151e-11	0.140483	0.0755495	7.55275e-05	1
	Corrected (Bonferroni) significance level: 0,0001
	Significant differences (<0,05):
		3BS-3	3BS-8	3BS-7	3BS-2	3BS-4	3BS-1	3BS-5	Dt3BL	CS	N3B	Dt3BS	3BL-2	3BL-8	3BL-1	3BL-9	3BL-10	3BL-7	F1CSx3BL	F1CSx3BS	N3AT3B	N3AT3D	N3BT3A	N3BT3D	N3DT3A	N3DT3B	CS+1	CS-1
	3BS-3	No	No	No	No	No	No	No	No	No	Yes	Yes	Yes	Yes	Yes	Yes	Yes	Yes	No	Yes	No	No	Yes	Yes	No	No	Yes	No
	3BS-8	No	No	No	No	No	No	No	No	No	Yes	Yes	Yes	Yes	Yes	Yes	Yes	Yes	No	Yes	No	No	Yes	Yes	No	No	Yes	No
	3BS-7	No	No	No	No	No	No	No	No	No	Yes	Yes	Yes	Yes	Yes	Yes	Yes	Yes	No	Yes	No	Yes	Yes	Yes	No	No	No	No
	3BS-2	No	No	No	No	No	No	No	No	No	Yes	Yes	Yes	Yes	Yes	Yes	Yes	Yes	No	Yes	No	Yes	Yes	Yes	No	No	No	No
	3BS-4	No	No	No	No	No	No	No	No	No	Yes	Yes	Yes	Yes	Yes	Yes	Yes	Yes	No	Yes	No	No	Yes	Yes	No	No	Yes	No
	3BS-1	No	No	No	No	No	No	No	No	No	Yes	Yes	Yes	Yes	Yes	Yes	Yes	Yes	No	Yes	No	Yes	Yes	Yes	No	No	No	No
	3BS-5	No	No	No	No	No	No	No	No	No	Yes	Yes	Yes	Yes	Yes	Yes	Yes	Yes	No	Yes	No	No	Yes	Yes	No	No	Yes	No
	Dt3BL	No	No	No	No	No	No	No	No	No	Yes	Yes	Yes	No	Yes	Yes	Yes	Yes	No	Yes	No	No	Yes	Yes	No	No	Yes	No
	CS	No	No	No	No	No	No	No	No	No	Yes	Yes	Yes	Yes	Yes	Yes	Yes	Yes	Yes	Yes	Yes	Yes	Yes	Yes	Yes	Yes	No	No
	N3B	Yes	Yes	Yes	Yes	Yes	Yes	Yes	Yes	Yes	No	Yes	No	No	No	No	No	No	Yes	No	Yes	No	No	No	Yes	Yes	Yes	Yes
	Dt3BS	Yes	Yes	Yes	Yes	Yes	Yes	Yes	Yes	Yes	Yes	No	No	Yes	Yes	No	Yes	No	Yes	Yes	Yes	Yes	Yes	Yes	Yes	Yes	Yes	Yes
	3BL-2	Yes	Yes	Yes	Yes	Yes	Yes	Yes	Yes	Yes	No	No	No	Yes	No	No	No	No	Yes	No	Yes	Yes	No	No	Yes	Yes	Yes	Yes
	3BL-8	Yes	Yes	Yes	Yes	Yes	Yes	Yes	No	Yes	No	Yes	Yes	No	No	Yes	No	No	No	No	No	No	No	No	No	No	Yes	Yes
	3BL-1	Yes	Yes	Yes	Yes	Yes	Yes	Yes	Yes	Yes	No	Yes	No	No	No	No	No	No	Yes	No	Yes	No	No	No	Yes	Yes	Yes	Yes
	3BL-9	Yes	Yes	Yes	Yes	Yes	Yes	Yes	Yes	Yes	No	No	No	Yes	No	No	No	No	Yes	No	Yes	Yes	No	No	Yes	Yes	Yes	Yes
	3BL-10	Yes	Yes	Yes	Yes	Yes	Yes	Yes	Yes	Yes	No	Yes	No	No	No	No	No	No	Yes	No	Yes	No	No	No	Yes	Yes	Yes	Yes
	3BL-7	Yes	Yes	Yes	Yes	Yes	Yes	Yes	Yes	Yes	No	No	No	No	No	No	No	No	Yes	No	Yes	Yes	No	No	Yes	Yes	Yes	Yes
	F1CSx3BL	No	No	No	No	No	No	No	No	Yes	Yes	Yes	Yes	No	Yes	Yes	Yes	Yes	No	Yes	No	No	Yes	Yes	No	No	Yes	No
	F1CSx3BS	Yes	Yes	Yes	Yes	Yes	Yes	Yes	Yes	Yes	No	Yes	No	No	No	No	No	No	Yes	No	No	No	No	No	Yes	Yes	Yes	Yes
	N3AT3B	No	No	No	No	No	No	No	No	Yes	Yes	Yes	Yes	No	Yes	Yes	Yes	Yes	No	No	No	No	Yes	Yes	No	No	Yes	No
	N3AT3D	No	No	Yes	Yes	No	Yes	No	No	Yes	No	Yes	Yes	No	No	Yes	No	Yes	No	No	No	No	Yes	No	No	No	Yes	No
	N3BT3A	Yes	Yes	Yes	Yes	Yes	Yes	Yes	Yes	Yes	No	Yes	No	No	No	No	No	No	Yes	No	Yes	Yes	No	No	Yes	Yes	Yes	Yes
	N3BT3D	Yes	Yes	Yes	Yes	Yes	Yes	Yes	Yes	Yes	No	Yes	No	No	No	No	No	No	Yes	No	Yes	No	No	No	Yes	Yes	Yes	Yes
	N3DT3A	No	No	No	No	No	No	No	No	Yes	Yes	Yes	Yes	No	Yes	Yes	Yes	Yes	No	Yes	No	No	Yes	Yes	No	No	Yes	No
	N3DT3B	No	No	No	No	No	No	No	No	Yes	Yes	Yes	Yes	No	Yes	Yes	Yes	Yes	No	Yes	No	No	Yes	Yes	No	No	Yes	No
	CS+1	Yes	Yes	No	No	Yes	No	Yes	Yes	No	Yes	Yes	Yes	Yes	Yes	Yes	Yes	Yes	Yes	Yes	Yes	Yes	Yes	Yes	Yes	Yes	No	Yes
	CS-1	No	No	No	No	No	No	No	No	No	Yes	Yes	Yes	Yes	Yes	Yes	Yes	Yes	No	Yes	No	No	Yes	Yes	No	No	Yes	No

## Sheet: multivalents
	Statistiques descriptives :
	Line	Observations	# missing data	Minimum	Maximum	Mean	Std dev.
	3BS3	50	0	0	0	0	0
	3BS-8	50	0	0	0	0	0
	3BS-7	50	0	0	0	0	0
	3BS-2	50	0	0	0	0	0
	3BS-4	50	0	0	0	0	0
	3BS-1	50	0	0	0	0	0
	3BS-5	50	0	0	0	0	0
	Dt3BL	50	0	0	0	0	0
	CS	50	0	0	0	0	0
	N3B	50	0	0	0	0	0
	Dt3BS	50	0	0	0	0	0
	3BL-2	50	0	0	0	0	0
	3BL-8	50	0	0	0	0	0
	3BL-1	50	0	0	1	0.46	0.503457
	3BL-9	50	0	0	1	0.02	0.141421
	3BL-10	50	0	0	1	0.02	0.141421
	3BL-7	50	0	0	0	0	0
	F1CS-3BL	50	0	0	0	0	0
	F1CS-3BS	50	25	0	1	0.44	0.506623
	N3AT3B	50	0	0	1	0.28	0.453557
	N3AT3D	50	0	0	1	0.32	0.471212
	N3BT3A	50	0	0	1	0.56	0.501427
	N3BT3D	50	0	0	1	0.52	0.504672
	N3DT3A	50	0	0	2	0.34	0.519419
	N3DT3B	50	0	0	1	0.36	0.484873
	Interpretation of the bilateral Kruskal-Wallis tests:
	A proxy is used to compute the p-value
	When identical values are detected, appropriate corrections are applied
	H0: The data come from the same population
	Ha: The data come from different populations
	Test Kruskal-Wallis / Bilateral test:
	K (observed value)	417.353
	K (critical value)	36.415
	DDL	24
	p-value (unilateral)	0		The data come from different populations
	alpha	0.05
	Multiple comparisons by pairs following the Dunn procedure / Bilateral test:
	Sample	# of cells	Sum of the ranks	Mean of the ranks	Groups
	N3BT3A	50	43936	878.72	A
	N3BT3D	50	42712	854.24	A	B
	3BL-1	50	40876	817.52	A	B
	F1CS-3BS	25	20132	805.28	A	B
	N3DT3B	50	37816	756.32	A	B
	N3DT3A	50	36669	733.38	A	B
	N3AT3D	50	36592	731.84	A	B
	N3AT3B	50	35368	707.36		B
	3BL-9	50	27412	548.24			C
	3BL-10	50	27412	548.24			C
	3BS3	50	26800	536			C
	3BS-8	50	26800	536			C
	3BS-7	50	26800	536			C
	3BS-2	50	26800	536			C
	3BS-4	50	26800	536			C
	3BS-1	50	26800	536			C
	3BS-5	50	26800	536			C
	Dt3BL	50	26800	536			C
	CS	50	26800	536			C
	N3B	50	26800	536			C
	Dt3BS	50	26800	536			C
	3BL-2	50	26800	536			C
	3BL-8	50	26800	536			C
	3BL-7	50	26800	536			C
	F1CS-3BL	50	26800	536			C
	Comparisons by pairs:
	Differences:
		3BS3	3BS-8	3BS-7	3BS-2	3BS-4	3BS-1	3BS-5	Dt3BL	CS	N3B	Dt3BS	3BL-2	3BL-8	3BL-1	3BL-9	3BL-10	3BL-7	F1CS-3BL	F1CS-3BS	N3AT3B	N3AT3D	N3BT3A	N3BT3D	N3DT3A	N3DT3B
	3BS3	0	0	0	0	0	0	0	0	0	0	0	0	0	-281.52	-12.24	-12.24	0	0	-269.28	-171.36	-195.84	-342.72	-318.24	-197.38	-220.32
	3BS-8	0	0	0	0	0	0	0	0	0	0	0	0	0	-281.52	-12.24	-12.24	0	0	-269.28	-171.36	-195.84	-342.72	-318.24	-197.38	-220.32
	3BS-7	0	0	0	0	0	0	0	0	0	0	0	0	0	-281.52	-12.24	-12.24	0	0	-269.28	-171.36	-195.84	-342.72	-318.24	-197.38	-220.32
	3BS-2	0	0	0	0	0	0	0	0	0	0	0	0	0	-281.52	-12.24	-12.24	0	0	-269.28	-171.36	-195.84	-342.72	-318.24	-197.38	-220.32
	3BS-4	0	0	0	0	0	0	0	0	0	0	0	0	0	-281.52	-12.24	-12.24	0	0	-269.28	-171.36	-195.84	-342.72	-318.24	-197.38	-220.32
	3BS-1	0	0	0	0	0	0	0	0	0	0	0	0	0	-281.52	-12.24	-12.24	0	0	-269.28	-171.36	-195.84	-342.72	-318.24	-197.38	-220.32
	3BS-5	0	0	0	0	0	0	0	0	0	0	0	0	0	-281.52	-12.24	-12.24	0	0	-269.28	-171.36	-195.84	-342.72	-318.24	-197.38	-220.32
	Dt3BL	0	0	0	0	0	0	0	0	0	0	0	0	0	-281.52	-12.24	-12.24	0	0	-269.28	-171.36	-195.84	-342.72	-318.24	-197.38	-220.32
	CS	0	0	0	0	0	0	0	0	0	0	0	0	0	-281.52	-12.24	-12.24	0	0	-269.28	-171.36	-195.84	-342.72	-318.24	-197.38	-220.32
	N3B	0	0	0	0	0	0	0	0	0	0	0	0	0	-281.52	-12.24	-12.24	0	0	-269.28	-171.36	-195.84	-342.72	-318.24	-197.38	-220.32
	Dt3BS	0	0	0	0	0	0	0	0	0	0	0	0	0	-281.52	-12.24	-12.24	0	0	-269.28	-171.36	-195.84	-342.72	-318.24	-197.38	-220.32
	3BL-2	0	0	0	0	0	0	0	0	0	0	0	0	0	-281.52	-12.24	-12.24	0	0	-269.28	-171.36	-195.84	-342.72	-318.24	-197.38	-220.32
	3BL-8	0	0	0	0	0	0	0	0	0	0	0	0	0	-281.52	-12.24	-12.24	0	0	-269.28	-171.36	-195.84	-342.72	-318.24	-197.38	-220.32
	3BL-1	281.52	281.52	281.52	281.52	281.52	281.52	281.52	281.52	281.52	281.52	281.52	281.52	281.52	0	269.28	269.28	281.52	281.52	12.24	110.16	85.68	-61.2	-36.72	84.14	61.2
	3BL-9	12.24	12.24	12.24	12.24	12.24	12.24	12.24	12.24	12.24	12.24	12.24	12.24	12.24	-269.28	0	0	12.24	12.24	-257.04	-159.12	-183.6	-330.48	-306	-185.14	-208.08
	3BL-10	12.24	12.24	12.24	12.24	12.24	12.24	12.24	12.24	12.24	12.24	12.24	12.24	12.24	-269.28	0	0	12.24	12.24	-257.04	-159.12	-183.6	-330.48	-306	-185.14	-208.08
	3BL-7	0	0	0	0	0	0	0	0	0	0	0	0	0	-281.52	-12.24	-12.24	0	0	-269.28	-171.36	-195.84	-342.72	-318.24	-197.38	-220.32
	F1CS-3BL	0	0	0	0	0	0	0	0	0	0	0	0	0	-281.52	-12.24	-12.24	0	0	-269.28	-171.36	-195.84	-342.72	-318.24	-197.38	-220.32
	F1CS-3BS	269.28	269.28	269.28	269.28	269.28	269.28	269.28	269.28	269.28	269.28	269.28	269.28	269.28	-12.24	257.04	257.04	269.28	269.28	0	97.92	73.44	-73.44	-48.96	71.9	48.96
	N3AT3B	171.36	171.36	171.36	171.36	171.36	171.36	171.36	171.36	171.36	171.36	171.36	171.36	171.36	-110.16	159.12	159.12	171.36	171.36	-97.92	0	-24.48	-171.36	-146.88	-26.02	-48.96
	N3AT3D	195.84	195.84	195.84	195.84	195.84	195.84	195.84	195.84	195.84	195.84	195.84	195.84	195.84	-85.68	183.6	183.6	195.84	195.84	-73.44	24.48	0	-146.88	-122.4	-1.54	-24.48
	N3BT3A	342.72	342.72	342.72	342.72	342.72	342.72	342.72	342.72	342.72	342.72	342.72	342.72	342.72	61.2	330.48	330.48	342.72	342.72	73.44	171.36	146.88	0	24.48	145.34	122.4
	N3BT3D	318.24	318.24	318.24	318.24	318.24	318.24	318.24	318.24	318.24	318.24	318.24	318.24	318.24	36.72	306	306	318.24	318.24	48.96	146.88	122.4	-24.48	0	120.86	97.92
	N3DT3A	197.38	197.38	197.38	197.38	197.38	197.38	197.38	197.38	197.38	197.38	197.38	197.38	197.38	-84.14	185.14	185.14	197.38	197.38	-71.9	26.02	1.54	-145.34	-120.86	0	-22.94
	N3DT3B	220.32	220.32	220.32	220.32	220.32	220.32	220.32	220.32	220.32	220.32	220.32	220.32	220.32	-61.2	208.08	208.08	220.32	220.32	-48.96	48.96	24.48	-122.4	-97.92	22.94	0
	p-values:
		3BS3	3BS-8	3BS-7	3BS-2	3BS-4	3BS-1	3BS-5	Dt3BL	CS	N3B	Dt3BS	3BL-2	3BL-8	3BL-1	3BL-9	3BL-10	3BL-7	F1CS-3BL	F1CS-3BS	N3AT3B	N3AT3D	N3BT3A	N3BT3D	N3DT3A	N3DT3B
	3BS3	1	1	1	1	1	1	1	1	1	1	1	1	1	4.24727e-12	0.763226	0.763226	1	1	6.25727e-08	2.47062e-05	1.43585e-06	0	4.88498e-15	1.18659e-06	5.87851e-08
	3BS-8	1	1	1	1	1	1	1	1	1	1	1	1	1	4.24727e-12	0.763226	0.763226	1	1	6.25727e-08	2.47062e-05	1.43585e-06	0	4.88498e-15	1.18659e-06	5.87851e-08
	3BS-7	1	1	1	1	1	1	1	1	1	1	1	1	1	4.24727e-12	0.763226	0.763226	1	1	6.25727e-08	2.47062e-05	1.43585e-06	0	4.88498e-15	1.18659e-06	5.87851e-08
	3BS-2	1	1	1	1	1	1	1	1	1	1	1	1	1	4.24727e-12	0.763226	0.763226	1	1	6.25727e-08	2.47062e-05	1.43585e-06	0	4.88498e-15	1.18659e-06	5.87851e-08
	3BS-4	1	1	1	1	1	1	1	1	1	1	1	1	1	4.24727e-12	0.763226	0.763226	1	1	6.25727e-08	2.47062e-05	1.43585e-06	0	4.88498e-15	1.18659e-06	5.87851e-08
	3BS-1	1	1	1	1	1	1	1	1	1	1	1	1	1	4.24727e-12	0.763226	0.763226	1	1	6.25727e-08	2.47062e-05	1.43585e-06	0	4.88498e-15	1.18659e-06	5.87851e-08
	3BS-5	1	1	1	1	1	1	1	1	1	1	1	1	1	4.24727e-12	0.763226	0.763226	1	1	6.25727e-08	2.47062e-05	1.43585e-06	0	4.88498e-15	1.18659e-06	5.87851e-08
	Dt3BL	1	1	1	1	1	1	1	1	1	1	1	1	1	4.24727e-12	0.763226	0.763226	1	1	6.25727e-08	2.47062e-05	1.43585e-06	0	4.88498e-15	1.18659e-06	5.87851e-08
	CS	1	1	1	1	1	1	1	1	1	1	1	1	1	4.24727e-12	0.763226	0.763226	1	1	6.25727e-08	2.47062e-05	1.43585e-06	0	4.88498e-15	1.18659e-06	5.87851e-08
	N3B	1	1	1	1	1	1	1	1	1	1	1	1	1	4.24727e-12	0.763226	0.763226	1	1	6.25727e-08	2.47062e-05	1.43585e-06	0	4.88498e-15	1.18659e-06	5.87851e-08
	Dt3BS	1	1	1	1	1	1	1	1	1	1	1	1	1	4.24727e-12	0.763226	0.763226	1	1	6.25727e-08	2.47062e-05	1.43585e-06	0	4.88498e-15	1.18659e-06	5.87851e-08
	3BL-2	1	1	1	1	1	1	1	1	1	1	1	1	1	4.24727e-12	0.763226	0.763226	1	1	6.25727e-08	2.47062e-05	1.43585e-06	0	4.88498e-15	1.18659e-06	5.87851e-08
	3BL-8	1	1	1	1	1	1	1	1	1	1	1	1	1	4.24727e-12	0.763226	0.763226	1	1	6.25727e-08	2.47062e-05	1.43585e-06	0	4.88498e-15	1.18659e-06	5.87851e-08
	3BL-1	4.24727e-12	4.24727e-12	4.24727e-12	4.24727e-12	4.24727e-12	4.24727e-12	4.24727e-12	4.24727e-12	4.24727e-12	4.24727e-12	4.24727e-12	4.24727e-12	4.24727e-12	1	3.4154e-11	3.4154e-11	4.24727e-12	4.24727e-12	0.805707	0.00670343	0.0349676	0.132006	0.366132	0.0383745	0.132006
	3BL-9	0.763226	0.763226	0.763226	0.763226	0.763226	0.763226	0.763226	0.763226	0.763226	0.763226	0.763226	0.763226	0.763226	3.4154e-11	1	1	0.763226	0.763226	2.40026e-07	8.99484e-05	6.22162e-06	4.44089e-16	5.01821e-14	5.19841e-06	3.03581e-07
	3BL-10	0.763226	0.763226	0.763226	0.763226	0.763226	0.763226	0.763226	0.763226	0.763226	0.763226	0.763226	0.763226	0.763226	3.4154e-11	1	1	0.763226	0.763226	2.40026e-07	8.99484e-05	6.22162e-06	4.44089e-16	5.01821e-14	5.19841e-06	3.03581e-07
	3BL-7	1	1	1	1	1	1	1	1	1	1	1	1	1	4.24727e-12	0.763226	0.763226	1	1	6.25727e-08	2.47062e-05	1.43585e-06	0	4.88498e-15	1.18659e-06	5.87851e-08
	F1CS-3BL	1	1	1	1	1	1	1	1	1	1	1	1	1	4.24727e-12	0.763226	0.763226	1	1	6.25727e-08	2.47062e-05	1.43585e-06	0	4.88498e-15	1.18659e-06	5.87851e-08
	F1CS-3BS	6.25727e-08	6.25727e-08	6.25727e-08	6.25727e-08	6.25727e-08	6.25727e-08	6.25727e-08	6.25727e-08	6.25727e-08	6.25727e-08	6.25727e-08	6.25727e-08	6.25727e-08	0.805707	2.40026e-07	2.40026e-07	6.25727e-08	6.25727e-08	1	0.0490978	0.139996	0.139996	0.325179	0.148497	0.325179
	N3AT3B	2.47062e-05	2.47062e-05	2.47062e-05	2.47062e-05	2.47062e-05	2.47062e-05	2.47062e-05	2.47062e-05	2.47062e-05	2.47062e-05	2.47062e-05	2.47062e-05	2.47062e-05	0.00670343	8.99484e-05	8.99484e-05	2.47062e-05	2.47062e-05	0.0490978	1	0.546844	2.47062e-05	0.00030038	0.521914	0.228207
	N3AT3D	1.43585e-06	1.43585e-06	1.43585e-06	1.43585e-06	1.43585e-06	1.43585e-06	1.43585e-06	1.43585e-06	1.43585e-06	1.43585e-06	1.43585e-06	1.43585e-06	1.43585e-06	0.0349676	6.22162e-06	6.22162e-06	1.43585e-06	1.43585e-06	0.139996	0.546844	1	0.00030038	0.00259126	0.969766	0.546844
	N3BT3A	0	0	0	0	0	0	0	0	0	0	0	0	0	0.132006	4.44089e-16	4.44089e-16	0	0	0.139996	2.47062e-05	0.00030038	1	0.546844	0.000347468	0.00259126
	N3BT3D	4.88498e-15	4.88498e-15	4.88498e-15	4.88498e-15	4.88498e-15	4.88498e-15	4.88498e-15	4.88498e-15	4.88498e-15	4.88498e-15	4.88498e-15	4.88498e-15	4.88498e-15	0.366132	5.01821e-14	5.01821e-14	4.88498e-15	4.88498e-15	0.325179	0.00030038	0.00259126	0.546844	1	0.00293395	0.0159533
	N3DT3A	1.18659e-06	1.18659e-06	1.18659e-06	1.18659e-06	1.18659e-06	1.18659e-06	1.18659e-06	1.18659e-06	1.18659e-06	1.18659e-06	1.18659e-06	1.18659e-06	1.18659e-06	0.0383745	5.19841e-06	5.19841e-06	1.18659e-06	1.18659e-06	0.148497	0.521914	0.969766	0.000347468	0.00293395	1	0.57235
	N3DT3B	5.87851e-08	5.87851e-08	5.87851e-08	5.87851e-08	5.87851e-08	5.87851e-08	5.87851e-08	5.87851e-08	5.87851e-08	5.87851e-08	5.87851e-08	5.87851e-08	5.87851e-08	0.132006	3.03581e-07	3.03581e-07	5.87851e-08	5.87851e-08	0.325179	0.228207	0.546844	0.00259126	0.0159533	0.57235	1
	Corrected (Bonferroni) significance level: 0,0001
	Significant differences (<0,05):
		3BS3	3BS-8	3BS-7	3BS-2	3BS-4	3BS-1	3BS-5	Dt3BL	CS	N3B	Dt3BS	3BL-2	3BL-8	3BL-1	3BL-9	3BL-10	3BL-7	F1CS-3BL	F1CS-3BS	N3AT3B	N3AT3D	N3BT3A	N3BT3D	N3DT3A	N3DT3B
	3BS3	No	No	No	No	No	No	No	No	No	No	No	No	No	Yes	No	No	No	No	Yes	Yes	Yes	Yes	Yes	Yes	Yes
	3BS-8	No	No	No	No	No	No	No	No	No	No	No	No	No	Yes	No	No	No	No	Yes	Yes	Yes	Yes	Yes	Yes	Yes
	3BS-7	No	No	No	No	No	No	No	No	No	No	No	No	No	Yes	No	No	No	No	Yes	Yes	Yes	Yes	Yes	Yes	Yes
	3BS-2	No	No	No	No	No	No	No	No	No	No	No	No	No	Yes	No	No	No	No	Yes	Yes	Yes	Yes	Yes	Yes	Yes
	3BS-4	No	No	No	No	No	No	No	No	No	No	No	No	No	Yes	No	No	No	No	Yes	Yes	Yes	Yes	Yes	Yes	Yes
	3BS-1	No	No	No	No	No	No	No	No	No	No	No	No	No	Yes	No	No	No	No	Yes	Yes	Yes	Yes	Yes	Yes	Yes
	3BS-5	No	No	No	No	No	No	No	No	No	No	No	No	No	Yes	No	No	No	No	Yes	Yes	Yes	Yes	Yes	Yes	Yes
	Dt3BL	No	No	No	No	No	No	No	No	No	No	No	No	No	Yes	No	No	No	No	Yes	Yes	Yes	Yes	Yes	Yes	Yes
	CS	No	No	No	No	No	No	No	No	No	No	No	No	No	Yes	No	No	No	No	Yes	Yes	Yes	Yes	Yes	Yes	Yes
	N3B	No	No	No	No	No	No	No	No	No	No	No	No	No	Yes	No	No	No	No	Yes	Yes	Yes	Yes	Yes	Yes	Yes
	Dt3BS	No	No	No	No	No	No	No	No	No	No	No	No	No	Yes	No	No	No	No	Yes	Yes	Yes	Yes	Yes	Yes	Yes
	3BL-2	No	No	No	No	No	No	No	No	No	No	No	No	No	Yes	No	No	No	No	Yes	Yes	Yes	Yes	Yes	Yes	Yes
	3BL-8	No	No	No	No	No	No	No	No	No	No	No	No	No	Yes	No	No	No	No	Yes	Yes	Yes	Yes	Yes	Yes	Yes
	3BL-1	Yes	Yes	Yes	Yes	Yes	Yes	Yes	Yes	Yes	Yes	Yes	Yes	Yes	No	Yes	Yes	Yes	Yes	No	No	No	No	No	No	No
	3BL-9	No	No	No	No	No	No	No	No	No	No	No	No	No	Yes	No	No	No	No	Yes	Yes	Yes	Yes	Yes	Yes	Yes
	3BL-10	No	No	No	No	No	No	No	No	No	No	No	No	No	Yes	No	No	No	No	Yes	Yes	Yes	Yes	Yes	Yes	Yes
	3BL-7	No	No	No	No	No	No	No	No	No	No	No	No	No	Yes	No	No	No	No	Yes	Yes	Yes	Yes	Yes	Yes	Yes
	F1CS-3BL	No	No	No	No	No	No	No	No	No	No	No	No	No	Yes	No	No	No	No	Yes	Yes	Yes	Yes	Yes	Yes	Yes
	F1CS-3BS	Yes	Yes	Yes	Yes	Yes	Yes	Yes	Yes	Yes	Yes	Yes	Yes	Yes	No	Yes	Yes	Yes	Yes	No	No	No	No	No	No	No
	N3AT3B	Yes	Yes	Yes	Yes	Yes	Yes	Yes	Yes	Yes	Yes	Yes	Yes	Yes	No	Yes	Yes	Yes	Yes	No	No	No	Yes	No	No	No
	N3AT3D	Yes	Yes	Yes	Yes	Yes	Yes	Yes	Yes	Yes	Yes	Yes	Yes	Yes	No	Yes	Yes	Yes	Yes	No	No	No	No	No	No	No
	N3BT3A	Yes	Yes	Yes	Yes	Yes	Yes	Yes	Yes	Yes	Yes	Yes	Yes	Yes	No	Yes	Yes	Yes	Yes	No	Yes	No	No	No	No	No
	N3BT3D	Yes	Yes	Yes	Yes	Yes	Yes	Yes	Yes	Yes	Yes	Yes	Yes	Yes	No	Yes	Yes	Yes	Yes	No	No	No	No	No	No	No
	N3DT3A	Yes	Yes	Yes	Yes	Yes	Yes	Yes	Yes	Yes	Yes	Yes	Yes	Yes	No	Yes	Yes	Yes	Yes	No	No	No	No	No	No	No
	N3DT3B	Yes	Yes	Yes	Yes	Yes	Yes	Yes	Yes	Yes	Yes	Yes	Yes	Yes	No	Yes	Yes	Yes	Yes	No	No	No	No	No	No	No
