# Supplementary material for: Location and Identification on Chromosome 3B of Bread Wheat of Genes Affecting Chiasma Number
Source: Plants (Basel). 2022 Aug 31;11(17):2281. doi: 10.3390/plants11172281 (PMC9460588; doi:10.3390/plants11172281)
Supplement: Supplementary file 1 [file plants-11-02281-s001.zip › Tab-S4-Darrier-et-al-2022-Plants.xlsx]

## Sheet: chiasma
Wilcoxon-Mann-Whitney p-value		3BS-3	3BS-8	3BS-7	3BS-2	3BS-4	3BS-1	3BS-5	Dt3BL	CS	N3B	Dt3BS	3BL-2	3BL-8	3BL-1	3BL-9	3BL-10	3BL-7	F1CSx3BL	F1CSx3BS	N3AT3B	N3AT3D	N3BT3A	N3BT3D	N3DT3A	N3DT3B	CS+1	CS-1
	3BS-3	1	0.142637	0.00264224	0.0113867	0.601313	0.0170917	0.695971	0.573638	5.53103e-07	3.8384e-16	4.11635e-18	2.70083e-17	3.8906e-08	1.01766e-10	7.80802e-18	1.40817e-13	1.15616e-17	0.177045	2.93588e-09	0.0128174	0.0578061	4.08131e-11	5.04448e-09	0.165923	0.45601	9.58176e-13	0.109008
	3BS-8	0.142637	1	0.16341	0.319219	0.528096	0.710188	0.257147	0.047386	0.000289076	1.32299e-15	4.96179e-18	1.0942e-16	4.76758e-09	4.83043e-11	1.64113e-17	2.56073e-13	3.41466e-17	0.00572413	4.42911e-09	0.00119167	0.00427513	2.10652e-11	1.44118e-09	0.935349	0.528315	1.95905e-10	0.830155
	3BS-7	0.00264224	0.16341	1	0.69102	0.045043	0.198576	0.00637345	0.000294401	0.00889934	2.33779e-17	4.19538e-18	9.63315e-18	2.47907e-12	4.0256e-14	4.64535e-18	8.80181e-16	5.25707e-18	6.77594e-06	6.23145e-11	1.06999e-05	2.82418e-05	3.26462e-14	1.57657e-12	0.144829	0.0390896	3.45786e-09	0.0550927
	3BS-2	0.0113867	0.319219	0.69102	1	0.0920114	0.475347	0.0232786	0.00154306	0.0038709	1.99086e-17	4.49799e-18	8.05737e-18	8.34455e-12	6.8809e-14	4.68871e-18	1.24109e-15	4.99172e-18	5.91615e-05	8.36396e-11	3.07155e-05	0.000112844	5.74055e-14	3.84489e-12	0.296205	0.0974457	1.56104e-09	0.159894
	3BS-4	0.601313	0.528096	0.045043	0.0920114	1	0.219615	0.713641	0.241152	4.70983e-05	3.4095e-16	4.88596e-18	6.86848e-17	4.0856e-08	1.40444e-10	6.83839e-18	6.95109e-13	1.1711e-17	0.0697606	7.16079e-09	0.00439719	0.0284967	2.99888e-11	7.99539e-09	0.532525	0.904719	3.9791e-11	0.607875
	3BS-1	0.0170917	0.710188	0.198576	0.475347	0.219615	1	0.0746946	0.00414902	0.000100736	2.0175e-17	3.7955e-18	5.61738e-18	2.98445e-12	5.04139e-14	4.20415e-18	2.65799e-16	4.34841e-18	7.60882e-05	3.10397e-11	9.08177e-05	0.000188655	5.00613e-14	1.49729e-12	0.573049	0.19711	3.87673e-11	0.541087
	3BS-5	0.695971	0.257147	0.00637345	0.0232786	0.713641	0.0746946	1	0.350009	1.02558e-06	1.54196e-15	4.57232e-18	1.13662e-16	3.03282e-08	1.29242e-10	2.08859e-17	6.26931e-13	4.67962e-17	0.0637487	7.72167e-09	0.0100286	0.0426733	8.31076e-11	8.99626e-09	0.310248	0.694776	1.6542e-12	0.253156
	Dt3BL	0.573638	0.047386	0.000294401	0.00154306	0.241152	0.00414902	0.350009	1	2.0309e-08	1.00182e-15	4.71362e-18	9.04464e-17	3.32547e-07	8.74987e-10	9.46312e-18	1.73783e-12	1.76647e-17	0.399264	1.60981e-08	0.0406161	0.187504	2.45973e-10	5.85106e-08	0.0601272	0.203412	9.86506e-14	0.029981
	CS	5.53103e-07	0.000289076	0.00889934	0.0038709	4.70983e-05	0.000100736	1.02558e-06	2.0309e-08	1	7.89719e-18	3.71843e-18	4.99021e-18	7.97536e-15	5.23141e-16	3.8777e-18	5.70405e-17	3.88988e-18	3.613e-10	7.47019e-12	8.00499e-09	7.25903e-09	6.12247e-16	8.2792e-15	0.000305721	4.15492e-05	7.30832e-06	7.30832e-06
	N3B	3.8384e-16	1.32299e-15	2.33779e-17	1.99086e-17	3.4095e-16	2.0175e-17	1.54196e-15	1.00182e-15	7.89719e-18	1	7.75516e-18	0.00707446	1.78863e-07	0.000226233	1.33596e-05	0.0800795	0.00051971	2.728e-16	0.0232228	2.89297e-09	1.48217e-11	0.000509914	3.36189e-06	6.96629e-16	3.77863e-16	4.74644e-18	4.75919e-17
	Dt3BS	4.11635e-18	4.96179e-18	4.19538e-18	4.49799e-18	4.88596e-18	3.7955e-18	4.57232e-18	4.71362e-18	3.71843e-18	7.75516e-18	1	8.21642e-17	5.43824e-18	5.37886e-18	1.63296e-16	8.42868e-18	1.87438e-16	3.95422e-18	1.77451e-12	5.73151e-18	5.12503e-18	5.41342e-18	5.33106e-18	4.98464e-18	5.05612e-18	3.71843e-18	3.71843e-18
	3BL-2	2.70083e-17	1.0942e-16	9.63315e-18	8.05737e-18	6.86848e-17	5.61738e-18	1.13662e-16	9.04464e-17	4.99021e-18	0.00707446	8.21642e-17	1	5.67154e-11	1.98314e-07	0.103176	0.00018633	0.393839	5.2227e-17	5.41714e-05	2.54234e-12	5.80929e-14	5.63345e-08	3.07196e-10	6.01954e-17	5.1976e-17	3.70717e-18	1.46025e-17
	3BL-8	3.8906e-08	4.76758e-09	2.47907e-12	8.34455e-12	4.0856e-08	2.98445e-12	3.03282e-08	3.32547e-07	7.97536e-15	1.78863e-07	5.43824e-18	5.67154e-11	1	0.116177	5.49889e-14	0.00113981	1.74832e-12	7.62192e-07	0.0236354	0.0329988	0.000844389	0.0376115	0.502138	4.28943e-09	1.38049e-08	6.05887e-17	9.11953e-11
	3BL-1	1.01766e-10	4.83043e-11	4.0256e-14	6.8809e-14	1.40444e-10	5.04139e-14	1.29242e-10	8.74987e-10	5.23141e-16	0.000226233	5.37886e-18	1.98314e-07	0.116177	1	9.10405e-11	0.096985	2.94483e-09	1.22387e-09	0.396685	0.000831495	5.23622e-06	0.634974	0.333998	3.92593e-11	6.76507e-11	2.18591e-17	7.86075e-13
	3BL-9	7.80802e-18	1.64113e-17	4.64535e-18	4.68871e-18	6.83839e-18	4.20415e-18	2.08859e-17	9.46312e-18	3.8777e-18	1.33596e-05	1.63296e-16	0.103176	5.49889e-14	9.10405e-11	1	4.08187e-07	0.353818	4.93303e-18	4.02634e-07	1.3942e-14	1.84581e-15	1.52175e-11	2.99065e-13	1.05994e-17	8.23543e-18	3.8777e-18	4.37327e-18
	3BL-10	1.40817e-13	2.56073e-13	8.80181e-16	1.24109e-15	6.95109e-13	2.65799e-16	6.26931e-13	1.73783e-12	5.70405e-17	0.0800795	8.42868e-18	0.00018633	0.00113981	0.096985	4.08187e-07	1	1.19092e-05	1.59894e-12	0.53274	4.84259e-06	1.93893e-08	0.159513	0.00763142	1.18198e-13	2.02263e-13	7.55904e-18	5.16569e-15
	3BL-7	1.15616e-17	3.41466e-17	5.25707e-18	4.99172e-18	1.1711e-17	4.34841e-18	4.67962e-17	1.76647e-17	3.88988e-18	0.00051971	1.87438e-16	0.393839	1.74832e-12	2.94483e-09	0.353818	1.19092e-05	1	8.17263e-18	7.19336e-06	2.08789e-13	1.05537e-14	1.39337e-09	1.89634e-11	1.81574e-17	1.33006e-17	3.6616e-18	5.58099e-18
	F1CSx3BL	0.177045	0.00572413	6.77594e-06	5.91615e-05	0.0697606	7.60882e-05	0.0637487	0.399264	3.613e-10	2.728e-16	3.95422e-18	5.2227e-17	7.62192e-07	1.22387e-09	4.93303e-18	1.59894e-12	8.17263e-18	1	1.23836e-08	0.102734	0.46052	2.62531e-10	1.03391e-07	0.00906235	0.0455521	8.34941e-15	0.00121087
	F1CSx3BS	2.93588e-09	4.42911e-09	6.23145e-11	8.36396e-11	7.16079e-09	3.10397e-11	7.72167e-09	1.60981e-08	7.47019e-12	0.0232228	1.77451e-12	5.41714e-05	0.0236354	0.396685	4.02634e-07	0.53274	7.19336e-06	1.23836e-08	1	0.000644956	1.41371e-05	0.55016	0.0826318	2.76739e-09	3.66228e-09	1.71011e-12	2.13389e-10
	N3AT3B	0.0128174	0.00119167	1.06999e-05	3.07155e-05	0.00439719	9.08177e-05	0.0100286	0.0406161	8.00499e-09	2.89297e-09	5.73151e-18	2.54234e-12	0.0329988	0.000831495	1.3942e-14	4.84259e-06	2.08789e-13	0.102734	0.000644956	1	0.430871	0.000324775	0.0101724	0.00118237	0.00352232	1.84798e-13	0.000621872
	N3AT3D	0.0578061	0.00427513	2.82418e-05	0.000112844	0.0284967	0.000188655	0.0426733	0.187504	7.25903e-09	1.48217e-11	5.12503e-18	5.80929e-14	0.000844389	5.23622e-06	1.84581e-15	1.93893e-08	1.05537e-14	0.46052	1.41371e-05	0.430871	1	2.54636e-06	0.000188254	0.00426034	0.0173774	8.36324e-14	0.00229673
	N3BT3A	4.08131e-11	2.10652e-11	3.26462e-14	5.74055e-14	2.99888e-11	5.00613e-14	8.31076e-11	2.45973e-10	6.12247e-16	0.000509914	5.41342e-18	5.63345e-08	0.0376115	0.634974	1.52175e-11	0.159513	1.39337e-09	2.62531e-10	0.55016	0.000324775	2.54636e-06	1	0.172362	1.34335e-11	2.00581e-11	2.5704e-17	4.72429e-13
	N3BT3D	5.04448e-09	1.44118e-09	1.57657e-12	3.84489e-12	7.99539e-09	1.49729e-12	8.99626e-09	5.85106e-08	8.2792e-15	3.36189e-06	5.33106e-18	3.07196e-10	0.502138	0.333998	2.99065e-13	0.00763142	1.89634e-11	1.03391e-07	0.0826318	0.0101724	0.000188254	0.172362	1	9.10212e-10	2.53388e-09	6.31388e-17	4.44792e-11
	N3DT3A	0.165923	0.935349	0.144829	0.296205	0.532525	0.573049	0.310248	0.0601272	0.000305721	6.96629e-16	4.98464e-18	6.01954e-17	4.28943e-09	3.92593e-11	1.05994e-17	1.18198e-13	1.81574e-17	0.00906235	2.76739e-09	0.00118237	0.00426034	1.34335e-11	9.10212e-10	1	0.582402	2.18184e-10	0.951686
	N3DT3B	0.45601	0.528315	0.0390896	0.0974457	0.904719	0.19711	0.694776	0.203412	4.15492e-05	3.77863e-16	5.05612e-18	5.1976e-17	1.38049e-08	6.76507e-11	8.23543e-18	2.02263e-13	1.33006e-17	0.0455521	3.66228e-09	0.00352232	0.0173774	2.00581e-11	2.53388e-09	0.582402	1	4.26477e-11	0.535796
	CS+1	9.58176e-13	1.95905e-10	3.45786e-09	1.56104e-09	3.9791e-11	3.87673e-11	1.6542e-12	9.86506e-14	7.30832e-06	4.74644e-18	3.71843e-18	3.70717e-18	6.05887e-17	2.18591e-17	3.8777e-18	7.55904e-18	3.6616e-18	8.34941e-15	1.71011e-12	1.84798e-13	8.36324e-14	2.5704e-17	6.31388e-17	2.18184e-10	4.26477e-11	1	4.02843e-12
	CS-1	0.109008	0.830155	0.0550927	0.159894	0.607875	0.541087	0.253156	0.029981	7.30832e-06	4.75919e-17	3.71843e-18	1.46025e-17	9.11953e-11	7.86075e-13	4.37327e-18	5.16569e-15	5.58099e-18	0.00121087	2.13389e-10	0.000621872	0.00229673	4.72429e-13	4.44792e-11	0.951686	0.535796	4.02843e-12	1
	Bonferroni correction: aaltered = 0,00185

## Sheet: univalents
Wilcoxon-Mann-Whitney p-value		3BS-3	3BS-8	3BS-7	3BS-2	3BS-4	3BS-1	3BS-5	Dt3BL	CS	N3B	Dt3BS	3BL-2	3BL-8	3BL-1	3BL-9	3BL-10	3BL-7	F1CSx3BL	F1CSx3BS	N3AT3B	N3AT3D	N3BT3A	N3BT3D	N3DT3A	N3DT3B
	3BS-3	1	0.314728	0.314728	1	1	1	1	0.567589	1	0.00224507	2.54266e-18	4.54639e-13	0.00812895	3.50252e-12	9.30003e-20	3.53104e-06	7.29347e-20	0.173683	1.24477e-13	1	0.0282924	1.78087e-06	0.000591959	0.567589	0.567589
	3BS-8	0.314728	1	1	0.314728	0.314728	0.314728	0.329693	0.654586	0.314728	0.0221218	8.41155e-18	7.27003e-12	0.0671015	2.08646e-10	7.26006e-18	4.87233e-05	3.92353e-18	0.702338	5.38339e-12	0.314728	0.186829	3.08911e-05	0.00675631	0.654586	0.654586
	3BS-7	0.314728	1	1	0.314728	0.314728	0.314728	0.329693	0.654586	0.314728	0.0221218	8.41155e-18	7.27003e-12	0.0671015	2.08646e-10	7.26006e-18	4.87233e-05	3.92353e-18	0.702338	5.38339e-12	0.314728	0.186829	3.08911e-05	0.00675631	0.654586	0.654586
	3BS-2	1	0.314728	0.314728	1	1	1	1	0.567589	1	0.00224507	2.54266e-18	4.54639e-13	0.00812895	3.50252e-12	9.30003e-20	3.53104e-06	7.29347e-20	0.173683	1.24477e-13	1	0.0282924	1.78087e-06	0.000591959	0.567589	0.567589
	3BS-4	1	0.314728	0.314728	1	1	1	1	0.567589	1	0.00224507	2.54266e-18	4.54639e-13	0.00812895	3.50252e-12	9.30003e-20	3.53104e-06	7.29347e-20	0.173683	1.24477e-13	1	0.0282924	1.78087e-06	0.000591959	0.567589	0.567589
	3BS-1	1	0.314728	0.314728	1	1	1	1	0.567589	1	0.00224507	2.54266e-18	4.54639e-13	0.00812895	3.50252e-12	9.30003e-20	3.53104e-06	7.29347e-20	0.173683	1.24477e-13	1	0.0282924	1.78087e-06	0.000591959	0.567589	0.567589
	3BS-5	1	0.329693	0.329693	1	1	1	1	0.583541	1	0.0028218	4.37075e-18	1.23133e-12	0.00971886	6.3715e-12	2.58432e-19	5.57501e-06	3.26767e-19	0.185615	3.34422e-13	1	0.0322702	2.84201e-06	0.000784575	0.583541	0.583541
	Dt3BL	0.567589	0.654586	0.654586	0.567589	0.567589	0.567589	0.583541	1	0.567589	0.00788808	4.68694e-18	1.88527e-12	0.0264435	2.8915e-11	8.59874e-19	1.4065e-05	5.56624e-19	0.406793	8.85175e-13	0.567589	0.0833751	7.99501e-06	0.00221632	1	1
	CS	1	0.314728	0.314728	1	1	1	1	0.567589	1	0.00224507	2.54266e-18	4.54639e-13	0.00812895	3.50252e-12	9.30003e-20	3.53104e-06	7.29347e-20	0.173683	1.24477e-13	1	0.0282924	1.78087e-06	0.000591959	0.567589	0.567589
	N3B	0.00224507	0.0221218	0.0221218	0.00224507	0.00224507	0.00224507	0.0028218	0.00788808	0.00224507	1	3.99495e-16	4.43845e-08	0.622353	3.04926e-05	1.12599e-11	0.0316881	2.06116e-12	0.0517759	1.94298e-07	0.00224507	0.302653	0.0347442	0.644593	0.00788808	0.00788808
	Dt3BS	2.54266e-18	8.41155e-18	8.41155e-18	2.54266e-18	2.54266e-18	2.54266e-18	4.37075e-18	4.68694e-18	2.54266e-18	3.99495e-16	1	2.13633e-09	1.71905e-16	2.36431e-13	3.11431e-10	1.89942e-13	4.91259e-11	1.47179e-17	1.29602e-07	2.54266e-18	6.85392e-17	2.4346e-14	8.65528e-16	4.68694e-18	4.68694e-18
	3BL-2	4.54639e-13	7.27003e-12	7.27003e-12	4.54639e-13	4.54639e-13	4.54639e-13	1.23133e-12	1.88527e-12	4.54639e-13	4.43845e-08	2.13633e-09	1	6.74687e-09	0.00480722	0.997188	0.000622007	0.748302	2.62073e-11	0.856136	4.54639e-13	8.56963e-10	0.00010684	2.49073e-07	1.88527e-12	1.88527e-12
	3BL-8	0.00812895	0.0671015	0.0671015	0.00812895	0.00812895	0.00812895	0.00971886	0.0264435	0.00812895	0.622353	1.71905e-16	6.74687e-09	1	2.74252e-06	4.86852e-13	0.00979094	1.10508e-13	0.140648	2.35282e-08	0.00812895	0.591004	0.00982469	0.33909	0.0264435	0.0264435
	3BL-1	3.50252e-12	2.08646e-10	2.08646e-10	3.50252e-12	3.50252e-12	3.50252e-12	6.3715e-12	2.8915e-11	3.50252e-12	3.04926e-05	2.36431e-13	0.00480722	2.74252e-06	1	0.000664561	0.115401	0.00022076	1.32801e-09	0.0198043	3.50252e-12	1.74404e-07	0.0740991	0.000248273	2.8915e-11	2.8915e-11
	3BL-9	9.30003e-20	7.26006e-18	7.26006e-18	9.30003e-20	9.30003e-20	9.30003e-20	2.58432e-19	8.59874e-19	9.30003e-20	1.12599e-11	3.11431e-10	0.997188	4.86852e-13	0.000664561	1	1.60519e-05	0.886602	5.62168e-17	0.730264	9.30003e-20	1.61397e-14	2.74743e-06	2.03744e-10	8.59874e-19	8.59874e-19
	3BL-10	3.53104e-06	4.87233e-05	4.87233e-05	3.53104e-06	3.53104e-06	3.53104e-06	5.57501e-06	1.4065e-05	3.53104e-06	0.0316881	1.89942e-13	0.000622007	0.00979094	0.115401	1.60519e-05	1	6.25041e-06	0.000149283	0.00195621	3.53104e-06	0.00234292	0.855838	0.0829219	1.4065e-05	1.4065e-05
	3BL-7	7.29347e-20	3.92353e-18	3.92353e-18	7.29347e-20	7.29347e-20	7.29347e-20	3.26767e-19	5.56624e-19	7.29347e-20	2.06116e-12	4.91259e-11	0.748302	1.10508e-13	0.00022076	0.886602	6.25041e-06	1	2.56417e-17	0.551836	7.29347e-20	4.70643e-15	5.29581e-07	3.11006e-11	5.56624e-19	5.56624e-19
	F1CSx3BL	0.173683	0.702338	0.702338	0.173683	0.173683	0.173683	0.185615	0.406793	0.173683	0.0517759	1.47179e-17	2.62073e-11	0.140648	1.32801e-09	5.62168e-17	0.000149283	2.56417e-17	1	2.85022e-11	0.173683	0.343314	0.00010451	0.0173762	0.406793	0.406793
	F1CSx3BS	1.24477e-13	5.38339e-12	5.38339e-12	1.24477e-13	1.24477e-13	1.24477e-13	3.34422e-13	8.85175e-13	1.24477e-13	1.94298e-07	1.29602e-07	0.856136	2.35282e-08	0.0198043	0.730264	0.00195621	0.551836	2.85022e-11	1	1.24477e-13	2.12022e-09	0.000530456	1.25447e-06	8.85175e-13	8.85175e-13
	N3AT3B	1	0.314728	0.314728	1	1	1	1	0.567589	1	0.00224507	2.54266e-18	4.54639e-13	0.00812895	3.50252e-12	9.30003e-20	3.53104e-06	7.29347e-20	0.173683	1.24477e-13	1	0.0282924	1.78087e-06	0.000591959	0.567589	0.567589
	N3AT3D	0.0282924	0.186829	0.186829	0.0282924	0.0282924	0.0282924	0.0322702	0.0833751	0.0282924	0.302653	6.85392e-17	8.56963e-10	0.591004	1.74404e-07	1.61397e-14	0.00234292	4.70643e-15	0.343314	2.12022e-09	0.0282924	1	0.00208803	0.136881	0.0833751	0.0833751
	N3BT3A	1.78087e-06	3.08911e-05	3.08911e-05	1.78087e-06	1.78087e-06	1.78087e-06	2.84201e-06	7.99501e-06	1.78087e-06	0.0347442	2.4346e-14	0.00010684	0.00982469	0.0740991	2.74743e-06	0.855838	5.29581e-07	0.00010451	0.000530456	1.78087e-06	0.00208803	1	0.0967046	7.99501e-06	7.99501e-06
	N3BT3D	0.000591959	0.00675631	0.00675631	0.000591959	0.000591959	0.000591959	0.000784575	0.00221632	0.000591959	0.644593	8.65528e-16	2.49073e-07	0.33909	0.000248273	2.03744e-10	0.0829219	3.11006e-11	0.0173762	1.25447e-06	0.000591959	0.136881	0.0967046	1	0.00221632	0.00221632
	N3DT3A	0.567589	0.654586	0.654586	0.567589	0.567589	0.567589	0.583541	1	0.567589	0.00788808	4.68694e-18	1.88527e-12	0.0264435	2.8915e-11	8.59874e-19	1.4065e-05	5.56624e-19	0.406793	8.85175e-13	0.567589	0.0833751	7.99501e-06	0.00221632	1	1
	N3DT3B	0.567589	0.654586	0.654586	0.567589	0.567589	0.567589	0.583541	1	0.567589	0.00788808	4.68694e-18	1.88527e-12	0.0264435	2.8915e-11	8.59874e-19	1.4065e-05	5.56624e-19	0.406793	8.85175e-13	0.567589	0.0833751	7.99501e-06	0.00221632	1	1
	Bonferroni correction: aaltered = 0,002

## Sheet: bivalents
Wilcoxon-Mann-Whitney p-value		3BS-3	3BS-8	3BS-7	3BS-2	3BS-4	3BS-1	3BS-5	Dt3BL	CS	N3B	Dt3BS	3BL-2	3BL-8	3BL-1	3BL-9	3BL-10	3BL-7	F1CSx3BL	F1CSx3BS	N3AT3B	N3AT3D	N3BT3A	N3BT3D	N3DT3A	N3DT3B	CS+1	CS-1
	3BS-3	1	0.314728	0.314728	1	1	1	1	0.567589	1	6.56472e-21	2.54266e-18	4.54639e-13	0.00812895	1.624e-09	3.18319e-20	1.60249e-06	2.78702e-20	0.173683	7.31224e-11	0.000111636	5.83927e-07	3.06788e-12	3.28155e-13	2.58946e-05	2.49692e-06	2.91484e-22	2.91484e-22
	3BS-8	0.314728	1	1	0.314728	0.314728	0.314728	0.329693	0.654586	0.314728	1.27631e-19	8.41155e-18	7.27003e-12	0.0671015	2.53376e-08	3.08966e-19	2.21203e-05	2.45495e-19	0.702338	1.31275e-09	0.00093661	5.74254e-06	1.9995e-11	2.71726e-12	0.000218723	2.18355e-05	6.55432e-22	1.09645e-20
	3BS-7	0.314728	1	1	0.314728	0.314728	0.314728	0.329693	0.654586	0.314728	1.27631e-19	8.41155e-18	7.27003e-12	0.0671015	2.53376e-08	3.08966e-19	2.21203e-05	2.45495e-19	0.702338	1.31275e-09	0.00093661	5.74254e-06	1.9995e-11	2.71726e-12	0.000218723	2.18355e-05	6.55432e-22	1.09645e-20
	3BS-2	1	0.314728	0.314728	1	1	1	1	0.567589	1	6.56472e-21	2.54266e-18	4.54639e-13	0.00812895	1.624e-09	3.18319e-20	1.60249e-06	2.78702e-20	0.173683	7.31224e-11	0.000111636	5.83927e-07	3.06788e-12	3.28155e-13	2.58946e-05	2.49692e-06	2.91484e-22	2.91484e-22
	3BS-4	1	0.314728	0.314728	1	1	1	1	0.567589	1	6.56472e-21	2.54266e-18	4.54639e-13	0.00812895	1.624e-09	3.18319e-20	1.60249e-06	2.78702e-20	0.173683	7.31224e-11	0.000111636	5.83927e-07	3.06788e-12	3.28155e-13	2.58946e-05	2.49692e-06	2.91484e-22	2.91484e-22
	3BS-1	1	0.314728	0.314728	1	1	1	1	0.567589	1	6.56472e-21	2.54266e-18	4.54639e-13	0.00812895	1.624e-09	3.18319e-20	1.60249e-06	2.78702e-20	0.173683	7.31224e-11	0.000111636	5.83927e-07	3.06788e-12	3.28155e-13	2.58946e-05	2.49692e-06	2.91484e-22	2.91484e-22
	3BS-5	1	0.329693	0.329693	1	1	1	1	0.583541	1	4.91527e-20	4.37075e-18	1.23133e-12	0.00971886	3.40244e-09	1.54551e-19	2.60558e-06	1.43919e-19	0.185615	1.68079e-10	0.000153439	9.55277e-07	5.72963e-12	8.71722e-13	3.59115e-05	3.91877e-06	2.91484e-22	3.0894e-21
	Dt3BL	0.567589	0.654586	0.654586	0.567589	0.567589	0.567589	0.583541	1	0.567589	2.97761e-20	4.68694e-18	1.88527e-12	0.0264435	6.7299e-09	1.01372e-19	6.35968e-06	8.44879e-20	0.406793	3.32671e-10	0.000346928	1.92761e-06	8.02658e-12	9.69852e-13	8.00452e-05	7.78523e-06	4.42915e-22	1.85049e-21
	CS	1	0.314728	0.314728	1	1	1	1	0.567589	1	6.56472e-21	2.54266e-18	4.54639e-13	0.00812895	1.624e-09	3.18319e-20	1.60249e-06	2.78702e-20	0.173683	7.31224e-11	0.000111636	5.83927e-07	3.06788e-12	3.28155e-13	2.58946e-05	2.49692e-06	2.91484e-22	2.91484e-22
	N3B	6.56472e-21	1.27631e-19	1.27631e-19	6.56472e-21	6.56472e-21	6.56472e-21	4.91527e-20	2.97761e-20	6.56472e-21	1	1.51558e-10	0.105676	2.83583e-16	0.000469005	0.00580692	1.69682e-07	0.00259953	5.18619e-19	0.569228	7.93722e-06	0.0021532	0.0692275	0.317874	0.000202146	0.00261481	2.05776e-21	0.00224507
	Dt3BS	2.54266e-18	8.41155e-18	8.41155e-18	2.54266e-18	2.54266e-18	2.54266e-18	4.37075e-18	4.68694e-18	2.54266e-18	1.51558e-10	1	2.13633e-09	1.71905e-16	1.70659e-11	1.01178e-06	3.92278e-13	2.30438e-07	1.47179e-17	2.03657e-06	9.4245e-13	2.99459e-11	1.0142e-05	3.01434e-08	2.5418e-11	1.84983e-11	4.09804e-20	3.38082e-13
	3BL-2	4.54639e-13	7.27003e-12	7.27003e-12	4.54639e-13	4.54639e-13	4.54639e-13	1.23133e-12	1.88527e-12	4.54639e-13	0.105676	2.13633e-09	1	6.74687e-09	0.105663	0.00129148	0.00162342	0.000963006	2.62073e-11	0.710313	0.0020417	0.0734997	0.0414143	0.138543	0.0144578	0.0601868	2.9542e-20	0.716714
	3BL-8	0.00812895	0.0671015	0.0671015	0.00812895	0.00812895	0.00812895	0.00971886	0.0264435	0.00812895	2.83583e-16	1.71905e-16	6.74687e-09	1	1.44908e-05	1.11382e-16	0.00500488	6.82674e-17	0.140648	6.04054e-07	0.0497302	0.000801149	2.05074e-09	5.19835e-10	0.0149139	0.00210147	4.18838e-21	1.35699e-16
	3BL-1	1.624e-09	2.53376e-08	2.53376e-08	1.624e-09	1.624e-09	1.624e-09	3.40244e-09	6.7299e-09	1.624e-09	0.000469005	1.70659e-11	0.105663	1.44908e-05	1	2.50452e-06	0.114731	1.63861e-06	8.74013e-08	0.111523	0.0799746	0.692599	0.00118504	0.00431704	0.254653	0.590965	3.85183e-20	0.00799078
	3BL-9	3.18319e-20	3.08966e-19	3.08966e-19	3.18319e-20	3.18319e-20	3.18319e-20	1.54551e-19	1.01372e-19	3.18319e-20	0.00580692	1.01178e-06	0.00129148	1.11382e-16	2.50452e-06	1	1.83819e-09	0.953892	9.03402e-19	0.0383906	8.5922e-08	2.02636e-05	0.919683	0.249934	3.40441e-06	2.37071e-05	1.39261e-20	3.1862e-07
	3BL-10	1.60249e-06	2.21203e-05	2.21203e-05	1.60249e-06	1.60249e-06	1.60249e-06	2.60558e-06	6.35968e-06	1.60249e-06	1.69682e-07	3.92278e-13	0.00162342	0.00500488	0.114731	1.83819e-09	1	1.17166e-09	6.847e-05	0.00580542	0.659464	0.348315	2.27615e-05	4.78924e-05	0.905004	0.460047	2.85974e-20	1.83389e-06
	3BL-7	2.78702e-20	2.45495e-19	2.45495e-19	2.78702e-20	2.78702e-20	2.78702e-20	1.43919e-19	8.44879e-20	2.78702e-20	0.00259953	2.30438e-07	0.000963006	6.82674e-17	1.63861e-06	0.953892	1.17166e-09	1	6.85306e-19	0.0330845	8.9188e-08	2.00872e-05	0.760514	0.259916	4.00533e-06	2.50658e-05	1.28473e-20	5.70117e-08
	F1CSx3BL	0.173683	0.702338	0.702338	0.173683	0.173683	0.173683	0.185615	0.406793	0.173683	5.18619e-19	1.47179e-17	2.62073e-11	0.140648	8.74013e-08	9.03402e-19	6.847e-05	6.85306e-19	1	4.58092e-09	0.00224512	1.56187e-05	4.76012e-11	7.24511e-12	0.000537502	5.58116e-05	9.45686e-22	6.08688e-20
	F1CSx3BS	7.31224e-11	1.31275e-09	1.31275e-09	7.31224e-11	7.31224e-11	7.31224e-11	1.68079e-10	3.32671e-10	7.31224e-11	0.569228	2.03657e-06	0.710313	6.04054e-07	0.111523	0.0383906	0.00580542	0.0330845	4.58092e-09	1	0.00804489	0.106017	0.121063	0.373315	0.0360382	0.0932281	1.69396e-16	0.528724
	N3AT3B	0.000111636	0.00093661	0.00093661	0.000111636	0.000111636	0.000111636	0.000153439	0.000346928	0.000111636	7.93722e-06	9.4245e-13	0.0020417	0.0497302	0.0799746	8.5922e-08	0.659464	8.9188e-08	0.00224512	0.00804489	1	0.232488	2.2594e-05	0.000161203	0.585195	0.322245	1.3337e-20	5.61456e-05
	N3AT3D	5.83927e-07	5.74254e-06	5.74254e-06	5.83927e-07	5.83927e-07	5.83927e-07	9.55277e-07	1.92761e-06	5.83927e-07	0.0021532	2.99459e-11	0.0734997	0.000801149	0.692599	2.02636e-05	0.348315	2.00872e-05	1.56187e-05	0.106017	0.232488	1	0.000822012	0.00650816	0.544748	0.871929	3.13587e-20	0.0174078
	N3BT3A	3.06788e-12	1.9995e-11	1.9995e-11	3.06788e-12	3.06788e-12	3.06788e-12	5.72963e-12	8.02658e-12	3.06788e-12	0.0692275	1.0142e-05	0.0414143	2.05074e-09	0.00118504	0.919683	2.27615e-05	0.760514	4.76012e-11	0.121063	2.2594e-05	0.000822012	1	0.201499	0.000301921	0.000511182	4.47003e-20	0.00603789
	N3BT3D	3.28155e-13	2.71726e-12	2.71726e-12	3.28155e-13	3.28155e-13	3.28155e-13	8.71722e-13	9.69852e-13	3.28155e-13	0.317874	3.01434e-08	0.138543	5.19835e-10	0.00431704	0.249934	4.78924e-05	0.259916	7.24511e-12	0.373315	0.000161203	0.00650816	0.201499	1	0.00194186	0.00556729	3.08485e-20	0.0156162
	N3DT3A	2.58946e-05	0.000218723	0.000218723	2.58946e-05	2.58946e-05	2.58946e-05	3.59115e-05	8.00452e-05	2.58946e-05	0.000202146	2.5418e-11	0.0144578	0.0149139	0.254653	3.40441e-06	0.905004	4.00533e-06	0.000537502	0.0360382	0.585195	0.544748	0.000301921	0.00194186	1	0.686995	1.82297e-20	0.00112351
	N3DT3B	2.49692e-06	2.18355e-05	2.18355e-05	2.49692e-06	2.49692e-06	2.49692e-06	3.91877e-06	7.78523e-06	2.49692e-06	0.00261481	1.84983e-11	0.0601868	0.00210147	0.590965	2.37071e-05	0.460047	2.50658e-05	5.58116e-05	0.0932281	0.322245	0.871929	0.000511182	0.00556729	0.686995	1	2.28205e-20	0.019442
	CS+1	2.91484e-22	6.55432e-22	6.55432e-22	2.91484e-22	2.91484e-22	2.91484e-22	2.91484e-22	4.42915e-22	2.91484e-22	2.05776e-21	4.09804e-20	2.9542e-20	4.18838e-21	3.85183e-20	1.39261e-20	2.85974e-20	1.28473e-20	9.45686e-22	1.69396e-16	1.3337e-20	3.13587e-20	4.47003e-20	3.08485e-20	1.82297e-20	2.28205e-20	1	6.8657e-23
	CS-1	2.91484e-22	1.09645e-20	1.09645e-20	2.91484e-22	2.91484e-22	2.91484e-22	3.0894e-21	1.85049e-21	2.91484e-22	0.00224507	3.38082e-13	0.716714	1.35699e-16	0.00799078	3.1862e-07	1.83389e-06	5.70117e-08	6.08688e-20	0.528724	5.61456e-05	0.0174078	0.00603789	0.0156162	0.00112351	0.019442	6.8657e-23	1
	Bonferroni correction: aaltered = 0,00185

## Sheet: rods
Wilcoxon-Mann-Whitney p-value		3BS-3	3BS-8	3BS-7	3BS-2	3BS-4	3BS-1	3BS-5	Dt3BL	CS	N3B	Dt3BS	3BL-2	3BL-8	3BL-1	3BL-9	3BL-10	3BL-7	F1CSx3BL	F1CSx3BS	N3AT3B	N3AT3D	N3BT3A	N3BT3D	N3DT3A	N3DT3B	CS+1	CS-1
	3BS-3	1	0.0645732	0.000654242	0.0109893	0.641114	0.0191963	0.765179	0.558163	1.03479e-06	5.27449e-09	5.30304e-18	2.38144e-14	4.35286e-07	1.40975e-08	3.18517e-14	7.64837e-12	2.85693e-12	0.41533	2.27137e-05	0.9661	0.188767	1.89729e-09	3.0228e-06	0.0630375	0.191659	0.166023	1.4903e-12
	3BS-8	0.0645732	1	0.111933	0.487725	0.320809	0.962732	0.120266	0.015349	0.000701639	4.28009e-10	7.42713e-18	3.0796e-14	5.85921e-09	8.53236e-10	4.29091e-14	4.55115e-12	6.44075e-13	0.00534318	8.54699e-07	0.111561	0.00895758	2.90983e-10	5.67151e-08	0.890015	0.60738	0.49273	3.88746e-10
	3BS-7	0.000654242	0.111933	1	0.400734	0.0162135	0.0677049	0.00100337	3.5111e-05	0.024196	3.35841e-13	3.87836e-18	1.01212e-16	1.95523e-12	2.98286e-13	1.31611e-16	1.29907e-14	1.31195e-15	3.36226e-06	4.18808e-09	0.00197617	7.33033e-05	9.05674e-14	5.7971e-11	0.179812	0.0389217	0.00933872	8.99331e-09
	3BS-2	0.0109893	0.487725	0.400734	1	0.0781672	0.498874	0.0183862	0.00126289	0.00467068	1.33874e-12	4.49812e-18	1.41712e-16	3.11907e-11	2.02185e-12	1.46732e-16	1.54706e-14	3.45113e-15	0.000287744	3.68939e-08	0.0180317	0.00080645	3.07159e-13	6.83205e-10	0.586295	0.229604	0.125279	1.83703e-09
	3BS-4	0.641114	0.320809	0.0162135	0.0781672	1	0.181389	0.737091	0.281623	5.27692e-05	1.51836e-08	6.55817e-18	1.3838e-14	3.39403e-07	8.6569e-09	4.10985e-14	5.7637e-11	4.9922e-12	0.170049	3.25826e-05	0.616912	0.0880202	2.35968e-09	2.14682e-06	0.282316	0.505315	0.650687	4.10899e-11
	3BS-1	0.0191963	0.962732	0.0677049	0.498874	0.181389	1	0.0519693	0.00274369	0.000163416	3.29904e-13	3.63434e-18	1.2003e-16	1.32539e-11	2.15788e-12	8.83906e-17	3.49832e-15	1.07736e-15	0.000557666	8.89293e-09	0.0416527	0.00210344	2.37581e-13	4.30107e-10	0.931512	0.430924	0.403906	5.61634e-11
	3BS-5	0.765179	0.120266	0.00100337	0.0183862	0.737091	0.0519693	1	0.375201	1.1768e-06	3.5265e-09	6.96759e-18	1.49976e-14	1.26405e-07	4.56504e-09	2.27665e-14	1.32342e-11	1.65103e-12	0.196719	1.24591e-05	0.809973	0.146792	8.7543e-10	1.31381e-06	0.102373	0.32023	0.282438	1.72505e-12
	Dt3BL	0.558163	0.015349	3.5111e-05	0.00126289	0.281623	0.00274369	0.375201	1	2.73076e-08	2.59121e-08	6.18024e-18	3.45513e-14	1.60625e-06	4.01937e-08	6.03286e-14	4.26882e-11	8.23288e-12	0.741312	7.16867e-05	0.602982	0.427156	6.43832e-09	1.18559e-05	0.014117	0.0625229	0.0402502	1.05481e-13
	CS	1.03479e-06	0.000701639	0.024196	0.00467068	5.27692e-05	0.000163416	1.1768e-06	2.73076e-08	1	8.897e-15	3.64882e-18	2.32862e-17	2.76915e-14	5.98651e-15	2.46531e-17	7.93364e-16	1.32874e-16	3.16928e-09	2.80141e-10	4.8055e-06	1.32391e-07	2.05347e-15	5.95036e-13	0.00154039	0.000233009	7.30832e-06	7.30832e-06
	N3B	5.27449e-09	4.28009e-10	3.35841e-13	1.33874e-12	1.51836e-08	3.29904e-13	3.5265e-09	2.59121e-08	8.897e-15	1	2.55006e-16	3.60821e-05	0.480996	0.658472	0.000225676	0.0841869	0.0110915	2.9093e-08	0.52886	5.57442e-08	0.000130066	0.761947	0.516998	5.84285e-10	2.10718e-10	4.38489e-11	6.38571e-17
	Dt3BS	5.30304e-18	7.42713e-18	3.87836e-18	4.49812e-18	6.55817e-18	3.63434e-18	6.96759e-18	6.18024e-18	3.64882e-18	2.55006e-16	1	3.40215e-14	8.37607e-17	9.78518e-16	4.97472e-14	7.55142e-15	1.12997e-13	5.13482e-18	1.20496e-11	7.62022e-18	1.95695e-17	8.56933e-17	1.05425e-16	6.58372e-18	5.82913e-18	4.37684e-18	3.43435e-18
	3BL-2	2.38144e-14	3.0796e-14	1.01212e-16	1.41712e-16	1.3838e-14	1.2003e-16	1.49976e-14	3.45513e-14	2.32862e-17	3.60821e-05	3.40215e-14	1	6.67392e-06	0.00024152	0.612887	0.0213119	0.184533	1.43366e-14	0.000612554	6.49392e-14	5.98881e-10	1.42428e-05	3.65059e-05	1.98755e-14	3.41031e-15	8.20935e-16	6.30431e-18
	3BL-8	4.35286e-07	5.85921e-09	1.95523e-12	3.11907e-11	3.39403e-07	1.32539e-11	1.26405e-07	1.60625e-06	2.76915e-14	0.480996	8.37607e-17	6.67392e-06	1	0.333173	4.16295e-05	0.0194692	0.00205067	1.74912e-06	0.958978	1.55662e-06	0.00124932	0.388952	0.991621	7.70484e-09	7.9738e-09	1.05828e-09	9.81848e-17
	3BL-1	1.40975e-08	8.53236e-10	2.98286e-13	2.02185e-12	8.6569e-09	2.15788e-12	4.56504e-09	4.01937e-08	5.98651e-15	0.658472	9.78518e-16	0.00024152	0.333173	1	0.00167067	0.269837	0.0345959	5.75564e-08	0.431156	4.28879e-08	8.26809e-05	0.801796	0.365294	8.64447e-10	4.51966e-10	8.10889e-11	6.02612e-17
	3BL-9	3.18517e-14	4.29091e-14	1.31611e-16	1.46732e-16	4.10985e-14	8.83906e-17	2.27665e-14	6.03286e-14	2.46531e-17	0.000225676	4.97472e-14	0.612887	4.16295e-05	0.00167067	1	0.0536446	0.364687	3.30338e-14	0.00127425	1.62648e-13	1.48225e-09	0.000198141	0.000127791	3.68519e-14	4.73251e-15	1.22168e-15	5.78251e-18
	3BL-10	7.64837e-12	4.55115e-12	1.29907e-14	1.54706e-14	5.7637e-11	3.49832e-15	1.32342e-11	4.26882e-11	7.93364e-16	0.0841869	7.55142e-15	0.0213119	0.0194692	0.269837	0.0536446	1	0.397951	5.51389e-11	0.0430687	1.66293e-10	6.30625e-07	0.163689	0.0237681	5.41226e-12	9.79283e-13	3.58152e-13	2.26252e-17
	3BL-7	2.85693e-12	6.44075e-13	1.31195e-15	3.45113e-15	4.9922e-12	1.07736e-15	1.65103e-12	8.23288e-12	1.32874e-16	0.0110915	1.12997e-13	0.184533	0.00205067	0.0345959	0.364687	0.397951	1	5.07725e-12	0.0152807	1.89287e-11	8.2312e-08	0.0124428	0.00361333	7.47866e-13	1.97276e-13	3.77457e-14	1.02273e-17
	F1CSx3BL	0.41533	0.00534318	3.36226e-06	0.000287744	0.170049	0.000557666	0.196719	0.741312	3.16928e-09	2.9093e-08	5.13482e-18	1.43366e-14	1.74912e-06	5.75564e-08	3.30338e-14	5.51389e-11	5.07725e-12	1	6.62478e-05	0.405227	0.572125	9.11863e-09	1.29868e-05	0.00546576	0.0300167	0.0104307	2.92702e-14
	F1CSx3BS	2.27137e-05	8.54699e-07	4.18808e-09	3.68939e-08	3.25826e-05	8.89293e-09	1.24591e-05	7.16867e-05	2.80141e-10	0.52886	1.20496e-11	0.000612554	0.958978	0.431156	0.00127425	0.0430687	0.0152807	6.62478e-05	1	8.57129e-05	0.00688224	0.446308	0.945328	1.17736e-06	1.53612e-06	2.95495e-07	6.37658e-12
	N3AT3B	0.9661	0.111561	0.00197617	0.0180317	0.616912	0.0416527	0.809973	0.602982	4.8055e-06	5.57442e-08	7.62022e-18	6.49392e-14	1.55662e-06	4.28879e-08	1.62648e-13	1.66293e-10	1.89287e-11	0.405227	8.57129e-05	1	0.216603	1.14232e-08	8.83066e-06	0.0984622	0.233349	0.243116	7.21392e-12
	N3AT3D	0.188767	0.00895758	7.33033e-05	0.00080645	0.0880202	0.00210344	0.146792	0.427156	1.32391e-07	0.000130066	1.95695e-17	5.98881e-10	0.00124932	8.26809e-05	1.48225e-09	6.30625e-07	8.2312e-08	0.572125	0.00688224	0.216603	1	6.06457e-05	0.00276795	0.00725943	0.020425	0.0221603	5.97245e-13
	N3BT3A	1.89729e-09	2.90983e-10	9.05674e-14	3.07159e-13	2.35968e-09	2.37581e-13	8.7543e-10	6.43832e-09	2.05347e-15	0.761947	8.56933e-17	1.42428e-05	0.388952	0.801796	0.000198141	0.163689	0.0124428	9.11863e-09	0.446308	1.14232e-08	6.06457e-05	1	0.444705	3.1173e-10	7.73259e-11	1.54579e-11	3.16642e-17
	N3BT3D	3.0228e-06	5.67151e-08	5.7971e-11	6.83205e-10	2.14682e-06	4.30107e-10	1.31381e-06	1.18559e-05	5.95036e-13	0.516998	1.05425e-16	3.65059e-05	0.991621	0.365294	0.000127791	0.0237681	0.00361333	1.29868e-05	0.945328	8.83066e-06	0.00276795	0.444705	1	6.29805e-08	7.84978e-08	2.22878e-08	5.59578e-16
	N3DT3A	0.0630375	0.890015	0.179812	0.586295	0.282316	0.931512	0.102373	0.014117	0.00154039	5.84285e-10	6.58372e-18	1.98755e-14	7.70484e-09	8.64447e-10	3.68519e-14	5.41226e-12	7.47866e-13	0.00546576	1.17736e-06	0.0984622	0.00725943	3.1173e-10	6.29805e-08	1	0.562271	0.396077	8.23712e-10
	N3DT3B	0.191659	0.60738	0.0389217	0.229604	0.505315	0.430924	0.32023	0.0625229	0.000233009	2.10718e-10	5.82913e-18	3.41031e-15	7.9738e-09	4.51966e-10	4.73251e-15	9.79283e-13	1.97276e-13	0.0300167	1.53612e-06	0.233349	0.020425	7.73259e-11	7.84978e-08	0.562271	1	0.968658	1.69927e-10
	CS+1	0.166023	0.49273	0.00933872	0.125279	0.650687	0.403906	0.282438	0.0402502	7.30832e-06	4.38489e-11	4.37684e-18	8.20935e-16	1.05828e-09	8.10889e-11	1.22168e-15	3.58152e-13	3.77457e-14	0.0104307	2.95495e-07	0.243116	0.0221603	1.54579e-11	2.22878e-08	0.396077	0.968658	1	4.02843e-12
	CS-1	1.4903e-12	3.88746e-10	8.99331e-09	1.83703e-09	4.10899e-11	5.61634e-11	1.72505e-12	1.05481e-13	7.30832e-06	6.38571e-17	3.43435e-18	6.30431e-18	9.81848e-17	6.02612e-17	5.78251e-18	2.26252e-17	1.02273e-17	2.92702e-14	6.37658e-12	7.21392e-12	5.97245e-13	3.16642e-17	5.59578e-16	8.23712e-10	1.69927e-10	4.02843e-12	1
	Bonferroni correction: aaltered = 0,00185

## Sheet: rings
Wilcoxon-Mann-Whitney p-value		3BS-3	3BS-8	3BS-7	3BS-2	3BS-4	3BS-1	3BS-5	Dt3BL	CS	N3B	Dt3BS	3BL-2	3BL-8	3BL-1	3BL-9	3BL-10	3BL-7	F1CSx3BL	F1CSx3BS	N3AT3B	N3AT3D	N3BT3A	N3BT3D	N3DT3A	N3DT3B	CS+1	CS-1
	3BS-3	1	0.0982551	0.00106644	0.0112154	0.641857	0.0167188	0.74916	0.52387	6.82493e-07	4.81801e-14	4.03217e-18	1.41217e-16	7.85304e-08	8.86925e-12	4.03715e-17	4.23426e-13	2.12456e-16	0.272787	7.06372e-09	0.0632896	0.000390121	4.02562e-14	3.41762e-11	0.477767	0.182699	1.13657e-12	0.129247
	3BS-8	0.0982551	1	0.131202	0.388146	0.417019	0.779721	0.190581	0.0286373	0.000390774	1.50975e-13	4.59241e-18	3.64067e-16	3.44541e-09	2.99899e-12	1.46794e-16	4.58288e-13	7.54906e-16	0.00498513	5.1551e-09	0.00422991	9.32227e-06	4.81002e-14	1.61978e-11	0.0541774	0.00805446	2.39787e-10	0.704221
	3BS-7	0.00106644	0.131202	1	0.556415	0.0283259	0.123027	0.00268731	0.000100512	0.0123889	4.70965e-16	3.82123e-18	1.36131e-17	1.07525e-12	4.38046e-15	7.60676e-18	1.36509e-15	1.46165e-17	2.59765e-06	6.79031e-11	2.13269e-05	9.77658e-09	2.32752e-16	5.85277e-14	0.000850503	3.01658e-05	4.89674e-09	0.0288185
	3BS-2	0.0112154	0.388146	0.556415	1	0.0819365	0.49949	0.020182	0.00130079	0.00413266	3.20024e-16	4.23347e-18	1.46691e-17	1.0587e-11	1.23736e-14	5.87748e-18	1.80386e-15	1.06209e-17	0.000115759	1.28706e-10	0.000130812	1.07703e-07	3.31463e-16	1.00556e-13	0.00476255	0.000383555	1.617e-09	0.148301
	3BS-4	0.641857	0.417019	0.0283259	0.0819365	1	0.196393	0.703071	0.256757	4.85065e-05	1.28933e-13	4.64675e-18	1.68555e-16	8.71792e-08	1.70612e-11	3.41615e-17	1.48462e-12	2.26709e-16	0.110834	2.20585e-08	0.0348734	0.000247726	2.89834e-14	5.64892e-11	0.244068	0.111902	3.97634e-11	0.622884
	3BS-1	0.0167188	0.779721	0.123027	0.49949	0.196393	1	0.0612449	0.00307382	0.000116823	2.31944e-16	3.4911e-18	8.84817e-18	3.04896e-12	4.42109e-15	5.3283e-18	6.7813e-16	9.06473e-18	0.000129855	3.95238e-11	0.000246584	1.04287e-07	2.78053e-16	8.93419e-14	0.010163	0.000395692	4.34203e-11	0.484102
	3BS-5	0.74916	0.190581	0.00268731	0.020182	0.703071	0.0612449	1	0.372094	1.02558e-06	1.7528e-13	4.35274e-18	3.18698e-16	4.29989e-08	1.25229e-11	7.14109e-17	1.20295e-12	3.33064e-16	0.112991	1.46315e-08	0.0497659	0.000291884	5.31938e-14	7.69907e-11	0.34204	0.11723	1.6542e-12	0.256145
	Dt3BL	0.52387	0.0286373	0.000100512	0.00130079	0.256757	0.00307382	0.372094	1	2.18136e-08	2.5798e-13	4.42275e-18	2.87825e-16	4.84464e-07	5.10172e-11	5.5877e-17	3.2419e-12	3.43191e-16	0.5515	3.39834e-08	0.187018	0.00246021	8.79724e-14	2.19881e-10	0.821813	0.446601	9.75731e-14	0.0333126
	CS	6.82493e-07	0.000390774	0.0123889	0.00413266	4.85065e-05	0.000116823	1.02558e-06	2.18136e-08	1	4.87083e-17	3.53796e-18	6.72581e-18	1.10847e-14	2.42452e-16	4.50299e-18	1.14813e-16	6.1143e-18	7.0977e-10	1.09678e-11	2.42992e-08	1.11627e-11	3.56018e-17	1.62386e-15	1.3865e-06	3.30098e-08	7.30832e-06	7.30832e-06
	N3B	4.81801e-14	1.50975e-13	4.70965e-16	3.20024e-16	1.28933e-13	2.31944e-16	1.7528e-13	2.5798e-13	4.87083e-17	1	8.74563e-18	0.000295585	0.000790721	0.536386	2.22909e-05	0.910909	0.00169414	1.37712e-13	0.652362	6.29954e-10	4.58505e-06	0.197463	0.798823	9.53683e-11	1.66466e-11	7.64455e-18	4.14195e-15
	Dt3BS	4.03217e-18	4.59241e-18	3.82123e-18	4.23347e-18	4.64675e-18	3.4911e-18	4.35274e-18	4.42275e-18	3.53796e-18	8.74563e-18	1	6.08237e-17	5.24694e-18	7.43822e-18	7.3901e-17	1.46523e-17	3.57076e-16	3.42471e-18	1.92459e-12	5.15096e-18	5.37851e-18	6.76864e-18	7.24814e-18	5.10626e-18	4.65855e-18	3.53796e-18	3.53796e-18
	3BL-2	1.41217e-16	3.64067e-16	1.36131e-17	1.46691e-17	1.68555e-16	8.84817e-18	3.18698e-16	2.87825e-16	6.72581e-18	0.000295585	6.08237e-17	1	1.68469e-09	0.000183637	0.366479	0.00105761	0.89726	1.1417e-16	0.00256507	1.22127e-14	9.88476e-11	0.0108333	0.00107567	4.06082e-15	4.20289e-15	3.91288e-18	2.7962e-17
	3BL-8	7.85304e-08	3.44541e-09	1.07525e-12	1.0587e-11	8.71792e-08	3.04896e-12	4.29989e-08	4.84464e-07	1.10847e-14	0.000790721	5.24694e-18	1.68469e-09	1	0.0117691	1.09288e-10	0.00204905	1.67168e-08	5.79395e-07	0.0290958	0.000445649	0.0838152	2.38071e-05	0.00782404	2.88464e-05	2.51307e-05	6.45392e-17	1.8881e-10
	3BL-1	8.86925e-12	2.99899e-12	4.38046e-15	1.23736e-14	1.70612e-11	4.42109e-15	1.25229e-11	5.10172e-11	2.42452e-16	0.536386	7.43822e-18	0.000183637	0.0117691	1	1.22089e-05	0.60599	0.000655554	4.19775e-11	0.945638	7.31684e-08	0.000136022	0.103837	0.769794	5.93176e-09	3.05995e-09	1.42517e-17	1.23478e-13
	3BL-9	4.03715e-17	1.46794e-16	7.60676e-18	5.87748e-18	3.41615e-17	5.3283e-18	7.14109e-17	5.5877e-17	4.50299e-18	2.22909e-05	7.3901e-17	0.366479	1.09288e-10	1.22089e-05	1	8.9471e-05	0.329122	2.13246e-17	0.000339324	1.90762e-15	6.80907e-12	0.00108291	6.01167e-05	1.02071e-15	6.8815e-16	3.76204e-18	1.09977e-17
	3BL-10	4.23426e-13	4.58288e-13	1.36509e-15	1.80386e-15	1.48462e-12	6.7813e-16	1.20295e-12	3.2419e-12	1.14813e-16	0.910909	1.46523e-17	0.00105761	0.00204905	0.60599	8.9471e-05	1	0.00299212	1.72582e-12	0.707519	6.31391e-09	1.56989e-05	0.249314	0.826327	5.72271e-10	1.64596e-10	1.0135e-17	1.97257e-14
	3BL-7	2.12456e-16	7.54906e-16	1.46165e-17	1.06209e-17	2.26709e-16	9.06473e-18	3.33064e-16	3.43191e-16	6.1143e-18	0.00169414	3.57076e-16	0.89726	1.67168e-08	0.000655554	0.329122	0.00299212	1	1.2635e-16	0.00479616	6.73507e-14	2.67777e-10	0.0358839	0.00185846	2.71558e-14	8.31024e-15	4.01973e-18	3.24348e-17
	F1CSx3BL	0.272787	0.00498513	2.59765e-06	0.000115759	0.110834	0.000129855	0.112991	0.5515	7.0977e-10	1.37712e-13	3.42471e-18	1.1417e-16	5.79395e-07	4.19775e-11	2.13246e-17	1.72582e-12	1.2635e-16	1	2.27425e-08	0.322961	0.00525009	5.1814e-14	2.54382e-10	0.898426	0.696612	1.16022e-14	0.00271659
	F1CSx3BS	7.06372e-09	5.1551e-09	6.79031e-11	1.28706e-10	2.20585e-08	3.95238e-11	1.46315e-08	3.39834e-08	1.09678e-11	0.652362	1.92459e-12	0.00256507	0.0290958	0.945638	0.000339324	0.707519	0.00479616	2.27425e-08	1	6.48445e-06	0.00118526	0.211889	0.837675	1.03574e-06	5.37915e-07	1.84547e-12	5.2463e-10
	N3AT3B	0.0632896	0.00422991	2.13269e-05	0.000130812	0.0348734	0.000246584	0.0497659	0.187018	2.42992e-08	6.29954e-10	5.15096e-18	1.22127e-14	0.000445649	7.31684e-08	1.90762e-15	6.31391e-09	6.73507e-14	0.322961	6.48445e-06	1	0.094006	2.89345e-11	1.01862e-07	0.389846	0.525106	2.63367e-13	0.00341462
	N3AT3D	0.000390121	9.32227e-06	9.77658e-09	1.07703e-07	0.000247726	1.04287e-07	0.000291884	0.00246021	1.11627e-11	4.58505e-06	5.37851e-18	9.88476e-11	0.0838152	0.000136022	6.80907e-12	1.56989e-05	2.67777e-10	0.00525009	0.00118526	0.094006	1	3.4945e-07	0.000117366	0.0116917	0.0206288	1.83286e-15	4.11959e-06
	N3BT3A	4.02562e-14	4.81002e-14	2.32752e-16	3.31463e-16	2.89834e-14	2.78053e-16	5.31938e-14	8.79724e-14	3.56018e-17	0.197463	6.76864e-18	0.0108333	2.38071e-05	0.103837	0.00108291	0.249314	0.0358839	5.1814e-14	0.211889	2.89345e-11	3.4945e-07	1	0.228228	6.10937e-12	3.995e-12	7.91059e-18	1.66062e-15
	N3BT3D	3.41762e-11	1.61978e-11	5.85277e-14	1.00556e-13	5.64892e-11	8.93419e-14	7.69907e-11	2.19881e-10	1.62386e-15	0.798823	7.24814e-18	0.00107567	0.00782404	0.769794	6.01167e-05	0.826327	0.00185846	2.54382e-10	0.837675	1.01862e-07	0.000117366	0.228228	1	1.13478e-08	5.74997e-09	3.68195e-17	1.7703e-12
	N3DT3A	0.477767	0.0541774	0.000850503	0.00476255	0.244068	0.010163	0.34204	0.821813	1.3865e-06	9.53683e-11	5.10626e-18	4.06082e-15	2.88464e-05	5.93176e-09	1.02071e-15	5.72271e-10	2.71558e-14	0.898426	1.03574e-06	0.389846	0.0116917	6.10937e-12	1.13478e-08	1	0.70185	4.38575e-12	0.0602485
	N3DT3B	0.182699	0.00805446	3.01658e-05	0.000383555	0.111902	0.000395692	0.11723	0.446601	3.30098e-08	1.66466e-11	4.65855e-18	4.20289e-15	2.51307e-05	3.05995e-09	6.8815e-16	1.64596e-10	8.31024e-15	0.696612	5.37915e-07	0.525106	0.0206288	3.995e-12	5.74997e-09	0.70185	1	2.49481e-13	0.00663579
	CS+1	1.13657e-12	2.39787e-10	4.89674e-09	1.617e-09	3.97634e-11	4.34203e-11	1.6542e-12	9.75731e-14	7.30832e-06	7.64455e-18	3.53796e-18	3.91288e-18	6.45392e-17	1.42517e-17	3.76204e-18	1.0135e-17	4.01973e-18	1.16022e-14	1.84547e-12	2.63367e-13	1.83286e-15	7.91059e-18	3.68195e-17	4.38575e-12	2.49481e-13	1	4.02843e-12
	CS-1	0.129247	0.704221	0.0288185	0.148301	0.622884	0.484102	0.256145	0.0333126	7.30832e-06	4.14195e-15	3.53796e-18	2.7962e-17	1.8881e-10	1.23478e-13	1.09977e-17	1.97257e-14	3.24348e-17	0.00271659	5.2463e-10	0.00341462	4.11959e-06	1.66062e-15	1.7703e-12	0.0602485	0.00663579	4.02843e-12	1
	Bonferroni correction: aaltered = 0,00185
