# Supplementary material for: Location and Identification on Chromosome 3B of Bread Wheat of Genes Affecting Chiasma Number
Source: Plants (Basel). 2022 Aug 31;11(17):2281. doi: 10.3390/plants11172281 (PMC9460588; doi:10.3390/plants11172281)
Supplement: Supplementary file 1 [file plants-11-02281-s001.zip › Tab-S5-Darrier-et-al-2022-Plants.xlsx]

## Sheet: TableTotal
Chrom	Source	TrackGFF	StartGene	StopGene	TrackGFF	GeneIDV2	Chrom	StartBin	StopBIn	Bin Deletion 3B	Gene	Quality Gene Automated Annotation	Automated Annotation	GO annotation	GenomeA	GenomeB	GenomeD	GroupOrtho	Genome Involved	FPKM3B(Warning Only When 1 ID)	FPKM3A(Warning Only When 1 ID)	FPKM3D(Warning Only When 1 ID)			Selected GO	Selected function	HC genes only
chr3B	IWGSC_v1.1_201706	gene	212892	214491	ID=TraesCS3B02G000100;previous_id=TraesCS3B01G000100;Name=TraesCS3B02G000100;primconf=HC	TraesCS3B02G000100	chr3B	0	4460585	3BS3	TraesCS3B01G000100	HC	Homeobox-leucine zipper protein family	GO:0003677 MF: DNA binding;GO:0003700 MF: transcription factor activity, sequence-specific DNA binding;GO:0006355 BP: regulation of transcription, DNA-templated;GO:0043565 MF: sequence-specific DNA binding	0	TraesCS3B01G000100	TraesCS3D01G009700	{3}	BD	9.33152	#N/A	23.1004
chr3B	IWGSC_v1.1_201706	gene	218045	222328	ID=TraesCS3B02G000200;previous_id=TraesCS3B01G000200;Name=TraesCS3B02G000200;primconf=HC	TraesCS3B02G000200	chr3B	0	4460585	3BS3	TraesCS3B01G000200	HC	Protein EXECUTER 1, chloroplastic	0	0	TraesCS3B01G000200	TraesCS3D01G009800	{3}	BD	65.6252	#N/A	22.6691
chr3B	IWGSC_v1.1_201706	gene	264854	267987	ID=TraesCS3B02G000300;previous_id=TraesCS3B01G000300;Name=TraesCS3B02G000300;primconf=HC	TraesCS3B02G000300	chr3B	0	4460585	3BS3	TraesCS3B01G000300	HC	Exostosin family protein	0	TraesCS3A01G001100	TraesCS3B01G000300	TraesCS3D01G009900	{3}	ABD	4.8645	13.9493	7.55601
chr3B	IWGSC_v1.1_201706	gene	267489	267756	ID=TraesCS3B02G000100LC;Name=TraesCS3B02G000100LC;primconf=LC	TraesCS3B02G000100LC	chr3B	0	4460585	3BS3	TraesCS3B01G000100LC	LC	Ribosomal protein L15	0	#N/A	#N/A	#N/A	#N/A	#N/A	0.676986	#N/A	#N/A
chr3B	IWGSC_v1.1_201706	gene	285397	286927	ID=TraesCS3B02G000200LC;Name=TraesCS3B02G000200LC;primconf=LC	TraesCS3B02G000200LC	chr3B	0	4460585	3BS3	TraesCS3B01G000200LC	LC	Nuclear transcription factor Y subunit B-6	0	#N/A	#N/A	#N/A	#N/A	#N/A	0	#N/A	#N/A
chr3B	IWGSC_v1.1_201706	gene	334498	337790	ID=TraesCS3B02G000400;previous_id=TraesCS3B01G000400;Name=TraesCS3B02G000400;primconf=HC	TraesCS3B02G000400	chr3B	0	4460585	3BS3	TraesCS3B01G000400	HC	Protein kinase	GO:0004672 MF: protein kinase activity;GO:0005524 MF: ATP binding;GO:0006468 BP: protein phosphorylation	TraesCS3A01G001500	TraesCS3B01G000400	TraesCS3D01G010000	{3}	ABD	34.6336	82.9766	37.335
chr3B	IWGSC_v1.1_201706	gene	369389	373754	ID=TraesCS3B02G000500;previous_id=TraesCS3B01G000500;Name=TraesCS3B02G000500;primconf=HC	TraesCS3B02G000500	chr3B	0	4460585	3BS3	TraesCS3B01G000500	HC	Cellulose synthase family protein, expressed	GO:0016020 CC: membrane;GO:0016760 MF: cellulose synthase (UDP-forming) activity;GO:0030244 BP: cellulose biosynthetic process	0	TraesCS3B01G000500	TraesCS3D01G010300	{3}	BD	0	#N/A	0.0349436
chr3B	IWGSC_v1.1_201706	gene	525760	532222	ID=TraesCS3B02G000300LC;Name=TraesCS3B02G000300LC;primconf=LC	TraesCS3B02G000300LC	chr3B	0	4460585	3BS3	TraesCS3B01G000300LC	LC	Homeobox protein HOX1A	0	#N/A	#N/A	#N/A	#N/A	#N/A	0	#N/A	#N/A
chr3B	IWGSC_v1.1_201706	gene	541464	544632	ID=TraesCS3B02G000400LC;Name=TraesCS3B02G000400LC;primconf=LC	TraesCS3B02G000400LC	chr3B	0	4460585	3BS3	TraesCS3B01G000400LC	LC	Pathogenesis-related homeodomain protein	0	#N/A	#N/A	#N/A	#N/A	#N/A	0	#N/A	#N/A
chr3B	IWGSC_v1.1_201706	gene	662656	666514	ID=TraesCS3B02G000600;previous_id=TraesCS3B01G000600;Name=TraesCS3B02G000600;primconf=HC	TraesCS3B02G000600	chr3B	0	4460585	3BS3	TraesCS3B01G000600	HC	Cellulose synthase-like protein	0	0	TraesCS3B01G000600	TraesCS3D01G010500	{3}	BD	0	#N/A	0.00697502
chr3B	IWGSC_v1.1_201706	gene	717735	718565	ID=TraesCS3B02G000500LC;Name=TraesCS3B02G000500LC;primconf=LC	TraesCS3B02G000500LC	chr3B	0	4460585	3BS3	TraesCS3B01G000500LC	LC	Retrotransposon protein, putative, unclassified, expressed	0	#N/A	#N/A	#N/A	#N/A	#N/A	0	#N/A	#N/A
chr3B	IWGSC_v1.1_201706	gene	719548	719931	ID=TraesCS3B02G000600LC;Name=TraesCS3B02G000600LC;primconf=LC	TraesCS3B02G000600LC	chr3B	0	4460585	3BS3	TraesCS3B01G000600LC	LC	N-terminal nucleophile aminohydrolases (Ntn hydrolases) superfamily protein	0	#N/A	#N/A	#N/A	#N/A	#N/A	0	#N/A	#N/A
chr3B	IWGSC_v1.1_201706	gene	719567	719959	ID=TraesCS3B02G000700LC;Name=TraesCS3B02G000700LC;primconf=LC	TraesCS3B02G000700LC	chr3B	0	4460585	3BS3	TraesCS3B01G000700LC	LC	LINE-1 reverse transcriptase isogeny	0	#N/A	#N/A	#N/A	#N/A	#N/A	0	#N/A	#N/A
chr3B	IWGSC_v1.1_201706	gene	720083	720463	ID=TraesCS3B02G000800LC;Name=TraesCS3B02G000800LC;primconf=LC	TraesCS3B02G000800LC	chr3B	0	4460585	3BS3	TraesCS3B01G000800LC	LC	RNA-directed DNA polymerase (Reverse transcriptase)	0	#N/A	#N/A	#N/A	#N/A	#N/A	0	#N/A	#N/A
chr3B	IWGSC_v1.1_201706	gene	735245	735761	ID=TraesCS3B02G000900LC;Name=TraesCS3B02G000900LC;primconf=LC	TraesCS3B02G000900LC	chr3B	0	4460585	3BS3	TraesCS3B01G000900LC	LC	Transposon protein, putative, CACTA, En/Spm sub-class	0	#N/A	#N/A	#N/A	#N/A	#N/A	0	#N/A	#N/A
chr3B	IWGSC_v1.1_201706	gene	745428	746726	ID=TraesCS3B02G001000LC;Name=TraesCS3B02G001000LC;primconf=LC	TraesCS3B02G001000LC	chr3B	0	4460585	3BS3	TraesCS3B01G001000LC	LC	glutamate receptor 2	0	#N/A	#N/A	#N/A	#N/A	#N/A	0	#N/A	#N/A
chr3B	IWGSC_v1.1_201706	gene	848724	849215	ID=TraesCS3B02G001100LC;Name=TraesCS3B02G001100LC;primconf=LC	TraesCS3B02G001100LC	chr3B	0	4460585	3BS3	TraesCS3B01G001100LC	LC	RNA-directed DNA polymerase (reverse transcriptase)-related family protein	0	#N/A	#N/A	#N/A	#N/A	#N/A	0	#N/A	#N/A
chr3B	IWGSC_v1.1_201706	gene	878665	879863	ID=TraesCS3B02G001200LC;Name=TraesCS3B02G001200LC;primconf=LC	TraesCS3B02G001200LC	chr3B	0	4460585	3BS3	TraesCS3B01G001200LC	LC	Protein furry homolog-like protein	0	#N/A	#N/A	#N/A	#N/A	#N/A	0	#N/A	#N/A
chr3B	IWGSC_v1.1_201706	gene	880263	882448	ID=TraesCS3B02G001300LC;Name=TraesCS3B02G001300LC;primconf=LC	TraesCS3B02G001300LC	chr3B	0	4460585	3BS3	TraesCS3B01G001300LC	LC	Protein furry homolog-like protein	0	#N/A	#N/A	#N/A	#N/A	#N/A	0	#N/A	#N/A
chr3B	IWGSC_v1.1_201706	gene	981835	986933	ID=TraesCS3B02G000700;previous_id=TraesCS3B01G000700;Name=TraesCS3B02G000700;primconf=HC	TraesCS3B02G000700	chr3B	0	4460585	3BS3	TraesCS3B01G000700	HC	1-deoxy-D-xylulose 5-phosphate reductoisomerase	GO:0005515 MF: protein binding;GO:0008299 BP: isoprenoid biosynthetic process;GO:0030604 MF: 1-deoxy-D-xylulose-5-phosphate reductoisomerase activity;GO:0046872 MF: metal ion binding;GO:0055114 BP: oxidation-reduction process;GO:0070402 MF: NADPH binding	TraesCS3A01G001700	TraesCS3B01G000700	0	{3}	AB	11.2676	9.01291	#N/A
chr3B	IWGSC_v1.1_201706	gene	984791	987095	ID=TraesCS3B02G001400LC;Name=TraesCS3B02G001400LC;primconf=LC	TraesCS3B02G001400LC	chr3B	0	4460585	3BS3	TraesCS3B01G001400LC	LC	ER lumen protein retaining receptor family protein	0	#N/A	#N/A	#N/A	#N/A	#N/A	3.17655e-147	#N/A	#N/A
chr3B	IWGSC_v1.1_201706	gene	987268	990056	ID=TraesCS3B02G000800;previous_id=TraesCS3B01G000800;Name=TraesCS3B02G000800;primconf=HC	TraesCS3B02G000800	chr3B	0	4460585	3BS3	TraesCS3B01G000800	HC	Ring box family protein	GO:0005515 MF: protein binding;GO:0008270 MF: zinc ion binding	TraesCS3A01G001800	TraesCS3B01G000800	0	{3}	AB	181.828	277.299	#N/A
chr3B	IWGSC_v1.1_201706	gene	992785	993078	ID=TraesCS3B02G001500LC;Name=TraesCS3B02G001500LC;primconf=LC	TraesCS3B02G001500LC	chr3B	0	4460585	3BS3	TraesCS3B01G001500LC	LC	UvrABC system protein C	0	#N/A	#N/A	#N/A	#N/A	#N/A	0	#N/A	#N/A
chr3B	IWGSC_v1.1_201706	gene	1089589	1090233	ID=TraesCS3B02G001600LC;Name=TraesCS3B02G001600LC;primconf=LC	TraesCS3B02G001600LC	chr3B	0	4460585	3BS3	TraesCS3B01G001600LC	LC	Protein FAR1-RELATED SEQUENCE 5	0	#N/A	#N/A	#N/A	#N/A	#N/A	0	#N/A	#N/A
chr3B	IWGSC_v1.1_201706	gene	1219416	1221818	ID=TraesCS3B02G001700LC;Name=TraesCS3B02G001700LC;primconf=LC	TraesCS3B02G001700LC	chr3B	0	4460585	3BS3	TraesCS3B01G001700LC	LC	Flap endonuclease 1	GO:0004518 MF: nuclease activity;GO:0006281 BP: DNA repair	#N/A	#N/A	#N/A	#N/A	#N/A	0	#N/A	#N/A			Y
chr3B	IWGSC_v1.1_201706	gene	1227978	1228526	ID=TraesCS3B02G001800LC;Name=TraesCS3B02G001800LC;primconf=LC	TraesCS3B02G001800LC	chr3B	0	4460585	3BS3	TraesCS3B01G001800LC	LC	50S ribosomal protein L11	0	#N/A	#N/A	#N/A	#N/A	#N/A	0	#N/A	#N/A
chr3B	IWGSC_v1.1_201706	gene	1230797	1232938	ID=TraesCS3B02G000900;previous_id=TraesCS3B01G000900;Name=TraesCS3B02G000900;primconf=HC	TraesCS3B02G000900	chr3B	0	4460585	3BS3	TraesCS3B01G000900	HC	Ankyrin repeat protein family-like protein	GO:0005515 MF: protein binding	TraesCS7A01G540100	TraesCS3B01G000900	0	{3,7}	AB	0	#N/A	#N/A
chr3B	IWGSC_v1.1_201706	gene	1263332	1270238	ID=TraesCS3B02G001900LC;Name=TraesCS3B02G001900LC;primconf=LC	TraesCS3B02G001900LC	chr3B	0	4460585	3BS3	TraesCS3B01G001900LC	LC	Major facilitator superfamily protein	0	#N/A	#N/A	#N/A	#N/A	#N/A	0	#N/A	#N/A
chr3B	IWGSC_v1.1_201706	gene	1270633	1272426	ID=TraesCS3B02G002100LC;Name=TraesCS3B02G002100LC;primconf=LC	TraesCS3B02G002100LC	chr3B	0	4460585	3BS3	TraesCS3B01G002100LC	LC	Transcription factor	GO:0046983 MF: protein dimerization activity	#N/A	#N/A	#N/A	#N/A	#N/A	0	#N/A	#N/A
chr3B	IWGSC_v1.1_201706	gene	1270690	1272930	ID=TraesCS3B02G002000LC;Name=TraesCS3B02G002000LC;primconf=LC	TraesCS3B02G002000LC	chr3B	0	4460585	3BS3	TraesCS3B01G002000LC	LC	B3 domain-containing protein	0	TraesCS5A01G679800LC	TraesCS3B01G002000LC	0	{3,5}	AB	0.28453	#N/A	#N/A
chr3B	IWGSC_v1.1_201706	gene	1322386	1324788	ID=TraesCS3B02G002200LC;Name=TraesCS3B02G002200LC;primconf=LC	TraesCS3B02G002200LC	chr3B	0	4460585	3BS3	TraesCS3B01G002200LC	LC	Flap endonuclease 1	GO:0004518 MF: nuclease activity;GO:0006281 BP: DNA repair	#N/A	#N/A	#N/A	#N/A	#N/A	0	#N/A	#N/A			Y
chr3B	IWGSC_v1.1_201706	gene	1336514	1336823	ID=TraesCS3B02G002300LC;Name=TraesCS3B02G002300LC;primconf=LC	TraesCS3B02G002300LC	chr3B	0	4460585	3BS3	TraesCS3B01G002300LC	LC	Retrotransposon protein, putative, unclassified	0	#N/A	#N/A	#N/A	#N/A	#N/A	0	#N/A	#N/A
chr3B	IWGSC_v1.1_201706	gene	1354622	1356721	ID=TraesCS3B02G001000;previous_id=TraesCS3B01G001000;Name=TraesCS3B02G001000;primconf=HC	TraesCS3B02G001000	chr3B	0	4460585	3BS3	TraesCS3B01G001000	HC	Receptor-like protein kinase	GO:0004672 MF: protein kinase activity;GO:0005524 MF: ATP binding;GO:0006468 BP: protein phosphorylation	TraesCS2A01G568700	TraesCS2B01G552500,TraesCS3B01G001000	TraesCS2D01G019800	{2,3}	ABD	0	#N/A	#N/A
chr3B	IWGSC_v1.1_201706	gene	1370216	1371037	ID=TraesCS3B02G001100;previous_id=TraesCS3B01G001100;Name=TraesCS3B02G001100;primconf=HC	TraesCS3B02G001100	chr3B	0	4460585	3BS3	TraesCS3B01G001100	HC	50S ribosomal protein L32, chloroplastic	0	TraesCS6A01G179500LC	TraesCS3B01G001100	0	{3,6}	AB	0	#N/A	#N/A
chr3B	IWGSC_v1.1_201706	gene	1373101	1374375	ID=TraesCS3B02G001200;previous_id=TraesCS3B01G001200;Name=TraesCS3B02G001200;primconf=HC	TraesCS3B02G001200	chr3B	0	4460585	3BS3	TraesCS3B01G001200	HC	Receptor-like protein kinase	GO:0004672 MF: protein kinase activity;GO:0005524 MF: ATP binding;GO:0006468 BP: protein phosphorylation	0	TraesCS3B01G001200	TraesCS5D01G543500	{3,5}	BD	0	#N/A	#N/A
chr3B	IWGSC_v1.1_201706	gene	1423130	1425955	ID=TraesCS3B02G001300;previous_id=TraesCS3B01G001300;Name=TraesCS3B02G001300;primconf=HC	TraesCS3B02G001300	chr3B	0	4460585	3BS3	TraesCS3B01G001300	HC	Patatin	GO:0006629 BP: lipid metabolic process;GO:0008152 BP: metabolic process	#N/A	#N/A	#N/A	#N/A	#N/A	0.99592	#N/A	#N/A
chr3B	IWGSC_v1.1_201706	gene	1458665	1458997	ID=TraesCS3B02G002400LC;Name=TraesCS3B02G002400LC;primconf=LC	TraesCS3B02G002400LC	chr3B	0	4460585	3BS3	TraesCS3B01G002400LC	LC	calmodulin-binding family protein	0	#N/A	#N/A	#N/A	#N/A	#N/A	31.3008	#N/A	#N/A
chr3B	IWGSC_v1.1_201706	gene	1460802	1461128	ID=TraesCS3B02G002500LC;Name=TraesCS3B02G002500LC;primconf=LC	TraesCS3B02G002500LC	chr3B	0	4460585	3BS3	TraesCS3B01G002500LC	LC	P-loop containing nucleoside triphosphate hydrolases superfamily protein	0	#N/A	#N/A	#N/A	#N/A	#N/A	0	#N/A	#N/A
chr3B	IWGSC_v1.1_201706	gene	1462802	1463784	ID=TraesCS3B02G001400;previous_id=TraesCS3B01G001400;Name=TraesCS3B02G001400;primconf=HC	TraesCS3B02G001400	chr3B	0	4460585	3BS3	TraesCS3B01G001400	HC	Transcription initiation factor TFIID subunit 4B	0	TraesCS3A01G001900	TraesCS3B01G001400	0	{3}	AB	25.9291	40.2313	#N/A
chr3B	IWGSC_v1.1_201706	gene	1480388	1481723	ID=TraesCS3B02G001500;previous_id=TraesCS3B01G001500;Name=TraesCS3B02G001500;primconf=HC	TraesCS3B02G001500	chr3B	0	4460585	3BS3	TraesCS3B01G001500	HC	Transcription elongation factor SPT5	0	TraesCS3A01G002000	TraesCS3B01G001500	0	{3}	AB	0.592656	0.216338	#N/A
chr3B	IWGSC_v1.1_201706	gene	1586221	1588812	ID=TraesCS3B02G001600;previous_id=TraesCS3B01G001600;Name=TraesCS3B02G001600;primconf=HC	TraesCS3B02G001600	chr3B	0	4460585	3BS3	TraesCS3B01G001600	HC	Serine/threonine-protein kinase ATM	0	TraesCS3A01G002100	TraesCS3B01G001600	0	{3}	AB	17.7396	23.9984	#N/A
chr3B	IWGSC_v1.1_201706	gene	1610969	1611570	ID=TraesCS3B02G001700;previous_id=TraesCS3B01G001700;Name=TraesCS3B02G001700;primconf=HC	TraesCS3B02G001700	chr3B	0	4460585	3BS3	TraesCS3B01G001700	HC	30S ribosomal protein S10	GO:0003735 MF: structural constituent of ribosome;GO:0005840 CC: ribosome;GO:0006412 BP: translation;GO:0015935 CC: small ribosomal subunit	#N/A	#N/A	#N/A	#N/A	#N/A	0	#N/A	#N/A
chr3B	IWGSC_v1.1_201706	gene	1612815	1613508	ID=TraesCS3B02G001800;previous_id=TraesCS3B01G001800;Name=TraesCS3B02G001800;primconf=HC	TraesCS3B02G001800	chr3B	0	4460585	3BS3	TraesCS3B01G001800	HC	Defensin-like protein	GO:0006952 BP: defense response	TraesCS3A01G002200	TraesCS3B01G001800	0	{3}	AB	0	0	#N/A
chr3B	IWGSC_v1.1_201706	gene	1616559	1618398	ID=TraesCS3B02G001900;previous_id=TraesCS3B01G001900;Name=TraesCS3B02G001900;primconf=HC	TraesCS3B02G001900	chr3B	0	4460585	3BS3	TraesCS3B01G001900	HC	Rer1 protein, putative	GO:0016021 CC: integral component of membrane	TraesCS3A01G002300	TraesCS3B01G001900	0	{3}	AB	99.3889	80.5897	#N/A
chr3B	IWGSC_v1.1_201706	gene	1650118	1650729	ID=TraesCS3B02G002600LC;Name=TraesCS3B02G002600LC;primconf=LC	TraesCS3B02G002600LC	chr3B	0	4460585	3BS3	TraesCS3B01G002600LC	LC	ribosomal protein 1	0	0	TraesCS1B01G037200LC,TraesCS2B01G796200LC,TraesCS3B01G002600LC,TraesCS3B01G595100LC,TraesCS5B01G690800LC,TraesCS5B01G784800LC,TraesCS6B01G329200LC,TraesCS7B01G440200LC	TraesCS2D01G282400	{1,2,3,5,6,7}	BD	0	#N/A	#N/A
chr3B	IWGSC_v1.1_201706	gene	1656669	1659124	ID=TraesCS3B02G002700LC;Name=TraesCS3B02G002700LC;primconf=LC	TraesCS3B02G002700LC	chr3B	0	4460585	3BS3	TraesCS3B01G002700LC	LC	Protein FAR1-RELATED SEQUENCE 5	GO:0008270 MF: zinc ion binding	#N/A	#N/A	#N/A	#N/A	#N/A	0	#N/A	#N/A
chr3B	IWGSC_v1.1_201706	gene	1783888	1789415	ID=TraesCS3B02G002000;previous_id=TraesCS3B01G002000;Name=TraesCS3B02G002000;primconf=HC	TraesCS3B02G002000	chr3B	0	4460585	3BS3	TraesCS3B01G002000	HC	Hydroxycinnamoyl-CoA shikimate/quinate hydroxycinnamoyltransferase	GO:0016747 MF: transferase activity, transferring acyl groups other than amino-acyl groups	TraesCS3A01G517500	TraesCS3B01G002000	TraesCS3D01G525000	{3}	ABD	0	0	0.0234771
chr3B	IWGSC_v1.1_201706	gene	1789456	1789795	ID=TraesCS3B02G002800LC;Name=TraesCS3B02G002800LC;primconf=LC	TraesCS3B02G002800LC	chr3B	0	4460585	3BS3	TraesCS3B01G002800LC	LC	Polynucleotidyl transferase, ribonuclease H-like superfamily protein	GO:0003676 MF: nucleic acid binding	#N/A	#N/A	#N/A	#N/A	#N/A	0	#N/A	#N/A
chr3B	IWGSC_v1.1_201706	gene	1790871	1791382	ID=TraesCS3B02G002900LC;Name=TraesCS3B02G002900LC;primconf=LC	TraesCS3B02G002900LC	chr3B	0	4460585	3BS3	TraesCS3B01G002900LC	LC	Photosystem II CP47 reaction center protein	GO:0009521 CC: photosystem;GO:0009767 BP: photosynthetic electron transport chain;GO:0016020 CC: membrane;GO:0016168 MF: chlorophyll binding;GO:0019684 BP: photosynthesis, light reaction	#N/A	#N/A	#N/A	#N/A	#N/A	0	#N/A	#N/A
chr3B	IWGSC_v1.1_201706	gene	2028457	2033791	ID=TraesCS3B02G003000LC;Name=TraesCS3B02G003000LC;primconf=LC	TraesCS3B02G003000LC	chr3B	0	4460585	3BS3	TraesCS3B01G003000LC	LC	Tropomyosin alpha-1 chain	0	#N/A	#N/A	#N/A	#N/A	#N/A	1.26528	#N/A	#N/A
chr3B	IWGSC_v1.1_201706	gene	2092828	2094256	ID=TraesCS3B02G002100;previous_id=TraesCS3B01G002100;Name=TraesCS3B02G002100;primconf=HC	TraesCS3B02G002100	chr3B	0	4460585	3BS3	TraesCS3B01G002100	HC	F-box like protein	GO:0005515 MF: protein binding	TraesCS3A01G001000	TraesCS3B01G002100	0	{3}	AB	0	0	#N/A
chr3B	IWGSC_v1.1_201706	gene	2101991	2104344	ID=TraesCS3B02G002200;previous_id=TraesCS3B01G002200;Name=TraesCS3B02G002200;primconf=HC	TraesCS3B02G002200	chr3B	0	4460585	3BS3	TraesCS3B01G002200	HC	basic helix-loop-helix (bHLH) DNA-binding superfamily protein	GO:0046983 MF: protein dimerization activity	#N/A	#N/A	#N/A	#N/A	#N/A	3.72806	#N/A	#N/A
chr3B	IWGSC_v1.1_201706	gene	2115065	2116840	ID=TraesCS3B02G002300;previous_id=TraesCS3B01G002300;Name=TraesCS3B02G002300;primconf=HC	TraesCS3B02G002300	chr3B	0	4460585	3BS3	TraesCS3B01G002300	HC	basic helix-loop-helix (bHLH) DNA-binding superfamily protein	GO:0046983 MF: protein dimerization activity	TraesCS3A01G000500LC,TraesCS3A01G000600	TraesCS3B01G002300	TraesCS3D01G009200	{3}	ABD	11.451	#N/A	13.9825
chr3B	IWGSC_v1.1_201706	gene	2119037	2119228	ID=TraesCS3B02G003100LC;Name=TraesCS3B02G003100LC;primconf=LC	TraesCS3B02G003100LC	chr3B	0	4460585	3BS3	TraesCS3B01G003100LC	LC	serine-rich protein-like protein	0	TraesCS1A01G361300LC,TraesCS4A01G060700LC,TraesCS5A01G216400LC	TraesCS1B01G156400LC,TraesCS1B01G156500LC,TraesCS1B01G747700LC,TraesCS2B01G112900LC,TraesCS2B01G182700LC,TraesCS3B01G003100LC,TraesCS3B01G751500LC,TraesCS4B01G046200LC,TraesCS4B01G088300LC,TraesCS4B01G216300LC,TraesCS5B01G797100LC,TraesCS6B01G260000LC,TraesCS7B01G121700LC,TraesCS7B01G549700LC,TraesCS7B01G717300LC,TraesCS7B01G735400LC	TraesCS4D01G149400LC	{1,2,3,4,5,6,7}	ABD	0	#N/A	#N/A
chr3B	IWGSC_v1.1_201706	gene	2128376	2130539	ID=TraesCS3B02G002400;previous_id=TraesCS3B01G002400;Name=TraesCS3B02G002400;primconf=HC	TraesCS3B02G002400	chr3B	0	4460585	3BS3	TraesCS3B01G002400	HC	basic helix-loop-helix (bHLH) DNA-binding superfamily protein	GO:0046983 MF: protein dimerization activity	TraesCS3A01G000700	TraesCS3B01G002400,TraesCS3B01G003400	TraesCS3D01G009300	{3}	ABD	0	0	0
chr3B	IWGSC_v1.1_201706	gene	2143432	2146356	ID=TraesCS3B02G002500;previous_id=TraesCS3B01G002500;Name=TraesCS3B02G002500;primconf=HC	TraesCS3B02G002500	chr3B	0	4460585	3BS3	TraesCS3B01G002500	HC	Basic helix-loop-helix transcription factor	GO:0046983 MF: protein dimerization activity	#N/A	#N/A	#N/A	#N/A	#N/A	0.133513	#N/A	#N/A
chr3B	IWGSC_v1.1_201706	gene	2160595	2163424	ID=TraesCS3B02G002600;previous_id=TraesCS3B01G002600;Name=TraesCS3B02G002600;primconf=HC	TraesCS3B02G002600	chr3B	0	4460585	3BS3	TraesCS3B01G002600	HC	basic helix-loop-helix (bHLH) DNA-binding superfamily protein	GO:0046983 MF: protein dimerization activity	#N/A	#N/A	#N/A	#N/A	#N/A	0	#N/A	#N/A
chr3B	IWGSC_v1.1_201706	gene	2169304	2172368	ID=TraesCS3B02G002700;previous_id=TraesCS3B01G002700;Name=TraesCS3B02G002700;primconf=HC	TraesCS3B02G002700	chr3B	0	4460585	3BS3	TraesCS3B01G002700	HC	basic helix-loop-helix (bHLH) DNA-binding superfamily protein	GO:0046983 MF: protein dimerization activity	#N/A	#N/A	#N/A	#N/A	#N/A	0.143132	#N/A	#N/A
chr3B	IWGSC_v1.1_201706	gene	2176944	2178099	ID=TraesCS3B02G003110LC;previous_id=TraesCS3B01G002800;Name=TraesCS3B02G003110LC;primconf=LC	TraesCS3B02G003110LC	chr3B	0	4460585	3BS3	TraesCS3B01G002800	HC	Transposon protein, putative, CACTA, En/Spm sub-class	0	#N/A	#N/A	#N/A	#N/A	#N/A	0.0306512	#N/A	#N/A
chr3B	IWGSC_v1.1_201706	gene	2183478	2184059	ID=TraesCS3B02G003200LC;Name=TraesCS3B02G003200LC;primconf=LC	TraesCS3B02G003200LC	chr3B	0	4460585	3BS3	TraesCS3B01G003200LC	LC	Retrotransposon protein, putative, unclassified	0	#N/A	#N/A	#N/A	#N/A	#N/A	0	#N/A	#N/A
chr3B	IWGSC_v1.1_201706	gene	2255165	2257560	ID=TraesCS3B02G002900;previous_id=TraesCS3B01G002900;Name=TraesCS3B02G002900;primconf=HC	TraesCS3B02G002900	chr3B	0	4460585	3BS3	TraesCS3B01G002900	HC	basic helix-loop-helix (bHLH) DNA-binding superfamily protein	GO:0046983 MF: protein dimerization activity	TraesCS3A01G000500	TraesCS3B01G002900	TraesCS3D01G009000	{3}	ABD	0	0	0
chr3B	IWGSC_v1.1_201706	gene	2265612	2268203	ID=TraesCS3B02G003000;previous_id=TraesCS3B01G003000;Name=TraesCS3B02G003000;primconf=HC	TraesCS3B02G003000	chr3B	0	4460585	3BS3	TraesCS3B01G003000	HC	basic helix-loop-helix (bHLH) DNA-binding superfamily protein	GO:0046983 MF: protein dimerization activity	#N/A	#N/A	#N/A	#N/A	#N/A	0	#N/A	#N/A
chr3B	IWGSC_v1.1_201706	gene	2271610	2277012	ID=TraesCS3B02G003300LC;Name=TraesCS3B02G003300LC;primconf=LC	TraesCS3B02G003300LC	chr3B	0	4460585	3BS3	TraesCS3B01G003300LC	LC	Retrotransposon protein, putative, unclassified	0	#N/A	#N/A	#N/A	#N/A	#N/A	0.0173425	#N/A	#N/A
chr3B	IWGSC_v1.1_201706	gene	2279401	2288008	ID=TraesCS3B02G003100;previous_id=TraesCS3B01G003100;Name=TraesCS3B02G003100;primconf=HC	TraesCS3B02G003100	chr3B	0	4460585	3BS3	TraesCS3B01G003100	HC	Tripartite motif-containing protein 29	0	TraesCS3A01G000900	TraesCS3B01G003100	TraesCS3D01G009600	{3}	ABD	9.86191	4.29907	20.3038
chr3B	IWGSC_v1.1_201706	gene	2296534	2299603	ID=TraesCS3B02G003200;previous_id=TraesCS3B01G003200;Name=TraesCS3B02G003200;primconf=HC	TraesCS3B02G003200	chr3B	0	4460585	3BS3	TraesCS3B01G003200	HC	basic helix-loop-helix (bHLH) DNA-binding superfamily protein	GO:0046983 MF: protein dimerization activity	TraesCS3A01G000800	TraesCS3B01G003200	TraesCS3D01G009500	{3}	ABD	0.0465082	0	0
chr3B	IWGSC_v1.1_201706	gene	2308380	2311241	ID=TraesCS3B02G003300;previous_id=TraesCS3B01G003300;Name=TraesCS3B02G003300;primconf=HC	TraesCS3B02G003300	chr3B	0	4460585	3BS3	TraesCS3B01G003300	HC	basic helix-loop-helix (bHLH) DNA-binding superfamily protein	GO:0046983 MF: protein dimerization activity	0	TraesCS3B01G003300	TraesCS3D01G009400	{3}	BD	0	#N/A	0
chr3B	IWGSC_v1.1_201706	gene	2322937	2325102	ID=TraesCS3B02G003400;previous_id=TraesCS3B01G003400;Name=TraesCS3B02G003400;primconf=HC	TraesCS3B02G003400	chr3B	0	4460585	3BS3	TraesCS3B01G003400	HC	basic helix-loop-helix (bHLH) DNA-binding superfamily protein	GO:0046983 MF: protein dimerization activity	TraesCS3A01G000700	TraesCS3B01G002400,TraesCS3B01G003400	TraesCS3D01G009300	{3}	ABD	0	0	0
chr3B	IWGSC_v1.1_201706	gene	2335495	2337280	ID=TraesCS3B02G003400LC;Name=TraesCS3B02G003400LC;primconf=LC	TraesCS3B02G003400LC	chr3B	0	4460585	3BS3	TraesCS3B01G003400LC	LC	Chaperone DnaJ-domain superfamily protein	0	#N/A	#N/A	#N/A	#N/A	#N/A	6.1158	#N/A	#N/A
chr3B	IWGSC_v1.1_201706	gene	2335984	2338269	ID=TraesCS3B02G003500;previous_id=TraesCS3B01G003500;Name=TraesCS3B02G003500;primconf=HC	TraesCS3B02G003500	chr3B	0	4460585	3BS3	TraesCS3B01G003500	HC	basic helix-loop-helix (bHLH) DNA-binding superfamily protein	GO:0046983 MF: protein dimerization activity	#N/A	#N/A	#N/A	#N/A	#N/A	38.7023	#N/A	#N/A
chr3B	IWGSC_v1.1_201706	gene	2344024	2346291	ID=TraesCS3B02G003600;previous_id=TraesCS3B01G003600;Name=TraesCS3B02G003600;primconf=HC	TraesCS3B02G003600	chr3B	0	4460585	3BS3	TraesCS3B01G003600	HC	Basic helix-loop-helix DNA-binding superfamily protein, putative	GO:0046983 MF: protein dimerization activity	#N/A	#N/A	#N/A	#N/A	#N/A	0.0251254	#N/A	#N/A
chr3B	IWGSC_v1.1_201706	gene	2394001	2394306	ID=TraesCS3B02G003500LC;Name=TraesCS3B02G003500LC;primconf=LC	TraesCS3B02G003500LC	chr3B	0	4460585	3BS3	TraesCS3B01G003500LC	LC	Zinc finger MYM-type protein 1	0	#N/A	#N/A	#N/A	#N/A	#N/A	0	#N/A	#N/A
chr3B	IWGSC_v1.1_201706	gene	2395114	2395728	ID=TraesCS3B02G003600LC;Name=TraesCS3B02G003600LC;primconf=LC	TraesCS3B02G003600LC	chr3B	0	4460585	3BS3	TraesCS3B01G003600LC	LC	Zinc finger MYM-type protein 1	GO:0003676 MF: nucleic acid binding;GO:0046983 MF: protein dimerization activity	#N/A	#N/A	#N/A	#N/A	#N/A	0	#N/A	#N/A
chr3B	IWGSC_v1.1_201706	gene	2396638	2398142	ID=TraesCS3B02G003700;previous_id=TraesCS3B01G003700;Name=TraesCS3B02G003700;primconf=HC	TraesCS3B02G003700	chr3B	0	4460585	3BS3	TraesCS3B01G003700	HC	Basic helix-loop-helix DNA-binding superfamily protein, putative	GO:0046983 MF: protein dimerization activity	#N/A	#N/A	#N/A	#N/A	#N/A	5.70938	#N/A	#N/A
chr3B	IWGSC_v1.1_201706	gene	2405944	2408431	ID=TraesCS3B02G003800;previous_id=TraesCS3B01G003800;Name=TraesCS3B02G003800;primconf=HC	TraesCS3B02G003800	chr3B	0	4460585	3BS3	TraesCS3B01G003800	HC	DUF936 family protein	0	TraesCS3A01G000300	TraesCS3B01G003800	TraesCS3D01G008800	{3}	ABD	116.001	102.755	49.2052
chr3B	IWGSC_v1.1_201706	gene	2406617	2407108	ID=TraesCS3B02G003700LC;Name=TraesCS3B02G003700LC;primconf=LC	TraesCS3B02G003700LC	chr3B	0	4460585	3BS3	TraesCS3B01G003700LC	LC	PAB-dependent poly(A)-specific ribonuclease subunit pan2	0	#N/A	#N/A	#N/A	#N/A	#N/A	11.5224	#N/A	#N/A
chr3B	IWGSC_v1.1_201706	gene	2416243	2417270	ID=TraesCS3B02G003900;previous_id=TraesCS3B01G003900;Name=TraesCS3B02G003900;primconf=HC	TraesCS3B02G003900	chr3B	0	4460585	3BS3	TraesCS3B01G003900	HC	Isoflavone reductase-like protein	0	0	TraesCS3B01G003900	TraesCS2D01G540800	{2,3}	BD	0	#N/A	#N/A
chr3B	IWGSC_v1.1_201706	gene	2417686	2419682	ID=TraesCS3B02G003800LC;Name=TraesCS3B02G003800LC;primconf=LC	TraesCS3B02G003800LC	chr3B	0	4460585	3BS3	TraesCS3B01G003800LC	LC	Retrovirus-related Pol polyprotein from transposon TNT 1-94	0	#N/A	#N/A	#N/A	#N/A	#N/A	0.0838795	#N/A	#N/A
chr3B	IWGSC_v1.1_201706	gene	2426221	2427720	ID=TraesCS3B02G004000;previous_id=TraesCS3B01G004000;Name=TraesCS3B02G004000;primconf=HC	TraesCS3B02G004000	chr3B	0	4460585	3BS3	TraesCS3B01G004000	HC	Serine/threonine-protein phosphatase 7 long form-like protein	0	#N/A	#N/A	#N/A	#N/A	#N/A	0	#N/A	#N/A
chr3B	IWGSC_v1.1_201706	gene	2474280	2477547	ID=TraesCS3B02G004100;previous_id=TraesCS3B01G004100;Name=TraesCS3B02G004100;primconf=HC	TraesCS3B02G004100	chr3B	0	4460585	3BS3	TraesCS3B01G004100	HC	Subtilisin-like protease	GO:0004252 MF: serine-type endopeptidase activity;GO:0006508 BP: proteolysis	TraesCS3A01G000100,TraesCS3A01G000200,TraesCS3A01G000200LC	TraesCS3B01G004100	TraesCS3D01G008700	{3}	ABD	0	#N/A	0
chr3B	IWGSC_v1.1_201706	gene	2484567	2488204	ID=TraesCS3B02G004200;previous_id=TraesCS3B01G004200;Name=TraesCS3B02G004200;primconf=HC	TraesCS3B02G004200	chr3B	0	4460585	3BS3	TraesCS3B01G004200	HC	Subtilisin-like protease	GO:0004252 MF: serine-type endopeptidase activity;GO:0006508 BP: proteolysis	#N/A	#N/A	#N/A	#N/A	#N/A	0	#N/A	#N/A
chr3B	IWGSC_v1.1_201706	gene	2489992	2491824	ID=TraesCS3B02G003900LC;Name=TraesCS3B02G003900LC;primconf=LC	TraesCS3B02G003900LC	chr3B	0	4460585	3BS3	TraesCS3B01G003900LC	LC	Subtilisin-like protease	GO:0004252 MF: serine-type endopeptidase activity;GO:0006508 BP: proteolysis	0	TraesCS3B01G003900LC	TraesCS3D01G008600	{3}	BD	0	#N/A	0
chr3B	IWGSC_v1.1_201706	gene	2491979	2493523	ID=TraesCS3B02G004300;previous_id=TraesCS3B01G004300;Name=TraesCS3B02G004300;primconf=HC	TraesCS3B02G004300	chr3B	0	4460585	3BS3	TraesCS3B01G004300	HC	Subtilisin-like protease	GO:0004252 MF: serine-type endopeptidase activity;GO:0006508 BP: proteolysis	#N/A	#N/A	#N/A	#N/A	#N/A	0	#N/A	#N/A
chr3B	IWGSC_v1.1_201706	gene	2504246	2505496	ID=TraesCS3B02G004400;previous_id=TraesCS3B01G004400;Name=TraesCS3B02G004400;primconf=HC	TraesCS3B02G004400	chr3B	0	4460585	3BS3	TraesCS3B01G004400	HC	F-box family protein	GO:0005515 MF: protein binding	TraesCS3A01G436300,TraesCS4A01G010400LC	TraesCS3B01G004400,TraesCS3B01G790100LC,TraesCS7B01G016700LC	TraesCS3D01G482400	{3,4,7}	ABD	0.038564	#N/A	2.66953
chr3B	IWGSC_v1.1_201706	gene	2507256	2509285	ID=TraesCS3B02G004500;previous_id=TraesCS3B01G004500;Name=TraesCS3B02G004500;primconf=HC	TraesCS3B02G004500	chr3B	0	4460585	3BS3	TraesCS3B01G004500	HC	Isoflavone reductase-like protein	0	#N/A	#N/A	#N/A	#N/A	#N/A	0.0139507	#N/A	#N/A
chr3B	IWGSC_v1.1_201706	gene	2511286	2514918	ID=TraesCS3B02G004600;previous_id=TraesCS3B01G004600;Name=TraesCS3B02G004600;primconf=HC	TraesCS3B02G004600	chr3B	0	4460585	3BS3	TraesCS3B01G004600	HC	Subtilisin-like protease	GO:0004252 MF: serine-type endopeptidase activity;GO:0006508 BP: proteolysis	#N/A	#N/A	#N/A	#N/A	#N/A	0	#N/A	#N/A
chr3B	IWGSC_v1.1_201706	gene	2514928	2515161	ID=TraesCS3B02G004000LC;Name=TraesCS3B02G004000LC;primconf=LC	TraesCS3B02G004000LC	chr3B	0	4460585	3BS3	TraesCS3B01G004000LC	LC	Iron-sulfur cluster biosynthesis family protein	0	#N/A	#N/A	#N/A	#N/A	#N/A	0	#N/A	#N/A
chr3B	IWGSC_v1.1_201706	gene	2516341	2521111	ID=TraesCS3B02G004700;previous_id=TraesCS3B01G004700;Name=TraesCS3B02G004700;primconf=HC	TraesCS3B02G004700	chr3B	0	4460585	3BS3	TraesCS3B01G004700	HC	Chaperone protein DnaJ	0	0	TraesCS3B01G004700	TraesCS3D01G008500	{3}	BD	67.6622	#N/A	85.1618
chr3B	IWGSC_v1.1_201706	gene	2878189	2880021	ID=TraesCS3B02G004100LC;Name=TraesCS3B02G004100LC;primconf=LC	TraesCS3B02G004100LC	chr3B	0	4460585	3BS3	TraesCS3B01G004100LC	LC	Fructokinase-2	GO:0016773 MF: phosphotransferase activity, alcohol group as acceptor	#N/A	#N/A	#N/A	#N/A	#N/A	0	#N/A	#N/A
chr3B	IWGSC_v1.1_201706	gene	2883520	2885827	ID=TraesCS3B02G004800;previous_id=TraesCS3B01G004800;Name=TraesCS3B02G004800;primconf=HC	TraesCS3B02G004800	chr3B	0	4460585	3BS3	TraesCS3B01G004800	HC	Peptidyl-prolyl cis-trans isomerase	0	0	TraesCS3B01G004800	TraesCS3D01G008300	{3}	BD	124.525	#N/A	170.877
chr3B	IWGSC_v1.1_201706	gene	2891964	2892353	ID=TraesCS3B02G004200LC;Name=TraesCS3B02G004200LC;primconf=LC	TraesCS3B02G004200LC	chr3B	0	4460585	3BS3	TraesCS3B01G004200LC	LC	LINE-1 reverse transcriptase like	0	#N/A	#N/A	#N/A	#N/A	#N/A	0	#N/A	#N/A
chr3B	IWGSC_v1.1_201706	gene	2894108	2895058	ID=TraesCS3B02G004300LC;Name=TraesCS3B02G004300LC;primconf=LC	TraesCS3B02G004300LC	chr3B	0	4460585	3BS3	TraesCS3B01G004300LC	LC	Retrotransposon protein, putative, unclassified	0	#N/A	#N/A	#N/A	#N/A	#N/A	0	#N/A	#N/A
chr3B	IWGSC_v1.1_201706	gene	2901034	2903277	ID=TraesCS3B02G004900;previous_id=TraesCS3B01G004900;Name=TraesCS3B02G004900;primconf=HC	TraesCS3B02G004900	chr3B	0	4460585	3BS3	TraesCS3B01G004900	HC	transmembrane protein, putative (DUF594)	0	#N/A	#N/A	#N/A	#N/A	#N/A	0	#N/A	#N/A
chr3B	IWGSC_v1.1_201706	gene	2956380	2958775	ID=TraesCS3B02G004400LC;Name=TraesCS3B02G004400LC;primconf=LC	TraesCS3B02G004400LC	chr3B	0	4460585	3BS3	TraesCS3B01G004400LC	LC	BREAST CANCER 2 like 2A	0	#N/A	#N/A	#N/A	#N/A	#N/A	49.5909	#N/A	#N/A				Y
chr3B	IWGSC_v1.1_201706	gene	2987916	2989149	ID=TraesCS3B02G004500LC;Name=TraesCS3B02G004500LC;primconf=LC	TraesCS3B02G004500LC	chr3B	0	4460585	3BS3	TraesCS3B01G004500LC	LC	F-box protein	0	TraesCS4A01G345600	TraesCS3B01G004500LC	TraesCS5D01G526400	{3,4,5}	ABD	0	#N/A	#N/A
chr3B	IWGSC_v1.1_201706	gene	2990172	2990765	ID=TraesCS3B02G004600LC;Name=TraesCS3B02G004600LC;primconf=LC	TraesCS3B02G004600LC	chr3B	0	4460585	3BS3	TraesCS3B01G004600LC	LC	DUF594 family protein	0	#N/A	#N/A	#N/A	#N/A	#N/A	0	#N/A	#N/A
chr3B	IWGSC_v1.1_201706	gene	2991028	2992077	ID=TraesCS3B02G004700LC;Name=TraesCS3B02G004700LC;primconf=LC	TraesCS3B02G004700LC	chr3B	0	4460585	3BS3	TraesCS3B01G004700LC	LC	Serine/threonine-protein phosphatase 2A 55 kDa regulatory subunit B beta isoform	0	#N/A	#N/A	#N/A	#N/A	#N/A	0	#N/A	#N/A
chr3B	IWGSC_v1.1_201706	gene	3016081	3021655	ID=TraesCS3B02G005000;previous_id=TraesCS3B01G005000;Name=TraesCS3B02G005000;primconf=HC	TraesCS3B02G005000	chr3B	0	4460585	3BS3	TraesCS3B01G005000	HC	receptor kinase 1	GO:0004672 MF: protein kinase activity;GO:0005524 MF: ATP binding;GO:0006468 BP: protein phosphorylation	#N/A	#N/A	#N/A	#N/A	#N/A	0.158494	#N/A	#N/A
chr3B	IWGSC_v1.1_201706	gene	3028391	3036903	ID=TraesCS3B02G004800LC;Name=TraesCS3B02G004800LC;primconf=LC	TraesCS3B02G004800LC	chr3B	0	4460585	3BS3	TraesCS3B01G004800LC	LC	Coatomer subunit beta'-1	GO:0005515 MF: protein binding	0	TraesCS3B01G004800LC	TraesCS5D01G502400	{3,5}	BD	0.0357446	#N/A	#N/A
chr3B	IWGSC_v1.1_201706	gene	3035627	3036031	ID=TraesCS3B02G004900LC;Name=TraesCS3B02G004900LC;primconf=LC	TraesCS3B02G004900LC	chr3B	0	4460585	3BS3	TraesCS3B01G004900LC	LC	Serine/threonine-protein phosphatase	0	#N/A	#N/A	#N/A	#N/A	#N/A	0	#N/A	#N/A
chr3B	IWGSC_v1.1_201706	gene	3036946	3039505	ID=TraesCS3B02G005100;previous_id=TraesCS3B01G005100;Name=TraesCS3B02G005100;primconf=HC	TraesCS3B02G005100	chr3B	0	4460585	3BS3	TraesCS3B01G005100	HC	receptor kinase 1	GO:0004672 MF: protein kinase activity;GO:0005524 MF: ATP binding;GO:0006468 BP: protein phosphorylation	TraesCS2A01G023800LC	TraesCS2B01G026800,TraesCS2B01G027000,TraesCS3B01G005100	TraesCS2D01G019600,TraesCS2D01G024700,TraesCS2D01G025000,TraesCS5D01G502300	{2,3,5}	ABD	0.0414066	#N/A	#N/A
chr3B	IWGSC_v1.1_201706	gene	3040079	3040818	ID=TraesCS3B02G005000LC;Name=TraesCS3B02G005000LC;primconf=LC	TraesCS3B02G005000LC	chr3B	0	4460585	3BS3	TraesCS3B01G005000LC	LC	Subtilisin-like protease	GO:0004252 MF: serine-type endopeptidase activity;GO:0006508 BP: proteolysis	0	TraesCS3B01G005000LC	TraesCS3D01G008100	{3}	BD	0.0300153	#N/A	0
chr3B	IWGSC_v1.1_201706	gene	3044631	3047639	ID=TraesCS3B02G005100LC;Name=TraesCS3B02G005100LC;primconf=LC	TraesCS3B02G005100LC	chr3B	0	4460585	3BS3	TraesCS3B01G005100LC	LC	Disease resistance protein (TIR-NBS-LRR class) family	0	#N/A	#N/A	#N/A	#N/A	#N/A	5.21473	#N/A	#N/A
chr3B	IWGSC_v1.1_201706	gene	3046621	3046893	ID=TraesCS3B02G005200LC;Name=TraesCS3B02G005200LC;primconf=LC	TraesCS3B02G005200LC	chr3B	0	4460585	3BS3	TraesCS3B01G005200LC	LC	zinc finger MYM-type-like protein	GO:0046983 MF: protein dimerization activity	#N/A	#N/A	#N/A	#N/A	#N/A	0	#N/A	#N/A
chr3B	IWGSC_v1.1_201706	gene	3067426	3067795	ID=TraesCS3B02G005200;previous_id=TraesCS3B01G005200;Name=TraesCS3B02G005200;primconf=HC	TraesCS3B02G005200	chr3B	0	4460585	3BS3	TraesCS3B01G005200	HC	Zinc finger protein	GO:0003676 MF: nucleic acid binding	#N/A	#N/A	#N/A	#N/A	#N/A	0	#N/A	#N/A
chr3B	IWGSC_v1.1_201706	gene	3078082	3079527	ID=TraesCS3B02G005300;previous_id=TraesCS3B01G005300;Name=TraesCS3B02G005300;primconf=HC	TraesCS3B02G005300	chr3B	0	4460585	3BS3	TraesCS3B01G005300	HC	Zinc finger family protein	GO:0003676 MF: nucleic acid binding	#N/A	#N/A	#N/A	#N/A	#N/A	0	#N/A	#N/A
chr3B	IWGSC_v1.1_201706	gene	3092002	3092337	ID=TraesCS3B02G005400;manually_curated=yes;Name=TraesCS3B02G005400;Note=cortical cell delineating protein%2Ccysteine-rich root protein;derived_from=TraesCS3B01G005400,chr3B.gene1;curating_team=IWGSC_appelsr	TraesCS3B02G005400	chr3B	0	4460585	3BS3	TraesCS3B01G005400	HC	Cortical cell-delineating protein	0	#N/A	#N/A	#N/A	#N/A	#N/A	0	#N/A	#N/A
chr3B	IWGSC_v1.1_201706	gene	3100464	3101152	ID=TraesCS3B02G005500;previous_id=TraesCS3B01G005500;Name=TraesCS3B02G005500;primconf=HC	TraesCS3B02G005500	chr3B	0	4460585	3BS3	TraesCS3B01G005500	HC	Zinc finger family protein	GO:0003676 MF: nucleic acid binding	#N/A	#N/A	#N/A	#N/A	#N/A	0	#N/A	#N/A
chr3B	IWGSC_v1.1_201706	gene	3114547	3119181	ID=TraesCS3B02G005300LC;Name=TraesCS3B02G005300LC;primconf=LC	TraesCS3B02G005300LC	chr3B	0	4460585	3BS3	TraesCS3B01G005300LC	LC	Myb/SANT-like DNA-binding domain protein	0	TraesCS3A01G032400,TraesCS3A01G311700,TraesCS3A01G517000,TraesCS4A01G433700LC,TraesCS6A01G010700	TraesCS3B01G005300LC	TraesCS1D01G032800	{1,3,4,6}	ABD	0	#N/A	#N/A
chr3B	IWGSC_v1.1_201706	gene	3116046	3116312	ID=TraesCS3B02G005400LC;Name=TraesCS3B02G005400LC;primconf=LC	TraesCS3B02G005400LC	chr3B	0	4460585	3BS3	TraesCS3B01G005400LC	LC	Transposase	0	#N/A	#N/A	#N/A	#N/A	#N/A	0	#N/A	#N/A
chr3B	IWGSC_v1.1_201706	gene	3137802	3138416	ID=TraesCS3B02G005500LC;Name=TraesCS3B02G005500LC;primconf=LC	TraesCS3B02G005500LC	chr3B	0	4460585	3BS3	TraesCS3B01G005500LC	LC	Polynucleotidyl transferase, ribonuclease H-like superfamily protein	GO:0003676 MF: nucleic acid binding	#N/A	#N/A	#N/A	#N/A	#N/A	0	#N/A	#N/A
chr3B	IWGSC_v1.1_201706	gene	3139873	3141678	ID=TraesCS3B02G005600;previous_id=TraesCS3B01G005600;Name=TraesCS3B02G005600;primconf=HC	TraesCS3B02G005600	chr3B	0	4460585	3BS3	TraesCS3B01G005600	HC	Receptor-like kinase	GO:0004672 MF: protein kinase activity;GO:0005524 MF: ATP binding;GO:0006468 BP: protein phosphorylation	TraesCS7A01G011300	TraesCS3B01G005600	0	{3,7}	AB	0	#N/A	#N/A
chr3B	IWGSC_v1.1_201706	gene	3205097	3206539	ID=TraesCS3B02G005700;previous_id=TraesCS3B01G005700;Name=TraesCS3B02G005700;primconf=HC	TraesCS3B02G005700	chr3B	0	4460585	3BS3	TraesCS3B01G005700	HC	F-box family protein	GO:0005515 MF: protein binding	#N/A	#N/A	#N/A	#N/A	#N/A	2.11964	#N/A	#N/A
chr3B	IWGSC_v1.1_201706	gene	3209230	3209742	ID=TraesCS3B02G005600LC;Name=TraesCS3B02G005600LC;primconf=LC	TraesCS3B02G005600LC	chr3B	0	4460585	3BS3	TraesCS3B01G005600LC	LC	disease resistance protein (TIR-NBS-LRR class)	0	#N/A	#N/A	#N/A	#N/A	#N/A	0.420563	#N/A	#N/A
chr3B	IWGSC_v1.1_201706	gene	3211162	3211476	ID=TraesCS3B02G005700LC;Name=TraesCS3B02G005700LC;primconf=LC	TraesCS3B02G005700LC	chr3B	0	4460585	3BS3	TraesCS3B01G005700LC	LC	SH3 domain-containing protein	0	#N/A	#N/A	#N/A	#N/A	#N/A	0	#N/A	#N/A
chr3B	IWGSC_v1.1_201706	gene	3211927	3213546	ID=TraesCS3B02G005800LC;Name=TraesCS3B02G005800LC;primconf=LC	TraesCS3B02G005800LC	chr3B	0	4460585	3BS3	TraesCS3B01G005800LC	LC	LINE-1 reverse transcriptase like	0	#N/A	#N/A	#N/A	#N/A	#N/A	0	#N/A	#N/A
chr3B	IWGSC_v1.1_201706	gene	3216561	3217283	ID=TraesCS3B02G005900LC;Name=TraesCS3B02G005900LC;primconf=LC	TraesCS3B02G005900LC	chr3B	0	4460585	3BS3	TraesCS3B01G005900LC	LC	Retrotransposon protein, putative, unclassified	0	#N/A	#N/A	#N/A	#N/A	#N/A	0	#N/A	#N/A
chr3B	IWGSC_v1.1_201706	gene	3225733	3228659	ID=TraesCS3B02G005800;previous_id=TraesCS3B01G005800;Name=TraesCS3B02G005800;primconf=HC	TraesCS3B02G005800	chr3B	0	4460585	3BS3	TraesCS3B01G005800	HC	Paired amphipathic helix SIN3-like protein	GO:0006355 BP: regulation of transcription, DNA-templated	#N/A	#N/A	#N/A	#N/A	#N/A	60.9971	#N/A	#N/A
chr3B	IWGSC_v1.1_201706	gene	3230720	3242659	ID=TraesCS3B02G005900;previous_id=TraesCS3B01G005900;Name=TraesCS3B02G005900;primconf=HC	TraesCS3B02G005900	chr3B	0	4460585	3BS3	TraesCS3B01G005900	HC	Paired amphipathic helix protein Sin3	GO:0006355 BP: regulation of transcription, DNA-templated	0	TraesCS3B01G005900	TraesCS3D01G007600	{3}	BD	15.2443	#N/A	15.0906
chr3B	IWGSC_v1.1_201706	gene	3259140	3262012	ID=TraesCS3B02G006000;previous_id=TraesCS3B01G006000;Name=TraesCS3B02G006000;primconf=HC	TraesCS3B02G006000	chr3B	0	4460585	3BS3	TraesCS3B01G006000	HC	Beta-glucosidase	GO:0004553 MF: hydrolase activity, hydrolyzing O-glycosyl compounds;GO:0005975 BP: carbohydrate metabolic process	#N/A	#N/A	#N/A	#N/A	#N/A	0.0476719	#N/A	#N/A
chr3B	IWGSC_v1.1_201706	gene	3268840	3271894	ID=TraesCS3B02G006100;previous_id=TraesCS3B01G006100;Name=TraesCS3B02G006100;primconf=HC	TraesCS3B02G006100	chr3B	0	4460585	3BS3	TraesCS3B01G006100	HC	3-isopropylmalate dehydrogenase	GO:0000287 MF: magnesium ion binding;GO:0003862 MF: 3-isopropylmalate dehydrogenase activity;GO:0005737 CC: cytoplasm;GO:0009098 BP: leucine biosynthetic process;GO:0016616 MF: oxidoreductase activity, acting on the CH-OH group of donors, NAD or NADP as acceptor;GO:0051287 MF: NAD binding;GO:0055114 BP: oxidation-reduction process	#N/A	#N/A	#N/A	#N/A	#N/A	22.8502	#N/A	#N/A
chr3B	IWGSC_v1.1_201706	gene	3273997	3281157	ID=TraesCS3B02G006200;previous_id=TraesCS3B01G006200;Name=TraesCS3B02G006200;primconf=HC	TraesCS3B02G006200	chr3B	0	4460585	3BS3	TraesCS3B01G006200	HC	Metal-dependent phosphohydrolase HD domain-containing protein	0	0	TraesCS3B01G006200	TraesCS3D01G007400	{3}	BD	30.4792	#N/A	150.794
chr3B	IWGSC_v1.1_201706	gene	3296140	3304793	ID=TraesCS3B02G006000LC;Name=TraesCS3B02G006000LC;primconf=LC	TraesCS3B02G006000LC	chr3B	0	4460585	3BS3	TraesCS3B01G006000LC	LC	Sodium channel protein type 10 subunit alpha	0	#N/A	#N/A	#N/A	#N/A	#N/A	0	#N/A	#N/A
chr3B	IWGSC_v1.1_201706	gene	3307037	3308316	ID=TraesCS3B02G006300;previous_id=TraesCS3B01G006300;Name=TraesCS3B02G006300;primconf=HC	TraesCS3B02G006300	chr3B	0	4460585	3BS3	TraesCS3B01G006300	HC	Transcription elongation factor SPT5	0	TraesCS3A01G007600	TraesCS3B01G006300	TraesCS3D01G003100	{3}	ABD	13.5661	7.07616	17.2248
chr3B	IWGSC_v1.1_201706	gene	3309907	3310290	ID=TraesCS3B02G006400;previous_id=TraesCS3B01G006400;Name=TraesCS3B02G006400;primconf=HC	TraesCS3B02G006400	chr3B	0	4460585	3BS3	TraesCS3B01G006400	HC	Fhb1-1	0	#N/A	#N/A	#N/A	#N/A	#N/A	10.0973	#N/A	#N/A
chr3B	IWGSC_v1.1_201706	gene	3407143	3409183	ID=TraesCS3B02G006500;previous_id=TraesCS3B01G006500;Name=TraesCS3B02G006500;primconf=HC	TraesCS3B02G006500	chr3B	0	4460585	3BS3	TraesCS3B01G006500	HC	50S ribosomal protein L6	GO:0003735 MF: structural constituent of ribosome;GO:0005622 CC: intracellular;GO:0005840 CC: ribosome;GO:0006412 BP: translation;GO:0019843 MF: rRNA binding	TraesCS3A01G007300,TraesCS7A01G020200	TraesCS3B01G006500,TraesCS3B01G011900	TraesCS3D01G003800	{3,7}	ABD	221.905	#N/A	331.383
chr3B	IWGSC_v1.1_201706	gene	3410634	3412172	ID=TraesCS3B02G006600;previous_id=TraesCS3B01G006600;Name=TraesCS3B02G006600;primconf=HC	TraesCS3B02G006600	chr3B	0	4460585	3BS3	TraesCS3B01G006600	HC	Cytochrome P450 family protein, expressed	GO:0004497 MF: monooxygenase activity;GO:0005506 MF: iron ion binding;GO:0016705 MF: oxidoreductase activity, acting on paired donors, with incorporation or reduction of molecular oxygen;GO:0020037 MF: heme binding;GO:0055114 BP: oxidation-reduction process	#N/A	#N/A	#N/A	#N/A	#N/A	0	#N/A	#N/A
chr3B	IWGSC_v1.1_201706	gene	3470569	3471344	ID=TraesCS3B02G006100LC;Name=TraesCS3B02G006100LC;primconf=LC	TraesCS3B02G006100LC	chr3B	0	4460585	3BS3	TraesCS3B01G006100LC	LC	Cysteine synthase	0	TraesCS2A01G178100LC,TraesCS2A01G254200LC	TraesCS3B01G006100LC	TraesCS1D01G272800LC	{1,2,3}	ABD	0	#N/A	#N/A
chr3B	IWGSC_v1.1_201706	gene	3471474	3472519	ID=TraesCS3B02G006200LC;Name=TraesCS3B02G006200LC;primconf=LC	TraesCS3B02G006200LC	chr3B	0	4460585	3BS3	TraesCS3B01G006200LC	LC	Transposon protein, putative, CACTA, En/Spm sub-class	0	#N/A	#N/A	#N/A	#N/A	#N/A	0	#N/A	#N/A
chr3B	IWGSC_v1.1_201706	gene	3593907	3597830	ID=TraesCS3B02G006300LC;Name=TraesCS3B02G006300LC;primconf=LC	TraesCS3B02G006300LC	chr3B	0	4460585	3BS3	TraesCS3B01G006300LC	LC	Retrotransposon protein, putative, unclassified	0	#N/A	#N/A	#N/A	#N/A	#N/A	0	#N/A	#N/A
chr3B	IWGSC_v1.1_201706	gene	3601450	3607208	ID=TraesCS3B02G006700;previous_id=TraesCS3B01G006700;Name=TraesCS3B02G006700;primconf=HC	TraesCS3B02G006700	chr3B	0	4460585	3BS3	TraesCS3B01G006700	HC	O-acyltransferase WSD1	GO:0004144 MF: diacylglycerol O-acyltransferase activity;GO:0045017 BP: glycerolipid biosynthetic process	#N/A	#N/A	#N/A	#N/A	#N/A	0.0270896	#N/A	#N/A
chr3B	IWGSC_v1.1_201706	gene	3610748	3610906	ID=TraesCS3B02G006400LC;Name=TraesCS3B02G006400LC;primconf=LC	TraesCS3B02G006400LC	chr3B	0	4460585	3BS3	TraesCS3B01G006400LC	LC	60S ribosomal protein L9	GO:0003735 MF: structural constituent of ribosome;GO:0005840 CC: ribosome;GO:0006412 BP: translation;GO:0019843 MF: rRNA binding	#N/A	#N/A	#N/A	#N/A	#N/A	0	#N/A	#N/A
chr3B	IWGSC_v1.1_201706	gene	3611378	3611869	ID=TraesCS3B02G006500LC;Name=TraesCS3B02G006500LC;primconf=LC	TraesCS3B02G006500LC	chr3B	0	4460585	3BS3	TraesCS3B01G006500LC	LC	Retrotransposon protein, putative, unclassified	0	#N/A	#N/A	#N/A	#N/A	#N/A	0	#N/A	#N/A
chr3B	IWGSC_v1.1_201706	gene	3628392	3629152	ID=TraesCS3B02G006800;previous_id=TraesCS3B01G006800;Name=TraesCS3B02G006800;primconf=HC	TraesCS3B02G006800	chr3B	0	4460585	3BS3	TraesCS3B01G006800	HC	Transmembrane protein, putative	0	TraesCS3A01G007000	TraesCS3B01G006800,TraesCS3B01G011700	TraesCS3D01G003500	{3}	ABD	0.178607	0.372401	4.7522
chr3B	IWGSC_v1.1_201706	gene	3635277	3637270	ID=TraesCS3B02G006900;previous_id=TraesCS3B01G006900;Name=TraesCS3B02G006900;primconf=HC	TraesCS3B02G006900	chr3B	0	4460585	3BS3	TraesCS3B01G006900	HC	WAT1-related protein	GO:0016020 CC: membrane;GO:0016021 CC: integral component of membrane	TraesCS3A01G007100	TraesCS3B01G006900,TraesCS3B01G011600	TraesCS3D01G003600	{3}	ABD	10.2207	18.047	12.5343
chr3B	IWGSC_v1.1_201706	gene	3661385	3662172	ID=TraesCS3B02G007000;previous_id=TraesCS3B01G007000;Name=TraesCS3B02G007000;primconf=HC	TraesCS3B02G007000	chr3B	0	4460585	3BS3	TraesCS3B01G007000	HC	Receptor-like kinase	GO:0004672 MF: protein kinase activity;GO:0005524 MF: ATP binding;GO:0006468 BP: protein phosphorylation	#N/A	#N/A	#N/A	#N/A	#N/A	0	#N/A	#N/A
chr3B	IWGSC_v1.1_201706	gene	3662299	3662751	ID=TraesCS3B02G006600LC;Name=TraesCS3B02G006600LC;primconf=LC	TraesCS3B02G006600LC	chr3B	0	4460585	3BS3	TraesCS3B01G006600LC	LC	Protein kinase family protein	0	TraesCS6A01G419000	TraesCS3B01G006600LC,TraesCS3B01G011200LC	TraesCS3D01G003700,TraesCS3D01G057700LC	{3,6}	ABD	0.0365594	#N/A	#N/A
chr3B	IWGSC_v1.1_201706	gene	3663183	3664058	ID=TraesCS3B02G007100;previous_id=TraesCS3B01G007100;Name=TraesCS3B02G007100;primconf=HC	TraesCS3B02G007100	chr3B	0	4460585	3BS3	TraesCS3B01G007100	HC	Leucine-rich repeat receptor-like protein kinase family protein	GO:0005515 MF: protein binding	TraesCS3A01G061000	TraesCS3B01G007100,TraesCS3B01G011400	0	{3}	AB	0	0	#N/A
chr3B	IWGSC_v1.1_201706	gene	3665420	3667378	ID=TraesCS3B02G007200;previous_id=TraesCS3B01G007200;Name=TraesCS3B02G007200;primconf=HC	TraesCS3B02G007200	chr3B	0	4460585	3BS3	TraesCS3B01G007200	HC	50S ribosomal protein L6	GO:0003735 MF: structural constituent of ribosome;GO:0005622 CC: intracellular;GO:0005840 CC: ribosome;GO:0006412 BP: translation;GO:0019843 MF: rRNA binding	#N/A	#N/A	#N/A	#N/A	#N/A	194.871	#N/A	#N/A
chr3B	IWGSC_v1.1_201706	gene	3724710	3724955	ID=TraesCS3B02G006700LC;Name=TraesCS3B02G006700LC;primconf=LC	TraesCS3B02G006700LC	chr3B	0	4460585	3BS3	TraesCS3B01G006700LC	LC	RNA-directed DNA polymerase (Reverse transcriptase)	0	#N/A	#N/A	#N/A	#N/A	#N/A	0	#N/A	#N/A
chr3B	IWGSC_v1.1_201706	gene	3724957	3726312	ID=TraesCS3B02G006800LC;Name=TraesCS3B02G006800LC;primconf=LC	TraesCS3B02G006800LC	chr3B	0	4460585	3BS3	TraesCS3B01G006800LC	LC	Retrovirus-related Pol polyprotein LINE-1	0	#N/A	#N/A	#N/A	#N/A	#N/A	0	#N/A	#N/A
chr3B	IWGSC_v1.1_201706	gene	3761634	3762837	ID=TraesCS3B02G006900LC;Name=TraesCS3B02G006900LC;primconf=LC	TraesCS3B02G006900LC	chr3B	0	4460585	3BS3	TraesCS3B01G006900LC	LC	Leucine--tRNA ligase	0	#N/A	#N/A	#N/A	#N/A	#N/A	0	#N/A	#N/A
chr3B	IWGSC_v1.1_201706	gene	3803402	3806777	ID=TraesCS3B02G007300;manually_curated=yes;Name=TraesCS3B02G007300;Note=pseudogene;derived_from=TraesCS3B01G007300,TaWAK170_3B-gene;curating_team=IWGSC_Rothamsted	TraesCS3B02G007300	chr3B	0	4460585	3BS3	TraesCS3B01G007300	HC	Protein kinase family protein	GO:0004672 MF: protein kinase activity;GO:0005524 MF: ATP binding;GO:0006468 BP: protein phosphorylation	0	TraesCS3B01G007300,TraesCS3B01G010000	TraesCS3D01G003900	{3}	BD	0	#N/A	0.00906381
chr3B	IWGSC_v1.1_201706	gene	3816750	3817103	ID=TraesCS3B02G007100LC;Name=TraesCS3B02G007100LC;primconf=LC	TraesCS3B02G007100LC	chr3B	0	4460585	3BS3	TraesCS3B01G007100LC	LC	Protein kinase	GO:0004672 MF: protein kinase activity;GO:0005524 MF: ATP binding;GO:0006468 BP: protein phosphorylation	#N/A	#N/A	#N/A	#N/A	#N/A	0	#N/A	#N/A
chr3B	IWGSC_v1.1_201706	gene	3859518	3859952	ID=TraesCS3B02G007200LC;Name=TraesCS3B02G007200LC;primconf=LC	TraesCS3B02G007200LC	chr3B	0	4460585	3BS3	TraesCS3B01G007200LC	LC	Retrovirus-related Pol polyprotein from transposon TNT 1-94	0	#N/A	#N/A	#N/A	#N/A	#N/A	0	#N/A	#N/A
chr3B	IWGSC_v1.1_201706	gene	3863692	3868727	ID=TraesCS3B02G007400;previous_id=TraesCS3B01G007400;Name=TraesCS3B02G007400;primconf=HC	TraesCS3B02G007400	chr3B	0	4460585	3BS3	TraesCS3B01G007400	HC	FLOWERING LOCUS T/ TERMINAL FLOWER 1-like protein	0	TraesCS3A01G006600	TraesCS3B01G007400,TraesCS3B01G010100	TraesCS3D01G004100	{3}	ABD	0	0	0
chr3B	IWGSC_v1.1_201706	gene	3878183	3880231	ID=TraesCS3B02G007500;previous_id=TraesCS3B01G007500;Name=TraesCS3B02G007500;primconf=HC	TraesCS3B02G007500	chr3B	0	4460585	3BS3	TraesCS3B01G007500	HC	transmembrane protein, putative (DUF247)	0	#N/A	#N/A	#N/A	#N/A	#N/A	0	#N/A	#N/A
chr3B	IWGSC_v1.1_201706	gene	3893594	3896553	ID=TraesCS3B02G007600;previous_id=TraesCS3B01G007600;Name=TraesCS3B02G007600;primconf=HC	TraesCS3B02G007600	chr3B	0	4460585	3BS3	TraesCS3B01G007600	HC	Cell division cycle protein 123 like	GO:0007049 BP: cell cycle	TraesCS3A01G006400	TraesCS3B01G007600,TraesCS3B01G010300	TraesCS3D01G004200	{3}	ABD	6.29842	22.7386	20.0584
chr3B	IWGSC_v1.1_201706	gene	3898802	3900540	ID=TraesCS3B02G007700;previous_id=TraesCS3B01G007700;Name=TraesCS3B02G007700;primconf=HC	TraesCS3B02G007700	chr3B	0	4460585	3BS3	TraesCS3B01G007700	HC	basic helix-loop-helix (bHLH) DNA-binding superfamily protein	GO:0046983 MF: protein dimerization activity	TraesCS3A01G006300	TraesCS3B01G007700,TraesCS3B01G010400	TraesCS3D01G004300	{3}	ABD	0.497809	0.0600679	1.6926
chr3B	IWGSC_v1.1_201706	gene	3903590	3908530	ID=TraesCS3B02G007210LC;primconf=LC;Name=TraesCS3B02G007210LC;previous_id=TraesCS3B01G007800	TraesCS3B02G007210LC	chr3B	0	4460585	3BS3	TraesCS3B01G007800	HC	BED zinc finger,hAT family dimerization domain	GO:0003676 MF: nucleic acid binding;GO:0003677 MF: DNA binding;GO:0046983 MF: protein dimerization activity	#N/A	#N/A	#N/A	#N/A	#N/A	0.516194	#N/A	#N/A
chr3B	IWGSC_v1.1_201706	gene	3910602	3912257	ID=TraesCS3B02G007900;previous_id=TraesCS3B01G007900;Name=TraesCS3B02G007900;primconf=HC	TraesCS3B02G007900	chr3B	0	4460585	3BS3	TraesCS3B01G007900	HC	Adenine nucleotide alpha hydrolases-like superfamily protein	GO:0006950 BP: response to stress	0	TraesCS3B01G007900,TraesCS3B01G010600	TraesCS3D01G004400	{3}	BD	0.832618	#N/A	3.15876
chr3B	IWGSC_v1.1_201706	gene	3913135	3913437	ID=TraesCS3B02G007300LC;Name=TraesCS3B02G007300LC;primconf=LC	TraesCS3B02G007300LC	chr3B	0	4460585	3BS3	TraesCS3B01G007300LC	LC	Retrotransposon protein, putative, unclassified	0	#N/A	#N/A	#N/A	#N/A	#N/A	0	#N/A	#N/A
chr3B	IWGSC_v1.1_201706	gene	3914471	3914692	ID=TraesCS3B02G007400LC;Name=TraesCS3B02G007400LC;primconf=LC	TraesCS3B02G007400LC	chr3B	0	4460585	3BS3	TraesCS3B01G007400LC	LC	26S protease regulatory subunit 6B	0	TraesCS2A01G207700LC	TraesCS3B01G007400LC,TraesCS3B01G009400LC	TraesCS4D01G015700LC	{2,3,4}	ABD	0	#N/A	#N/A
chr3B	IWGSC_v1.1_201706	gene	3924242	3924493	ID=TraesCS3B02G007500LC;Name=TraesCS3B02G007500LC;primconf=LC	TraesCS3B02G007500LC	chr3B	0	4460585	3BS3	TraesCS3B01G007500LC	LC	Retrotransposon protein, putative, unclassified	0	#N/A	#N/A	#N/A	#N/A	#N/A	0	#N/A	#N/A
chr3B	IWGSC_v1.1_201706	gene	4141604	4147435	ID=TraesCS3B02G007600LC;Name=TraesCS3B02G007600LC;primconf=LC	TraesCS3B02G007600LC	chr3B	0	4460585	3BS3	TraesCS3B01G007600LC	LC	Protein decapping 5	0	TraesCS3A01G006100	TraesCS3B01G007600LC,TraesCS3B01G009900LC	TraesCS3D01G004500	{3}	ABD	33.229	97.6535	120.588
chr3B	IWGSC_v1.1_201706	gene	4178142	4179782	ID=TraesCS3B02G008000;previous_id=TraesCS3B01G008000;Name=TraesCS3B02G008000;primconf=HC	TraesCS3B02G008000	chr3B	0	4460585	3BS3	TraesCS3B01G008000	HC	RING finger protein 141	0	#N/A	#N/A	#N/A	#N/A	#N/A	0.0190346	#N/A	#N/A
chr3B	IWGSC_v1.1_201706	gene	4202094	4203405	ID=TraesCS3B02G008100;previous_id=TraesCS3B01G008100;Name=TraesCS3B02G008100;primconf=HC	TraesCS3B02G008100	chr3B	0	4460585	3BS3	TraesCS3B01G008100	HC	Peptidyl-prolyl cis-trans isomerase	GO:0000413 BP: protein peptidyl-prolyl isomerization;GO:0003755 MF: peptidyl-prolyl cis-trans isomerase activity;GO:0006457 BP: protein folding	TraesCS3A01G005900	TraesCS3B01G008100,TraesCS3B01G010100LC	TraesCS3D01G004600	{3}	ABD	9.81984	1.74864	4.24463
chr3B	IWGSC_v1.1_201706	gene	4206070	4206868	ID=TraesCS3B02G008200;previous_id=TraesCS3B01G008200;Name=TraesCS3B02G008200;primconf=HC	TraesCS3B02G008200	chr3B	0	4460585	3BS3	TraesCS3B01G008200	HC	Pectinesterase inhibitor	GO:0004857 MF: enzyme inhibitor activity	TraesCS3A01G005800	TraesCS3B01G008200	0	{3}	AB	0	0	#N/A
chr3B	IWGSC_v1.1_201706	gene	4214230	4214757	ID=TraesCS3B02G008300;previous_id=TraesCS3B01G008300;Name=TraesCS3B02G008300;primconf=HC	TraesCS3B02G008300	chr3B	0	4460585	3BS3	TraesCS3B01G008300	HC	Pectinesterase inhibitor	GO:0004857 MF: enzyme inhibitor activity	TraesCS3A01G005700	TraesCS3B01G008300,TraesCS3B01G010800	TraesCS3D01G004800	{3}	ABD	0	0	0
chr3B	IWGSC_v1.1_201706	gene	4220275	4221062	ID=TraesCS3B02G008400;previous_id=TraesCS3B01G008400;Name=TraesCS3B02G008400;primconf=HC	TraesCS3B02G008400	chr3B	0	4460585	3BS3	TraesCS3B01G008400	HC	Pectinesterase inhibitor	GO:0004857 MF: enzyme inhibitor activity	TraesCS3A01G005600	TraesCS3B01G008400,TraesCS3B01G010900	TraesCS3D01G004900	{3}	ABD	0	0	0
chr3B	IWGSC_v1.1_201706	gene	4225126	4225707	ID=TraesCS3B02G007700LC;Name=TraesCS3B02G007700LC;primconf=LC	TraesCS3B02G007700LC	chr3B	0	4460585	3BS3	TraesCS3B01G007700LC	LC	RNA-directed DNA polymerase (reverse transcriptase)-related family protein	0	#N/A	#N/A	#N/A	#N/A	#N/A	0	#N/A	#N/A
chr3B	IWGSC_v1.1_201706	gene	4259456	4267017	ID=TraesCS3B02G008500;previous_id=TraesCS3B01G008500;Name=TraesCS3B02G008500;primconf=HC	TraesCS3B02G008500	chr3B	0	4460585	3BS3	TraesCS3B01G008500	HC	Phosphoenolpyruvate carboxylase	GO:0003824 MF: catalytic activity;GO:0006099 BP: tricarboxylic acid cycle;GO:0008964 MF: phosphoenolpyruvate carboxylase activity;GO:0015977 BP: carbon fixation	TraesCS3A01G009600LC	TraesCS3B01G008500,TraesCS3B01G011200	TraesCS3D01G005000	{3}	ABD	0.017801	0	0.00998892
chr3B	IWGSC_v1.1_201706	gene	4322974	4327039	ID=TraesCS3B02G008600;previous_id=TraesCS3B01G008600;Name=TraesCS3B02G008600;primconf=HC	TraesCS3B02G008600	chr3B	0	4460585	3BS3	TraesCS3B01G008600	HC	Receptor-like kinase	GO:0004672 MF: protein kinase activity;GO:0005524 MF: ATP binding;GO:0006468 BP: protein phosphorylation	TraesCS3A01G003900	TraesCS3B01G008600	TraesCS3D01G005400	{3}	ABD	25.6348	17.6576	25.8983
chr3B	IWGSC_v1.1_201706	gene	4327923	4331959	ID=TraesCS3B02G008700;previous_id=TraesCS3B01G008700;Name=TraesCS3B02G008700;primconf=HC	TraesCS3B02G008700	chr3B	0	4460585	3BS3	TraesCS3B01G008700	HC	3-ketoacyl-CoA thiolase	GO:0003824 MF: catalytic activity;GO:0008152 BP: metabolic process;GO:0016747 MF: transferase activity, transferring acyl groups other than amino-acyl groups	TraesCS3A01G003800	TraesCS3B01G008700	TraesCS3D01G005500	{3}	ABD	24.7671	18.9163	32.2512
chr3B	IWGSC_v1.1_201706	gene	4332116	4332563	ID=TraesCS3B02G008800;previous_id=TraesCS3B01G008800;Name=TraesCS3B02G008800;primconf=HC	TraesCS3B02G008800	chr3B	0	4460585	3BS3	TraesCS3B01G008800	HC	Pectinesterase inhibitor	GO:0004857 MF: enzyme inhibitor activity	0	TraesCS3B01G008800	TraesCS3D01G005600	{3}	BD	0	#N/A	0
chr3B	IWGSC_v1.1_201706	gene	4334031	4334755	ID=TraesCS3B02G008900;previous_id=TraesCS3B01G008900;Name=TraesCS3B02G008900;primconf=HC	TraesCS3B02G008900	chr3B	0	4460585	3BS3	TraesCS3B01G008900	HC	Pectinesterase inhibitor	GO:0004857 MF: enzyme inhibitor activity	TraesCS3A01G003700	TraesCS3B01G008900	TraesCS3D01G005700	{3}	ABD	0	0	0
chr3B	IWGSC_v1.1_201706	gene	4343366	4343584	ID=TraesCS3B02G007800LC;Name=TraesCS3B02G007800LC;primconf=LC	TraesCS3B02G007800LC	chr3B	0	4460585	3BS3	TraesCS3B01G007800LC	LC	protein kinase family protein	0	#N/A	#N/A	#N/A	#N/A	#N/A	0	#N/A	#N/A
chr3B	IWGSC_v1.1_201706	gene	4410561	4410863	ID=TraesCS3B02G007900LC;Name=TraesCS3B02G007900LC;primconf=LC	TraesCS3B02G007900LC	chr3B	0	4460585	3BS3	TraesCS3B01G007900LC	LC	Arginyl-tRNA--protein transferase	0	#N/A	#N/A	#N/A	#N/A	#N/A	0	#N/A	#N/A
chr3B	IWGSC_v1.1_201706	gene	4418072	4418989	ID=TraesCS3B02G009000;previous_id=TraesCS3B01G009000;Name=TraesCS3B02G009000;primconf=HC	TraesCS3B02G009000	chr3B	0	4460585	3BS3	TraesCS3B01G009000	HC	mediator of RNA polymerase II transcription subunit	0	TraesCS3A01G003500	TraesCS3B01G009000	TraesCS3D01G005800	{3}	ABD	0	0	0
chr3B	IWGSC_v1.1_201706	gene	4420808	4421692	ID=TraesCS3B02G009100;previous_id=TraesCS3B01G009100;Name=TraesCS3B02G009100;primconf=HC	TraesCS3B02G009100	chr3B	0	4460585	3BS3	TraesCS3B01G009100	HC	Cysteine/Histidine-rich C1 domain family protein	0	TraesCS3A01G003400	TraesCS3B01G009100	TraesCS3D01G006000	{3}	ABD	0	0	0
chr3B	IWGSC_v1.1_201706	gene	4433683	4434096	ID=TraesCS3B02G009200;previous_id=TraesCS3B01G009200;Name=TraesCS3B02G009200;primconf=HC	TraesCS3B02G009200	chr3B	0	4460585	3BS3	TraesCS3B01G009200	HC	Neurotoxin BmP08	0	0	TraesCS3B01G009200	TraesCS3D01G006100	{3}	BD	0	#N/A	0
chr3B	IWGSC_v1.1_201706	gene	4458926	4459506	ID=TraesCS3B02G009300;previous_id=TraesCS3B01G009300;Name=TraesCS3B02G009300;primconf=HC	TraesCS3B02G009300	chr3B	0	4460585	3BS3	TraesCS3B01G009300	HC	Alpha-amylase/trypsin inhibitor CM1	0	TraesCS3A01G003200	TraesCS3B01G009300	TraesCS3D01G006200	{3}	ABD	0	0	0
chr3B	IWGSC_v1.1_201706	gene	4490335	4490736	ID=TraesCS3B02G009400;previous_id=TraesCS3B01G009400;Name=TraesCS3B02G009400;primconf=HC	TraesCS3B02G009400	chr3B	4460585	5135343	unassigned	TraesCS3B01G009400	HC	Ribosomal protein S5 domain 2-like superfamily protein	0	0	TraesCS3B01G009400	TraesCS3D01G006300	{3}	BD	0	#N/A	0
chr3B	IWGSC_v1.1_201706	gene	4507979	4508557	ID=TraesCS3B02G008000LC;Name=TraesCS3B02G008000LC;primconf=LC	TraesCS3B02G008000LC	chr3B	4460585	5135343	unassigned	TraesCS3B01G008000LC	LC	Retrotransposon protein, putative, unclassified	0	#N/A	#N/A	#N/A	#N/A	#N/A	0	#N/A	#N/A
chr3B	IWGSC_v1.1_201706	gene	4509434	4510318	ID=TraesCS3B02G008100LC;Name=TraesCS3B02G008100LC;primconf=LC	TraesCS3B02G008100LC	chr3B	4460585	5135343	unassigned	TraesCS3B01G008100LC	LC	LINE-1 reverse transcriptase like	0	#N/A	#N/A	#N/A	#N/A	#N/A	0	#N/A	#N/A
chr3B	IWGSC_v1.1_201706	gene	4513266	4520230	ID=TraesCS3B02G009500;previous_id=TraesCS3B01G009500;Name=TraesCS3B02G009500;primconf=HC	TraesCS3B02G009500	chr3B	4460585	5135343	unassigned	TraesCS3B01G009500	HC	WAT1-related protein	GO:0016020 CC: membrane;GO:0016021 CC: integral component of membrane	#N/A	#N/A	#N/A	#N/A	#N/A	0	#N/A	#N/A
chr3B	IWGSC_v1.1_201706	gene	4534943	4535764	ID=TraesCS3B02G008200LC;Name=TraesCS3B02G008200LC;primconf=LC	TraesCS3B02G008200LC	chr3B	4460585	5135343	unassigned	TraesCS3B01G008200LC	LC	Transposon protein, putative, CACTA, En/Spm sub-class	0	#N/A	#N/A	#N/A	#N/A	#N/A	0	#N/A	#N/A
chr3B	IWGSC_v1.1_201706	gene	4553317	4554575	ID=TraesCS3B02G009600;previous_id=TraesCS3B01G009600;Name=TraesCS3B02G009600;primconf=HC	TraesCS3B02G009600	chr3B	4460585	5135343	unassigned	TraesCS3B01G009600	HC	arabinogalactan protein 18	0	0	TraesCS3B01G009600	TraesCS3D01G006500	{3}	BD	0.277673	#N/A	0.221522
chr3B	IWGSC_v1.1_201706	gene	4555982	4556578	ID=TraesCS3B02G009700;previous_id=TraesCS3B01G009700;Name=TraesCS3B02G009700;primconf=HC	TraesCS3B02G009700	chr3B	4460585	5135343	unassigned	TraesCS3B01G009700	HC	Proteinase inhibitor	GO:0004867 MF: serine-type endopeptidase inhibitor activity;GO:0009611 BP: response to wounding	TraesCS3A01G003000	TraesCS3B01G009700	TraesCS3D01G006600	{3}	ABD	0	0	0
chr3B	IWGSC_v1.1_201706	gene	4562430	4564853	ID=TraesCS3B02G009800;previous_id=TraesCS3B01G009800;Name=TraesCS3B02G009800;primconf=HC	TraesCS3B02G009800	chr3B	4460585	5135343	unassigned	TraesCS3B01G009800	HC	F-box family protein	GO:0005515 MF: protein binding	0	TraesCS3B01G009800	TraesCS3D01G006000LC	{3}	BD	0.00460512	#N/A	0
chr3B	IWGSC_v1.1_201706	gene	4585461	4586069	ID=TraesCS3B02G008300LC;Name=TraesCS3B02G008300LC;primconf=LC	TraesCS3B02G008300LC	chr3B	4460585	5135343	unassigned	TraesCS3B01G008300LC	LC	Retrotransposon protein, putative, unclassified	0	#N/A	#N/A	#N/A	#N/A	#N/A	0	#N/A	#N/A
chr3B	IWGSC_v1.1_201706	gene	4590964	4591343	ID=TraesCS3B02G008400LC;Name=TraesCS3B02G008400LC;primconf=LC	TraesCS3B02G008400LC	chr3B	4460585	5135343	unassigned	TraesCS3B01G008400LC	LC	F-box family protein	GO:0005515 MF: protein binding	0	TraesCS3B01G008400LC	TraesCS1D01G518200LC	{1,3}	BD	0	#N/A	#N/A
chr3B	IWGSC_v1.1_201706	gene	4591508	4593536	ID=TraesCS3B02G008500LC;Name=TraesCS3B02G008500LC;primconf=LC	TraesCS3B02G008500LC	chr3B	4460585	5135343	unassigned	TraesCS3B01G008500LC	LC	F-box protein	GO:0005515 MF: protein binding	#N/A	#N/A	#N/A	#N/A	#N/A	0	#N/A	#N/A
chr3B	IWGSC_v1.1_201706	gene	4596150	4596773	ID=TraesCS3B02G008600LC;Name=TraesCS3B02G008600LC;primconf=LC	TraesCS3B02G008600LC	chr3B	4460585	5135343	unassigned	TraesCS3B01G008600LC	LC	RNA-directed DNA polymerase (reverse transcriptase)-related family protein	0	#N/A	#N/A	#N/A	#N/A	#N/A	0	#N/A	#N/A
chr3B	IWGSC_v1.1_201706	gene	4656795	4657159	ID=TraesCS3B02G008700LC;Name=TraesCS3B02G008700LC;primconf=LC	TraesCS3B02G008700LC	chr3B	4460585	5135343	unassigned	TraesCS3B01G008700LC	LC	diacylglycerol kinase 2	0	#N/A	#N/A	#N/A	#N/A	#N/A	0	#N/A	#N/A
chr3B	IWGSC_v1.1_201706	gene	4662107	4663478	ID=TraesCS3B02G009900;previous_id=TraesCS3B01G009900;Name=TraesCS3B02G009900;primconf=HC	TraesCS3B02G009900	chr3B	4460585	5135343	unassigned	TraesCS3B01G009900	HC	Alpha-1,3-mannosyl-glycoprotein 4-beta-N-acetylglucosaminyltransferase A	0	#N/A	#N/A	#N/A	#N/A	#N/A	0	#N/A	#N/A
chr3B	IWGSC_v1.1_201706	gene	4664276	4664913	ID=TraesCS3B02G008800LC;Name=TraesCS3B02G008800LC;primconf=LC	TraesCS3B02G008800LC	chr3B	4460585	5135343	unassigned	TraesCS3B01G008800LC	LC	Protein kinase	GO:0004672 MF: protein kinase activity;GO:0005524 MF: ATP binding;GO:0006468 BP: protein phosphorylation	#N/A	#N/A	#N/A	#N/A	#N/A	0	#N/A	#N/A
chr3B	IWGSC_v1.1_201706	gene	4692599	4692997	ID=TraesCS3B02G008900LC;Name=TraesCS3B02G008900LC;primconf=LC	TraesCS3B02G008900LC	chr3B	4460585	5135343	unassigned	TraesCS3B01G008900LC	LC	Lectin	GO:0030246 MF: carbohydrate binding	TraesCS2A01G057000	TraesCS3B01G008900LC	TraesCS2D01G055900	{2,3}	ABD	0	#N/A	#N/A
chr3B	IWGSC_v1.1_201706	gene	4701881	4705257	ID=TraesCS3B02G010000;manually_curated=yes;Name=TraesCS3B02G010000;Note=pseudogene;derived_from=TraesCS3B01G010000,TaWAK171_3B-gene;curating_team=IWGSC_Rothamsted	TraesCS3B02G010000	chr3B	4460585	5135343	unassigned	TraesCS3B01G010000	HC	Protein kinase family protein	GO:0004672 MF: protein kinase activity;GO:0005509 MF: calcium ion binding;GO:0005524 MF: ATP binding;GO:0006468 BP: protein phosphorylation;GO:0030247 MF: polysaccharide binding	0	TraesCS3B01G007300,TraesCS3B01G010000	TraesCS3D01G003900	{3}	BD	0	#N/A	0.00906381
chr3B	IWGSC_v1.1_201706	gene	4714894	4716663	ID=TraesCS3B02G009000LC;Name=TraesCS3B02G009000LC;primconf=LC	TraesCS3B02G009000LC	chr3B	4460585	5135343	unassigned	TraesCS3B01G009000LC	LC	Protein kinase	GO:0004672 MF: protein kinase activity;GO:0005524 MF: ATP binding;GO:0006468 BP: protein phosphorylation;GO:0030246 MF: carbohydrate binding	TraesCS3A01G010200LC	TraesCS3B01G009000LC,TraesCS3B01G011000LC	TraesCS3D01G003700LC	{3}	ABD	0	0	0
chr3B	IWGSC_v1.1_201706	gene	4743748	4747536	ID=TraesCS3B02G010100;previous_id=TraesCS3B01G010100;Name=TraesCS3B02G010100;primconf=HC	TraesCS3B02G010100	chr3B	4460585	5135343	unassigned	TraesCS3B01G010100	HC	FLOWERING LOCUS T/ TERMINAL FLOWER 1-like protein	0	TraesCS3A01G006600	TraesCS3B01G007400,TraesCS3B01G010100	TraesCS3D01G004100	{3}	ABD	0	0	0
chr3B	IWGSC_v1.1_201706	gene	4756806	4765487	ID=TraesCS3B02G010200;previous_id=TraesCS3B01G010200;Name=TraesCS3B02G010200;primconf=HC	TraesCS3B02G010200	chr3B	4460585	5135343	unassigned	TraesCS3B01G010200	HC	transmembrane protein, putative (DUF247)	0	#N/A	#N/A	#N/A	#N/A	#N/A	0	#N/A	#N/A
chr3B	IWGSC_v1.1_201706	gene	4758471	4760542	ID=TraesCS3B02G009100LC;Name=TraesCS3B02G009100LC;primconf=LC	TraesCS3B02G009100LC	chr3B	4460585	5135343	unassigned	TraesCS3B01G009100LC	LC	Protein FAR1-RELATED SEQUENCE 6	GO:0008270 MF: zinc ion binding	#N/A	#N/A	#N/A	#N/A	#N/A	0	#N/A	#N/A
chr3B	IWGSC_v1.1_201706	gene	4766695	4767204	ID=TraesCS3B02G009200LC;Name=TraesCS3B02G009200LC;primconf=LC	TraesCS3B02G009200LC	chr3B	4460585	5135343	unassigned	TraesCS3B01G009200LC	LC	Protein BRASSINOSTEROID INSENSITIVE 1	0	#N/A	#N/A	#N/A	#N/A	#N/A	0	#N/A	#N/A
chr3B	IWGSC_v1.1_201706	gene	4780520	4783479	ID=TraesCS3B02G010300;previous_id=TraesCS3B01G010300;Name=TraesCS3B02G010300;primconf=HC	TraesCS3B02G010300	chr3B	4460585	5135343	unassigned	TraesCS3B01G010300	HC	Cell division cycle protein 123 like	GO:0007049 BP: cell cycle	TraesCS3A01G006400	TraesCS3B01G007600,TraesCS3B01G010300	TraesCS3D01G004200	{3}	ABD	5.84521	22.7386	20.0584
chr3B	IWGSC_v1.1_201706	gene	4785726	4787542	ID=TraesCS3B02G010400;previous_id=TraesCS3B01G010400;Name=TraesCS3B02G010400;primconf=HC	TraesCS3B02G010400	chr3B	4460585	5135343	unassigned	TraesCS3B01G010400	HC	basic helix-loop-helix (bHLH) DNA-binding superfamily protein	GO:0046983 MF: protein dimerization activity	TraesCS3A01G006300	TraesCS3B01G007700,TraesCS3B01G010400	TraesCS3D01G004300	{3}	ABD	0.421803	0.0600679	1.6926
chr3B	IWGSC_v1.1_201706	gene	4790489	4795463	ID=TraesCS3B02G009210LC;Name=TraesCS3B02G009210LC;previous_id=TraesCS3B01G010500;primconf=LC	TraesCS3B02G009210LC	chr3B	4460585	5135343	unassigned	TraesCS3B01G010500	HC	BED zinc finger,hAT family dimerization domain	GO:0003676 MF: nucleic acid binding;GO:0003677 MF: DNA binding;GO:0046983 MF: protein dimerization activity	#N/A	#N/A	#N/A	#N/A	#N/A	0.86628	#N/A	#N/A
chr3B	IWGSC_v1.1_201706	gene	4799215	4800229	ID=TraesCS3B02G010600;previous_id=TraesCS3B01G010600;Name=TraesCS3B02G010600;primconf=HC	TraesCS3B02G010600	chr3B	4460585	5135343	unassigned	TraesCS3B01G010600	HC	Adenine nucleotide alpha hydrolases-like superfamily protein	GO:0006950 BP: response to stress	0	TraesCS3B01G007900,TraesCS3B01G010600	TraesCS3D01G004400	{3}	BD	0.254771	#N/A	3.15876
chr3B	IWGSC_v1.1_201706	gene	4801134	4801436	ID=TraesCS3B02G009300LC;Name=TraesCS3B02G009300LC;primconf=LC	TraesCS3B02G009300LC	chr3B	4460585	5135343	unassigned	TraesCS3B01G009300LC	LC	Retrotransposon protein, putative, unclassified	0	#N/A	#N/A	#N/A	#N/A	#N/A	0	#N/A	#N/A
chr3B	IWGSC_v1.1_201706	gene	4802471	4802692	ID=TraesCS3B02G009400LC;Name=TraesCS3B02G009400LC;primconf=LC	TraesCS3B02G009400LC	chr3B	4460585	5135343	unassigned	TraesCS3B01G009400LC	LC	26S protease regulatory subunit 6B	0	TraesCS2A01G207700LC	TraesCS3B01G007400LC,TraesCS3B01G009400LC	TraesCS4D01G015700LC	{2,3,4}	ABD	0	#N/A	#N/A
chr3B	IWGSC_v1.1_201706	gene	4803239	4803856	ID=TraesCS3B02G009500LC;Name=TraesCS3B02G009500LC;primconf=LC	TraesCS3B02G009500LC	chr3B	4460585	5135343	unassigned	TraesCS3B01G009500LC	LC	Transposon TX1 uncharacterized	0	#N/A	#N/A	#N/A	#N/A	#N/A	0	#N/A	#N/A
chr3B	IWGSC_v1.1_201706	gene	4809127	4809543	ID=TraesCS3B02G009600LC;Name=TraesCS3B02G009600LC;primconf=LC	TraesCS3B02G009600LC	chr3B	4460585	5135343	unassigned	TraesCS3B01G009600LC	LC	RNA-directed DNA polymerase (reverse transcriptase)-related family protein	0	#N/A	#N/A	#N/A	#N/A	#N/A	0	#N/A	#N/A
chr3B	IWGSC_v1.1_201706	gene	4810502	4810801	ID=TraesCS3B02G009700LC;Name=TraesCS3B02G009700LC;primconf=LC	TraesCS3B02G009700LC	chr3B	4460585	5135343	unassigned	TraesCS3B01G009700LC	LC	LINE-1 reverse transcriptase like	0	#N/A	#N/A	#N/A	#N/A	#N/A	0	#N/A	#N/A
chr3B	IWGSC_v1.1_201706	gene	4812010	4812986	ID=TraesCS3B02G009800LC;Name=TraesCS3B02G009800LC;primconf=LC	TraesCS3B02G009800LC	chr3B	4460585	5135343	unassigned	TraesCS3B01G009800LC	LC	Retrotransposon protein, putative, unclassified	0	#N/A	#N/A	#N/A	#N/A	#N/A	0	#N/A	#N/A
chr3B	IWGSC_v1.1_201706	gene	4959670	4965348	ID=TraesCS3B02G009900LC;Name=TraesCS3B02G009900LC;primconf=LC	TraesCS3B02G009900LC	chr3B	4460585	5135343	unassigned	TraesCS3B01G009900LC	LC	Protein decapping 5	0	TraesCS3A01G006100	TraesCS3B01G007600LC,TraesCS3B01G009900LC	TraesCS3D01G004500	{3}	ABD	10.2339	97.6535	120.588
chr3B	IWGSC_v1.1_201706	gene	5035113	5037076	ID=TraesCS3B02G010700;previous_id=TraesCS3B01G010700;Name=TraesCS3B02G010700;primconf=HC	TraesCS3B02G010700	chr3B	4460585	5135343	unassigned	TraesCS3B01G010700	HC	RING finger protein 141	0	#N/A	#N/A	#N/A	#N/A	#N/A	0.0309289	#N/A	#N/A
chr3B	IWGSC_v1.1_201706	gene	5047794	5048126	ID=TraesCS3B02G010000LC;Name=TraesCS3B02G010000LC;primconf=LC	TraesCS3B02G010000LC	chr3B	4460585	5135343	unassigned	TraesCS3B01G010000LC	LC	Pectinesterase inhibitor	GO:0004857 MF: enzyme inhibitor activity	TraesCS3A01G006000	TraesCS3B01G010000LC	0	{3}	AB	0	0	#N/A
chr3B	IWGSC_v1.1_201706	gene	5058409	5059179	ID=TraesCS3B02G010100LC;Name=TraesCS3B02G010100LC;primconf=LC	TraesCS3B02G010100LC	chr3B	4460585	5135343	unassigned	TraesCS3B01G010100LC	LC	Peptidyl-prolyl cis-trans isomerase	GO:0000413 BP: protein peptidyl-prolyl isomerization;GO:0003755 MF: peptidyl-prolyl cis-trans isomerase activity;GO:0006457 BP: protein folding	TraesCS3A01G005900	TraesCS3B01G008100,TraesCS3B01G010100LC	TraesCS3D01G004600	{3}	ABD	0	1.74864	4.24463
chr3B	IWGSC_v1.1_201706	gene	5069599	5070289	ID=TraesCS3B02G010800;previous_id=TraesCS3B01G010800;Name=TraesCS3B02G010800;primconf=HC	TraesCS3B02G010800	chr3B	4460585	5135343	unassigned	TraesCS3B01G010800	HC	Pectinesterase inhibitor	GO:0004857 MF: enzyme inhibitor activity	TraesCS3A01G005700	TraesCS3B01G008300,TraesCS3B01G010800	TraesCS3D01G004800	{3}	ABD	0	0	0
chr3B	IWGSC_v1.1_201706	gene	5075719	5076422	ID=TraesCS3B02G010900;previous_id=TraesCS3B01G010900;Name=TraesCS3B02G010900;primconf=HC	TraesCS3B02G010900	chr3B	4460585	5135343	unassigned	TraesCS3B01G010900	HC	Pectinesterase inhibitor	GO:0004857 MF: enzyme inhibitor activity	TraesCS3A01G005600	TraesCS3B01G008400,TraesCS3B01G010900	TraesCS3D01G004900	{3}	ABD	0	0	0
chr3B	IWGSC_v1.1_201706	gene	5080519	5081100	ID=TraesCS3B02G010200LC;Name=TraesCS3B02G010200LC;primconf=LC	TraesCS3B02G010200LC	chr3B	4460585	5135343	unassigned	TraesCS3B01G010200LC	LC	RNA-directed DNA polymerase (reverse transcriptase)-related family protein	0	#N/A	#N/A	#N/A	#N/A	#N/A	0	#N/A	#N/A
chr3B	IWGSC_v1.1_201706	gene	5082478	5083557	ID=TraesCS3B02G011000;previous_id=TraesCS3B01G011000;Name=TraesCS3B02G011000;primconf=HC	TraesCS3B02G011000	chr3B	4460585	5135343	unassigned	TraesCS3B01G011000	HC	zinc ion binding protein	0	#N/A	#N/A	#N/A	#N/A	#N/A	0	#N/A	#N/A
chr3B	IWGSC_v1.1_201706	gene	5083608	5083907	ID=TraesCS3B02G011100;previous_id=TraesCS3B01G011100;Name=TraesCS3B02G011100;primconf=HC	TraesCS3B02G011100	chr3B	4460585	5135343	unassigned	TraesCS3B01G011100	HC	early nodulin-like protein 10	0	TraesCS2A01G330800	TraesCS1B01G787600LC,TraesCS3B01G011100,TraesCS6B01G357500,TraesCS7B01G429500	0	{1,2,3,6,7}	AB	0	#N/A	#N/A
chr3B	IWGSC_v1.1_201706	gene	5083882	5084395	ID=TraesCS3B02G010300LC;Name=TraesCS3B02G010300LC;primconf=LC	TraesCS3B02G010300LC	chr3B	4460585	5135343	unassigned	TraesCS3B01G010300LC	LC	Cytochrome c biogenesis FC	0	#N/A	#N/A	#N/A	#N/A	#N/A	0	#N/A	#N/A
chr3B	IWGSC_v1.1_201706	gene	5084782	5084970	ID=TraesCS3B02G010400LC;Name=TraesCS3B02G010400LC;primconf=LC	TraesCS3B02G010400LC	chr3B	4460585	5135343	unassigned	TraesCS3B01G010400LC	LC	Interferon-inducible double-stranded RNA-dependent protein kinase activator A	0	TraesCS7A01G546800LC	TraesCS3B01G010400LC	TraesCS4D01G155100LC,TraesCS4D01G219400LC	{3,4,7}	ABD	0	#N/A	#N/A
chr3B	IWGSC_v1.1_201706	gene	5085636	5086586	ID=TraesCS3B02G010500LC;Name=TraesCS3B02G010500LC;primconf=LC	TraesCS3B02G010500LC	chr3B	4460585	5135343	unassigned	TraesCS3B01G010500LC	LC	Cytochrome c biogenesis FC	0	#N/A	#N/A	#N/A	#N/A	#N/A	0	#N/A	#N/A
chr3B	IWGSC_v1.1_201706	gene	5089650	5090232	ID=TraesCS3B02G010600LC;Name=TraesCS3B02G010600LC;primconf=LC	TraesCS3B02G010600LC	chr3B	4460585	5135343	unassigned	TraesCS3B01G010600LC	LC	DEAD/DEAH box RNA helicase family protein	0	TraesCS2A01G362100LC,TraesCS2A01G365900LC,TraesCS2A01G480000LC,TraesCS2A01G667900LC,TraesCS7A01G294500LC	TraesCS1B01G363700LC,TraesCS1B01G788100LC,TraesCS2B01G539500LC,TraesCS3B01G010600LC,TraesCS3B01G154500LC,TraesCS5B01G809300LC,TraesCS6B01G197100LC,TraesCS6B01G430200LC,TraesCS6B01G649100LC	TraesCS4D01G155300LC,TraesCS1D01G361300LC	{1,2,3,4,5,6,7}	ABD	0	#N/A	#N/A
chr3B	IWGSC_v1.1_201706	gene	5094256	5094486	ID=TraesCS3B02G010700LC;Name=TraesCS3B02G010700LC;primconf=LC	TraesCS3B02G010700LC	chr3B	4460585	5135343	unassigned	TraesCS3B01G010700LC	LC	PLAC8 family protein	0	TraesCS1A01G136000LC	TraesCS3B01G010700LC,TraesCS7B01G819400LC	TraesCS1D01G590200LC,TraesCS2D01G695000LC,TraesCS3D01G446400LC	{1,2,3,7}	ABD	0.288735	#N/A	#N/A
chr3B	IWGSC_v1.1_201706	gene	5095574	5095933	ID=TraesCS3B02G010800LC;Name=TraesCS3B02G010800LC;primconf=LC	TraesCS3B02G010800LC	chr3B	4460585	5135343	unassigned	TraesCS3B01G010800LC	LC	Gibberellin 3-beta-dioxygenase 1	0	TraesCS7A01G306100LC	TraesCS2B01G441600LC,TraesCS2B01G570800LC,TraesCS2B01G920500LC,TraesCS3B01G010800LC,TraesCS4B01G206600LC,TraesCS5B01G152200LC,TraesCS5B01G153700LC,TraesCS5B01G531200LC,TraesCS6B01G437100LC	TraesCS3D01G446300LC	{2,3,4,5,6,7}	ABD	0	#N/A	0.485163
chr3B	IWGSC_v1.1_201706	gene	5096026	5096908	ID=TraesCS3B02G010900LC;Name=TraesCS3B02G010900LC;primconf=LC	TraesCS3B02G010900LC	chr3B	4460585	5135343	unassigned	TraesCS3B01G010900LC	LC	Cell wall-associated hydrolase	0	TraesCS3A01G533000LC	TraesCS3B01G010900LC,TraesCS3B01G154400LC	TraesCS1D01G364200LC	{1,3}	ABD	0.122624	0.0362765	#N/A
chr3B	IWGSC_v1.1_201706	gene	5134029	5140986	ID=TraesCS3B02G011200;previous_id=TraesCS3B01G011200;Name=TraesCS3B02G011200;primconf=HC	TraesCS3B02G011200	chr3B	4460585	5135343	unassigned	TraesCS3B01G011200	HC	Phosphoenolpyruvate carboxylase	GO:0003824 MF: catalytic activity;GO:0006099 BP: tricarboxylic acid cycle;GO:0008964 MF: phosphoenolpyruvate carboxylase activity;GO:0015977 BP: carbon fixation	TraesCS3A01G009600LC	TraesCS3B01G008500,TraesCS3B01G011200	TraesCS3D01G005000	{3}	ABD	0.0171244	0	0.00998892
chr3B	IWGSC_v1.1_201706	gene	5134029	5140986	ID=TraesCS3B02G011200;previous_id=TraesCS3B01G011200;Name=TraesCS3B02G011200;primconf=HC	TraesCS3B02G011200	chr3B	5135343	36511670	3BS8	TraesCS3B01G011200	HC	Phosphoenolpyruvate carboxylase	GO:0003824 MF: catalytic activity;GO:0006099 BP: tricarboxylic acid cycle;GO:0008964 MF: phosphoenolpyruvate carboxylase activity;GO:0015977 BP: carbon fixation	TraesCS3A01G009600LC	TraesCS3B01G008500,TraesCS3B01G011200	TraesCS3D01G005000	{3}	ABD	0.0171244	0	0.00998892
chr3B	IWGSC_v1.1_201706	gene	5142724	5151293	ID=TraesCS3B02G011000LC;Name=TraesCS3B02G011000LC;primconf=LC	TraesCS3B02G011000LC	chr3B	5135343	36511670	3BS8	TraesCS3B01G011000LC	LC	Protein kinase	GO:0004672 MF: protein kinase activity;GO:0005524 MF: ATP binding;GO:0006468 BP: protein phosphorylation;GO:0030246 MF: carbohydrate binding	TraesCS3A01G010200LC	TraesCS3B01G009000LC,TraesCS3B01G011000LC	TraesCS3D01G003700LC	{3}	ABD	0	0	0
chr3B	IWGSC_v1.1_201706	gene	5164655	5167712	ID=TraesCS3B02G011100LC;Name=TraesCS3B02G011100LC;primconf=LC	TraesCS3B02G011100LC	chr3B	5135343	36511670	3BS8	TraesCS3B01G011100LC	LC	Protein kinase	GO:0004672 MF: protein kinase activity;GO:0005524 MF: ATP binding;GO:0006468 BP: protein phosphorylation;GO:0030246 MF: carbohydrate binding	TraesCS7A01G046500	TraesCS3B01G011100LC	TraesCS7D01G041400	{3,7}	ABD	0	#N/A	#N/A
chr3B	IWGSC_v1.1_201706	gene	5169036	5170934	ID=TraesCS3B02G011300;previous_id=TraesCS3B01G011300;Name=TraesCS3B02G011300;primconf=HC	TraesCS3B02G011300	chr3B	5135343	36511670	3BS8	TraesCS3B01G011300	HC	50S ribosomal protein L6	GO:0003735 MF: structural constituent of ribosome;GO:0005622 CC: intracellular;GO:0005840 CC: ribosome;GO:0006412 BP: translation;GO:0019843 MF: rRNA binding	TraesCS4A01G472200	TraesCS3B01G011300	TraesCS3D01G003200	{3,4}	ABD	138.493	#N/A	293.967
chr3B	IWGSC_v1.1_201706	gene	5172248	5173123	ID=TraesCS3B02G011400;previous_id=TraesCS3B01G011400;Name=TraesCS3B02G011400;primconf=HC	TraesCS3B02G011400	chr3B	5135343	36511670	3BS8	TraesCS3B01G011400	HC	Leucine-rich repeat receptor-like protein kinase family protein	GO:0005515 MF: protein binding	TraesCS3A01G061000	TraesCS3B01G007100,TraesCS3B01G011400	0	{3}	AB	0	0	#N/A
chr3B	IWGSC_v1.1_201706	gene	5173555	5174007	ID=TraesCS3B02G011200LC;Name=TraesCS3B02G011200LC;primconf=LC	TraesCS3B02G011200LC	chr3B	5135343	36511670	3BS8	TraesCS3B01G011200LC	LC	Protein kinase family protein	0	TraesCS6A01G419000	TraesCS3B01G006600LC,TraesCS3B01G011200LC	TraesCS3D01G003700,TraesCS3D01G057700LC	{3,6}	ABD	0	#N/A	#N/A
chr3B	IWGSC_v1.1_201706	gene	5174134	5174921	ID=TraesCS3B02G011500;previous_id=TraesCS3B01G011500;Name=TraesCS3B02G011500;primconf=HC	TraesCS3B02G011500	chr3B	5135343	36511670	3BS8	TraesCS3B01G011500	HC	Protein kinase, putative	GO:0004672 MF: protein kinase activity;GO:0005524 MF: ATP binding;GO:0006468 BP: protein phosphorylation	0	TraesCS3B01G011500	TraesCS3D01G060000	{3}	BD	0	#N/A	0
chr3B	IWGSC_v1.1_201706	gene	5199156	5201287	ID=TraesCS3B02G011600;previous_id=TraesCS3B01G011600;Name=TraesCS3B02G011600;primconf=HC	TraesCS3B02G011600	chr3B	5135343	36511670	3BS8	TraesCS3B01G011600	HC	WAT1-related protein	GO:0016020 CC: membrane;GO:0016021 CC: integral component of membrane	TraesCS3A01G007100	TraesCS3B01G006900,TraesCS3B01G011600	TraesCS3D01G003600	{3}	ABD	9.58873	18.047	12.5343
chr3B	IWGSC_v1.1_201706	gene	5199349	5200226	ID=TraesCS3B02G011300LC;Name=TraesCS3B02G011300LC;primconf=LC	TraesCS3B02G011300LC	chr3B	5135343	36511670	3BS8	TraesCS3B01G011300LC	LC	Cytidylate kinase	0	#N/A	#N/A	#N/A	#N/A	#N/A	0.733285	#N/A	#N/A
chr3B	IWGSC_v1.1_201706	gene	5207131	5207968	ID=TraesCS3B02G011700;previous_id=TraesCS3B01G011700;Name=TraesCS3B02G011700;primconf=HC	TraesCS3B02G011700	chr3B	5135343	36511670	3BS8	TraesCS3B01G011700	HC	Transmembrane protein, putative	0	TraesCS3A01G007000	TraesCS3B01G006800,TraesCS3B01G011700	TraesCS3D01G003500	{3}	ABD	0.318614	0.372401	4.7522
chr3B	IWGSC_v1.1_201706	gene	5224549	5225377	ID=TraesCS3B02G011400LC;Name=TraesCS3B02G011400LC;primconf=LC	TraesCS3B02G011400LC	chr3B	5135343	36511670	3BS8	TraesCS3B01G011400LC	LC	RNA-directed DNA polymerase (reverse transcriptase)-related family protein	0	#N/A	#N/A	#N/A	#N/A	#N/A	0	#N/A	#N/A
chr3B	IWGSC_v1.1_201706	gene	5225786	5225944	ID=TraesCS3B02G011500LC;Name=TraesCS3B02G011500LC;primconf=LC	TraesCS3B02G011500LC	chr3B	5135343	36511670	3BS8	TraesCS3B01G011500LC	LC	60S ribosomal protein L9	GO:0003735 MF: structural constituent of ribosome;GO:0005840 CC: ribosome;GO:0006412 BP: translation;GO:0019843 MF: rRNA binding	#N/A	#N/A	#N/A	#N/A	#N/A	0	#N/A	#N/A
chr3B	IWGSC_v1.1_201706	gene	5230206	5234785	ID=TraesCS3B02G011800;previous_id=TraesCS3B01G011800;Name=TraesCS3B02G011800;primconf=HC	TraesCS3B02G011800	chr3B	5135343	36511670	3BS8	TraesCS3B01G011800	HC	O-acyltransferase WSD1	GO:0004144 MF: diacylglycerol O-acyltransferase activity;GO:0045017 BP: glycerolipid biosynthetic process	#N/A	#N/A	#N/A	#N/A	#N/A	0	#N/A	#N/A
chr3B	IWGSC_v1.1_201706	gene	5238380	5238664	ID=TraesCS3B02G011600LC;Name=TraesCS3B02G011600LC;primconf=LC	TraesCS3B02G011600LC	chr3B	5135343	36511670	3BS8	TraesCS3B01G011600LC	LC	Retrotransposon protein, putative, unclassified	0	#N/A	#N/A	#N/A	#N/A	#N/A	0	#N/A	#N/A
chr3B	IWGSC_v1.1_201706	gene	5319398	5320273	ID=TraesCS3B02G011700LC;Name=TraesCS3B02G011700LC;primconf=LC	TraesCS3B02G011700LC	chr3B	5135343	36511670	3BS8	TraesCS3B01G011700LC	LC	Cytochrome P450 family protein, expressed	GO:0004497 MF: monooxygenase activity;GO:0005506 MF: iron ion binding;GO:0016705 MF: oxidoreductase activity, acting on paired donors, with incorporation or reduction of molecular oxygen;GO:0020037 MF: heme binding;GO:0055114 BP: oxidation-reduction process	TraesCS2A01G003300	TraesCS3B01G011700LC	0	{2,3}	AB	0	#N/A	#N/A
chr3B	IWGSC_v1.1_201706	gene	5321732	5323640	ID=TraesCS3B02G011900;previous_id=TraesCS3B01G011900;Name=TraesCS3B02G011900;primconf=HC	TraesCS3B02G011900	chr3B	5135343	36511670	3BS8	TraesCS3B01G011900	HC	50S ribosomal protein L6	GO:0003735 MF: structural constituent of ribosome;GO:0005622 CC: intracellular;GO:0005840 CC: ribosome;GO:0006412 BP: translation;GO:0019843 MF: rRNA binding	TraesCS3A01G007300,TraesCS7A01G020200	TraesCS3B01G006500,TraesCS3B01G011900	TraesCS3D01G003800	{3,7}	ABD	314.636	#N/A	331.383
chr3B	IWGSC_v1.1_201706	gene	5343694	5345351	ID=TraesCS3B02G011800LC;Name=TraesCS3B02G011800LC;primconf=LC	TraesCS3B02G011800LC	chr3B	5135343	36511670	3BS8	TraesCS3B01G011800LC	LC	Retrovirus-related Pol polyprotein from transposon TNT 1-94	0	#N/A	#N/A	#N/A	#N/A	#N/A	0	#N/A	#N/A
chr3B	IWGSC_v1.1_201706	gene	5345607	5346955	ID=TraesCS3B02G011900LC;Name=TraesCS3B02G011900LC;primconf=LC	TraesCS3B02G011900LC	chr3B	5135343	36511670	3BS8	TraesCS3B01G011900LC	LC	NADP-dependent glyceraldehyde-3-phosphate dehydrogenase	0	#N/A	#N/A	#N/A	#N/A	#N/A	0	#N/A	#N/A
chr3B	IWGSC_v1.1_201706	gene	5405970	5406674	ID=TraesCS3B02G012000;previous_id=TraesCS3B01G012000;Name=TraesCS3B02G012000;primconf=HC	TraesCS3B02G012000	chr3B	5135343	36511670	3BS8	TraesCS3B01G012000	HC	Misshapen-like kinase 1	0	#N/A	#N/A	#N/A	#N/A	#N/A	31.0091	#N/A	#N/A
chr3B	IWGSC_v1.1_201706	gene	5408351	5408920	ID=TraesCS3B02G012100;previous_id=TraesCS3B01G012100;Name=TraesCS3B02G012100;primconf=HC	TraesCS3B02G012100	chr3B	5135343	36511670	3BS8	TraesCS3B01G012100	HC	DNA-directed RNA polymerase subunit beta, putative (DUF630 and DUF632)	0	#N/A	#N/A	#N/A	#N/A	#N/A	9.86778	#N/A	#N/A
chr3B	IWGSC_v1.1_201706	gene	5420356	5420691	ID=TraesCS3B02G012000LC;Name=TraesCS3B02G012000LC;primconf=LC	TraesCS3B02G012000LC	chr3B	5135343	36511670	3BS8	TraesCS3B01G012000LC	LC	RNA-directed DNA polymerase (Reverse transcriptase)	0	#N/A	#N/A	#N/A	#N/A	#N/A	0	#N/A	#N/A
chr3B	IWGSC_v1.1_201706	gene	5433842	5433955	ID=TraesCS3B02G012100LC;Name=TraesCS3B02G012100LC;primconf=LC	TraesCS3B02G012100LC	chr3B	5135343	36511670	3BS8	TraesCS3B01G012100LC	LC	NBS-LRR-like resistance protein	0	#N/A	#N/A	#N/A	#N/A	#N/A	0	#N/A	#N/A
chr3B	IWGSC_v1.1_201706	gene	5433988	5434038	ID=TraesCS3B02G012200LC;Name=TraesCS3B02G012200LC;primconf=LC	TraesCS3B02G012200LC	chr3B	5135343	36511670	3BS8	TraesCS3B01G012200LC	LC	NB-ARC domain containing protein, expressed	0	#N/A	#N/A	#N/A	#N/A	#N/A	0	#N/A	#N/A
chr3B	IWGSC_v1.1_201706	gene	5496825	5497147	ID=TraesCS3B02G012300LC;Name=TraesCS3B02G012300LC;primconf=LC	TraesCS3B02G012300LC	chr3B	5135343	36511670	3BS8	TraesCS3B01G012300LC	LC	disease resistance protein (TIR-NBS class)	0	#N/A	#N/A	#N/A	#N/A	#N/A	0	#N/A	#N/A
chr3B	IWGSC_v1.1_201706	gene	5525506	5526276	ID=TraesCS3B02G012400LC;Name=TraesCS3B02G012400LC;primconf=LC	TraesCS3B02G012400LC	chr3B	5135343	36511670	3BS8	TraesCS3B01G012400LC	LC	PST19	0	TraesCS1A01G153200,TraesCS2A01G123900LC,TraesCS5A01G461700,TraesCS6A01G104400,TraesCS6A01G231200LC,TraesCS7A01G072300LC	TraesCS2B01G655200LC,TraesCS3B01G012400LC,TraesCS6B01G268600,TraesCS7B01G118400LC	TraesCS3D01G161600,TraesCS3D01G163500,TraesCS4D01G048900,TraesCS5D01G414100LC	{1,2,3,4,5,6,7}	ABD	0	#N/A	#N/A
chr3B	IWGSC_v1.1_201706	gene	5543477	5544169	ID=TraesCS3B02G012500LC;Name=TraesCS3B02G012500LC;primconf=LC	TraesCS3B02G012500LC	chr3B	5135343	36511670	3BS8	TraesCS3B01G012500LC	LC	NBS-LRR-like resistance protein	0	TraesCS3A01G009200	TraesCS3B01G012500LC	0	{3}	AB	0	0.00382037	#N/A
chr3B	IWGSC_v1.1_201706	gene	5544172	5544504	ID=TraesCS3B02G012600LC;Name=TraesCS3B02G012600LC;primconf=LC	TraesCS3B02G012600LC	chr3B	5135343	36511670	3BS8	TraesCS3B01G012600LC	LC	NBS-LRR-like resistance protein	0	#N/A	#N/A	#N/A	#N/A	#N/A	0	#N/A	#N/A
chr3B	IWGSC_v1.1_201706	gene	5580174	5586213	ID=TraesCS3B02G012200;previous_id=TraesCS3B01G012200;Name=TraesCS3B02G012200;primconf=HC	TraesCS3B02G012200	chr3B	5135343	36511670	3BS8	TraesCS3B01G012200	HC	RNA polymerase II-associated factor 1	GO:0005515 MF: protein binding;GO:0006368 BP: transcription elongation from RNA polymerase II promoter;GO:0016570 BP: histone modification;GO:0016593 CC: Cdc73/Paf1 complex	TraesCS3A01G009400	TraesCS3B01G012200	TraesCS3D01G002000	{3}	ABD	39.0247	12.2521	5.02575
chr3B	IWGSC_v1.1_201706	gene	5588238	5589018	ID=TraesCS3B02G012300;previous_id=TraesCS3B01G012300;Name=TraesCS3B02G012300;primconf=HC	TraesCS3B02G012300	chr3B	5135343	36511670	3BS8	TraesCS3B01G012300	HC	Invertase inhibitor	GO:0004857 MF: enzyme inhibitor activity	TraesCS3A01G009500,TraesCS3A01G010200	TraesCS3B01G012300	0	{3}	AB	0	#N/A	#N/A
chr3B	IWGSC_v1.1_201706	gene	5589818	5589976	ID=TraesCS3B02G012700LC;Name=TraesCS3B02G012700LC;primconf=LC	TraesCS3B02G012700LC	chr3B	5135343	36511670	3BS8	TraesCS3B01G012700LC	LC	Speckle-type POZ protein-like protein	0	#N/A	#N/A	#N/A	#N/A	#N/A	0	#N/A	#N/A
chr3B	IWGSC_v1.1_201706	gene	5589982	5590155	ID=TraesCS3B02G012800LC;Name=TraesCS3B02G012800LC;primconf=LC	TraesCS3B02G012800LC	chr3B	5135343	36511670	3BS8	TraesCS3B01G012800LC	LC	BTB/POZ domain containing protein, expressed	0	TraesCS3A01G618100LC	TraesCS2B01G591000LC,TraesCS3B01G012800LC	0	{2,3}	AB	0	0	#N/A
chr3B	IWGSC_v1.1_201706	gene	5590158	5590616	ID=TraesCS3B02G012900LC;Name=TraesCS3B02G012900LC;primconf=LC	TraesCS3B02G012900LC	chr3B	5135343	36511670	3BS8	TraesCS3B01G012900LC	LC	BTB/POZ domain containing protein, expressed	GO:0005515 MF: protein binding	#N/A	#N/A	#N/A	#N/A	#N/A	0	#N/A	#N/A
chr3B	IWGSC_v1.1_201706	gene	5590618	5590860	ID=TraesCS3B02G013000LC;Name=TraesCS3B02G013000LC;primconf=LC	TraesCS3B02G013000LC	chr3B	5135343	36511670	3BS8	TraesCS3B01G013000LC	LC	BTB/POZ/MATH-domain protein	GO:0005515 MF: protein binding	#N/A	#N/A	#N/A	#N/A	#N/A	0	#N/A	#N/A
chr3B	IWGSC_v1.1_201706	gene	5599908	5601473	ID=TraesCS3B02G012400;previous_id=TraesCS3B01G012400;Name=TraesCS3B02G012400;primconf=HC	TraesCS3B02G012400	chr3B	5135343	36511670	3BS8	TraesCS3B01G012400	HC	F-box protein (DUF295)	GO:0005515 MF: protein binding	#N/A	#N/A	#N/A	#N/A	#N/A	0	#N/A	#N/A
chr3B	IWGSC_v1.1_201706	gene	5670628	5675430	ID=TraesCS3B02G012500;previous_id=TraesCS3B01G012500;Name=TraesCS3B02G012500;primconf=HC	TraesCS3B02G012500	chr3B	5135343	36511670	3BS8	TraesCS3B01G012500	HC	U-box domain-containing protein	GO:0005488 MF: binding;GO:0005515 MF: protein binding	TraesCS3A01G009600	TraesCS3B01G012500	TraesCS3D01G001900	{3}	ABD	1.29798	6.95067	6.07093
chr3B	IWGSC_v1.1_201706	gene	5676629	5676946	ID=TraesCS3B02G013100LC;Name=TraesCS3B02G013100LC;primconf=LC	TraesCS3B02G013100LC	chr3B	5135343	36511670	3BS8	TraesCS3B01G013100LC	LC	ATPase E1-E2 type family protein / haloacid dehalogenase-like hydrolase family protein	0	#N/A	#N/A	#N/A	#N/A	#N/A	0	#N/A	#N/A
chr3B	IWGSC_v1.1_201706	gene	5694928	5698273	ID=TraesCS3B02G012600;previous_id=TraesCS3B01G012600;Name=TraesCS3B02G012600;primconf=HC	TraesCS3B02G012600	chr3B	5135343	36511670	3BS8	TraesCS3B01G012600	HC	Receptor-like protein kinase	GO:0004672 MF: protein kinase activity;GO:0005524 MF: ATP binding;GO:0006468 BP: protein phosphorylation	TraesCS3A01G009800	TraesCS3B01G012600	0	{3}	AB	0.0932971	6.78446	#N/A
chr3B	IWGSC_v1.1_201706	gene	5740585	5741128	ID=TraesCS3B02G013200LC;Name=TraesCS3B02G013200LC;primconf=LC	TraesCS3B02G013200LC	chr3B	5135343	36511670	3BS8	TraesCS3B01G013200LC	LC	BTB-POZ and MATH domain protein	GO:0005515 MF: protein binding	TraesCS3A01G618000LC	TraesCS3B01G013200LC	0	{3}	AB	0	0	#N/A
chr3B	IWGSC_v1.1_201706	gene	5765434	5771341	ID=TraesCS3B02G013300LC;Name=TraesCS3B02G013300LC;primconf=LC	TraesCS3B02G013300LC	chr3B	5135343	36511670	3BS8	TraesCS3B01G013300LC	LC	Ribonucleoside-diphosphate reductase	0	#N/A	#N/A	#N/A	#N/A	#N/A	0	#N/A	#N/A
chr3B	IWGSC_v1.1_201706	gene	5777368	5777951	ID=TraesCS3B02G013400LC;Name=TraesCS3B02G013400LC;primconf=LC	TraesCS3B02G013400LC	chr3B	5135343	36511670	3BS8	TraesCS3B01G013400LC	LC	Translation initiation factor IF-2	0	#N/A	#N/A	#N/A	#N/A	#N/A	0	#N/A	#N/A
chr3B	IWGSC_v1.1_201706	gene	5789746	5790925	ID=TraesCS3B02G012700;previous_id=TraesCS3B01G012700;Name=TraesCS3B02G012700;primconf=HC	TraesCS3B02G012700	chr3B	5135343	36511670	3BS8	TraesCS3B01G012700	HC	Receptor-like protein kinase	GO:0004672 MF: protein kinase activity;GO:0005524 MF: ATP binding;GO:0006468 BP: protein phosphorylation	TraesCS7A01G012600LC	TraesCS3B01G012700	0	{3,7}	AB	0	#N/A	#N/A
chr3B	IWGSC_v1.1_201706	gene	5790994	5792601	ID=TraesCS3B02G013500LC;Name=TraesCS3B02G013500LC;primconf=LC	TraesCS3B02G013500LC	chr3B	5135343	36511670	3BS8	TraesCS3B01G013500LC	LC	protein kinase family protein	GO:0004672 MF: protein kinase activity;GO:0005524 MF: ATP binding;GO:0006468 BP: protein phosphorylation	#N/A	#N/A	#N/A	#N/A	#N/A	0	#N/A	#N/A
chr3B	IWGSC_v1.1_201706	gene	5793212	5794807	ID=TraesCS3B02G013600LC;Name=TraesCS3B02G013600LC;primconf=LC	TraesCS3B02G013600LC	chr3B	5135343	36511670	3BS8	TraesCS3B01G013600LC	LC	Receptor kinase-like protein	GO:0004672 MF: protein kinase activity;GO:0005524 MF: ATP binding;GO:0006468 BP: protein phosphorylation	TraesCS3A01G009000	TraesCS3B01G013600LC	TraesCS3D01G002200	{3}	ABD	0	0	0
chr3B	IWGSC_v1.1_201706	gene	5802178	5803004	ID=TraesCS3B02G013700LC;Name=TraesCS3B02G013700LC;primconf=LC	TraesCS3B02G013700LC	chr3B	5135343	36511670	3BS8	TraesCS3B01G013700LC	LC	Expansin protein	GO:0005576 CC: extracellular region	#N/A	#N/A	#N/A	#N/A	#N/A	0	#N/A	#N/A
chr3B	IWGSC_v1.1_201706	gene	5808652	5809188	ID=TraesCS3B02G013800LC;Name=TraesCS3B02G013800LC;primconf=LC	TraesCS3B02G013800LC	chr3B	5135343	36511670	3BS8	TraesCS3B01G013800LC	LC	Myosin-1	0	#N/A	#N/A	#N/A	#N/A	#N/A	0	#N/A	#N/A
chr3B	IWGSC_v1.1_201706	gene	5816684	5817254	ID=TraesCS3B02G012800;previous_id=TraesCS3B01G012800;Name=TraesCS3B02G012800;primconf=HC	TraesCS3B02G012800	chr3B	5135343	36511670	3BS8	TraesCS3B01G012800	HC	BTB-domain containing protein	0	#N/A	#N/A	#N/A	#N/A	#N/A	0	#N/A	#N/A
chr3B	IWGSC_v1.1_201706	gene	5850468	5851218	ID=TraesCS3B02G012900;previous_id=TraesCS3B01G012900;Name=TraesCS3B02G012900;primconf=HC	TraesCS3B02G012900	chr3B	5135343	36511670	3BS8	TraesCS3B01G012900	HC	A-kinase anchor protein 4	0	TraesCS3A01G010800	TraesCS3B01G012900	0	{3}	AB	0	0	#N/A
chr3B	IWGSC_v1.1_201706	gene	5854794	5855110	ID=TraesCS3B02G013900LC;Name=TraesCS3B02G013900LC;primconf=LC	TraesCS3B02G013900LC	chr3B	5135343	36511670	3BS8	TraesCS3B01G013900LC	LC	Tetratricopeptide repeat (TPR)-like superfamily protein	0	#N/A	#N/A	#N/A	#N/A	#N/A	0	#N/A	#N/A
chr3B	IWGSC_v1.1_201706	gene	5860270	5860973	ID=TraesCS3B02G014000LC;Name=TraesCS3B02G014000LC;primconf=LC	TraesCS3B02G014000LC	chr3B	5135343	36511670	3BS8	TraesCS3B01G014000LC	LC	Translation initiation factor IF-2	0	#N/A	#N/A	#N/A	#N/A	#N/A	0	#N/A	#N/A
chr3B	IWGSC_v1.1_201706	gene	5870745	5871182	ID=TraesCS3B02G014100LC;Name=TraesCS3B02G014100LC;primconf=LC	TraesCS3B02G014100LC	chr3B	5135343	36511670	3BS8	TraesCS3B01G014100LC	LC	ABC-2 type transporter family protein	0	#N/A	#N/A	#N/A	#N/A	#N/A	0	#N/A	#N/A
chr3B	IWGSC_v1.1_201706	gene	5889980	5893990	ID=TraesCS3B02G013000;previous_id=TraesCS3B01G013000;Name=TraesCS3B02G013000;primconf=HC	TraesCS3B02G013000	chr3B	5135343	36511670	3BS8	TraesCS3B01G013000	HC	Agenet domain containing protein	0	TraesCS3A01G010400	TraesCS3B01G013000	TraesCS3D01G001300	{3}	ABD	11.9401	10.5019	9.54638
chr3B	IWGSC_v1.1_201706	gene	5938428	5940219	ID=TraesCS3B02G013100;previous_id=TraesCS3B01G013100;Name=TraesCS3B02G013100;primconf=HC	TraesCS3B02G013100	chr3B	5135343	36511670	3BS8	TraesCS3B01G013100	HC	Glycosyltransferase	GO:0008152 BP: metabolic process;GO:0016758 MF: transferase activity, transferring hexosyl groups	TraesCS3A01G010300	TraesCS3B01G013100	TraesCS3D01G001400	{3}	ABD	44.69	30.292	21.2577
chr3B	IWGSC_v1.1_201706	gene	5949070	5952480	ID=TraesCS3B02G013200;previous_id=TraesCS3B01G013200;Name=TraesCS3B02G013200;primconf=HC	TraesCS3B02G013200	chr3B	5135343	36511670	3BS8	TraesCS3B01G013200	HC	Dephospho-CoA kinase, putative, expressed	GO:0004140 MF: dephospho-CoA kinase activity;GO:0005524 MF: ATP binding;GO:0015937 BP: coenzyme A biosynthetic process	TraesCS3A01G010100	TraesCS3B01G013200	TraesCS3D01G001500	{3}	ABD	49.4396	58.0885	51.2886
chr3B	IWGSC_v1.1_201706	gene	5952761	5955519	ID=TraesCS3B02G013300;previous_id=TraesCS3B01G013300;Name=TraesCS3B02G013300;primconf=HC	TraesCS3B02G013300	chr3B	5135343	36511670	3BS8	TraesCS3B01G013300	HC	TPX2 (Targeting protein for Xklp2) family protein	0	TraesCS3A01G010000	TraesCS3B01G013300	TraesCS3D01G001600	{3}	ABD	0.280289	0.103192	0.116653
chr3B	IWGSC_v1.1_201706	gene	5966287	5966901	ID=TraesCS3B02G014200LC;Name=TraesCS3B02G014200LC;primconf=LC	TraesCS3B02G014200LC	chr3B	5135343	36511670	3BS8	TraesCS3B01G014200LC	LC	glycerol-3-phosphate acyltransferase 1	0	#N/A	#N/A	#N/A	#N/A	#N/A	0	#N/A	#N/A
chr3B	IWGSC_v1.1_201706	gene	5976198	5985101	ID=TraesCS3B02G014300LC;Name=TraesCS3B02G014300LC;primconf=LC	TraesCS3B02G014300LC	chr3B	5135343	36511670	3BS8	TraesCS3B01G014300LC	LC	1-deoxy-D-xylulose-5-phosphate synthase	0	#N/A	#N/A	#N/A	#N/A	#N/A	0	#N/A	#N/A
chr3B	IWGSC_v1.1_201706	gene	5982486	5982932	ID=TraesCS3B02G014400LC;Name=TraesCS3B02G014400LC;primconf=LC	TraesCS3B02G014400LC	chr3B	5135343	36511670	3BS8	TraesCS3B01G014400LC	LC	Leucine-rich repeat (LRR) family protein	0	#N/A	#N/A	#N/A	#N/A	#N/A	0	#N/A	#N/A
chr3B	IWGSC_v1.1_201706	gene	5983045	5983974	ID=TraesCS3B02G014500LC;Name=TraesCS3B02G014500LC;primconf=LC	TraesCS3B02G014500LC	chr3B	5135343	36511670	3BS8	TraesCS3B01G014500LC	LC	NBS-LRR disease resistance protein, putative, expressed	GO:0043531 MF: ADP binding	#N/A	#N/A	#N/A	#N/A	#N/A	0	#N/A	#N/A
chr3B	IWGSC_v1.1_201706	gene	6001105	6001407	ID=TraesCS3B02G013400;previous_id=TraesCS3B01G013400;Name=TraesCS3B02G013400;primconf=HC	TraesCS3B02G013400	chr3B	5135343	36511670	3BS8	TraesCS3B01G013400	HC	NADH dehydrogenase subunit 4L	GO:0016651 MF: oxidoreductase activity, acting on NAD(P)H;GO:0042773 BP: ATP synthesis coupled electron transport;GO:0055114 BP: oxidation-reduction process	TraesCS3A01G268900	TraesCS2B01G314300,TraesCS3B01G013400,TraesCS4B01G238400	TraesCS6D01G375200	{2,3,4,6}	ABD	0	0	#N/A
chr3B	IWGSC_v1.1_201706	gene	6001934	6002416	ID=TraesCS3B02G014600LC;Name=TraesCS3B02G014600LC;primconf=LC	TraesCS3B02G014600LC	chr3B	5135343	36511670	3BS8	TraesCS3B01G014600LC	LC	NAD(P)H-quinone oxidoreductase subunit 2, chloroplastic	0	TraesCS1A01G539600LC,TraesCS1A01G544900LC,TraesCS2A01G120200LC	TraesCS3B01G014600LC	TraesCS7D01G323400LC	{1,2,3,7}	ABD	0	#N/A	#N/A
chr3B	IWGSC_v1.1_201706	gene	6004355	6004943	ID=TraesCS3B02G013500;previous_id=TraesCS3B01G013500;Name=TraesCS3B02G013500;primconf=HC	TraesCS3B02G013500	chr3B	5135343	36511670	3BS8	TraesCS3B01G013500	HC	30S ribosomal protein S7, chloroplastic	GO:0003735 MF: structural constituent of ribosome;GO:0006412 BP: translation;GO:0015935 CC: small ribosomal subunit	TraesCS2A01G316200LC,TraesCS4A01G156100,TraesCS7A01G405000LC	TraesCS3B01G013500	0	{2,3,4,7}	AB	0	#N/A	#N/A
chr3B	IWGSC_v1.1_201706	gene	6009574	6009765	ID=TraesCS3B02G013600;previous_id=TraesCS3B01G013600;Name=TraesCS3B02G013600;primconf=HC	TraesCS3B02G013600	chr3B	5135343	36511670	3BS8	TraesCS3B01G013600	HC	Aspartyl/glutamyl-tRNA(Asn/Gln) amidotransferase subunit B	0	TraesCS7A01G387600	TraesCS3B01G013600	0	{3,7}	AB	0	#N/A	#N/A
chr3B	IWGSC_v1.1_201706	gene	6010379	6010843	ID=TraesCS3B02G013700;previous_id=TraesCS3B01G013700;Name=TraesCS3B02G013700;primconf=HC	TraesCS3B02G013700	chr3B	5135343	36511670	3BS8	TraesCS3B01G013700	HC	NADH-quinone oxidoreductase subunit D	GO:0016651 MF: oxidoreductase activity, acting on NAD(P)H;GO:0048038 MF: quinone binding;GO:0051287 MF: NAD binding;GO:0055114 BP: oxidation-reduction process	#N/A	#N/A	#N/A	#N/A	#N/A	0	#N/A	#N/A
chr3B	IWGSC_v1.1_201706	gene	6010823	6013562	ID=TraesCS3B02G014700LC;Name=TraesCS3B02G014700LC;primconf=LC	TraesCS3B02G014700LC	chr3B	5135343	36511670	3BS8	TraesCS3B01G014700LC	LC	Orf115a	0	#N/A	#N/A	#N/A	#N/A	#N/A	0	#N/A	#N/A
chr3B	IWGSC_v1.1_201706	gene	6032893	6033379	ID=TraesCS3B02G013800;previous_id=TraesCS3B01G013800;Name=TraesCS3B02G013800;primconf=HC	TraesCS3B02G013800	chr3B	5135343	36511670	3BS8	TraesCS3B01G013800	HC	NADH-ubiquinone oxidoreductase chain 1	GO:0016020 CC: membrane;GO:0055114 BP: oxidation-reduction process	#N/A	#N/A	#N/A	#N/A	#N/A	0	#N/A	#N/A
chr3B	IWGSC_v1.1_201706	gene	6043219	6043801	ID=TraesCS3B02G013900;previous_id=TraesCS3B01G013900;Name=TraesCS3B02G013900;primconf=HC	TraesCS3B02G013900	chr3B	5135343	36511670	3BS8	TraesCS3B01G013900	HC	Zinc finger and BTB domain-containing protein 17	0	TraesCS3A01G010700	TraesCS3B01G013900	0	{3}	AB	0	0	#N/A
chr3B	IWGSC_v1.1_201706	gene	6048210	6048564	ID=TraesCS3B02G014800LC;Name=TraesCS3B02G014800LC;primconf=LC	TraesCS3B02G014800LC	chr3B	5135343	36511670	3BS8	TraesCS3B01G014800LC	LC	Hydrolases, acting on ester bond	0	#N/A	#N/A	#N/A	#N/A	#N/A	0	#N/A	#N/A
chr3B	IWGSC_v1.1_201706	gene	6070845	6071258	ID=TraesCS3B02G014900LC;Name=TraesCS3B02G014900LC;primconf=LC	TraesCS3B02G014900LC	chr3B	5135343	36511670	3BS8	TraesCS3B01G014900LC	LC	nucleic acid binding protein	0	#N/A	#N/A	#N/A	#N/A	#N/A	0	#N/A	#N/A
chr3B	IWGSC_v1.1_201706	gene	6085506	6085867	ID=TraesCS3B02G014000;previous_id=TraesCS3B01G014000;Name=TraesCS3B02G014000;primconf=HC	TraesCS3B02G014000	chr3B	5135343	36511670	3BS8	TraesCS3B01G014000	HC	cyclic nucleotide-gated channel 12	0	TraesCS3A01G011000	TraesCS3B01G014000	TraesCS3D01G000700	{3}	ABD	0	0	0
chr3B	IWGSC_v1.1_201706	gene	6088938	6089398	ID=TraesCS3B02G015000LC;Name=TraesCS3B02G015000LC;primconf=LC	TraesCS3B02G015000LC	chr3B	5135343	36511670	3BS8	TraesCS3B01G015000LC	LC	phosphate transporter 2;1	0	#N/A	#N/A	#N/A	#N/A	#N/A	0.0720151	#N/A	#N/A
chr3B	IWGSC_v1.1_201706	gene	6095449	6095748	ID=TraesCS3B02G015100LC;Name=TraesCS3B02G015100LC;primconf=LC	TraesCS3B02G015100LC	chr3B	5135343	36511670	3BS8	TraesCS3B01G015100LC	LC	UDP-N-acetylglucosamine 1-carboxyvinyltransferase	0	#N/A	#N/A	#N/A	#N/A	#N/A	0	#N/A	#N/A
chr3B	IWGSC_v1.1_201706	gene	6096159	6098276	ID=TraesCS3B02G014100;previous_id=TraesCS3B01G014100;Name=TraesCS3B02G014100;primconf=HC	TraesCS3B02G014100	chr3B	5135343	36511670	3BS8	TraesCS3B01G014100	HC	Flavin-containing monooxygenase	GO:0004499 MF: N,N-dimethylaniline monooxygenase activity;GO:0016491 MF: oxidoreductase activity;GO:0050660 MF: flavin adenine dinucleotide binding;GO:0050661 MF: NADP binding;GO:0055114 BP: oxidation-reduction process	TraesCS3A01G010900	TraesCS3B01G014100	TraesCS3D01G000800	{3}	ABD	0	0.576519	0.154407
chr3B	IWGSC_v1.1_201706	gene	6114654	6115024	ID=TraesCS3B02G014200;previous_id=TraesCS3B01G014200;Name=TraesCS3B02G014200;primconf=HC	TraesCS3B02G014200	chr3B	5135343	36511670	3BS8	TraesCS3B01G014200	HC	5-methyltetrahydropteroyltriglutamate--homocysteine methyltransferase	0	#N/A	#N/A	#N/A	#N/A	#N/A	0	#N/A	#N/A
chr3B	IWGSC_v1.1_201706	gene	6117536	6118986	ID=TraesCS3B02G014300;previous_id=TraesCS3B01G014300;Name=TraesCS3B02G014300;primconf=HC	TraesCS3B02G014300	chr3B	5135343	36511670	3BS8	TraesCS3B01G014300	HC	Expansin protein	GO:0005576 CC: extracellular region;GO:0019953 BP: sexual reproduction	TraesCS3A01G011100	TraesCS3B01G014300	TraesCS3D01G000500	{3}	ABD	0	0	0
chr3B	IWGSC_v1.1_201706	gene	6126328	6127544	ID=TraesCS3B02G014400;previous_id=TraesCS3B01G014400;Name=TraesCS3B02G014400;primconf=HC	TraesCS3B02G014400	chr3B	5135343	36511670	3BS8	TraesCS3B01G014400	HC	Expansin protein	GO:0005576 CC: extracellular region;GO:0019953 BP: sexual reproduction	TraesCS3A01G011200	TraesCS3B01G014400	0	{3}	AB	0	0	#N/A
chr3B	IWGSC_v1.1_201706	gene	6164922	6169177	ID=TraesCS3B02G015200LC;Name=TraesCS3B02G015200LC;primconf=LC	TraesCS3B02G015200LC	chr3B	5135343	36511670	3BS8	TraesCS3B01G015200LC	LC	Gamma-glutamyl phosphate reductase	0	#N/A	#N/A	#N/A	#N/A	#N/A	0	#N/A	#N/A
chr3B	IWGSC_v1.1_201706	gene	6177980	6178705	ID=TraesCS3B02G014500;previous_id=TraesCS3B01G014500;Name=TraesCS3B02G014500;primconf=HC	TraesCS3B02G014500	chr3B	5135343	36511670	3BS8	TraesCS3B01G014500	HC	Fasciclin-like arabinogalactan, putative, expressed	0	TraesCS3A01G011500	TraesCS3B01G014500	TraesCS3D01G000200	{3}	ABD	0	0	0
chr3B	IWGSC_v1.1_201706	gene	6181350	6181663	ID=TraesCS3B02G014600;previous_id=TraesCS3B01G014600;Name=TraesCS3B02G014600;primconf=HC	TraesCS3B02G014600	chr3B	5135343	36511670	3BS8	TraesCS3B01G014600	HC	Murein hydrolase activator NlpD	0	TraesCS3A01G011600	TraesCS3B01G014600	TraesCS3D01G000100	{3}	ABD	0	0.0299465	0
chr3B	IWGSC_v1.1_201706	gene	6190317	6190601	ID=TraesCS3B02G015300LC;Name=TraesCS3B02G015300LC;primconf=LC	TraesCS3B02G015300LC	chr3B	5135343	36511670	3BS8	TraesCS3B01G015300LC	LC	Tetratricopeptide repeat protein, tpr, putative	GO:0005515 MF: protein binding	#N/A	#N/A	#N/A	#N/A	#N/A	0	#N/A	#N/A
chr3B	IWGSC_v1.1_201706	gene	6219971	6221056	ID=TraesCS3B02G014700;previous_id=TraesCS3B01G014700;Name=TraesCS3B02G014700;primconf=HC	TraesCS3B02G014700	chr3B	5135343	36511670	3BS8	TraesCS3B01G014700	HC	Glycerol-3-phosphate acyltransferase	0	#N/A	#N/A	#N/A	#N/A	#N/A	0	#N/A	#N/A
chr3B	IWGSC_v1.1_201706	gene	6234140	6241848	ID=TraesCS3B02G014800;previous_id=TraesCS3B01G014800;Name=TraesCS3B02G014800;primconf=HC	TraesCS3B02G014800	chr3B	5135343	36511670	3BS8	TraesCS3B01G014800	HC	Transducin family protein / WD-40 repeat family protein	0	0	TraesCS3B01G014800	TraesCS3D01G010600	{3}	BD	0	#N/A	0
chr3B	IWGSC_v1.1_201706	gene	6244307	6245047	ID=TraesCS3B02G015400LC;Name=TraesCS3B02G015400LC;primconf=LC	TraesCS3B02G015400LC	chr3B	5135343	36511670	3BS8	TraesCS3B01G015400LC	LC	Ubiquinone biosynthesis O-methyltransferase	0	#N/A	#N/A	#N/A	#N/A	#N/A	0	#N/A	#N/A
chr3B	IWGSC_v1.1_201706	gene	6245997	6246329	ID=TraesCS3B02G015500LC;Name=TraesCS3B02G015500LC;primconf=LC	TraesCS3B02G015500LC	chr3B	5135343	36511670	3BS8	TraesCS3B01G015500LC	LC	Cysteinyl-tRNA synthetase, class Ia family protein	0	#N/A	#N/A	#N/A	#N/A	#N/A	0	#N/A	#N/A
chr3B	IWGSC_v1.1_201706	gene	6250392	6253500	ID=TraesCS3B02G014900;previous_id=TraesCS3B01G014900;Name=TraesCS3B02G014900;primconf=HC	TraesCS3B02G014900	chr3B	5135343	36511670	3BS8	TraesCS3B01G014900	HC	Tetratricopeptide repeat protein, tpr, putative	GO:0005515 MF: protein binding	TraesCS3A01G012300	TraesCS3B01G014900	TraesCS3D01G010700	{3}	ABD	49.3219	17.4815	28.0224
chr3B	IWGSC_v1.1_201706	gene	6294081	6303451	ID=TraesCS3B02G015000;previous_id=TraesCS3B01G015000;Name=TraesCS3B02G015000;primconf=HC	TraesCS3B02G015000	chr3B	5135343	36511670	3BS8	TraesCS3B01G015000	HC	Coatomer subunit beta'-1	GO:0005515 MF: protein binding	TraesCS3A01G012700	TraesCS3B01G015000	0	{3}	AB	0	0	#N/A
chr3B	IWGSC_v1.1_201706	gene	6304254	6306401	ID=TraesCS3B02G015600LC;Name=TraesCS3B02G015600LC;primconf=LC	TraesCS3B02G015600LC	chr3B	5135343	36511670	3BS8	TraesCS3B01G015600LC	LC	global transcription factor group E4	0	#N/A	#N/A	#N/A	#N/A	#N/A	0	#N/A	#N/A
chr3B	IWGSC_v1.1_201706	gene	6307476	6309708	ID=TraesCS3B02G015100;manually_curated=yes;Name=TraesCS3B02G015100;derived_from=TraesCS3B01G015100,PPRFinder_630;primconf=HC;curating_team=IWGSC_steinn	TraesCS3B02G015100	chr3B	5135343	36511670	3BS8	TraesCS3B01G015100	HC	Pentatricopeptide repeat-containing protein	0	TraesCS3A01G012800	TraesCS3B01G015100,TraesCS3B01G015300	TraesCS3D01G011200	{3}	ABD	0	0.94503	1.17624
chr3B	IWGSC_v1.1_201706	gene	6336915	6337852	ID=TraesCS3B02G015200;previous_id=TraesCS3B01G015200;Name=TraesCS3B02G015200;primconf=HC	TraesCS3B02G015200	chr3B	5135343	36511670	3BS8	TraesCS3B01G015200	HC	Flowering Locus T-like protein, putative	0	TraesCS5A01G723700LC	TraesCS3B01G015200,TraesCS3B01G015600,TraesCS3B01G015700	0	{3,5}	AB	0	#N/A	#N/A
chr3B	IWGSC_v1.1_201706	gene	6352099	6352437	ID=TraesCS3B02G015700LC;Name=TraesCS3B02G015700LC;primconf=LC	TraesCS3B02G015700LC	chr3B	5135343	36511670	3BS8	TraesCS3B01G015700LC	LC	GDSL-like Lipase/Acylhydrolase superfamily protein	0	#N/A	#N/A	#N/A	#N/A	#N/A	0	#N/A	#N/A
chr3B	IWGSC_v1.1_201706	gene	6372959	6375108	ID=TraesCS3B02G015800LC;Name=TraesCS3B02G015800LC;primconf=LC	TraesCS3B02G015800LC	chr3B	5135343	36511670	3BS8	TraesCS3B01G015800LC	LC	HAT transposon superfamily	GO:0003676 MF: nucleic acid binding;GO:0046983 MF: protein dimerization activity	#N/A	#N/A	#N/A	#N/A	#N/A	0.883176	#N/A	#N/A
chr3B	IWGSC_v1.1_201706	gene	6375391	6377820	ID=TraesCS3B02G015900LC;Name=TraesCS3B02G015900LC;primconf=LC	TraesCS3B02G015900LC	chr3B	5135343	36511670	3BS8	TraesCS3B01G015900LC	LC	hAT transposon superfamily protein	GO:0003677 MF: DNA binding	#N/A	#N/A	#N/A	#N/A	#N/A	3.94958	#N/A	#N/A
chr3B	IWGSC_v1.1_201706	gene	6378848	6381034	ID=TraesCS3B02G015300;manually_curated=yes;Name=TraesCS3B02G015300;derived_from=TraesCS3B01G015300,PPRFinder_631;primconf=HC;curating_team=IWGSC_steinn	TraesCS3B02G015300	chr3B	5135343	36511670	3BS8	TraesCS3B01G015300	HC	Pentatricopeptide repeat-containing protein	GO:0005515 MF: protein binding	TraesCS3A01G012800	TraesCS3B01G015100,TraesCS3B01G015300	TraesCS3D01G011200	{3}	ABD	0.49349	0.94503	1.17624
chr3B	IWGSC_v1.1_201706	gene	6389692	6396146	ID=TraesCS3B02G015500;previous_id=TraesCS3B01G015500;Name=TraesCS3B02G015500;primconf=HC	TraesCS3B02G015500	chr3B	5135343	36511670	3BS8	TraesCS3B01G015500	HC	Receptor kinase, putative, expressed	GO:0004672 MF: protein kinase activity;GO:0005524 MF: ATP binding;GO:0006468 BP: protein phosphorylation;GO:0030247 MF: polysaccharide binding	0	TraesCS3B01G015500	TraesCS3D01G011400	{3}	BD	0	#N/A	2.26266
chr3B	IWGSC_v1.1_201706	gene	6390297	6393323	ID=TraesCS3B02G015400;previous_id=TraesCS3B01G015400;Name=TraesCS3B02G015400;primconf=HC	TraesCS3B02G015400	chr3B	5135343	36511670	3BS8	TraesCS3B01G015400	HC	Receptor kinase	GO:0004672 MF: protein kinase activity;GO:0005524 MF: ATP binding;GO:0006468 BP: protein phosphorylation	TraesCS6A01G401300	TraesCS3B01G015400	TraesCS3D01G011900	{3,6}	ABD	0	#N/A	0.11044
chr3B	IWGSC_v1.1_201706	gene	6406013	6407183	ID=TraesCS3B02G015600;previous_id=TraesCS3B01G015600;Name=TraesCS3B02G015600;primconf=HC	TraesCS3B02G015600	chr3B	5135343	36511670	3BS8	TraesCS3B01G015600	HC	Flowering Locus T-like protein, putative	0	TraesCS5A01G723700LC	TraesCS3B01G015200,TraesCS3B01G015600,TraesCS3B01G015700	0	{3,5}	AB	0	#N/A	#N/A
chr3B	IWGSC_v1.1_201706	gene	6408181	6408885	ID=TraesCS3B02G016000LC;Name=TraesCS3B02G016000LC;primconf=LC	TraesCS3B02G016000LC	chr3B	5135343	36511670	3BS8	TraesCS3B01G016000LC	LC	Retrovirus-related Pol polyprotein from transposon TNT 1-94	0	#N/A	#N/A	#N/A	#N/A	#N/A	0	#N/A	#N/A
chr3B	IWGSC_v1.1_201706	gene	6409018	6410250	ID=TraesCS3B02G016100LC;Name=TraesCS3B02G016100LC;primconf=LC	TraesCS3B02G016100LC	chr3B	5135343	36511670	3BS8	TraesCS3B01G016100LC	LC	Retrovirus-related Pol polyprotein from transposon TNT 1-94	0	#N/A	#N/A	#N/A	#N/A	#N/A	0	#N/A	#N/A
chr3B	IWGSC_v1.1_201706	gene	6410647	6412227	ID=TraesCS3B02G016200LC;Name=TraesCS3B02G016200LC;primconf=LC	TraesCS3B02G016200LC	chr3B	5135343	36511670	3BS8	TraesCS3B01G016200LC	LC	Retrovirus-related Pol polyprotein from transposon TNT 1-94	GO:0003676 MF: nucleic acid binding	#N/A	#N/A	#N/A	#N/A	#N/A	0	#N/A	#N/A
chr3B	IWGSC_v1.1_201706	gene	6468576	6470121	ID=TraesCS3B02G015700;previous_id=TraesCS3B01G015700;Name=TraesCS3B02G015700;primconf=HC	TraesCS3B02G015700	chr3B	5135343	36511670	3BS8	TraesCS3B01G015700	HC	Flowering Locus T-like protein, putative	0	TraesCS5A01G723700LC	TraesCS3B01G015200,TraesCS3B01G015600,TraesCS3B01G015700	0	{3,5}	AB	0	#N/A	#N/A
chr3B	IWGSC_v1.1_201706	gene	6533011	6534111	ID=TraesCS3B02G015800;previous_id=TraesCS3B01G015800;Name=TraesCS3B02G015800;primconf=HC	TraesCS3B02G015800	chr3B	5135343	36511670	3BS8	TraesCS3B01G015800	HC	Flowering locus T-like protein	0	0	TraesCS3B01G015800	TraesCS3D01G011600	{3}	BD	0	#N/A	0
chr3B	IWGSC_v1.1_201706	gene	6544864	6546867	ID=TraesCS3B02G015900;previous_id=TraesCS3B01G015900;Name=TraesCS3B02G015900;primconf=HC	TraesCS3B02G015900	chr3B	5135343	36511670	3BS8	TraesCS3B01G015900	HC	pre-mRNA 3' end processing protein WDR33	0	#N/A	#N/A	#N/A	#N/A	#N/A	0	#N/A	#N/A
chr3B	IWGSC_v1.1_201706	gene	6554790	6558914	ID=TraesCS3B02G016000;previous_id=TraesCS3B01G016000;Name=TraesCS3B02G016000;primconf=HC	TraesCS3B02G016000	chr3B	5135343	36511670	3BS8	TraesCS3B01G016000	HC	Fatty acyl-CoA reductase	0	0	TraesCS3B01G016000	TraesCS3D01G010800LC	{3}	BD	0	#N/A	0
chr3B	IWGSC_v1.1_201706	gene	6560529	6561797	ID=TraesCS3B02G016300LC;Name=TraesCS3B02G016300LC;primconf=LC	TraesCS3B02G016300LC	chr3B	5135343	36511670	3BS8	TraesCS3B01G016300LC	LC	basic helix-loop-helix (bHLH) DNA-binding superfamily protein	0	#N/A	#N/A	#N/A	#N/A	#N/A	0	#N/A	#N/A
chr3B	IWGSC_v1.1_201706	gene	6563191	6563550	ID=TraesCS3B02G016400LC;Name=TraesCS3B02G016400LC;primconf=LC	TraesCS3B02G016400LC	chr3B	5135343	36511670	3BS8	TraesCS3B01G016400LC	LC	Endonuclease/exonuclease/phosphatase family protein	0	#N/A	#N/A	#N/A	#N/A	#N/A	0	#N/A	#N/A
chr3B	IWGSC_v1.1_201706	gene	6638065	6649949	ID=TraesCS3B02G016100;previous_id=TraesCS3B01G016100;Name=TraesCS3B02G016100;primconf=HC	TraesCS3B02G016100	chr3B	5135343	36511670	3BS8	TraesCS3B01G016100	HC	Protein kinase superfamily protein	0	TraesCS3A01G013200	TraesCS3B01G016100	0	{3}	AB	0	0	#N/A
chr3B	IWGSC_v1.1_201706	gene	6657359	6659233	ID=TraesCS3B02G016410LC;previous_id=TraesCS3B01G016200;Name=TraesCS3B02G016410LC;primconf=LC	TraesCS3B02G016410LC	chr3B	5135343	36511670	3BS8	TraesCS3B01G016200	HC	TTF-type zinc finger protein with HAT dimerization domain-containing protein	GO:0004129 MF: cytochrome-c oxidase activity;GO:0055114 BP: oxidation-reduction process	#N/A	#N/A	#N/A	#N/A	#N/A	0	#N/A	#N/A
chr3B	IWGSC_v1.1_201706	gene	6658201	6658545	ID=TraesCS3B02G016500LC;Name=TraesCS3B02G016500LC;primconf=LC	TraesCS3B02G016500LC	chr3B	5135343	36511670	3BS8	TraesCS3B01G016500LC	LC	beta-D-xylosidase 4	0	#N/A	#N/A	#N/A	#N/A	#N/A	0	#N/A	#N/A
chr3B	IWGSC_v1.1_201706	gene	6665622	6667420	ID=TraesCS3B02G016300;previous_id=TraesCS3B01G016300;Name=TraesCS3B02G016300;primconf=HC	TraesCS3B02G016300	chr3B	5135343	36511670	3BS8	TraesCS3B01G016300	HC	Receptor kinase	GO:0004672 MF: protein kinase activity;GO:0005524 MF: ATP binding;GO:0006468 BP: protein phosphorylation	0	TraesCS3B01G016300,TraesCS3B01G034800LC	TraesCS3D01G064300	{3}	BD	0	#N/A	0
chr3B	IWGSC_v1.1_201706	gene	6667432	6667852	ID=TraesCS3B02G016600LC;Name=TraesCS3B02G016600LC;primconf=LC	TraesCS3B02G016600LC	chr3B	5135343	36511670	3BS8	TraesCS3B01G016600LC	LC	Receptor kinase	0	#N/A	#N/A	#N/A	#N/A	#N/A	0	#N/A	#N/A
chr3B	IWGSC_v1.1_201706	gene	6670118	6673010	ID=TraesCS3B02G016400;previous_id=TraesCS3B01G016400;Name=TraesCS3B02G016400;primconf=HC	TraesCS3B02G016400	chr3B	5135343	36511670	3BS8	TraesCS3B01G016400	HC	O-acyltransferase WSD1	GO:0004144 MF: diacylglycerol O-acyltransferase activity;GO:0045017 BP: glycerolipid biosynthetic process	TraesCS3A01G013700	TraesCS3B01G016400	TraesCS3D01G012000	{3}	ABD	0	0	0.00675306
chr3B	IWGSC_v1.1_201706	gene	6676947	6681225	ID=TraesCS3B02G016500;previous_id=TraesCS3B01G016500;Name=TraesCS3B02G016500;primconf=HC	TraesCS3B02G016500	chr3B	5135343	36511670	3BS8	TraesCS3B01G016500	HC	Fatty acyl-CoA reductase	0	TraesCS3A01G013800	TraesCS3B01G016500	TraesCS3D01G012100	{3}	ABD	0	0	0
chr3B	IWGSC_v1.1_201706	gene	6753614	6758406	ID=TraesCS3B02G016700LC;Name=TraesCS3B02G016700LC;primconf=LC	TraesCS3B02G016700LC	chr3B	5135343	36511670	3BS8	TraesCS3B01G016700LC	LC	Retrotransposon protein, putative, unclassified	0	#N/A	#N/A	#N/A	#N/A	#N/A	1.38975	#N/A	#N/A
chr3B	IWGSC_v1.1_201706	gene	6945399	6945875	ID=TraesCS3B02G016600;previous_id=TraesCS3B01G016600;Name=TraesCS3B02G016600;primconf=HC	TraesCS3B02G016600	chr3B	5135343	36511670	3BS8	TraesCS3B01G016600	HC	mediator of RNA polymerase II transcription subunit	0	TraesCS3A01G026200	TraesCS3B01G016600	TraesCS3D01G019500	{3}	ABD	0	0.0642572	0
chr3B	IWGSC_v1.1_201706	gene	6951445	6952122	ID=TraesCS3B02G016700;previous_id=TraesCS3B01G016700;Name=TraesCS3B02G016700;primconf=HC	TraesCS3B02G016700	chr3B	5135343	36511670	3BS8	TraesCS3B01G016700	HC	mediator of RNA polymerase II transcription subunit	0	TraesCS3A01G026400	TraesCS3B01G016700	TraesCS3D01G019400	{3}	ABD	0	9.93405e-112	0
chr3B	IWGSC_v1.1_201706	gene	6956995	6958436	ID=TraesCS3B02G016800;previous_id=TraesCS3B01G016800;Name=TraesCS3B02G016800;primconf=HC	TraesCS3B02G016800	chr3B	5135343	36511670	3BS8	TraesCS3B01G016800	HC	3'-N-debenzoyl-2'-deoxytaxol N-benzoyltransferase	GO:0016747 MF: transferase activity, transferring acyl groups other than amino-acyl groups	0	TraesCS3B01G016800	TraesCS3D01G019300	{3}	BD	0	#N/A	0
chr3B	IWGSC_v1.1_201706	gene	6961765	6963273	ID=TraesCS3B02G016900;previous_id=TraesCS3B01G016900;Name=TraesCS3B02G016900;primconf=HC	TraesCS3B02G016900	chr3B	5135343	36511670	3BS8	TraesCS3B01G016900	HC	Tyrosine decarboxylase	GO:0003824 MF: catalytic activity;GO:0006520 BP: cellular amino acid metabolic process;GO:0016831 MF: carboxy-lyase activity;GO:0019752 BP: carboxylic acid metabolic process;GO:0030170 MF: pyridoxal phosphate binding	#N/A	#N/A	#N/A	#N/A	#N/A	0	#N/A	#N/A
chr3B	IWGSC_v1.1_201706	gene	6966996	6968352	ID=TraesCS3B02G017000;previous_id=TraesCS3B01G017000;Name=TraesCS3B02G017000;primconf=HC	TraesCS3B02G017000	chr3B	5135343	36511670	3BS8	TraesCS3B01G017000	HC	3'-N-debenzoyl-2'-deoxytaxol N-benzoyltransferase	GO:0016747 MF: transferase activity, transferring acyl groups other than amino-acyl groups	0	TraesCS3B01G017000	TraesCS7D01G069100	{3,7}	BD	0.0313785	#N/A	#N/A
chr3B	IWGSC_v1.1_201706	gene	7063270	7069210	ID=TraesCS3B02G017100;previous_id=TraesCS3B01G017100;Name=TraesCS3B02G017100;primconf=HC	TraesCS3B02G017100	chr3B	5135343	36511670	3BS8	TraesCS3B01G017100	HC	ABC transporter G family member	GO:0005524 MF: ATP binding;GO:0016020 CC: membrane;GO:0016887 MF: ATPase activity	TraesCS3A01G026500	TraesCS3B01G017100	TraesCS3D01G019000	{3}	ABD	19.2845	30.7134	21.9251
chr3B	IWGSC_v1.1_201706	gene	7073390	7077378	ID=TraesCS3B02G017200;previous_id=TraesCS3B01G017200;Name=TraesCS3B02G017200;primconf=HC	TraesCS3B02G017200	chr3B	5135343	36511670	3BS8	TraesCS3B01G017200	HC	Xylosyltransferase 1	GO:0008375 MF: acetylglucosaminyltransferase activity;GO:0016020 CC: membrane	TraesCS3A01G026600	TraesCS3B01G017200	TraesCS3D01G018900	{3}	ABD	39.03	42.8056	50.8507
chr3B	IWGSC_v1.1_201706	gene	7079926	7081688	ID=TraesCS3B02G016800LC;Name=TraesCS3B02G016800LC;primconf=LC	TraesCS3B02G016800LC	chr3B	5135343	36511670	3BS8	TraesCS3B01G016800LC	LC	Pumilio-like protein 24	0	#N/A	#N/A	#N/A	#N/A	#N/A	4.60971	#N/A	#N/A
chr3B	IWGSC_v1.1_201706	gene	7125647	7126203	ID=TraesCS3B02G016900LC;Name=TraesCS3B02G016900LC;primconf=LC	TraesCS3B02G016900LC	chr3B	5135343	36511670	3BS8	TraesCS3B01G016900LC	LC	kinase superfamily protein	0	#N/A	#N/A	#N/A	#N/A	#N/A	0	#N/A	#N/A
chr3B	IWGSC_v1.1_201706	gene	7146788	7147180	ID=TraesCS3B02G017000LC;Name=TraesCS3B02G017000LC;primconf=LC	TraesCS3B02G017000LC	chr3B	5135343	36511670	3BS8	TraesCS3B01G017000LC	LC	Endonuclease/exonuclease/phosphatase family protein	0	0	TraesCS3B01G017000LC	TraesCS5D01G050800LC	{3,5}	BD	0	#N/A	#N/A
chr3B	IWGSC_v1.1_201706	gene	7161649	7161984	ID=TraesCS3B02G017100LC;Name=TraesCS3B02G017100LC;primconf=LC	TraesCS3B02G017100LC	chr3B	5135343	36511670	3BS8	TraesCS3B01G017100LC	LC	LINE-1 reverse transcriptase-like protein	0	#N/A	#N/A	#N/A	#N/A	#N/A	0	#N/A	#N/A
chr3B	IWGSC_v1.1_201706	gene	7181115	7184815	ID=TraesCS3B02G017300;previous_id=TraesCS3B01G017300;Name=TraesCS3B02G017300;primconf=HC	TraesCS3B02G017300	chr3B	5135343	36511670	3BS8	TraesCS3B01G017300	HC	Peroxisomal membrane protein PEX14	0	TraesCS3A01G026700	TraesCS3B01G017300	TraesCS3D01G018800	{3}	ABD	18.6142	14.1837	16.6322
chr3B	IWGSC_v1.1_201706	gene	7186251	7187167	ID=TraesCS3B02G017400;previous_id=TraesCS3B01G017400;Name=TraesCS3B02G017400;primconf=HC	TraesCS3B02G017400	chr3B	5135343	36511670	3BS8	TraesCS3B01G017400	HC	Nuclear transcription factor Y subunit B	GO:0005634 CC: nucleus;GO:0006355 BP: regulation of transcription, DNA-templated;GO:0043565 MF: sequence-specific DNA binding;GO:0046982 MF: protein heterodimerization activity	TraesCS3A01G026900	TraesCS3B01G017400	0	{3}	AB	36.6368	7.21092	#N/A
chr3B	IWGSC_v1.1_201706	gene	7187456	7191390	ID=TraesCS3B02G017500;previous_id=TraesCS3B01G017500;Name=TraesCS3B02G017500;primconf=HC	TraesCS3B02G017500	chr3B	5135343	36511670	3BS8	TraesCS3B01G017500	HC	Protein DEK	0	TraesCS3A01G026800	TraesCS3B01G017500	TraesCS3D01G018700	{3}	ABD	16.2487	14.55	9.6346
chr3B	IWGSC_v1.1_201706	gene	7236492	7236605	ID=TraesCS3B02G017200LC;Name=TraesCS3B02G017200LC;primconf=LC	TraesCS3B02G017200LC	chr3B	5135343	36511670	3BS8	TraesCS3B01G017200LC	LC	Polyketide cyclase/dehydrase and lipid transport superfamily protein	0	TraesCS3A01G027700LC	TraesCS3B01G017200LC,TraesCS3B01G017500LC,TraesCS5B01G691600LC	TraesCS3D01G014800LC	{3,5}	ABD	0	0	0
chr3B	IWGSC_v1.1_201706	gene	7258577	7259116	ID=TraesCS3B02G017300LC;Name=TraesCS3B02G017300LC;primconf=LC	TraesCS3B02G017300LC	chr3B	5135343	36511670	3BS8	TraesCS3B01G017300LC	LC	Polyprotein, putative	0	#N/A	#N/A	#N/A	#N/A	#N/A	0	#N/A	#N/A
chr3B	IWGSC_v1.1_201706	gene	7267629	7269805	ID=TraesCS3B02G017400LC;Name=TraesCS3B02G017400LC;primconf=LC	TraesCS3B02G017400LC	chr3B	5135343	36511670	3BS8	TraesCS3B01G017400LC	LC	Protein FAR-RED ELONGATED HYPOCOTYL 3	0	TraesCS1A01G422700LC	TraesCS3B01G017400LC,TraesCS6B01G664500LC	0	{1,3,6}	AB	0.0623039	#N/A	#N/A
chr3B	IWGSC_v1.1_201706	gene	7281169	7281282	ID=TraesCS3B02G017500LC;Name=TraesCS3B02G017500LC;primconf=LC	TraesCS3B02G017500LC	chr3B	5135343	36511670	3BS8	TraesCS3B01G017500LC	LC	Polyketide cyclase/dehydrase and lipid transport superfamily protein	0	TraesCS3A01G027700LC	TraesCS3B01G017200LC,TraesCS3B01G017500LC,TraesCS5B01G691600LC	TraesCS3D01G014800LC	{3,5}	ABD	0	0	0
chr3B	IWGSC_v1.1_201706	gene	7281714	7282673	ID=TraesCS3B02G017600LC;Name=TraesCS3B02G017600LC;primconf=LC	TraesCS3B02G017600LC	chr3B	5135343	36511670	3BS8	TraesCS3B01G017600LC	LC	Polynucleotidyl transferase, ribonuclease H-like superfamily protein	GO:0003676 MF: nucleic acid binding	#N/A	#N/A	#N/A	#N/A	#N/A	0	#N/A	#N/A
chr3B	IWGSC_v1.1_201706	gene	7285670	7285891	ID=TraesCS3B02G017700LC;Name=TraesCS3B02G017700LC;primconf=LC	TraesCS3B02G017700LC	chr3B	5135343	36511670	3BS8	TraesCS3B01G017700LC	LC	Endonuclease/exonuclease/phosphatase family protein	0	#N/A	#N/A	#N/A	#N/A	#N/A	0	#N/A	#N/A
chr3B	IWGSC_v1.1_201706	gene	7306170	7306331	ID=TraesCS3B02G017800LC;Name=TraesCS3B02G017800LC;primconf=LC	TraesCS3B02G017800LC	chr3B	5135343	36511670	3BS8	TraesCS3B01G017800LC	LC	PPPDE thiol peptidase family protein	0	TraesCS3A01G028200LC	TraesCS3B01G017800LC	TraesCS3D01G014500LC	{3}	ABD	0	0	0
chr3B	IWGSC_v1.1_201706	gene	7318518	7322369	ID=TraesCS3B02G017810LC;primconf=LC;previous_id=TraesCS3B01G017600;Name=TraesCS3B02G017810LC	TraesCS3B02G017810LC	chr3B	5135343	36511670	3BS8	TraesCS3B01G017600	HC	Transposon protein, putative, Mutator sub-class	GO:0008270 MF: zinc ion binding	#N/A	#N/A	#N/A	#N/A	#N/A	0	#N/A	#N/A
chr3B	IWGSC_v1.1_201706	gene	7333726	7334256	ID=TraesCS3B02G017700;previous_id=TraesCS3B01G017700;Name=TraesCS3B02G017700;primconf=HC	TraesCS3B02G017700	chr3B	5135343	36511670	3BS8	TraesCS3B01G017700	HC	Mediator complex, subunit Med10	0	#N/A	#N/A	#N/A	#N/A	#N/A	0.177198	#N/A	#N/A
chr3B	IWGSC_v1.1_201706	gene	7341497	7342629	ID=TraesCS3B02G017900LC;Name=TraesCS3B02G017900LC;primconf=LC	TraesCS3B02G017900LC	chr3B	5135343	36511670	3BS8	TraesCS3B01G017900LC	LC	E3 ubiquitin-protein ligase	GO:0005515 MF: protein binding	TraesCS3A01G028800LC	TraesCS3B01G017900LC	TraesCS3D01G017100	{3}	ABD	0.02557	0.393177	33.4115
chr3B	IWGSC_v1.1_201706	gene	7371289	7375600	ID=TraesCS3B02G017800;manually_curated=yes;Name=TraesCS3B02G017800;derived_from=TraesCS3B01G017800,PPRFinder_632;primconf=HC;curating_team=IWGSC_steinn	TraesCS3B02G017800	chr3B	5135343	36511670	3BS8	TraesCS3B01G017800	HC	Pentatricopeptide repeat-containing protein	GO:0005515 MF: protein binding;GO:0008270 MF: zinc ion binding	TraesCS3A01G027700	TraesCS3B01G017800	TraesCS3D01G018200	{3}	ABD	0.220043	1.46384	2.4825
chr3B	IWGSC_v1.1_201706	gene	7375918	7376883	ID=TraesCS3B02G017900;previous_id=TraesCS3B01G017900;Name=TraesCS3B02G017900;primconf=HC	TraesCS3B02G017900	chr3B	5135343	36511670	3BS8	TraesCS3B01G017900	HC	Transcription initiation factor IIE subunit beta	GO:0006367 BP: transcription initiation from RNA polymerase II promoter	TraesCS3A01G027800	TraesCS3B01G017900	0	{3}	AB	0.395274	0.0319647	#N/A
chr3B	IWGSC_v1.1_201706	gene	7375975	7377231	ID=TraesCS3B02G018000LC;Name=TraesCS3B02G018000LC;primconf=LC	TraesCS3B02G018000LC	chr3B	5135343	36511670	3BS8	TraesCS3B01G018000LC	LC	3-methyl-2-oxobutanoate hydroxymethyltransferase	0	#N/A	#N/A	#N/A	#N/A	#N/A	1.50835	#N/A	#N/A
chr3B	IWGSC_v1.1_201706	gene	7382432	7384642	ID=TraesCS3B02G018000;previous_id=TraesCS3B01G018000;Name=TraesCS3B02G018000;primconf=HC	TraesCS3B02G018000	chr3B	5135343	36511670	3BS8	TraesCS3B01G018000	HC	E3 ubiquitin-protein ligase	GO:0005515 MF: protein binding;GO:0005634 CC: nucleus;GO:0006511 BP: ubiquitin-dependent protein catabolic process;GO:0007275 BP: multicellular organism development;GO:0008270 MF: zinc ion binding	TraesCS3A01G027900	TraesCS3B01G018000	TraesCS3D01G018100	{3}	ABD	0.383447	0.686564	0
chr3B	IWGSC_v1.1_201706	gene	7481916	7490063	ID=TraesCS3B02G018100;previous_id=TraesCS3B01G018100;Name=TraesCS3B02G018100;primconf=HC	TraesCS3B02G018100	chr3B	5135343	36511670	3BS8	TraesCS3B01G018100	HC	E3 ubiquitin-protein ligase	GO:0005515 MF: protein binding;GO:0008270 MF: zinc ion binding	TraesCS3A01G028000	TraesCS3B01G018100	TraesCS3D01G018000	{3}	ABD	0	0	0.012469
chr3B	IWGSC_v1.1_201706	gene	7592848	7593204	ID=TraesCS3B02G018100LC;Name=TraesCS3B02G018100LC;primconf=LC	TraesCS3B02G018100LC	chr3B	5135343	36511670	3BS8	TraesCS3B01G018100LC	LC	Serine carboxypeptidase-like 50	0	#N/A	#N/A	#N/A	#N/A	#N/A	0	#N/A	#N/A
chr3B	IWGSC_v1.1_201706	gene	7594451	7597855	ID=TraesCS3B02G018200;previous_id=TraesCS3B01G018200;Name=TraesCS3B02G018200;primconf=HC	TraesCS3B02G018200	chr3B	5135343	36511670	3BS8	TraesCS3B01G018200	HC	E3 ubiquitin-protein ligase	GO:0005515 MF: protein binding;GO:0008270 MF: zinc ion binding	#N/A	#N/A	#N/A	#N/A	#N/A	0	#N/A	#N/A
chr3B	IWGSC_v1.1_201706	gene	7598907	7600882	ID=TraesCS3B02G018300;previous_id=TraesCS3B01G018300;Name=TraesCS3B02G018300;primconf=HC	TraesCS3B02G018300	chr3B	5135343	36511670	3BS8	TraesCS3B01G018300	HC	S-type anion channel	GO:0016021 CC: integral component of membrane;GO:0055085 BP: transmembrane transport	TraesCS3A01G028100	TraesCS3B01G018300	TraesCS3D01G017800	{3}	ABD	0	0	0
chr3B	IWGSC_v1.1_201706	gene	7601136	7601447	ID=TraesCS3B02G018200LC;Name=TraesCS3B02G018200LC;primconf=LC	TraesCS3B02G018200LC	chr3B	5135343	36511670	3BS8	TraesCS3B01G018200LC	LC	Mitogen activated protein kinase kinase kinase-like protein	0	#N/A	#N/A	#N/A	#N/A	#N/A	0	#N/A	#N/A
chr3B	IWGSC_v1.1_201706	gene	7601682	7601993	ID=TraesCS3B02G018300LC;Name=TraesCS3B02G018300LC;primconf=LC	TraesCS3B02G018300LC	chr3B	5135343	36511670	3BS8	TraesCS3B01G018300LC	LC	Small ribosomal subunit biogenesis GTPase RsgA	0	#N/A	#N/A	#N/A	#N/A	#N/A	0	#N/A	#N/A
chr3B	IWGSC_v1.1_201706	gene	7603365	7606088	ID=TraesCS3B02G018400;previous_id=TraesCS3B01G018400;Name=TraesCS3B02G018400;primconf=HC	TraesCS3B02G018400	chr3B	5135343	36511670	3BS8	TraesCS3B01G018400	HC	basic helix-loop-helix (bHLH) DNA-binding superfamily protein	GO:0046983 MF: protein dimerization activity	TraesCS3A01G028200	TraesCS3B01G018400	TraesCS3D01G017700	{3}	ABD	1.57731	0.402958	0.04672
chr3B	IWGSC_v1.1_201706	gene	7606529	7607527	ID=TraesCS3B02G018400LC;Name=TraesCS3B02G018400LC;primconf=LC	TraesCS3B02G018400LC	chr3B	5135343	36511670	3BS8	TraesCS3B01G018400LC	LC	Succinate dehydrogenase [ubiquinone] flavoprotein subunit, mitochondrial	0	#N/A	#N/A	#N/A	#N/A	#N/A	0.0134342	#N/A	#N/A
chr3B	IWGSC_v1.1_201706	gene	7607769	7611311	ID=TraesCS3B02G018500;previous_id=TraesCS3B01G018500;Name=TraesCS3B02G018500;primconf=HC	TraesCS3B02G018500	chr3B	5135343	36511670	3BS8	TraesCS3B01G018500	HC	Alpha-ketoglutarate-dependent dioxygenase alkB	GO:0016491 MF: oxidoreductase activity;GO:0055114 BP: oxidation-reduction process	TraesCS3A01G028300	TraesCS3B01G018500	TraesCS3D01G017600	{3}	ABD	7.14632	5.08805	6.51752
chr3B	IWGSC_v1.1_201706	gene	7611649	7614877	ID=TraesCS3B02G018600;previous_id=TraesCS3B01G018600;Name=TraesCS3B02G018600;primconf=HC	TraesCS3B02G018600	chr3B	5135343	36511670	3BS8	TraesCS3B01G018600	HC	UDP-N-acetylmuramate--L-alanine ligase	0	TraesCS3A01G028400	TraesCS3B01G018600	TraesCS3D01G017500	{3}	ABD	8.30505	27.3431	10.9776
chr3B	IWGSC_v1.1_201706	gene	8004562	8004912	ID=TraesCS3B02G018700;previous_id=TraesCS3B01G018700;Name=TraesCS3B02G018700;primconf=HC	TraesCS3B02G018700	chr3B	5135343	36511670	3BS8	TraesCS3B01G018700	HC	Glutathione S-transferase T3	0	0	TraesCS3B01G018700,TraesCS3B01G186000LC	TraesCS5D01G055400LC	{3,5}	BD	0	#N/A	#N/A
chr3B	IWGSC_v1.1_201706	gene	8010446	8010835	ID=TraesCS3B02G018500LC;Name=TraesCS3B02G018500LC;primconf=LC	TraesCS3B02G018500LC	chr3B	5135343	36511670	3BS8	TraesCS3B01G018500LC	LC	Transposon protein, putative, Mutator sub-class	0	#N/A	#N/A	#N/A	#N/A	#N/A	0	#N/A	#N/A
chr3B	IWGSC_v1.1_201706	gene	8024553	8030703	ID=TraesCS3B02G018800;previous_id=TraesCS3B01G018800;Name=TraesCS3B02G018800;primconf=HC	TraesCS3B02G018800	chr3B	5135343	36511670	3BS8	TraesCS3B01G018800	HC	transmembrane protein	0	TraesCS3A01G026000	TraesCS3B01G018800	TraesCS3D01G019700	{3}	ABD	38.3122	39.7872	36.6255
chr3B	IWGSC_v1.1_201706	gene	8034719	8036058	ID=TraesCS3B02G018900;previous_id=TraesCS3B01G018900;Name=TraesCS3B02G018900;primconf=HC	TraesCS3B02G018900	chr3B	5135343	36511670	3BS8	TraesCS3B01G018900	HC	F-box protein PP2	GO:0005515 MF: protein binding	#N/A	#N/A	#N/A	#N/A	#N/A	0.0159923	#N/A	#N/A
chr3B	IWGSC_v1.1_201706	gene	8039955	8043362	ID=TraesCS3B02G019000;previous_id=TraesCS3B01G019000;Name=TraesCS3B02G019000;primconf=HC	TraesCS3B02G019000	chr3B	5135343	36511670	3BS8	TraesCS3B01G019000	HC	Disease resistance protein (NBS-LRR class) family	GO:0043531 MF: ADP binding	#N/A	#N/A	#N/A	#N/A	#N/A	0	#N/A	#N/A
chr3B	IWGSC_v1.1_201706	gene	8044111	8047647	ID=TraesCS3B02G018600LC;Name=TraesCS3B02G018600LC;primconf=LC	TraesCS3B02G018600LC	chr3B	5135343	36511670	3BS8	TraesCS3B01G018600LC	LC	Protein kinase family protein	0	#N/A	#N/A	#N/A	#N/A	#N/A	0	#N/A	#N/A
chr3B	IWGSC_v1.1_201706	gene	8073091	8075186	ID=TraesCS3B02G019100;previous_id=TraesCS3B01G019100;Name=TraesCS3B02G019100;primconf=HC	TraesCS3B02G019100	chr3B	5135343	36511670	3BS8	TraesCS3B01G019100	HC	Cytochrome P450, putative	GO:0004497 MF: monooxygenase activity;GO:0005506 MF: iron ion binding;GO:0016705 MF: oxidoreductase activity, acting on paired donors, with incorporation or reduction of molecular oxygen;GO:0020037 MF: heme binding;GO:0055114 BP: oxidation-reduction process	TraesCS3A01G025900	TraesCS3B01G019100	TraesCS3D01G019800	{3}	ABD	0	0	0
chr3B	IWGSC_v1.1_201706	gene	8129928	8133466	ID=TraesCS3B02G019200;previous_id=TraesCS3B01G019200;Name=TraesCS3B02G019200;primconf=HC	TraesCS3B02G019200	chr3B	5135343	36511670	3BS8	TraesCS3B01G019200	HC	RING/FYVE/PHD zinc finger superfamily protein	GO:0008270 MF: zinc ion binding	TraesCS3A01G025800	TraesCS3B01G019200	TraesCS3D01G019900	{3}	ABD	0.718921	8.53346	1.97437
chr3B	IWGSC_v1.1_201706	gene	8130318	8130668	ID=TraesCS3B02G018700LC;Name=TraesCS3B02G018700LC;primconf=LC	TraesCS3B02G018700LC	chr3B	5135343	36511670	3BS8	TraesCS3B01G018700LC	LC	Catalase-peroxidase	0	#N/A	#N/A	#N/A	#N/A	#N/A	0.171642	#N/A	#N/A
chr3B	IWGSC_v1.1_201706	gene	8133504	8137586	ID=TraesCS3B02G019300;previous_id=TraesCS3B01G019300;Name=TraesCS3B02G019300;primconf=HC	TraesCS3B02G019300	chr3B	5135343	36511670	3BS8	TraesCS3B01G019300	HC	Protein-lysine N-methyltransferase	GO:0008168 MF: methyltransferase activity	TraesCS3A01G025700	TraesCS3B01G019300	TraesCS3D01G020000	{3}	ABD	99.7199	69.7691	66.1972
chr3B	IWGSC_v1.1_201706	gene	8141836	8142479	ID=TraesCS3B02G018800LC;Name=TraesCS3B02G018800LC;primconf=LC	TraesCS3B02G018800LC	chr3B	5135343	36511670	3BS8	TraesCS3B01G018800LC	LC	Basic helix-loop-helix transcription factor	GO:0046983 MF: protein dimerization activity	TraesCS4A01G616100LC	TraesCS3B01G018800LC,TraesCS6B01G323100LC	0	{3,4,6}	AB	0	#N/A	#N/A
chr3B	IWGSC_v1.1_201706	gene	8143166	8143480	ID=TraesCS3B02G018900LC;Name=TraesCS3B02G018900LC;primconf=LC	TraesCS3B02G018900LC	chr3B	5135343	36511670	3BS8	TraesCS3B01G018900LC	LC	ATP-dependent DNA helicase pif1	GO:0004386 MF: helicase activity;GO:0005524 MF: ATP binding	TraesCS4A01G536900LC,TraesCS5A01G070900LC	TraesCS3B01G018900LC	0	{3,4,5}	AB	0	#N/A	#N/A			Y
chr3B	IWGSC_v1.1_201706	gene	8143793	8144086	ID=TraesCS3B02G019000LC;Name=TraesCS3B02G019000LC;primconf=LC	TraesCS3B02G019000LC	chr3B	5135343	36511670	3BS8	TraesCS3B01G019000LC	LC	PIF1-like helicase	GO:0000723 BP: telomere maintenance;GO:0003678 MF: DNA helicase activity;GO:0006281 BP: DNA repair	#N/A	#N/A	#N/A	#N/A	#N/A	0	#N/A	#N/A			YY
chr3B	IWGSC_v1.1_201706	gene	8144375	8144782	ID=TraesCS3B02G019100LC;Name=TraesCS3B02G019100LC;primconf=LC	TraesCS3B02G019100LC	chr3B	5135343	36511670	3BS8	TraesCS3B01G019100LC	LC	ATP-dependent DNA helicase pif1	GO:0000723 BP: telomere maintenance;GO:0003678 MF: DNA helicase activity;GO:0006281 BP: DNA repair	#N/A	#N/A	#N/A	#N/A	#N/A	0	#N/A	#N/A			YY
chr3B	IWGSC_v1.1_201706	gene	8145956	8146195	ID=TraesCS3B02G019200LC;Name=TraesCS3B02G019200LC;primconf=LC	TraesCS3B02G019200LC	chr3B	5135343	36511670	3BS8	TraesCS3B01G019200LC	LC	Protein translocase subunit SecA	0	#N/A	#N/A	#N/A	#N/A	#N/A	0	#N/A	#N/A
chr3B	IWGSC_v1.1_201706	gene	8146253	8146552	ID=TraesCS3B02G019300LC;Name=TraesCS3B02G019300LC;primconf=LC	TraesCS3B02G019300LC	chr3B	5135343	36511670	3BS8	TraesCS3B01G019300LC	LC	alpha/beta-Hydrolases superfamily protein	0	#N/A	#N/A	#N/A	#N/A	#N/A	0	#N/A	#N/A
chr3B	IWGSC_v1.1_201706	gene	8147206	8147541	ID=TraesCS3B02G019400LC;Name=TraesCS3B02G019400LC;primconf=LC	TraesCS3B02G019400LC	chr3B	5135343	36511670	3BS8	TraesCS3B01G019400LC	LC	Helicase-like protein	0	TraesCS4A01G537300LC,TraesCS5A01G071300LC,TraesCS6A01G497700LC,TraesCS7A01G457600LC	TraesCS3B01G019400LC,TraesCS6B01G322800LC	TraesCS5D01G328800LC,TraesCS6D01G363800LC	{3,4,5,6,7}	ABD	0	#N/A	#N/A				Y
chr3B	IWGSC_v1.1_201706	gene	8153373	8154210	ID=TraesCS3B02G019400;previous_id=TraesCS3B01G019400;Name=TraesCS3B02G019400;primconf=HC	TraesCS3B02G019400	chr3B	5135343	36511670	3BS8	TraesCS3B01G019400	HC	DUF4228 domain protein	0	TraesCS3A01G025600	TraesCS3B01G019400	TraesCS3D01G020100	{3}	ABD	2.06437	6.11193	16.7741
chr3B	IWGSC_v1.1_201706	gene	8164910	8165455	ID=TraesCS3B02G019500LC;Name=TraesCS3B02G019500LC;primconf=LC	TraesCS3B02G019500LC	chr3B	5135343	36511670	3BS8	TraesCS3B01G019500LC	LC	Ta11-like non-LTR retrotransposon	GO:0003676 MF: nucleic acid binding;GO:0008270 MF: zinc ion binding	#N/A	#N/A	#N/A	#N/A	#N/A	0	#N/A	#N/A
chr3B	IWGSC_v1.1_201706	gene	8174515	8174937	ID=TraesCS3B02G019600LC;Name=TraesCS3B02G019600LC;primconf=LC	TraesCS3B02G019600LC	chr3B	5135343	36511670	3BS8	TraesCS3B01G019600LC	LC	Endonuclease/exonuclease/phosphatase family protein	0	#N/A	#N/A	#N/A	#N/A	#N/A	0	#N/A	#N/A
chr3B	IWGSC_v1.1_201706	gene	8236659	8238098	ID=TraesCS3B02G019700LC;Name=TraesCS3B02G019700LC;primconf=LC	TraesCS3B02G019700LC	chr3B	5135343	36511670	3BS8	TraesCS3B01G019700LC	LC	Transposon protein, putative, CACTA, En/Spm sub-class	0	#N/A	#N/A	#N/A	#N/A	#N/A	0.0281592	#N/A	#N/A
chr3B	IWGSC_v1.1_201706	gene	8238143	8239859	ID=TraesCS3B02G019800LC;Name=TraesCS3B02G019800LC;primconf=LC	TraesCS3B02G019800LC	chr3B	5135343	36511670	3BS8	TraesCS3B01G019800LC	LC	Transposon protein, putative, CACTA, En/Spm sub-class	0	#N/A	#N/A	#N/A	#N/A	#N/A	0.0253613	#N/A	#N/A
chr3B	IWGSC_v1.1_201706	gene	8239869	8240282	ID=TraesCS3B02G019900LC;Name=TraesCS3B02G019900LC;primconf=LC	TraesCS3B02G019900LC	chr3B	5135343	36511670	3BS8	TraesCS3B01G019900LC	LC	Transposon protein, putative, CACTA, En/Spm sub-class	0	#N/A	#N/A	#N/A	#N/A	#N/A	0.422945	#N/A	#N/A
chr3B	IWGSC_v1.1_201706	gene	8339237	8346552	ID=TraesCS3B02G019500;previous_id=TraesCS3B01G019500;Name=TraesCS3B02G019500;primconf=HC	TraesCS3B02G019500	chr3B	5135343	36511670	3BS8	TraesCS3B01G019500	HC	Eukaryotic translation initiation factor 3 subunit A	GO:0005515 MF: protein binding;GO:0005852 CC: eukaryotic translation initiation factor 3 complex	TraesCS3A01G025500	TraesCS3B01G019500	TraesCS3D01G020200	{3}	ABD	88.2205	65.262	71.6492
chr3B	IWGSC_v1.1_201706	gene	8484480	8485252	ID=TraesCS3B02G020000LC;Name=TraesCS3B02G020000LC;primconf=LC	TraesCS3B02G020000LC	chr3B	5135343	36511670	3BS8	TraesCS3B01G020000LC	LC	F-box domain containing protein,putative,expressed	0	#N/A	#N/A	#N/A	#N/A	#N/A	0	#N/A	#N/A
chr3B	IWGSC_v1.1_201706	gene	8490844	8495554	ID=TraesCS3B02G019600;previous_id=TraesCS3B01G019600;Name=TraesCS3B02G019600;primconf=HC	TraesCS3B02G019600	chr3B	5135343	36511670	3BS8	TraesCS3B01G019600	HC	E3 ubiquitin-protein ligase	GO:0005515 MF: protein binding;GO:0005634 CC: nucleus;GO:0006511 BP: ubiquitin-dependent protein catabolic process;GO:0007275 BP: multicellular organism development;GO:0008270 MF: zinc ion binding	TraesCS3A01G025200	TraesCS3B01G019600	TraesCS3D01G020800	{3}	ABD	0.76229	18.5012	16.8305
chr3B	IWGSC_v1.1_201706	gene	8498692	8499217	ID=TraesCS3B02G020100LC;Name=TraesCS3B02G020100LC;primconf=LC	TraesCS3B02G020100LC	chr3B	5135343	36511670	3BS8	TraesCS3B01G020100LC	LC	E3 ubiquitin-protein ligase	GO:0005515 MF: protein binding;GO:0005634 CC: nucleus;GO:0006511 BP: ubiquitin-dependent protein catabolic process;GO:0007275 BP: multicellular organism development	#N/A	#N/A	#N/A	#N/A	#N/A	0	#N/A	#N/A
chr3B	IWGSC_v1.1_201706	gene	8505520	8506448	ID=TraesCS3B02G019700;previous_id=TraesCS3B01G019700;Name=TraesCS3B02G019700;primconf=HC	TraesCS3B02G019700	chr3B	5135343	36511670	3BS8	TraesCS3B01G019700	HC	Myb/SANT-like DNA-binding domain protein	0	#N/A	#N/A	#N/A	#N/A	#N/A	0	#N/A	#N/A
chr3B	IWGSC_v1.1_201706	gene	8512071	8513081	ID=TraesCS3B02G019800;previous_id=TraesCS3B01G019800;Name=TraesCS3B02G019800;primconf=HC	TraesCS3B02G019800	chr3B	5135343	36511670	3BS8	TraesCS3B01G019800	HC	Transcription initiation factor IIE subunit beta	GO:0006367 BP: transcription initiation from RNA polymerase II promoter	TraesCS3A01G025100	TraesCS3B01G019800	TraesCS3D01G021000	{3}	ABD	0	0	0.0228876
chr3B	IWGSC_v1.1_201706	gene	8513905	8514543	ID=TraesCS3B02G020200LC;Name=TraesCS3B02G020200LC;primconf=LC	TraesCS3B02G020200LC	chr3B	5135343	36511670	3BS8	TraesCS3B01G020200LC	LC	ATP-dependent Clp protease proteolytic subunit	0	#N/A	#N/A	#N/A	#N/A	#N/A	0	#N/A	#N/A
chr3B	IWGSC_v1.1_201706	gene	8520324	8520542	ID=TraesCS3B02G020300LC;Name=TraesCS3B02G020300LC;primconf=LC	TraesCS3B02G020300LC	chr3B	5135343	36511670	3BS8	TraesCS3B01G020300LC	LC	FAR1-related sequence 2	0	#N/A	#N/A	#N/A	#N/A	#N/A	0	#N/A	#N/A
chr3B	IWGSC_v1.1_201706	gene	8521597	8522620	ID=TraesCS3B02G020400LC;Name=TraesCS3B02G020400LC;primconf=LC	TraesCS3B02G020400LC	chr3B	5135343	36511670	3BS8	TraesCS3B01G020400LC	LC	HXXXD-type acyl-transferase family protein	GO:0016747 MF: transferase activity, transferring acyl groups other than amino-acyl groups	#N/A	#N/A	#N/A	#N/A	#N/A	0	#N/A	#N/A
chr3B	IWGSC_v1.1_201706	gene	8526623	8529426	ID=TraesCS3B02G019900;previous_id=TraesCS3B01G019900;Name=TraesCS3B02G019900;primconf=HC	TraesCS3B02G019900	chr3B	5135343	36511670	3BS8	TraesCS3B01G019900	HC	Sarcoplasmic reticulum histidine-rich calcium-binding protein, putative, expressed	0	TraesCS3A01G024900	TraesCS3B01G019900	TraesCS3D01G021200	{3}	ABD	55.0067	77.0114	53.9595
chr3B	IWGSC_v1.1_201706	gene	8533409	8533936	ID=TraesCS3B02G020500LC;Name=TraesCS3B02G020500LC;primconf=LC	TraesCS3B02G020500LC	chr3B	5135343	36511670	3BS8	TraesCS3B01G020500LC	LC	Retrotransposon protein, putative, unclassified	0	#N/A	#N/A	#N/A	#N/A	#N/A	0	#N/A	#N/A
chr3B	IWGSC_v1.1_201706	gene	8539220	8542107	ID=TraesCS3B02G020000;previous_id=TraesCS3B01G020000;Name=TraesCS3B02G020000;primconf=HC	TraesCS3B02G020000	chr3B	5135343	36511670	3BS8	TraesCS3B01G020000	HC	Terpene synthase, putative	GO:0000287 MF: magnesium ion binding;GO:0008152 BP: metabolic process;GO:0010333 MF: terpene synthase activity;GO:0016829 MF: lyase activity	TraesCS3A01G026400LC	TraesCS3B01G020000	TraesCS3D01G021300	{3}	ABD	0	0	0
chr3B	IWGSC_v1.1_201706	gene	8549148	8549714	ID=TraesCS3B02G020600LC;Name=TraesCS3B02G020600LC;primconf=LC	TraesCS3B02G020600LC	chr3B	5135343	36511670	3BS8	TraesCS3B01G020600LC	LC	Retrotransposon protein, putative, unclassified	0	#N/A	#N/A	#N/A	#N/A	#N/A	0	#N/A	#N/A
chr3B	IWGSC_v1.1_201706	gene	8549880	8550449	ID=TraesCS3B02G020700LC;Name=TraesCS3B02G020700LC;primconf=LC	TraesCS3B02G020700LC	chr3B	5135343	36511670	3BS8	TraesCS3B01G020700LC	LC	Retrovirus-related Pol polyprotein LINE-1	0	#N/A	#N/A	#N/A	#N/A	#N/A	0	#N/A	#N/A
chr3B	IWGSC_v1.1_201706	gene	8552926	8553243	ID=TraesCS3B02G020800LC;Name=TraesCS3B02G020800LC;primconf=LC	TraesCS3B02G020800LC	chr3B	5135343	36511670	3BS8	TraesCS3B01G020800LC	LC	Retrotransposon protein, putative, unclassified	0	#N/A	#N/A	#N/A	#N/A	#N/A	0	#N/A	#N/A
chr3B	IWGSC_v1.1_201706	gene	8553876	8554274	ID=TraesCS3B02G020900LC;Name=TraesCS3B02G020900LC;primconf=LC	TraesCS3B02G020900LC	chr3B	5135343	36511670	3BS8	TraesCS3B01G020900LC	LC	Retrotransposon protein, putative, Ty3-gypsy subclass	0	#N/A	#N/A	#N/A	#N/A	#N/A	0	#N/A	#N/A
chr3B	IWGSC_v1.1_201706	gene	8555804	8557857	ID=TraesCS3B02G021000LC;Name=TraesCS3B02G021000LC;primconf=LC	TraesCS3B02G021000LC	chr3B	5135343	36511670	3BS8	TraesCS3B01G021000LC	LC	Arf-GAP with GTPase, ANK repeat and PH domain-containing protein 4	0	TraesCS3A01G652300LC,TraesCS7A01G048300LC,TraesCS7A01G535900LC	TraesCS1B01G542100LC,TraesCS3B01G021000LC,TraesCS6B01G063600	TraesCS3D01G514300LC	{1,3,6,7}	ABD	0	#N/A	0
chr3B	IWGSC_v1.1_201706	gene	8580898	8581596	ID=TraesCS3B02G021100LC;Name=TraesCS3B02G021100LC;primconf=LC	TraesCS3B02G021100LC	chr3B	5135343	36511670	3BS8	TraesCS3B01G021100LC	LC	Retrovirus-related Pol polyprotein from transposon TNT 1-94	0	#N/A	#N/A	#N/A	#N/A	#N/A	0	#N/A	#N/A
chr3B	IWGSC_v1.1_201706	gene	8633795	8635033	ID=TraesCS3B02G020100;previous_id=TraesCS3B01G020100;Name=TraesCS3B02G020100;primconf=HC	TraesCS3B02G020100	chr3B	5135343	36511670	3BS8	TraesCS3B01G020100	HC	Transcription initiation factor IIE subunit beta	GO:0006367 BP: transcription initiation from RNA polymerase II promoter	TraesCS3A01G025900LC	TraesCS3B01G020100	TraesCS3D01G021400	{3}	ABD	0.0209316	0	0
chr3B	IWGSC_v1.1_201706	gene	8636079	8636390	ID=TraesCS3B02G021200LC;Name=TraesCS3B02G021200LC;primconf=LC	TraesCS3B02G021200LC	chr3B	5135343	36511670	3BS8	TraesCS3B01G021200LC	LC	Histidinol dehydrogenase	0	#N/A	#N/A	#N/A	#N/A	#N/A	0	#N/A	#N/A
chr3B	IWGSC_v1.1_201706	gene	8643329	8646420	ID=TraesCS3B02G020200;previous_id=TraesCS3B01G020200;Name=TraesCS3B02G020200;primconf=HC	TraesCS3B02G020200	chr3B	5135343	36511670	3BS8	TraesCS3B01G020200	HC	Ferredoxin reductase-like protein	GO:0016491 MF: oxidoreductase activity;GO:0055114 BP: oxidation-reduction process	TraesCS3A01G024600	TraesCS3B01G020200	0	{3}	AB	7.11664	11.0919	#N/A
chr3B	IWGSC_v1.1_201706	gene	8684815	8687011	ID=TraesCS3B02G020300;previous_id=TraesCS3B01G020300;Name=TraesCS3B02G020300;primconf=HC	TraesCS3B02G020300	chr3B	5135343	36511670	3BS8	TraesCS3B01G020300	HC	Pectin lyase-like superfamily protein	GO:0004650 MF: polygalacturonase activity;GO:0005975 BP: carbohydrate metabolic process	TraesCS3A01G024500	TraesCS3B01G020300	TraesCS3D01G021700	{3}	ABD	0	0	0
chr3B	IWGSC_v1.1_201706	gene	8690280	8693228	ID=TraesCS3B02G021300LC;Name=TraesCS3B02G021300LC;primconf=LC	TraesCS3B02G021300LC	chr3B	5135343	36511670	3BS8	TraesCS3B01G021300LC	LC	Delta-1-pyrroline-5-carboxylate synthetase	0	TraesCS2A01G543800LC	TraesCS3B01G021300LC	0	{2,3}	AB	0	#N/A	#N/A
chr3B	IWGSC_v1.1_201706	gene	8695102	8696265	ID=TraesCS3B02G021400LC;Name=TraesCS3B02G021400LC;primconf=LC	TraesCS3B02G021400LC	chr3B	5135343	36511670	3BS8	TraesCS3B01G021400LC	LC	UDP-glucose 6-dehydrogenase	GO:0016616 MF: oxidoreductase activity, acting on the CH-OH group of donors, NAD or NADP as acceptor;GO:0051287 MF: NAD binding;GO:0055114 BP: oxidation-reduction process	#N/A	#N/A	#N/A	#N/A	#N/A	0	#N/A	#N/A
chr3B	IWGSC_v1.1_201706	gene	8725177	8726477	ID=TraesCS3B02G021500LC;Name=TraesCS3B02G021500LC;primconf=LC	TraesCS3B02G021500LC	chr3B	5135343	36511670	3BS8	TraesCS3B01G021500LC	LC	GTP binding protein alpha subunit	GO:0004871 MF: signal transducer activity;GO:0005525 MF: GTP binding;GO:0007186 BP: G-protein coupled receptor signaling pathway	#N/A	#N/A	#N/A	#N/A	#N/A	0	#N/A	#N/A
chr3B	IWGSC_v1.1_201706	gene	8733389	8737836	ID=TraesCS3B02G020400;previous_id=TraesCS3B01G020400;Name=TraesCS3B02G020400;primconf=HC	TraesCS3B02G020400	chr3B	5135343	36511670	3BS8	TraesCS3B01G020400	HC	tRNA (Adenine(58)-N(1))-methyltransferase non-catalytic subunit trm6	GO:0030488 BP: tRNA methylation;GO:0031515 CC: tRNA (m1A) methyltransferase complex	TraesCS3A01G024400	TraesCS3B01G020400	TraesCS3D01G021800	{3}	ABD	2.63394	5.09704	5.76036
chr3B	IWGSC_v1.1_201706	gene	8768582	8769157	ID=TraesCS3B02G021600LC;Name=TraesCS3B02G021600LC;primconf=LC	TraesCS3B02G021600LC	chr3B	5135343	36511670	3BS8	TraesCS3B01G021600LC	LC	Endonuclease/exonuclease/phosphatase family protein	0	#N/A	#N/A	#N/A	#N/A	#N/A	0	#N/A	#N/A
chr3B	IWGSC_v1.1_201706	gene	8771136	8771459	ID=TraesCS3B02G021700LC;Name=TraesCS3B02G021700LC;primconf=LC	TraesCS3B02G021700LC	chr3B	5135343	36511670	3BS8	TraesCS3B01G021700LC	LC	Retrotransposon protein, putative, unclassified	0	#N/A	#N/A	#N/A	#N/A	#N/A	0	#N/A	#N/A
chr3B	IWGSC_v1.1_201706	gene	8781155	8782591	ID=TraesCS3B02G020500;previous_id=TraesCS3B01G020500;Name=TraesCS3B02G020500;primconf=HC	TraesCS3B02G020500	chr3B	5135343	36511670	3BS8	TraesCS3B01G020500	HC	PAP fibrillin domain containing protein,expressed	0	TraesCS3A01G024300	TraesCS3B01G020500	TraesCS3D01G022000	{3}	ABD	0	8.0727	5.52177
chr3B	IWGSC_v1.1_201706	gene	8784366	8785166	ID=TraesCS3B02G021800LC;Name=TraesCS3B02G021800LC;primconf=LC	TraesCS3B02G021800LC	chr3B	5135343	36511670	3BS8	TraesCS3B01G021800LC	LC	Transposon protein, putative, CACTA, En/Spm sub-class	0	#N/A	#N/A	#N/A	#N/A	#N/A	0	#N/A	#N/A
chr3B	IWGSC_v1.1_201706	gene	8786051	8786864	ID=TraesCS3B02G020600;previous_id=TraesCS3B01G020600;Name=TraesCS3B02G020600;primconf=HC	TraesCS3B02G020600	chr3B	5135343	36511670	3BS8	TraesCS3B01G020600	HC	Myb/SANT-like DNA-binding domain protein	0	#N/A	#N/A	#N/A	#N/A	#N/A	0	#N/A	#N/A
chr3B	IWGSC_v1.1_201706	gene	8792815	8794132	ID=TraesCS3B02G020700;previous_id=TraesCS3B01G020700;Name=TraesCS3B02G020700;primconf=HC	TraesCS3B02G020700	chr3B	5135343	36511670	3BS8	TraesCS3B01G020700	HC	PAP fibrillin domain containing protein,expressed	0	TraesCS3A01G024200	TraesCS3B01G020700	TraesCS3D01G022100	{3}	ABD	0.706385	1.23278	0.924712
chr3B	IWGSC_v1.1_201706	gene	8797025	8800390	ID=TraesCS3B02G020800;previous_id=TraesCS3B01G020800;Name=TraesCS3B02G020800;primconf=HC	TraesCS3B02G020800	chr3B	5135343	36511670	3BS8	TraesCS3B01G020800	HC	Alanine--tRNA ligase	GO:0000166 MF: nucleotide binding;GO:0003676 MF: nucleic acid binding;GO:0004813 MF: alanine-tRNA ligase activity;GO:0005524 MF: ATP binding;GO:0006419 BP: alanyl-tRNA aminoacylation;GO:0016876 MF: ligase activity, forming aminoacyl-tRNA and related compounds;GO:0043039 BP: tRNA aminoacylation	TraesCS3A01G024100	TraesCS3B01G020800	TraesCS3D01G022200	{3}	ABD	25.3387	14.6177	22.0556
chr3B	IWGSC_v1.1_201706	gene	8800823	8801740	ID=TraesCS3B02G021900LC;Name=TraesCS3B02G021900LC;primconf=LC	TraesCS3B02G021900LC	chr3B	5135343	36511670	3BS8	TraesCS3B01G021900LC	LC	Ribosomal RNA processing protein 1 homolog A	0	#N/A	#N/A	#N/A	#N/A	#N/A	0.365439	#N/A	#N/A
chr3B	IWGSC_v1.1_201706	gene	8800886	8801737	ID=TraesCS3B02G020900;previous_id=TraesCS3B01G020900;Name=TraesCS3B02G020900;primconf=HC	TraesCS3B02G020900	chr3B	5135343	36511670	3BS8	TraesCS3B01G020900	HC	APOLLO	GO:0003676 MF: nucleic acid binding	TraesCS3A01G023900	TraesCS3B01G020900	TraesCS3D01G022300	{3}	ABD	0.0614682	0	0.17381
chr3B	IWGSC_v1.1_201706	gene	8804356	8812022	ID=TraesCS3B02G021000;previous_id=TraesCS3B01G021000;Name=TraesCS3B02G021000;primconf=HC	TraesCS3B02G021000	chr3B	5135343	36511670	3BS8	TraesCS3B01G021000	HC	Leucine--tRNA ligase	GO:0000166 MF: nucleotide binding;GO:0002161 MF: aminoacyl-tRNA editing activity;GO:0004812 MF: aminoacyl-tRNA ligase activity;GO:0004823 MF: leucine-tRNA ligase activity;GO:0005524 MF: ATP binding;GO:0006418 BP: tRNA aminoacylation for protein translation;GO:0006429 BP: leucyl-tRNA aminoacylation	TraesCS3A01G023800	TraesCS3B01G021000	TraesCS3D01G022400	{3}	ABD	3.91876	4.10654	5.60596
chr3B	IWGSC_v1.1_201706	gene	8812942	8814417	ID=TraesCS3B02G021100;previous_id=TraesCS3B01G021100;Name=TraesCS3B02G021100;primconf=HC	TraesCS3B02G021100	chr3B	5135343	36511670	3BS8	TraesCS3B01G021100	HC	Glycosyltransferase	GO:0016757 MF: transferase activity, transferring glycosyl groups	TraesCS3A01G023700	TraesCS3B01G021100	TraesCS3D01G022500	{3}	ABD	1.26826	0.419468	0.209638
chr3B	IWGSC_v1.1_201706	gene	8816276	8826946	ID=TraesCS3B02G021200;previous_id=TraesCS3B01G021200;Name=TraesCS3B02G021200;primconf=HC	TraesCS3B02G021200	chr3B	5135343	36511670	3BS8	TraesCS3B01G021200	HC	Protein kinase family protein	GO:0004672 MF: protein kinase activity;GO:0005515 MF: protein binding;GO:0005524 MF: ATP binding;GO:0006468 BP: protein phosphorylation	TraesCS7A01G541000	TraesCS1B01G294900,TraesCS3B01G021200,TraesCS3B01G021300,TraesCS3B01G578100	TraesCS1D01G284700,TraesCS3D01G022600	{1,3,7}	ABD	0.00777591	#N/A	#N/A
chr3B	IWGSC_v1.1_201706	gene	8831511	8834072	ID=TraesCS3B02G022000LC;Name=TraesCS3B02G022000LC;primconf=LC	TraesCS3B02G022000LC	chr3B	5135343	36511670	3BS8	TraesCS3B01G022000LC	LC	Receptor-like protein kinase	GO:0004672 MF: protein kinase activity;GO:0005524 MF: ATP binding;GO:0006468 BP: protein phosphorylation	0	TraesCS3B01G022000LC,TraesCS3B01G022100LC	TraesCS3D01G022700	{3}	BD	0	#N/A	0
chr3B	IWGSC_v1.1_201706	gene	8846692	8860125	ID=TraesCS3B02G021300;previous_id=TraesCS3B01G021300;Name=TraesCS3B02G021300;primconf=HC	TraesCS3B02G021300	chr3B	5135343	36511670	3BS8	TraesCS3B01G021300	HC	receptor lectin kinase	GO:0004672 MF: protein kinase activity;GO:0005515 MF: protein binding;GO:0005524 MF: ATP binding;GO:0006468 BP: protein phosphorylation	TraesCS7A01G541000	TraesCS1B01G294900,TraesCS3B01G021200,TraesCS3B01G021300,TraesCS3B01G578100	TraesCS1D01G284700,TraesCS3D01G022600	{1,3,7}	ABD	0.00742565	#N/A	#N/A
chr3B	IWGSC_v1.1_201706	gene	8860340	8862766	ID=TraesCS3B02G022100LC;Name=TraesCS3B02G022100LC;primconf=LC	TraesCS3B02G022100LC	chr3B	5135343	36511670	3BS8	TraesCS3B01G022100LC	LC	Receptor-like protein kinase	GO:0004672 MF: protein kinase activity;GO:0005524 MF: ATP binding;GO:0006468 BP: protein phosphorylation	0	TraesCS3B01G022000LC,TraesCS3B01G022100LC	TraesCS3D01G022700	{3}	BD	0	#N/A	0
chr3B	IWGSC_v1.1_201706	gene	8869162	8869939	ID=TraesCS3B02G022200LC;Name=TraesCS3B02G022200LC;primconf=LC	TraesCS3B02G022200LC	chr3B	5135343	36511670	3BS8	TraesCS3B01G022200LC	LC	Cytoplasmic dynein 1 light intermediate chain 2	0	#N/A	#N/A	#N/A	#N/A	#N/A	1.29688	#N/A	#N/A
chr3B	IWGSC_v1.1_201706	gene	8874102	8878427	ID=TraesCS3B02G022300LC;Name=TraesCS3B02G022300LC;primconf=LC	TraesCS3B02G022300LC	chr3B	5135343	36511670	3BS8	TraesCS3B01G022300LC	LC	Late embryogenesis abundant protein	0	TraesCS3A01G025100LC	TraesCS3B01G022300LC	0	{3}	AB	0	0	#N/A
chr3B	IWGSC_v1.1_201706	gene	8879519	8883766	ID=TraesCS3B02G022400LC;Name=TraesCS3B02G022400LC;primconf=LC	TraesCS3B02G022400LC	chr3B	5135343	36511670	3BS8	TraesCS3B01G022400LC	LC	Sodium channel protein type 4 subunit alpha B	0	#N/A	#N/A	#N/A	#N/A	#N/A	116.652	#N/A	#N/A
chr3B	IWGSC_v1.1_201706	gene	8884675	8887382	ID=TraesCS3B02G022500LC;Name=TraesCS3B02G022500LC;primconf=LC	TraesCS3B02G022500LC	chr3B	5135343	36511670	3BS8	TraesCS3B01G022500LC	LC	Light-harvesting protein B-870 alpha chain	0	#N/A	#N/A	#N/A	#N/A	#N/A	0	#N/A	#N/A
chr3B	IWGSC_v1.1_201706	gene	8887621	8888001	ID=TraesCS3B02G022600LC;Name=TraesCS3B02G022600LC;primconf=LC	TraesCS3B02G022600LC	chr3B	5135343	36511670	3BS8	TraesCS3B01G022600LC	LC	Major Facilitator Superfamily with SPX (SYG1/Pho81/XPR1) domain-containing protein	0	#N/A	#N/A	#N/A	#N/A	#N/A	0.0488544	#N/A	#N/A
chr3B	IWGSC_v1.1_201706	gene	8889941	8912531	ID=TraesCS3B02G022700LC;Name=TraesCS3B02G022700LC;primconf=LC	TraesCS3B02G022700LC	chr3B	5135343	36511670	3BS8	TraesCS3B01G022700LC	LC	IQ calmodulin-binding motif family protein	0	#N/A	#N/A	#N/A	#N/A	#N/A	5.76953	#N/A	#N/A
chr3B	IWGSC_v1.1_201706	gene	8913444	8914603	ID=TraesCS3B02G022800LC;Name=TraesCS3B02G022800LC;primconf=LC	TraesCS3B02G022800LC	chr3B	5135343	36511670	3BS8	TraesCS3B01G022800LC	LC	Oxygen-dependent choline dehydrogenase	0	#N/A	#N/A	#N/A	#N/A	#N/A	0	#N/A	#N/A
chr3B	IWGSC_v1.1_201706	gene	8942225	8943290	ID=TraesCS3B02G022900LC;Name=TraesCS3B02G022900LC;primconf=LC	TraesCS3B02G022900LC	chr3B	5135343	36511670	3BS8	TraesCS3B01G022900LC	LC	Anaphase-promoting complex subunit 10	0	TraesCS6A01G333700LC	TraesCS3B01G022900LC	TraesCS1D01G510700LC,TraesCS1D01G580900LC,TraesCS3D01G553800LC,TraesCS6D01G098600LC	{1,3,6}	ABD	0	#N/A	#N/A				Y
chr3B	IWGSC_v1.1_201706	gene	9062144	9064350	ID=TraesCS3B02G023000LC;Name=TraesCS3B02G023000LC;primconf=LC	TraesCS3B02G023000LC	chr3B	5135343	36511670	3BS8	TraesCS3B01G023000LC	LC	hAT transposon superfamily	0	#N/A	#N/A	#N/A	#N/A	#N/A	34.3399	#N/A	#N/A
chr3B	IWGSC_v1.1_201706	gene	9066699	9071009	ID=TraesCS3B02G023100LC;Name=TraesCS3B02G023100LC;primconf=LC	TraesCS3B02G023100LC	chr3B	5135343	36511670	3BS8	TraesCS3B01G023100LC	LC	Polynucleotidyl transferase, ribonuclease H-like superfamily protein	0	TraesCS5A01G738900LC	TraesCS3B01G023100LC	0	{3,5}	AB	10.6784	#N/A	#N/A
chr3B	IWGSC_v1.1_201706	gene	9090142	9094049	ID=TraesCS3B02G021400;previous_id=TraesCS3B01G021400;Name=TraesCS3B02G021400;primconf=HC	TraesCS3B02G021400	chr3B	5135343	36511670	3BS8	TraesCS3B01G021400	HC	ATP-binding cassette sub-family A member 1	0	0	TraesCS3B01G021400	TraesCS3D01G022800	{3}	BD	31.4109	#N/A	0
chr3B	IWGSC_v1.1_201706	gene	9097656	9099110	ID=TraesCS3B02G021500;previous_id=TraesCS3B01G021500;Name=TraesCS3B02G021500;primconf=HC	TraesCS3B02G021500	chr3B	5135343	36511670	3BS8	TraesCS3B01G021500	HC	HNH endonuclease	0	#N/A	#N/A	#N/A	#N/A	#N/A	159.907	#N/A	#N/A
chr3B	IWGSC_v1.1_201706	gene	9165564	9177438	ID=TraesCS3B02G021600;previous_id=TraesCS3B01G021600;Name=TraesCS3B02G021600;primconf=HC	TraesCS3B02G021600	chr3B	5135343	36511670	3BS8	TraesCS3B01G021600	HC	Sodium/hydrogen exchanger 1	GO:0006812 BP: cation transport;GO:0015299 MF: solute:proton antiporter activity;GO:0016021 CC: integral component of membrane;GO:0055085 BP: transmembrane transport	TraesCS3A01G023200	TraesCS3B01G021600	TraesCS3D01G022900	{3}	ABD	15.0138	5.81893	5.90781
chr3B	IWGSC_v1.1_201706	gene	9187694	9191071	ID=TraesCS3B02G021700;previous_id=TraesCS3B01G021700;Name=TraesCS3B02G021700;primconf=HC	TraesCS3B02G021700	chr3B	5135343	36511670	3BS8	TraesCS3B01G021700	HC	Glycosyltransferase	GO:0016757 MF: transferase activity, transferring glycosyl groups	TraesCS3A01G023100	TraesCS3B01G021700	TraesCS3D01G023000	{3}	ABD	185.171	96.4975	111.238
chr3B	IWGSC_v1.1_201706	gene	9200866	9201387	ID=TraesCS3B02G023200LC;Name=TraesCS3B02G023200LC;primconf=LC	TraesCS3B02G023200LC	chr3B	5135343	36511670	3BS8	TraesCS3B01G023200LC	LC	Transposon protein, putative, Mutator sub-class	GO:0008270 MF: zinc ion binding	#N/A	#N/A	#N/A	#N/A	#N/A	0	#N/A	#N/A
chr3B	IWGSC_v1.1_201706	gene	9201675	9201983	ID=TraesCS3B02G023300LC;Name=TraesCS3B02G023300LC;primconf=LC	TraesCS3B02G023300LC	chr3B	5135343	36511670	3BS8	TraesCS3B01G023300LC	LC	Transposon protein, putative, Mutator sub-class	0	#N/A	#N/A	#N/A	#N/A	#N/A	0	#N/A	#N/A
chr3B	IWGSC_v1.1_201706	gene	9202353	9202799	ID=TraesCS3B02G023400LC;Name=TraesCS3B02G023400LC;primconf=LC	TraesCS3B02G023400LC	chr3B	5135343	36511670	3BS8	TraesCS3B01G023400LC	LC	Transposon protein, putative, Mutator sub-class	0	#N/A	#N/A	#N/A	#N/A	#N/A	0	#N/A	#N/A
chr3B	IWGSC_v1.1_201706	gene	9203256	9203621	ID=TraesCS3B02G023500LC;Name=TraesCS3B02G023500LC;primconf=LC	TraesCS3B02G023500LC	chr3B	5135343	36511670	3BS8	TraesCS3B01G023500LC	LC	Transposon protein, putative, Mutator sub-class	0	#N/A	#N/A	#N/A	#N/A	#N/A	0	#N/A	#N/A
chr3B	IWGSC_v1.1_201706	gene	9205866	9206129	ID=TraesCS3B02G023600LC;Name=TraesCS3B02G023600LC;primconf=LC	TraesCS3B02G023600LC	chr3B	5135343	36511670	3BS8	TraesCS3B01G023600LC	LC	Bifunctional protein FolD	0	#N/A	#N/A	#N/A	#N/A	#N/A	0	#N/A	#N/A
chr3B	IWGSC_v1.1_201706	gene	9283546	9287314	ID=TraesCS3B02G023700LC;Name=TraesCS3B02G023700LC;primconf=LC	TraesCS3B02G023700LC	chr3B	5135343	36511670	3BS8	TraesCS3B01G023700LC	LC	Calmodulin binding protein-like protein	0	#N/A	#N/A	#N/A	#N/A	#N/A	15.7221	#N/A	#N/A
chr3B	IWGSC_v1.1_201706	gene	9316777	9318618	ID=TraesCS3B02G023800LC;Name=TraesCS3B02G023800LC;primconf=LC	TraesCS3B02G023800LC	chr3B	5135343	36511670	3BS8	TraesCS3B01G023800LC	LC	Ulp1 protease family, C-terminal catalytic domain containing protein, expressed	0	#N/A	#N/A	#N/A	#N/A	#N/A	0	#N/A	#N/A
chr3B	IWGSC_v1.1_201706	gene	9324008	9328520	ID=TraesCS3B02G023900LC;Name=TraesCS3B02G023900LC;primconf=LC	TraesCS3B02G023900LC	chr3B	5135343	36511670	3BS8	TraesCS3B01G023900LC	LC	Protein FAR1-RELATED SEQUENCE 5	GO:0008270 MF: zinc ion binding	#N/A	#N/A	#N/A	#N/A	#N/A	0	#N/A	#N/A
chr3B	IWGSC_v1.1_201706	gene	9348590	9348966	ID=TraesCS3B02G024000LC;Name=TraesCS3B02G024000LC;primconf=LC	TraesCS3B02G024000LC	chr3B	5135343	36511670	3BS8	TraesCS3B01G024000LC	LC	Transposon protein Pong sub-class	0	#N/A	#N/A	#N/A	#N/A	#N/A	0	#N/A	#N/A
chr3B	IWGSC_v1.1_201706	gene	9349697	9350059	ID=TraesCS3B02G021800;previous_id=TraesCS3B01G021800;Name=TraesCS3B02G021800;primconf=HC	TraesCS3B02G021800	chr3B	5135343	36511670	3BS8	TraesCS3B01G021800	HC	SPA1-related 4	0	#N/A	#N/A	#N/A	#N/A	#N/A	0	#N/A	#N/A
chr3B	IWGSC_v1.1_201706	gene	9359441	9360088	ID=TraesCS3B02G024100LC;Name=TraesCS3B02G024100LC;primconf=LC	TraesCS3B02G024100LC	chr3B	5135343	36511670	3BS8	TraesCS3B01G024100LC	LC	Protein FAR1-RELATED SEQUENCE 5	GO:0003676 MF: nucleic acid binding;GO:0008270 MF: zinc ion binding	#N/A	#N/A	#N/A	#N/A	#N/A	0.163554	#N/A	#N/A
chr3B	IWGSC_v1.1_201706	gene	9363430	9365200	ID=TraesCS3B02G024200LC;Name=TraesCS3B02G024200LC;primconf=LC	TraesCS3B02G024200LC	chr3B	5135343	36511670	3BS8	TraesCS3B01G024200LC	LC	HAT transposon superfamily	GO:0003676 MF: nucleic acid binding;GO:0046983 MF: protein dimerization activity	#N/A	#N/A	#N/A	#N/A	#N/A	0	#N/A	#N/A
chr3B	IWGSC_v1.1_201706	gene	9396614	9400783	ID=TraesCS3B02G021900;previous_id=TraesCS3B01G021900;Name=TraesCS3B02G021900;primconf=HC	TraesCS3B02G021900	chr3B	5135343	36511670	3BS8	TraesCS3B01G021900	HC	Glycosyltransferase	GO:0016757 MF: transferase activity, transferring glycosyl groups	TraesCS3A01G023000	TraesCS3B01G021900	TraesCS3D01G023100	{3}	ABD	0.686447	0.830464	0.547751
chr3B	IWGSC_v1.1_201706	gene	9404342	9408751	ID=TraesCS3B02G022000;previous_id=TraesCS3B01G022000;Name=TraesCS3B02G022000;primconf=HC	TraesCS3B02G022000	chr3B	5135343	36511670	3BS8	TraesCS3B01G022000	HC	Glycosyltransferase	GO:0016757 MF: transferase activity, transferring glycosyl groups	TraesCS3A01G022900	TraesCS3B01G022000	TraesCS3D01G023200	{3}	ABD	35.6889	17.131	22.1335
chr3B	IWGSC_v1.1_201706	gene	9417779	9420607	ID=TraesCS3B02G022100;previous_id=TraesCS3B01G022100;Name=TraesCS3B02G022100;primconf=HC	TraesCS3B02G022100	chr3B	5135343	36511670	3BS8	TraesCS3B01G022100	HC	Leucine-rich repeat receptor-like protein kinase family protein	GO:0005515 MF: protein binding	0	TraesCS3B01G022100	TraesCS3D01G023300	{3}	BD	0	#N/A	0
chr3B	IWGSC_v1.1_201706	gene	9427199	9427495	ID=TraesCS3B02G022200;previous_id=TraesCS3B01G022200;Name=TraesCS3B02G022200;primconf=HC	TraesCS3B02G022200	chr3B	5135343	36511670	3BS8	TraesCS3B01G022200	HC	Lipid transfer protein	0	0	TraesCS3B01G022200	TraesCS3D01G023400	{3}	BD	0	#N/A	0
chr3B	IWGSC_v1.1_201706	gene	9431875	9433157	ID=TraesCS3B02G024300LC;Name=TraesCS3B02G024300LC;primconf=LC	TraesCS3B02G024300LC	chr3B	5135343	36511670	3BS8	TraesCS3B01G024300LC	LC	Cob(I)yrinic acid a,c-diamide adenosyltransferase, mitochondrial	0	#N/A	#N/A	#N/A	#N/A	#N/A	0	#N/A	#N/A
chr3B	IWGSC_v1.1_201706	gene	9433084	9433485	ID=TraesCS3B02G024400LC;Name=TraesCS3B02G024400LC;primconf=LC	TraesCS3B02G024400LC	chr3B	5135343	36511670	3BS8	TraesCS3B01G024400LC	LC	Rho termination factor	0	#N/A	#N/A	#N/A	#N/A	#N/A	0	#N/A	#N/A
chr3B	IWGSC_v1.1_201706	gene	9439165	9442301	ID=TraesCS3B02G022300;previous_id=TraesCS3B01G022300;Name=TraesCS3B02G022300;primconf=HC	TraesCS3B02G022300	chr3B	5135343	36511670	3BS8	TraesCS3B01G022300	HC	LisH and RanBPM domains containing protein	GO:0005515 MF: protein binding	TraesCS3A01G022800	TraesCS3B01G022300	TraesCS3D01G023500	{3}	ABD	12.8451	5.78645	16.78
chr3B	IWGSC_v1.1_201706	gene	9568439	9573009	ID=TraesCS3B02G022400;previous_id=TraesCS3B01G022400;Name=TraesCS3B02G022400;primconf=HC	TraesCS3B02G022400	chr3B	5135343	36511670	3BS8	TraesCS3B01G022400	HC	Serine/threonine-protein kinase	GO:0004672 MF: protein kinase activity;GO:0004674 MF: protein serine/threonine kinase activity;GO:0005524 MF: ATP binding;GO:0006468 BP: protein phosphorylation;GO:0048544 BP: recognition of pollen	0	TraesCS3B01G022400	TraesCS3D01G023600	{3}	BD	0	#N/A	0
chr3B	IWGSC_v1.1_201706	gene	9643575	9643874	ID=TraesCS3B02G024500LC;Name=TraesCS3B02G024500LC;primconf=LC	TraesCS3B02G024500LC	chr3B	5135343	36511670	3BS8	TraesCS3B01G024500LC	LC	Transposon TX1 uncharacterized	0	#N/A	#N/A	#N/A	#N/A	#N/A	0	#N/A	#N/A
chr3B	IWGSC_v1.1_201706	gene	9681952	9682257	ID=TraesCS3B02G024600LC;Name=TraesCS3B02G024600LC;primconf=LC	TraesCS3B02G024600LC	chr3B	5135343	36511670	3BS8	TraesCS3B01G024600LC	LC	Alpha/beta-Hydrolases superfamily protein	0	#N/A	#N/A	#N/A	#N/A	#N/A	0	#N/A	#N/A
chr3B	IWGSC_v1.1_201706	gene	9682311	9682460	ID=TraesCS3B02G024700LC;Name=TraesCS3B02G024700LC;primconf=LC	TraesCS3B02G024700LC	chr3B	5135343	36511670	3BS8	TraesCS3B01G024700LC	LC	Alpha/beta-Hydrolases superfamily protein	0	TraesCS3A01G435900LC	TraesCS2B01G105100LC,TraesCS3B01G024700LC,TraesCS6B01G148200LC	0	{2,3,6}	AB	0	0	#N/A
chr3B	IWGSC_v1.1_201706	gene	9776149	9782832	ID=TraesCS3B02G022500;previous_id=TraesCS3B01G022500;Name=TraesCS3B02G022500;primconf=HC	TraesCS3B02G022500	chr3B	5135343	36511670	3BS8	TraesCS3B01G022500	HC	Glycine-rich domain-containing protein 1	0	TraesCS3A01G022700	TraesCS3B01G022500	TraesCS3D01G023700	{3}	ABD	23.9471	0.96869	7.74182
chr3B	IWGSC_v1.1_201706	gene	9879823	9881393	ID=TraesCS3B02G022600;previous_id=TraesCS3B01G022600;Name=TraesCS3B02G022600;primconf=HC	TraesCS3B02G022600	chr3B	5135343	36511670	3BS8	TraesCS3B01G022600	HC	Myosin heavy chain-related protein	0	0	TraesCS3B01G022600	TraesCS3D01G023800	{3}	BD	0.133896	#N/A	1.13739
chr3B	IWGSC_v1.1_201706	gene	9886966	9888418	ID=TraesCS3B02G022700;previous_id=TraesCS3B01G022700;Name=TraesCS3B02G022700;primconf=HC	TraesCS3B02G022700	chr3B	5135343	36511670	3BS8	TraesCS3B01G022700	HC	P-loop containing nucleoside triphosphate hydrolases superfamily protein	0	TraesCS6A01G359300	TraesCS3B01G022700	0	{3,6}	AB	3.23332	#N/A	#N/A
chr3B	IWGSC_v1.1_201706	gene	9906588	9907154	ID=TraesCS3B02G022800;previous_id=TraesCS3B01G022800;Name=TraesCS3B02G022800;primconf=HC	TraesCS3B02G022800	chr3B	5135343	36511670	3BS8	TraesCS3B01G022800	HC	SNF1 kinase homolog 11	0	TraesCS4A01G487300LC	TraesCS3B01G022800,TraesCS7B01G659700LC	TraesCS4D01G151300	{3,4,7}	ABD	0	#N/A	#N/A
chr3B	IWGSC_v1.1_201706	gene	9913916	9917749	ID=TraesCS3B02G022900;previous_id=TraesCS3B01G022900;Name=TraesCS3B02G022900;primconf=HC	TraesCS3B02G022900	chr3B	5135343	36511670	3BS8	TraesCS3B01G022900	HC	Glutamate decarboxylase	GO:0003824 MF: catalytic activity;GO:0004351 MF: glutamate decarboxylase activity;GO:0006536 BP: glutamate metabolic process;GO:0016831 MF: carboxy-lyase activity;GO:0019752 BP: carboxylic acid metabolic process;GO:0030170 MF: pyridoxal phosphate binding	TraesCS3A01G022600	TraesCS3B01G022900	TraesCS3D01G023900	{3}	ABD	86.2738	45.5513	58.1108
chr3B	IWGSC_v1.1_201706	gene	9922993	9923391	ID=TraesCS3B02G023000;previous_id=TraesCS3B01G023000;Name=TraesCS3B02G023000;primconf=HC	TraesCS3B02G023000	chr3B	5135343	36511670	3BS8	TraesCS3B01G023000	HC	RING/U-box superfamily protein	GO:0005515 MF: protein binding;GO:0008270 MF: zinc ion binding	#N/A	#N/A	#N/A	#N/A	#N/A	0	#N/A	#N/A
chr3B	IWGSC_v1.1_201706	gene	9926517	9927432	ID=TraesCS3B02G024800LC;Name=TraesCS3B02G024800LC;primconf=LC	TraesCS3B02G024800LC	chr3B	5135343	36511670	3BS8	TraesCS3B01G024800LC	LC	RING/U-box superfamily protein	GO:0005515 MF: protein binding;GO:0008270 MF: zinc ion binding	TraesCS3A01G024100LC	TraesCS3B01G024800LC	TraesCS3D01G018200LC	{3}	ABD	0.0156404	0	0.114047
chr3B	IWGSC_v1.1_201706	gene	9930559	9931345	ID=TraesCS3B02G023100;previous_id=TraesCS3B01G023100;Name=TraesCS3B02G023100;primconf=HC	TraesCS3B02G023100	chr3B	5135343	36511670	3BS8	TraesCS3B01G023100	HC	Ring finger protein, putative	GO:0005515 MF: protein binding;GO:0008270 MF: zinc ion binding	0	TraesCS3B01G023100	TraesCS3D01G018300LC	{3}	BD	0	#N/A	0.443119
chr3B	IWGSC_v1.1_201706	gene	9931500	9939414	ID=TraesCS3B02G023200;previous_id=TraesCS3B01G023200;Name=TraesCS3B02G023200;primconf=HC	TraesCS3B02G023200	chr3B	5135343	36511670	3BS8	TraesCS3B01G023200	HC	DNA glycosylase	GO:0003824 MF: catalytic activity;GO:0006281 BP: DNA repair;GO:0051539 MF: 4 iron, 4 sulfur cluster binding	TraesCS3A01G022500	TraesCS3B01G023200	TraesCS3D01G024100	{3}	ABD	9.64402	19.1076	12.3934			Y		Y
chr3B	IWGSC_v1.1_201706	gene	9939834	9940457	ID=TraesCS3B02G024900LC;Name=TraesCS3B02G024900LC;primconf=LC	TraesCS3B02G024900LC	chr3B	5135343	36511670	3BS8	TraesCS3B01G024900LC	LC	Transposon TX1 uncharacterized	0	#N/A	#N/A	#N/A	#N/A	#N/A	0	#N/A	#N/A
chr3B	IWGSC_v1.1_201706	gene	10013879	10014906	ID=TraesCS3B02G023300;previous_id=TraesCS3B01G023300;Name=TraesCS3B02G023300;primconf=HC	TraesCS3B02G023300	chr3B	5135343	36511670	3BS8	TraesCS3B01G023300	HC	Ring finger protein, putative	GO:0005515 MF: protein binding;GO:0008270 MF: zinc ion binding	TraesCS3A01G022400	TraesCS3B01G023300	TraesCS3D01G024200	{3}	ABD	0	0	0.0570049
chr3B	IWGSC_v1.1_201706	gene	10045662	10048767	ID=TraesCS3B02G023400;previous_id=TraesCS3B01G023400;Name=TraesCS3B02G023400;primconf=HC	TraesCS3B02G023400	chr3B	5135343	36511670	3BS8	TraesCS3B01G023400	HC	F-box family protein	GO:0005515 MF: protein binding	TraesCS3A01G022300	TraesCS3B01G023400	TraesCS3D01G024300	{3}	ABD	0.0490462	0	0
chr3B	IWGSC_v1.1_201706	gene	10050287	10051117	ID=TraesCS3B02G023500;previous_id=TraesCS3B01G023500;Name=TraesCS3B02G023500;primconf=HC	TraesCS3B02G023500	chr3B	5135343	36511670	3BS8	TraesCS3B01G023500	HC	tRNA N6-adenosine threonylcarbamoyltransferase	0	#N/A	#N/A	#N/A	#N/A	#N/A	0	#N/A	#N/A
chr3B	IWGSC_v1.1_201706	gene	10115356	10116309	ID=TraesCS3B02G025000LC;Name=TraesCS3B02G025000LC;primconf=LC	TraesCS3B02G025000LC	chr3B	5135343	36511670	3BS8	TraesCS3B01G025000LC	LC	F-box family protein	0	0	TraesCS3B01G025000LC	TraesCS3D01G018600LC	{3}	BD	0	#N/A	0
chr3B	IWGSC_v1.1_201706	gene	10116888	10117208	ID=TraesCS3B02G025100LC;Name=TraesCS3B02G025100LC;primconf=LC	TraesCS3B02G025100LC	chr3B	5135343	36511670	3BS8	TraesCS3B01G025100LC	LC	2-nitropropane dioxygenase family	0	#N/A	#N/A	#N/A	#N/A	#N/A	0	#N/A	#N/A
chr3B	IWGSC_v1.1_201706	gene	10166455	10166859	ID=TraesCS3B02G025200LC;Name=TraesCS3B02G025200LC;primconf=LC	TraesCS3B02G025200LC	chr3B	5135343	36511670	3BS8	TraesCS3B01G025200LC	LC	RNA-directed DNA polymerase (reverse transcriptase)-related family protein	0	#N/A	#N/A	#N/A	#N/A	#N/A	0	#N/A	#N/A
chr3B	IWGSC_v1.1_201706	gene	10170580	10175005	ID=TraesCS3B02G023600;previous_id=TraesCS3B01G023600;Name=TraesCS3B02G023600;primconf=HC	TraesCS3B02G023600	chr3B	5135343	36511670	3BS8	TraesCS3B01G023600	HC	transmembrane protein, putative (DUF594)	0	TraesCS2A01G563600	TraesCS2B01G113200LC,TraesCS3B01G023600	TraesCS3D01G019000LC	{2,3}	ABD	0.874964	#N/A	3.81257
chr3B	IWGSC_v1.1_201706	gene	10198656	10202090	ID=TraesCS3B02G023700;previous_id=TraesCS3B01G023700;Name=TraesCS3B02G023700;primconf=HC	TraesCS3B02G023700	chr3B	5135343	36511670	3BS8	TraesCS3B01G023700	HC	Glycosyltransferase	GO:0016757 MF: transferase activity, transferring glycosyl groups	TraesCS3A01G022200	TraesCS3B01G023700	TraesCS3D01G024500	{3}	ABD	2.30107	2.19744	3.61934
chr3B	IWGSC_v1.1_201706	gene	10221325	10222509	ID=TraesCS3B02G023800;previous_id=TraesCS3B01G023800;Name=TraesCS3B02G023800;primconf=HC	TraesCS3B02G023800	chr3B	5135343	36511670	3BS8	TraesCS3B01G023800	HC	Cysteine/Histidine-rich C1 domain family protein	0	TraesCS3A01G022100	TraesCS3B01G023800	TraesCS3D01G024600	{3}	ABD	0.191358	0	0
chr3B	IWGSC_v1.1_201706	gene	10231065	10234756	ID=TraesCS3B02G023900;previous_id=TraesCS3B01G023900;Name=TraesCS3B02G023900;primconf=HC	TraesCS3B02G023900	chr3B	5135343	36511670	3BS8	TraesCS3B01G023900	HC	O-linked-mannose beta-1,4-N-acetylglucosaminyltransferase-like protein	GO:0016757 MF: transferase activity, transferring glycosyl groups	TraesCS3A01G023300LC	TraesCS3B01G023900	TraesCS3D01G024800	{3}	ABD	2.05087	0	0.0354755
chr3B	IWGSC_v1.1_201706	gene	10245018	10245299	ID=TraesCS3B02G025300LC;Name=TraesCS3B02G025300LC;primconf=LC	TraesCS3B02G025300LC	chr3B	5135343	36511670	3BS8	TraesCS3B01G025300LC	LC	Retrotransposon protein, putative, LINE subclass	0	#N/A	#N/A	#N/A	#N/A	#N/A	0	#N/A	#N/A
chr3B	IWGSC_v1.1_201706	gene	10245678	10246151	ID=TraesCS3B02G025400LC;Name=TraesCS3B02G025400LC;primconf=LC	TraesCS3B02G025400LC	chr3B	5135343	36511670	3BS8	TraesCS3B01G025400LC	LC	RNA-directed DNA polymerase (reverse transcriptase)-related family protein	0	#N/A	#N/A	#N/A	#N/A	#N/A	0	#N/A	#N/A
chr3B	IWGSC_v1.1_201706	gene	10248796	10251587	ID=TraesCS3B02G024000;previous_id=TraesCS3B01G024000;Name=TraesCS3B02G024000;primconf=HC	TraesCS3B02G024000	chr3B	5135343	36511670	3BS8	TraesCS3B01G024000	HC	Glycosyltransferase	GO:0016757 MF: transferase activity, transferring glycosyl groups	TraesCS3A01G021800	TraesCS3B01G024000	TraesCS3D01G025000	{3}	ABD	0.184752	0.2239	0.103004
chr3B	IWGSC_v1.1_201706	gene	10255824	10256388	ID=TraesCS3B02G025500LC;Name=TraesCS3B02G025500LC;primconf=LC	TraesCS3B02G025500LC	chr3B	5135343	36511670	3BS8	TraesCS3B01G025500LC	LC	BZIP transcription factor 60	0	#N/A	#N/A	#N/A	#N/A	#N/A	0	#N/A	#N/A
chr3B	IWGSC_v1.1_201706	gene	10273748	10274080	ID=TraesCS3B02G025600LC;Name=TraesCS3B02G025600LC;primconf=LC	TraesCS3B02G025600LC	chr3B	5135343	36511670	3BS8	TraesCS3B01G025600LC	LC	Photosystem I assembly protein Ycf4	GO:0009522 CC: photosystem I;GO:0009579 CC: thylakoid;GO:0015979 BP: photosynthesis;GO:0016021 CC: integral component of membrane	0	TraesCS3B01G025600LC	TraesCS3D01G046600LC	{3}	BD	0	#N/A	0
chr3B	IWGSC_v1.1_201706	gene	10274767	10275111	ID=TraesCS3B02G025700LC;Name=TraesCS3B02G025700LC;primconf=LC	TraesCS3B02G025700LC	chr3B	5135343	36511670	3BS8	TraesCS3B01G025700LC	LC	Envelope membrane protein	GO:0016021 CC: integral component of membrane	#N/A	#N/A	#N/A	#N/A	#N/A	0	#N/A	#N/A
chr3B	IWGSC_v1.1_201706	gene	10275479	10276222	ID=TraesCS3B02G025800LC;Name=TraesCS3B02G025800LC;primconf=LC	TraesCS3B02G025800LC	chr3B	5135343	36511670	3BS8	TraesCS3B01G025800LC	LC	Cytochrome f	GO:0005506 MF: iron ion binding;GO:0009055 MF: electron carrier activity;GO:0015979 BP: photosynthesis;GO:0020037 MF: heme binding;GO:0031361 CC: integral component of thylakoid membrane	TraesCS7A01G747300LC	TraesCS3B01G025800LC	TraesCS6D01G435600LC	{3,6,7}	ABD	0.0415583	#N/A	#N/A
chr3B	IWGSC_v1.1_201706	gene	10275807	10276009	ID=TraesCS3B02G025900LC;Name=TraesCS3B02G025900LC;primconf=LC	TraesCS3B02G025900LC	chr3B	5135343	36511670	3BS8	TraesCS3B01G025900LC	LC	K+ uptake permease 11	0	TraesCS4A01G231100LC	TraesCS3B01G025900LC	TraesCS1D01G266800LC,TraesCS1D01G284700LC,TraesCS3D01G282600LC,TraesCS7D01G557800LC,TraesCS7D01G696900LC	{1,3,4,7}	ABD	0	#N/A	#N/A
chr3B	IWGSC_v1.1_201706	gene	10276093	10276383	ID=TraesCS3B02G026000LC;Name=TraesCS3B02G026000LC;primconf=LC	TraesCS3B02G026000LC	chr3B	5135343	36511670	3BS8	TraesCS3B01G026000LC	LC	Cytochrome f	GO:0005506 MF: iron ion binding;GO:0009055 MF: electron carrier activity;GO:0015979 BP: photosynthesis;GO:0020037 MF: heme binding;GO:0031361 CC: integral component of thylakoid membrane	#N/A	#N/A	#N/A	#N/A	#N/A	0	#N/A	#N/A
chr3B	IWGSC_v1.1_201706	gene	10301553	10309014	ID=TraesCS3B02G024100;previous_id=TraesCS3B01G024100;Name=TraesCS3B02G024100;primconf=HC	TraesCS3B02G024100	chr3B	5135343	36511670	3BS8	TraesCS3B01G024100	HC	Receptor-like protein kinase	GO:0004672 MF: protein kinase activity;GO:0005524 MF: ATP binding;GO:0006468 BP: protein phosphorylation	TraesCS3A01G021600	TraesCS3B01G024100	TraesCS3D01G025100	{3}	ABD	0.0450554	0.00828256	0
chr3B	IWGSC_v1.1_201706	gene	10325132	10343880	ID=TraesCS3B02G024200;previous_id=TraesCS3B01G024200;Name=TraesCS3B02G024200;primconf=HC	TraesCS3B02G024200	chr3B	5135343	36511670	3BS8	TraesCS3B01G024200	HC	Receptor-like protein kinase	GO:0004672 MF: protein kinase activity;GO:0005524 MF: ATP binding;GO:0006468 BP: protein phosphorylation	0	TraesCS1B01G175900,TraesCS3B01G024200	TraesCS1D01G156900	{1,3}	BD	0	#N/A	#N/A
chr3B	IWGSC_v1.1_201706	gene	10369394	10370126	ID=TraesCS3B02G026100LC;Name=TraesCS3B02G026100LC;primconf=LC	TraesCS3B02G026100LC	chr3B	5135343	36511670	3BS8	TraesCS3B01G026100LC	LC	DNA binding protein-like	0	#N/A	#N/A	#N/A	#N/A	#N/A	0	#N/A	#N/A
chr3B	IWGSC_v1.1_201706	gene	10380470	10380772	ID=TraesCS3B02G026200LC;Name=TraesCS3B02G026200LC;primconf=LC	TraesCS3B02G026200LC	chr3B	5135343	36511670	3BS8	TraesCS3B01G026200LC	LC	Retrovirus-related Pol polyprotein from transposon TNT 1-94	0	#N/A	#N/A	#N/A	#N/A	#N/A	0	#N/A	#N/A
chr3B	IWGSC_v1.1_201706	gene	10388175	10392856	ID=TraesCS3B02G024300;previous_id=TraesCS3B01G024300;Name=TraesCS3B02G024300;primconf=HC	TraesCS3B02G024300	chr3B	5135343	36511670	3BS8	TraesCS3B01G024300	HC	Receptor-like protein kinase, putative,expressed	GO:0004672 MF: protein kinase activity;GO:0005524 MF: ATP binding;GO:0006468 BP: protein phosphorylation	#N/A	#N/A	#N/A	#N/A	#N/A	0	#N/A	#N/A
chr3B	IWGSC_v1.1_201706	gene	10406614	10407459	ID=TraesCS3B02G024400;previous_id=TraesCS3B01G024400;Name=TraesCS3B02G024400;primconf=HC	TraesCS3B02G024400	chr3B	5135343	36511670	3BS8	TraesCS3B01G024400	HC	Cysteine-rich receptor kinase	0	0	TraesCS3B01G024400	TraesCS3D01G025300	{3}	BD	0	#N/A	0
chr3B	IWGSC_v1.1_201706	gene	10415405	10416452	ID=TraesCS3B02G026300LC;Name=TraesCS3B02G026300LC;primconf=LC	TraesCS3B02G026300LC	chr3B	5135343	36511670	3BS8	TraesCS3B01G026300LC	LC	Retrotransposon protein, putative, unclassified	0	#N/A	#N/A	#N/A	#N/A	#N/A	0	#N/A	#N/A
chr3B	IWGSC_v1.1_201706	gene	10417290	10418172	ID=TraesCS3B02G026400LC;Name=TraesCS3B02G026400LC;primconf=LC	TraesCS3B02G026400LC	chr3B	5135343	36511670	3BS8	TraesCS3B01G026400LC	LC	Isoleucine--tRNA ligase	0	0	TraesCS3B01G026400LC	TraesCS3D01G370500LC	{3}	BD	0	#N/A	0
chr3B	IWGSC_v1.1_201706	gene	10435605	10435919	ID=TraesCS3B02G026500LC;Name=TraesCS3B02G026500LC;primconf=LC	TraesCS3B02G026500LC	chr3B	5135343	36511670	3BS8	TraesCS3B01G026500LC	LC	Serine/threonine protein phosphatase 7 long form isogeny	0	#N/A	#N/A	#N/A	#N/A	#N/A	0	#N/A	#N/A
chr3B	IWGSC_v1.1_201706	gene	10487998	10488680	ID=TraesCS3B02G026600LC;Name=TraesCS3B02G026600LC;primconf=LC	TraesCS3B02G026600LC	chr3B	5135343	36511670	3BS8	TraesCS3B01G026600LC	LC	Acyl-CoA N-acyltransferase with RING/FYVE/PHD-type zinc finger protein	0	#N/A	#N/A	#N/A	#N/A	#N/A	0	#N/A	#N/A
chr3B	IWGSC_v1.1_201706	gene	10562122	10573523	ID=TraesCS3B02G024500;previous_id=TraesCS3B01G024500;Name=TraesCS3B02G024500;primconf=HC	TraesCS3B02G024500	chr3B	5135343	36511670	3BS8	TraesCS3B01G024500	HC	Receptor-like protein kinase, putative,expressed	GO:0004672 MF: protein kinase activity;GO:0005524 MF: ATP binding;GO:0006468 BP: protein phosphorylation	#N/A	#N/A	#N/A	#N/A	#N/A	0	#N/A	#N/A
chr3B	IWGSC_v1.1_201706	gene	10627150	10632531	ID=TraesCS3B02G024600;previous_id=TraesCS3B01G024600;Name=TraesCS3B02G024600;primconf=HC	TraesCS3B02G024600	chr3B	5135343	36511670	3BS8	TraesCS3B01G024600	HC	Phosphatidylserine synthase 2	GO:0006659 BP: phosphatidylserine biosynthetic process	TraesCS3A01G021500	TraesCS3B01G024600	TraesCS3D01G025400	{3}	ABD	2.62892	1.62536	2.46343
chr3B	IWGSC_v1.1_201706	gene	10657637	10658551	ID=TraesCS3B02G026610LC;previous_id=TraesCS3B01G024700;Name=TraesCS3B02G026610LC;primconf=LC	TraesCS3B02G026610LC	chr3B	5135343	36511670	3BS8	TraesCS3B01G024700	HC	Retrotransposon protein, putative, unclassified	GO:0003676 MF: nucleic acid binding;GO:0008270 MF: zinc ion binding	#N/A	#N/A	#N/A	#N/A	#N/A	0	#N/A	#N/A
chr3B	IWGSC_v1.1_201706	gene	10662604	10663113	ID=TraesCS3B02G026700LC;Name=TraesCS3B02G026700LC;primconf=LC	TraesCS3B02G026700LC	chr3B	5135343	36511670	3BS8	TraesCS3B01G026700LC	LC	Polynucleotidyl transferase, ribonuclease H-like superfamily protein	GO:0003676 MF: nucleic acid binding	#N/A	#N/A	#N/A	#N/A	#N/A	0	#N/A	#N/A
chr3B	IWGSC_v1.1_201706	gene	10664871	10665179	ID=TraesCS3B02G024800;previous_id=TraesCS3B01G024800;Name=TraesCS3B02G024800;primconf=HC	TraesCS3B02G024800	chr3B	5135343	36511670	3BS8	TraesCS3B01G024800	HC	YTH domain-containing family protein 1	0	TraesCS3A01G021400	TraesCS3B01G024800	TraesCS3D01G025500	{3}	ABD	0.00739019	0	0
chr3B	IWGSC_v1.1_201706	gene	10704327	10704926	ID=TraesCS3B02G026800LC;Name=TraesCS3B02G026800LC;primconf=LC	TraesCS3B02G026800LC	chr3B	5135343	36511670	3BS8	TraesCS3B01G026800LC	LC	Tryptophan synthase beta chain	0	0	TraesCS3B01G026800LC	TraesCS3D01G046000LC	{3}	BD	0	#N/A	0
chr3B	IWGSC_v1.1_201706	gene	10707583	10717161	ID=TraesCS3B02G024900;previous_id=TraesCS3B01G024900;Name=TraesCS3B02G024900;primconf=HC	TraesCS3B02G024900	chr3B	5135343	36511670	3BS8	TraesCS3B01G024900	HC	ATP-dependent RNA helicase, putative	GO:0003676 MF: nucleic acid binding;GO:0004386 MF: helicase activity;GO:0005524 MF: ATP binding	TraesCS3A01G021300	TraesCS3B01G024900	TraesCS3D01G025600	{3}	ABD	11.3393	9.44309	5.06782			Y		Y
chr3B	IWGSC_v1.1_201706	gene	10720255	10720886	ID=TraesCS3B02G026900LC;Name=TraesCS3B02G026900LC;primconf=LC	TraesCS3B02G026900LC	chr3B	5135343	36511670	3BS8	TraesCS3B01G026900LC	LC	Polynucleotidyl transferase, ribonuclease H-like superfamily protein	GO:0003676 MF: nucleic acid binding	#N/A	#N/A	#N/A	#N/A	#N/A	0	#N/A	#N/A
chr3B	IWGSC_v1.1_201706	gene	10731972	10732334	ID=TraesCS3B02G027000LC;Name=TraesCS3B02G027000LC;primconf=LC	TraesCS3B02G027000LC	chr3B	5135343	36511670	3BS8	TraesCS3B01G027000LC	LC	Arf-GAP with SH3 domain, ANK repeat and PH domain-containing protein 1	0	#N/A	#N/A	#N/A	#N/A	#N/A	0	#N/A	#N/A
chr3B	IWGSC_v1.1_201706	gene	10733741	10734945	ID=TraesCS3B02G025000;previous_id=TraesCS3B01G025000;Name=TraesCS3B02G025000;primconf=HC	TraesCS3B02G025000	chr3B	5135343	36511670	3BS8	TraesCS3B01G025000	HC	Glutathione S-transferase, putative, expressed	GO:0005515 MF: protein binding	0	TraesCS3B01G025000	TraesCS3D01G020200LC	{3}	BD	0	#N/A	0.00403722
chr3B	IWGSC_v1.1_201706	gene	10760527	10761654	ID=TraesCS3B02G027100LC;Name=TraesCS3B02G027100LC;primconf=LC	TraesCS3B02G027100LC	chr3B	5135343	36511670	3BS8	TraesCS3B01G027100LC	LC	F-box protein	0	TraesCS6A01G611300LC	TraesCS3B01G027100LC,TraesCS3B01G027700LC	TraesCS3D01G020600LC	{3,6}	ABD	0	#N/A	0
chr3B	IWGSC_v1.1_201706	gene	10904118	10905970	ID=TraesCS3B02G027200LC;Name=TraesCS3B02G027200LC;primconf=LC	TraesCS3B02G027200LC	chr3B	5135343	36511670	3BS8	TraesCS3B01G027200LC	LC	AT5G11810-like protein	0	TraesCS2A01G497000LC	TraesCS3B01G027200LC	0	{2,3}	AB	0	#N/A	#N/A
chr3B	IWGSC_v1.1_201706	gene	10906548	10906895	ID=TraesCS3B02G027300LC;Name=TraesCS3B02G027300LC;primconf=LC	TraesCS3B02G027300LC	chr3B	5135343	36511670	3BS8	TraesCS3B01G027300LC	LC	HVA22-like protein	0	#N/A	#N/A	#N/A	#N/A	#N/A	0	#N/A	#N/A
chr3B	IWGSC_v1.1_201706	gene	10921798	10923562	ID=TraesCS3B02G025100;previous_id=TraesCS3B01G025100;Name=TraesCS3B02G025100;primconf=HC	TraesCS3B02G025100	chr3B	5135343	36511670	3BS8	TraesCS3B01G025100	HC	Xyloglucan galactosyltransferase KATAMARI1-like protein	0	TraesCS3A01G020600	TraesCS3B01G025100	TraesCS3D01G026000	{3}	ABD	0.0194921	0	0
chr3B	IWGSC_v1.1_201706	gene	10928567	10929223	ID=TraesCS3B02G027400LC;Name=TraesCS3B02G027400LC;primconf=LC	TraesCS3B02G027400LC	chr3B	5135343	36511670	3BS8	TraesCS3B01G027400LC	LC	Ta11-like non-LTR retrotransposon	GO:0003676 MF: nucleic acid binding;GO:0008270 MF: zinc ion binding	#N/A	#N/A	#N/A	#N/A	#N/A	0	#N/A	#N/A
chr3B	IWGSC_v1.1_201706	gene	10930874	10934191	ID=TraesCS3B02G027500LC;Name=TraesCS3B02G027500LC;primconf=LC	TraesCS3B02G027500LC	chr3B	5135343	36511670	3BS8	TraesCS3B01G027500LC	LC	Fructose-bisphosphate aldolase	0	#N/A	#N/A	#N/A	#N/A	#N/A	0	#N/A	#N/A
chr3B	IWGSC_v1.1_201706	gene	10953564	10957184	ID=TraesCS3B02G025200;previous_id=TraesCS3B01G025200;Name=TraesCS3B02G025200;primconf=HC	TraesCS3B02G025200	chr3B	5135343	36511670	3BS8	TraesCS3B01G025200	HC	Fructose-bisphosphate aldolase	GO:0003824 MF: catalytic activity;GO:0004332 MF: fructose-bisphosphate aldolase activity;GO:0006096 BP: glycolytic process	TraesCS3A01G020300	TraesCS3B01G025200	TraesCS3D01G026400	{3}	ABD	180.846	339.76	400.096
chr3B	IWGSC_v1.1_201706	gene	10961858	10963832	ID=TraesCS3B02G025300;previous_id=TraesCS3B01G025300;Name=TraesCS3B02G025300;primconf=HC	TraesCS3B02G025300	chr3B	5135343	36511670	3BS8	TraesCS3B01G025300	HC	Xyloglucan galactosyltransferase KATAMARI1-like protein	0	TraesCS3A01G020400	TraesCS3B01G025300	TraesCS3D01G026200	{3}	ABD	0.0269421	0.0908341	0.0874391
chr3B	IWGSC_v1.1_201706	gene	11008480	11010266	ID=TraesCS3B02G025400;previous_id=TraesCS3B01G025400;Name=TraesCS3B02G025400;primconf=HC	TraesCS3B02G025400	chr3B	5135343	36511670	3BS8	TraesCS3B01G025400	HC	Xyloglucan galactosyltransferase KATAMARI1-like protein	0	TraesCS3A01G020500	TraesCS3B01G025400	TraesCS3D01G026100	{3}	ABD	0	0	0
chr3B	IWGSC_v1.1_201706	gene	11065288	11067073	ID=TraesCS3B02G025500;previous_id=TraesCS3B01G025500;Name=TraesCS3B02G025500;primconf=HC	TraesCS3B02G025500	chr3B	5135343	36511670	3BS8	TraesCS3B01G025500	HC	Xyloglucan galactosyltransferase KATAMARI1-like protein	0	TraesCS3A01G020700	TraesCS3B01G025500	TraesCS3D01G025900	{3}	ABD	0	0.0150429	0
chr3B	IWGSC_v1.1_201706	gene	11072763	11073554	ID=TraesCS3B02G027600LC;Name=TraesCS3B02G027600LC;primconf=LC	TraesCS3B02G027600LC	chr3B	5135343	36511670	3BS8	TraesCS3B01G027600LC	LC	Polynucleotidyl transferase, ribonuclease H-like superfamily protein	GO:0003676 MF: nucleic acid binding	#N/A	#N/A	#N/A	#N/A	#N/A	0	#N/A	#N/A
chr3B	IWGSC_v1.1_201706	gene	11086781	11090389	ID=TraesCS3B02G025600;previous_id=TraesCS3B01G025600;Name=TraesCS3B02G025600;primconf=HC	TraesCS3B02G025600	chr3B	5135343	36511670	3BS8	TraesCS3B01G025600	HC	Cytochrome P450, putative, expressed	GO:0005506 MF: iron ion binding;GO:0016705 MF: oxidoreductase activity, acting on paired donors, with incorporation or reduction of molecular oxygen;GO:0020037 MF: heme binding;GO:0055114 BP: oxidation-reduction process	TraesCS3A01G021900	TraesCS2B01G566500,TraesCS3B01G025600	TraesCS3D01G024700	{2,3}	ABD	0	0	0.915281
chr3B	IWGSC_v1.1_201706	gene	11100915	11102042	ID=TraesCS3B02G027700LC;Name=TraesCS3B02G027700LC;primconf=LC	TraesCS3B02G027700LC	chr3B	5135343	36511670	3BS8	TraesCS3B01G027700LC	LC	F-box protein	0	TraesCS6A01G611300LC	TraesCS3B01G027100LC,TraesCS3B01G027700LC	TraesCS3D01G020600LC	{3,6}	ABD	0	#N/A	0
chr3B	IWGSC_v1.1_201706	gene	11113698	11127873	ID=TraesCS3B02G025700;previous_id=TraesCS3B01G025700;Name=TraesCS3B02G025700;primconf=HC	TraesCS3B02G025700	chr3B	5135343	36511670	3BS8	TraesCS3B01G025700	HC	BTB/POZ domain containing protein, expressed	GO:0005515 MF: protein binding	TraesCS3A01G020800	TraesCS3B01G025700	TraesCS3D01G026500	{3}	ABD	0	0	0
chr3B	IWGSC_v1.1_201706	gene	11128485	11129633	ID=TraesCS3B02G025800;previous_id=TraesCS3B01G025800;Name=TraesCS3B02G025800;primconf=HC	TraesCS3B02G025800	chr3B	5135343	36511670	3BS8	TraesCS3B01G025800	HC	BTB/POZ domain containing protein, expressed	GO:0005515 MF: protein binding	TraesCS3A01G020100	TraesCS3B01G025800	TraesCS3D01G026600	{3}	ABD	0	0	0
chr3B	IWGSC_v1.1_201706	gene	11186294	11187592	ID=TraesCS3B02G027800LC;Name=TraesCS3B02G027800LC;primconf=LC	TraesCS3B02G027800LC	chr3B	5135343	36511670	3BS8	TraesCS3B01G027800LC	LC	F-box family protein	GO:0005515 MF: protein binding	TraesCS7A01G441600	TraesCS3B01G027800LC	0	{3,7}	AB	0	#N/A	#N/A
chr3B	IWGSC_v1.1_201706	gene	11187874	11205496	ID=TraesCS3B02G025900;previous_id=TraesCS3B01G025900;Name=TraesCS3B02G025900;primconf=HC	TraesCS3B02G025900	chr3B	5135343	36511670	3BS8	TraesCS3B01G025900	HC	Histone H3	GO:0000786 CC: nucleosome;GO:0003677 MF: DNA binding;GO:0046982 MF: protein heterodimerization activity	#N/A	#N/A	#N/A	#N/A	#N/A	0	#N/A	#N/A
chr3B	IWGSC_v1.1_201706	gene	11211126	11211913	ID=TraesCS3B02G027900LC;Name=TraesCS3B02G027900LC;primconf=LC	TraesCS3B02G027900LC	chr3B	5135343	36511670	3BS8	TraesCS3B01G027900LC	LC	F-box/RNI-like/FBD-like domains-containing protein	0	#N/A	#N/A	#N/A	#N/A	#N/A	0	#N/A	#N/A
chr3B	IWGSC_v1.1_201706	gene	11225058	11225660	ID=TraesCS3B02G028000LC;Name=TraesCS3B02G028000LC;primconf=LC	TraesCS3B02G028000LC	chr3B	5135343	36511670	3BS8	TraesCS3B01G028000LC	LC	BTB/POZ domain containing protein, expressed	GO:0005515 MF: protein binding	#N/A	#N/A	#N/A	#N/A	#N/A	0	#N/A	#N/A
chr3B	IWGSC_v1.1_201706	gene	11229873	11230831	ID=TraesCS3B02G026000;previous_id=TraesCS3B01G026000;Name=TraesCS3B02G026000;primconf=HC	TraesCS3B02G026000	chr3B	5135343	36511670	3BS8	TraesCS3B01G026000	HC	BTB/POZ and MATH domain-containing protein 2	GO:0005515 MF: protein binding	#N/A	#N/A	#N/A	#N/A	#N/A	0	#N/A	#N/A
chr3B	IWGSC_v1.1_201706	gene	11231523	11232945	ID=TraesCS3B02G026100;previous_id=TraesCS3B01G026100;Name=TraesCS3B02G026100;primconf=HC	TraesCS3B02G026100	chr3B	5135343	36511670	3BS8	TraesCS3B01G026100	HC	F-box domain containing protein	GO:0005515 MF: protein binding	TraesCS3A01G019800	TraesCS3B01G026100	0	{3}	AB	0.0621135	0.0394334	#N/A
chr3B	IWGSC_v1.1_201706	gene	11234561	11235107	ID=TraesCS3B02G028100LC;Name=TraesCS3B02G028100LC;primconf=LC	TraesCS3B02G028100LC	chr3B	5135343	36511670	3BS8	TraesCS3B01G028100LC	LC	Retrovirus-related Pol polyprotein from transposon TNT 1-94	0	#N/A	#N/A	#N/A	#N/A	#N/A	0	#N/A	#N/A
chr3B	IWGSC_v1.1_201706	gene	11239743	11241564	ID=TraesCS3B02G026200;previous_id=TraesCS3B01G026200;Name=TraesCS3B02G026200;primconf=HC	TraesCS3B02G026200	chr3B	5135343	36511670	3BS8	TraesCS3B01G026200	HC	Cytochrome P450 family protein, expressed	GO:0005506 MF: iron ion binding;GO:0016705 MF: oxidoreductase activity, acting on paired donors, with incorporation or reduction of molecular oxygen;GO:0020037 MF: heme binding;GO:0055114 BP: oxidation-reduction process	#N/A	#N/A	#N/A	#N/A	#N/A	0	#N/A	#N/A
chr3B	IWGSC_v1.1_201706	gene	11250855	11251487	ID=TraesCS3B02G028200LC;Name=TraesCS3B02G028200LC;primconf=LC	TraesCS3B02G028200LC	chr3B	5135343	36511670	3BS8	TraesCS3B01G028200LC	LC	Protein FAR1-RELATED SEQUENCE 5	GO:0008270 MF: zinc ion binding	#N/A	#N/A	#N/A	#N/A	#N/A	0	#N/A	#N/A
chr3B	IWGSC_v1.1_201706	gene	11281009	11281902	ID=TraesCS3B02G028300LC;Name=TraesCS3B02G028300LC;primconf=LC	TraesCS3B02G028300LC	chr3B	5135343	36511670	3BS8	TraesCS3B01G028300LC	LC	Retrovirus-related Pol polyprotein from transposon TNT 1-94	0	#N/A	#N/A	#N/A	#N/A	#N/A	0	#N/A	#N/A
chr3B	IWGSC_v1.1_201706	gene	11285032	11286150	ID=TraesCS3B02G028400LC;Name=TraesCS3B02G028400LC;primconf=LC	TraesCS3B02G028400LC	chr3B	5135343	36511670	3BS8	TraesCS3B01G028400LC	LC	Retrovirus-related Pol polyprotein from transposon TNT 1-94	GO:0003676 MF: nucleic acid binding;GO:0008270 MF: zinc ion binding	#N/A	#N/A	#N/A	#N/A	#N/A	0	#N/A	#N/A
chr3B	IWGSC_v1.1_201706	gene	11288086	11288478	ID=TraesCS3B02G028500LC;Name=TraesCS3B02G028500LC;primconf=LC	TraesCS3B02G028500LC	chr3B	5135343	36511670	3BS8	TraesCS3B01G028500LC	LC	Retrovirus-related Pol polyprotein from transposon TNT 1-94	0	#N/A	#N/A	#N/A	#N/A	#N/A	0	#N/A	#N/A
chr3B	IWGSC_v1.1_201706	gene	11290292	11290600	ID=TraesCS3B02G028600LC;Name=TraesCS3B02G028600LC;primconf=LC	TraesCS3B02G028600LC	chr3B	5135343	36511670	3BS8	TraesCS3B01G028600LC	LC	NADH-quinone oxidoreductase subunit L	0	#N/A	#N/A	#N/A	#N/A	#N/A	0	#N/A	#N/A
chr3B	IWGSC_v1.1_201706	gene	11291944	11292375	ID=TraesCS3B02G028700LC;Name=TraesCS3B02G028700LC;primconf=LC	TraesCS3B02G028700LC	chr3B	5135343	36511670	3BS8	TraesCS3B01G028700LC	LC	light harvesting complex photosystem II	0	#N/A	#N/A	#N/A	#N/A	#N/A	0	#N/A	#N/A
chr3B	IWGSC_v1.1_201706	gene	11380870	11381163	ID=TraesCS3B02G028800LC;Name=TraesCS3B02G028800LC;primconf=LC	TraesCS3B02G028800LC	chr3B	5135343	36511670	3BS8	TraesCS3B01G028800LC	LC	Accelerated cell death 11	0	TraesCS1A01G599100LC,TraesCS3A01G503300LC,TraesCS5A01G661600LC,TraesCS6A01G520000LC,TraesCS7A01G057400LC	TraesCS2B01G806000LC,TraesCS3B01G028800LC	TraesCS1D01G262400LC,TraesCS2D01G255800LC,TraesCS4D01G165900LC	{1,2,3,4,5,6,7}	ABD	0	#N/A	#N/A
chr3B	IWGSC_v1.1_201706	gene	11466398	11468225	ID=TraesCS3B02G026300;previous_id=TraesCS3B01G026300;Name=TraesCS3B02G026300;primconf=HC	TraesCS3B02G026300	chr3B	5135343	36511670	3BS8	TraesCS3B01G026300	HC	Benzyl alcohol O-benzoyltransferase	GO:0016747 MF: transferase activity, transferring acyl groups other than amino-acyl groups	#N/A	#N/A	#N/A	#N/A	#N/A	0	#N/A	#N/A
chr3B	IWGSC_v1.1_201706	gene	11469547	11471022	ID=TraesCS3B02G026400;previous_id=TraesCS3B01G026400;Name=TraesCS3B02G026400;primconf=HC	TraesCS3B02G026400	chr3B	5135343	36511670	3BS8	TraesCS3B01G026400	HC	BTB/POZ/MATH-domain protein	GO:0005515 MF: protein binding	TraesCS3A01G019700,TraesCS3A01G020200	TraesCS3B01G026400,TraesCS3B01G060200	TraesCS3D01G026900	{3}	ABD	0.658795	#N/A	0.28969
chr3B	IWGSC_v1.1_201706	gene	11510662	11512512	ID=TraesCS3B02G026500;previous_id=TraesCS3B01G026500;Name=TraesCS3B02G026500;primconf=HC	TraesCS3B02G026500	chr3B	5135343	36511670	3BS8	TraesCS3B01G026500	HC	F-box family protein	GO:0005515 MF: protein binding	#N/A	#N/A	#N/A	#N/A	#N/A	1.47715	#N/A	#N/A
chr3B	IWGSC_v1.1_201706	gene	11526231	11527121	ID=TraesCS3B02G028900LC;Name=TraesCS3B02G028900LC;primconf=LC	TraesCS3B02G028900LC	chr3B	5135343	36511670	3BS8	TraesCS3B01G028900LC	LC	Polynucleotidyl transferase, ribonuclease H-like superfamily protein	GO:0003676 MF: nucleic acid binding	#N/A	#N/A	#N/A	#N/A	#N/A	0	#N/A	#N/A
chr3B	IWGSC_v1.1_201706	gene	11529321	11530031	ID=TraesCS3B02G029000LC;Name=TraesCS3B02G029000LC;primconf=LC	TraesCS3B02G029000LC	chr3B	5135343	36511670	3BS8	TraesCS3B01G029000LC	LC	Transposon TX1 uncharacterized	0	#N/A	#N/A	#N/A	#N/A	#N/A	0	#N/A	#N/A
chr3B	IWGSC_v1.1_201706	gene	11540449	11540826	ID=TraesCS3B02G029100LC;Name=TraesCS3B02G029100LC;primconf=LC	TraesCS3B02G029100LC	chr3B	5135343	36511670	3BS8	TraesCS3B01G029100LC	LC	Retrotransposon protein, putative, unclassified	0	#N/A	#N/A	#N/A	#N/A	#N/A	0	#N/A	#N/A
chr3B	IWGSC_v1.1_201706	gene	11540833	11540994	ID=TraesCS3B02G029200LC;Name=TraesCS3B02G029200LC;primconf=LC	TraesCS3B02G029200LC	chr3B	5135343	36511670	3BS8	TraesCS3B01G029200LC	LC	Isopentenyl-diphosphate Delta-isomerase	0	#N/A	#N/A	#N/A	#N/A	#N/A	0	#N/A	#N/A
chr3B	IWGSC_v1.1_201706	gene	11561317	11563129	ID=TraesCS3B02G026600;previous_id=TraesCS3B01G026600;Name=TraesCS3B02G026600;primconf=HC	TraesCS3B02G026600	chr3B	5135343	36511670	3BS8	TraesCS3B01G026600	HC	F-box family protein	GO:0005515 MF: protein binding	0	TraesCS3B01G026600	TraesCS3D01G027200	{3}	BD	0	#N/A	0.0228584
chr3B	IWGSC_v1.1_201706	gene	11601482	11603437	ID=TraesCS3B02G026700;previous_id=TraesCS3B01G026700;Name=TraesCS3B02G026700;primconf=HC	TraesCS3B02G026700	chr3B	5135343	36511670	3BS8	TraesCS3B01G026700	HC	WAT1-related protein	GO:0016020 CC: membrane;GO:0016021 CC: integral component of membrane	TraesCS3A01G019600	TraesCS3B01G026700	TraesCS3D01G027300	{3}	ABD	0.753953	0.370841	2.29476
chr3B	IWGSC_v1.1_201706	gene	11617700	11618827	ID=TraesCS3B02G029300LC;Name=TraesCS3B02G029300LC;primconf=LC	TraesCS3B02G029300LC	chr3B	5135343	36511670	3BS8	TraesCS3B01G029300LC	LC	Retrotransposon polyprotein	GO:0003676 MF: nucleic acid binding;GO:0008270 MF: zinc ion binding	#N/A	#N/A	#N/A	#N/A	#N/A	0	#N/A	#N/A
chr3B	IWGSC_v1.1_201706	gene	11653172	11658098	ID=TraesCS3B02G026800;previous_id=TraesCS3B01G026800;Name=TraesCS3B02G026800;primconf=HC	TraesCS3B02G026800	chr3B	5135343	36511670	3BS8	TraesCS3B01G026800	HC	Tubulin beta chain	GO:0003924 MF: GTPase activity;GO:0005200 MF: structural constituent of cytoskeleton;GO:0005525 MF: GTP binding;GO:0005874 CC: microtubule;GO:0007017 BP: microtubule-based process	#N/A	#N/A	#N/A	#N/A	#N/A	0.0379187	#N/A	#N/A
chr3B	IWGSC_v1.1_201706	gene	11659067	11660490	ID=TraesCS3B02G026900;previous_id=TraesCS3B01G026900;Name=TraesCS3B02G026900;primconf=HC	TraesCS3B02G026900	chr3B	5135343	36511670	3BS8	TraesCS3B01G026900	HC	E3 ubiquitin-protein ligase	GO:0005515 MF: protein binding;GO:0005634 CC: nucleus;GO:0006511 BP: ubiquitin-dependent protein catabolic process;GO:0007275 BP: multicellular organism development;GO:0008270 MF: zinc ion binding	#N/A	#N/A	#N/A	#N/A	#N/A	28.6408	#N/A	#N/A
chr3B	IWGSC_v1.1_201706	gene	11659696	11660208	ID=TraesCS3B02G029400LC;Name=TraesCS3B02G029400LC;primconf=LC	TraesCS3B02G029400LC	chr3B	5135343	36511670	3BS8	TraesCS3B01G029400LC	LC	DNA/RNA polymerases superfamily protein	0	#N/A	#N/A	#N/A	#N/A	#N/A	1.81767	#N/A	#N/A
chr3B	IWGSC_v1.1_201706	gene	11663786	11665319	ID=TraesCS3B02G027000;previous_id=TraesCS3B01G027000;Name=TraesCS3B02G027000;primconf=HC	TraesCS3B02G027000	chr3B	5135343	36511670	3BS8	TraesCS3B01G027000	HC	E3 ubiquitin-protein ligase	GO:0005515 MF: protein binding;GO:0005634 CC: nucleus;GO:0006511 BP: ubiquitin-dependent protein catabolic process;GO:0007275 BP: multicellular organism development;GO:0008270 MF: zinc ion binding	TraesCS3A01G028900	TraesCS3B01G027000	TraesCS3D01G017000	{3}	ABD	9.23062	0.754873	15.3695
chr3B	IWGSC_v1.1_201706	gene	11695307	11696528	ID=TraesCS3B02G027100;previous_id=TraesCS3B01G027100;Name=TraesCS3B02G027100;primconf=HC	TraesCS3B02G027100	chr3B	5135343	36511670	3BS8	TraesCS3B01G027100	HC	Argonaute protein	GO:0003676 MF: nucleic acid binding	#N/A	#N/A	#N/A	#N/A	#N/A	9.26194	#N/A	#N/A				Y	Y
chr3B	IWGSC_v1.1_201706	gene	11697788	11699268	ID=TraesCS3B02G029500LC;Name=TraesCS3B02G029500LC;primconf=LC	TraesCS3B02G029500LC	chr3B	5135343	36511670	3BS8	TraesCS3B01G029500LC	LC	ATP-dependent zinc metalloprotease FTSH 2	0	#N/A	#N/A	#N/A	#N/A	#N/A	0.0530591	#N/A	#N/A
chr3B	IWGSC_v1.1_201706	gene	11882824	11884486	ID=TraesCS3B02G027200;previous_id=TraesCS3B01G027200;Name=TraesCS3B02G027200;primconf=HC	TraesCS3B02G027200	chr3B	5135343	36511670	3BS8	TraesCS3B01G027200	HC	RNA-binding (RRM/RBD/RNP motifs) family protein	0	#N/A	#N/A	#N/A	#N/A	#N/A	0.931034	#N/A	#N/A
chr3B	IWGSC_v1.1_201706	gene	11908458	11909565	ID=TraesCS3B02G027300;previous_id=TraesCS3B01G027300;Name=TraesCS3B02G027300;primconf=HC	TraesCS3B02G027300	chr3B	5135343	36511670	3BS8	TraesCS3B01G027300	HC	DNA replication licensing factor MCM7	0	#N/A	#N/A	#N/A	#N/A	#N/A	0	#N/A	#N/A
chr3B	IWGSC_v1.1_201706	gene	11924285	11925700	ID=TraesCS3B02G027400;previous_id=TraesCS3B01G027400;Name=TraesCS3B02G027400;primconf=HC	TraesCS3B02G027400	chr3B	5135343	36511670	3BS8	TraesCS3B01G027400	HC	E3 ubiquitin-protein ligase	GO:0005515 MF: protein binding;GO:0008270 MF: zinc ion binding	TraesCS3A01G022800LC,TraesCS3A01G029800LC	TraesCS3B01G027400	TraesCS3D01G016900	{3}	ABD	0.936053	#N/A	6.8513
chr3B	IWGSC_v1.1_201706	gene	11927748	11928939	ID=TraesCS3B02G027500;previous_id=TraesCS3B01G027500;Name=TraesCS3B02G027500;primconf=HC	TraesCS3B02G027500	chr3B	5135343	36511670	3BS8	TraesCS3B01G027500	HC	E3 ubiquitin-protein ligase	GO:0005515 MF: protein binding;GO:0005634 CC: nucleus;GO:0006511 BP: ubiquitin-dependent protein catabolic process;GO:0007275 BP: multicellular organism development;GO:0008270 MF: zinc ion binding	TraesCS3A01G021100,TraesCS3A01G029900LC	TraesCS3B01G027500	TraesCS3D01G016800,TraesCS7D01G071600	{3,7}	ABD	0	#N/A	#N/A
chr3B	IWGSC_v1.1_201706	gene	11930527	11931444	ID=TraesCS3B02G029600LC;Name=TraesCS3B02G029600LC;primconf=LC	TraesCS3B02G029600LC	chr3B	5135343	36511670	3BS8	TraesCS3B01G029600LC	LC	50S ribosomal protein L11	0	TraesCS3A01G021000,TraesCS3A01G030100LC	TraesCS3B01G029600LC	TraesCS3D01G016700	{3}	ABD	0	#N/A	0
chr3B	IWGSC_v1.1_201706	gene	11936465	11936923	ID=TraesCS3B02G029700LC;Name=TraesCS3B02G029700LC;primconf=LC	TraesCS3B02G029700LC	chr3B	5135343	36511670	3BS8	TraesCS3B01G029700LC	LC	LINE-1 reverse transcriptase like	0	#N/A	#N/A	#N/A	#N/A	#N/A	0	#N/A	#N/A
chr3B	IWGSC_v1.1_201706	gene	11937800	11938378	ID=TraesCS3B02G029800LC;Name=TraesCS3B02G029800LC;primconf=LC	TraesCS3B02G029800LC	chr3B	5135343	36511670	3BS8	TraesCS3B01G029800LC	LC	Retrotransposon protein, putative, unclassified	0	#N/A	#N/A	#N/A	#N/A	#N/A	0	#N/A	#N/A
chr3B	IWGSC_v1.1_201706	gene	11943060	11944197	ID=TraesCS3B02G027600;previous_id=TraesCS3B01G027600;Name=TraesCS3B02G027600;primconf=HC	TraesCS3B02G027600	chr3B	5135343	36511670	3BS8	TraesCS3B01G027600	HC	SKP1-like protein	GO:0006511 BP: ubiquitin-dependent protein catabolic process	0	TraesCS3B01G027600	TraesCS3D01G016600	{3}	BD	0	#N/A	0.798135
chr3B	IWGSC_v1.1_201706	gene	11948572	11958077	ID=TraesCS3B02G029900LC;Name=TraesCS3B02G029900LC;primconf=LC	TraesCS3B02G029900LC	chr3B	5135343	36511670	3BS8	TraesCS3B01G029900LC	LC	E3 ubiquitin-protein ligase	GO:0005515 MF: protein binding;GO:0005634 CC: nucleus;GO:0006511 BP: ubiquitin-dependent protein catabolic process;GO:0007275 BP: multicellular organism development;GO:0008270 MF: zinc ion binding	#N/A	#N/A	#N/A	#N/A	#N/A	0	#N/A	#N/A
chr3B	IWGSC_v1.1_201706	gene	11967131	11967961	ID=TraesCS3B02G030000LC;Name=TraesCS3B02G030000LC;primconf=LC	TraesCS3B02G030000LC	chr3B	5135343	36511670	3BS8	TraesCS3B01G030000LC	LC	Retrotransposon protein, putative, unclassified	0	#N/A	#N/A	#N/A	#N/A	#N/A	0	#N/A	#N/A
chr3B	IWGSC_v1.1_201706	gene	12026504	12034509	ID=TraesCS3B02G027700;previous_id=TraesCS3B01G027700;Name=TraesCS3B02G027700;primconf=HC	TraesCS3B02G027700	chr3B	5135343	36511670	3BS8	TraesCS3B01G027700	HC	Octicosapeptide/Phox/Bem1p (PB1) domain-containing protein / tetratricopeptide repeat (TPR)-containing protein	0	TraesCS6A01G393800	TraesCS3B01G027700	0	{3,6}	AB	1.91582	#N/A	#N/A
chr3B	IWGSC_v1.1_201706	gene	12029184	12029890	ID=TraesCS3B02G030100LC;Name=TraesCS3B02G030100LC;primconf=LC	TraesCS3B02G030100LC	chr3B	5135343	36511670	3BS8	TraesCS3B01G030100LC	LC	Olfactory receptor 5AU1	0	TraesCS7A01G759100LC	TraesCS3B01G030100LC	TraesCS4D01G184300LC	{3,4,7}	ABD	0.0482346	#N/A	#N/A
chr3B	IWGSC_v1.1_201706	gene	12029981	12032620	ID=TraesCS3B02G030200LC;Name=TraesCS3B02G030200LC;primconf=LC	TraesCS3B02G030200LC	chr3B	5135343	36511670	3BS8	TraesCS3B01G030200LC	LC	ATP-dependent DNA helicase pif1	GO:0000723 BP: telomere maintenance;GO:0003678 MF: DNA helicase activity;GO:0006281 BP: DNA repair	#N/A	#N/A	#N/A	#N/A	#N/A	0.148884	#N/A	#N/A			YY
chr3B	IWGSC_v1.1_201706	gene	12033067	12033366	ID=TraesCS3B02G030300LC;Name=TraesCS3B02G030300LC;primconf=LC	TraesCS3B02G030300LC	chr3B	5135343	36511670	3BS8	TraesCS3B01G030300LC	LC	Interleukin enhancer-binding factor 2 homolog	0	#N/A	#N/A	#N/A	#N/A	#N/A	0.0875899	#N/A	#N/A
chr3B	IWGSC_v1.1_201706	gene	12034575	12038199	ID=TraesCS3B02G030400LC;Name=TraesCS3B02G030400LC;primconf=LC	TraesCS3B02G030400LC	chr3B	5135343	36511670	3BS8	TraesCS3B01G030400LC	LC	TSA: Wollemia nobilis Ref_Wollemi_Transcript_4460_1009 transcribed RNA sequence	0	#N/A	#N/A	#N/A	#N/A	#N/A	3.82127	#N/A	#N/A
chr3B	IWGSC_v1.1_201706	gene	12035410	12036826	ID=TraesCS3B02G030500LC;Name=TraesCS3B02G030500LC;primconf=LC	TraesCS3B02G030500LC	chr3B	5135343	36511670	3BS8	TraesCS3B01G030500LC	LC	telomerase reverse transcriptase	0	TraesCS6A01G497800LC	TraesCS3B01G030500LC	TraesCS3D01G586800LC	{3,6}	ABD	0.711992	#N/A	0
chr3B	IWGSC_v1.1_201706	gene	12086550	12088184	ID=TraesCS3B02G027800;previous_id=TraesCS3B01G027800;Name=TraesCS3B02G027800;primconf=HC	TraesCS3B02G027800	chr3B	5135343	36511670	3BS8	TraesCS3B01G027800	HC	Phenylalanine ammonia-lyase	GO:0003824 MF: catalytic activity;GO:0005737 CC: cytoplasm;GO:0006559 BP: L-phenylalanine catabolic process;GO:0016841 MF: ammonia-lyase activity	#N/A	#N/A	#N/A	#N/A	#N/A	0	#N/A	#N/A
chr3B	IWGSC_v1.1_201706	gene	12100374	12104292	ID=TraesCS3B02G027900;previous_id=TraesCS3B01G027900;Name=TraesCS3B02G027900;primconf=HC	TraesCS3B02G027900	chr3B	5135343	36511670	3BS8	TraesCS3B01G027900	HC	Protein DETOXIFICATION	GO:0006855 BP: drug transmembrane transport;GO:0015238 MF: drug transmembrane transporter activity;GO:0015297 MF: antiporter activity;GO:0016020 CC: membrane;GO:0055085 BP: transmembrane transport	TraesCS3A01G029100	TraesCS3B01G027900	TraesCS3D01G016400	{3}	ABD	0	0.0146348	0.00419336
chr3B	IWGSC_v1.1_201706	gene	12108159	12109513	ID=TraesCS3B02G028000;previous_id=TraesCS3B01G028000;Name=TraesCS3B02G028000;primconf=HC	TraesCS3B02G028000	chr3B	5135343	36511670	3BS8	TraesCS3B01G028000	HC	E3 ubiquitin-protein ligase	GO:0005515 MF: protein binding;GO:0005634 CC: nucleus;GO:0006511 BP: ubiquitin-dependent protein catabolic process;GO:0007275 BP: multicellular organism development;GO:0008270 MF: zinc ion binding	TraesCS3A01G029400	TraesCS3B01G028000	TraesCS3D01G016200	{3}	ABD	0	36.429	18.8401
chr3B	IWGSC_v1.1_201706	gene	12120847	12123216	ID=TraesCS3B02G028100;previous_id=TraesCS3B01G028100;Name=TraesCS3B02G028100;primconf=HC	TraesCS3B02G028100	chr3B	5135343	36511670	3BS8	TraesCS3B01G028100	HC	Cell wall invertase	GO:0004553 MF: hydrolase activity, hydrolyzing O-glycosyl compounds;GO:0005975 BP: carbohydrate metabolic process	#N/A	#N/A	#N/A	#N/A	#N/A	0.0142131	#N/A	#N/A
chr3B	IWGSC_v1.1_201706	gene	12139830	12147300	ID=TraesCS3B02G030600LC;Name=TraesCS3B02G030600LC;primconf=LC	TraesCS3B02G030600LC	chr3B	5135343	36511670	3BS8	TraesCS3B01G030600LC	LC	Cell wall invertase	0	#N/A	#N/A	#N/A	#N/A	#N/A	0	#N/A	#N/A
chr3B	IWGSC_v1.1_201706	gene	12141351	12141942	ID=TraesCS3B02G030700LC;Name=TraesCS3B02G030700LC;primconf=LC	TraesCS3B02G030700LC	chr3B	5135343	36511670	3BS8	TraesCS3B01G030700LC	LC	Beta-fructofuranosidase, insoluble protein	0	#N/A	#N/A	#N/A	#N/A	#N/A	0	#N/A	#N/A
chr3B	IWGSC_v1.1_201706	gene	12142281	12142813	ID=TraesCS3B02G028200;previous_id=TraesCS3B01G028200;Name=TraesCS3B02G028200;primconf=HC	TraesCS3B02G028200	chr3B	5135343	36511670	3BS8	TraesCS3B01G028200	HC	Beta-fructofuranosidase, insoluble protein	0	#N/A	#N/A	#N/A	#N/A	#N/A	0	#N/A	#N/A
chr3B	IWGSC_v1.1_201706	gene	12148892	12150286	ID=TraesCS3B02G028300;previous_id=TraesCS3B01G028300;Name=TraesCS3B02G028300;primconf=HC	TraesCS3B02G028300	chr3B	5135343	36511670	3BS8	TraesCS3B01G028300	HC	Beta-fructofuranosidase, insoluble isoenzyme 3	0	0	TraesCS3B01G028300	TraesCS3D01G016000	{3}	BD	0	#N/A	18.449
chr3B	IWGSC_v1.1_201706	gene	12173216	12174108	ID=TraesCS3B02G030800LC;Name=TraesCS3B02G030800LC;primconf=LC	TraesCS3B02G030800LC	chr3B	5135343	36511670	3BS8	TraesCS3B01G030800LC	LC	60S ribosomal protein L30	0	#N/A	#N/A	#N/A	#N/A	#N/A	0	#N/A	#N/A
chr3B	IWGSC_v1.1_201706	gene	12180347	12181852	ID=TraesCS3B02G028400;previous_id=TraesCS3B01G028400;Name=TraesCS3B02G028400;primconf=HC	TraesCS3B02G028400	chr3B	5135343	36511670	3BS8	TraesCS3B01G028400	HC	E3 ubiquitin-protein ligase	GO:0005515 MF: protein binding;GO:0008270 MF: zinc ion binding	TraesCS3A01G029500	TraesCS3B01G028400,TraesCS3B01G054200	TraesCS3D01G016100	{3}	ABD	19.0827	32.9811	9.4295
chr3B	IWGSC_v1.1_201706	gene	12267249	12267665	ID=TraesCS3B02G030900LC;Name=TraesCS3B02G030900LC;primconf=LC	TraesCS3B02G030900LC	chr3B	5135343	36511670	3BS8	TraesCS3B01G030900LC	LC	Retrotransposon protein, putative, Ty1-copia subclass	0	#N/A	#N/A	#N/A	#N/A	#N/A	0	#N/A	#N/A
chr3B	IWGSC_v1.1_201706	gene	12287795	12290314	ID=TraesCS3B02G031000LC;Name=TraesCS3B02G031000LC;primconf=LC	TraesCS3B02G031000LC	chr3B	5135343	36511670	3BS8	TraesCS3B01G031000LC	LC	Beta-fructofuranosidase, insoluble isoenzyme 3	0	#N/A	#N/A	#N/A	#N/A	#N/A	28.4543	#N/A	#N/A
chr3B	IWGSC_v1.1_201706	gene	12288746	12289450	ID=TraesCS3B02G031100LC;Name=TraesCS3B02G031100LC;primconf=LC	TraesCS3B02G031100LC	chr3B	5135343	36511670	3BS8	TraesCS3B01G031100LC	LC	proline-rich receptor-like kinase	0	#N/A	#N/A	#N/A	#N/A	#N/A	3.13775e-22	#N/A	#N/A
chr3B	IWGSC_v1.1_201706	gene	12302917	12305457	ID=TraesCS3B02G028500;previous_id=TraesCS3B01G028500;Name=TraesCS3B02G028500;primconf=HC	TraesCS3B02G028500	chr3B	5135343	36511670	3BS8	TraesCS3B01G028500	HC	Cell wall invertase	GO:0004553 MF: hydrolase activity, hydrolyzing O-glycosyl compounds;GO:0005975 BP: carbohydrate metabolic process	#N/A	#N/A	#N/A	#N/A	#N/A	0	#N/A	#N/A
chr3B	IWGSC_v1.1_201706	gene	12309422	12309643	ID=TraesCS3B02G028600;previous_id=TraesCS3B01G028600;Name=TraesCS3B02G028600;primconf=HC	TraesCS3B02G028600	chr3B	5135343	36511670	3BS8	TraesCS3B01G028600	HC	Powder tolerance-related protein	0	#N/A	#N/A	#N/A	#N/A	#N/A	0	#N/A	#N/A
chr3B	IWGSC_v1.1_201706	gene	12317225	12321252	ID=TraesCS3B02G028700;previous_id=TraesCS3B01G028700;Name=TraesCS3B02G028700;primconf=HC	TraesCS3B02G028700	chr3B	5135343	36511670	3BS8	TraesCS3B01G028700	HC	Beta-fructofuranosidase, insoluble isoenzyme 3	0	TraesCS3A01G029800	TraesCS3B01G028700	TraesCS3D01G015800	{3}	ABD	8.27059	6.13996	3.45589
chr3B	IWGSC_v1.1_201706	gene	12397055	12398188	ID=TraesCS3B02G031200LC;Name=TraesCS3B02G031200LC;primconf=LC	TraesCS3B02G031200LC	chr3B	5135343	36511670	3BS8	TraesCS3B01G031200LC	LC	RNA-directed DNA polymerase (reverse transcriptase)-related family protein	0	#N/A	#N/A	#N/A	#N/A	#N/A	0	#N/A	#N/A
chr3B	IWGSC_v1.1_201706	gene	12398924	12399493	ID=TraesCS3B02G031300LC;Name=TraesCS3B02G031300LC;primconf=LC	TraesCS3B02G031300LC	chr3B	5135343	36511670	3BS8	TraesCS3B01G031300LC	LC	Retrotransposon protein, putative, unclassified	0	#N/A	#N/A	#N/A	#N/A	#N/A	0.0843976	#N/A	#N/A
chr3B	IWGSC_v1.1_201706	gene	12399968	12401363	ID=TraesCS3B02G028800;previous_id=TraesCS3B01G028800;Name=TraesCS3B02G028800;primconf=HC	TraesCS3B02G028800	chr3B	5135343	36511670	3BS8	TraesCS3B01G028800	HC	E3 ubiquitin-protein ligase	GO:0005515 MF: protein binding;GO:0005634 CC: nucleus;GO:0006511 BP: ubiquitin-dependent protein catabolic process;GO:0007275 BP: multicellular organism development;GO:0008270 MF: zinc ion binding	TraesCS3A01G030000,TraesCS3A01G031400	TraesCS3B01G028800,TraesCS3B01G054300	TraesCS3D01G015700	{3}	ABD	64.1292	#N/A	102.886
chr3B	IWGSC_v1.1_201706	gene	12404016	12408859	ID=TraesCS3B02G028900;previous_id=TraesCS3B01G028900;Name=TraesCS3B02G028900;primconf=HC	TraesCS3B02G028900	chr3B	5135343	36511670	3BS8	TraesCS3B01G028900	HC	E3 ubiquitin-protein ligase	GO:0005515 MF: protein binding;GO:0005634 CC: nucleus;GO:0006511 BP: ubiquitin-dependent protein catabolic process;GO:0007275 BP: multicellular organism development;GO:0008270 MF: zinc ion binding	TraesCS3A01G030100	TraesCS3B01G028900,TraesCS3B01G054400	TraesCS3D01G015600	{3}	ABD	7.42847	16.4642	10.549
chr3B	IWGSC_v1.1_201706	gene	12471057	12471368	ID=TraesCS3B02G031400LC;Name=TraesCS3B02G031400LC;primconf=LC	TraesCS3B02G031400LC	chr3B	5135343	36511670	3BS8	TraesCS3B01G031400LC	LC	Dihydrolipoamide acetyltransferase, long form protein	0	#N/A	#N/A	#N/A	#N/A	#N/A	7.83545	#N/A	#N/A
chr3B	IWGSC_v1.1_201706	gene	12472486	12476081	ID=TraesCS3B02G029000;previous_id=TraesCS3B01G029000;Name=TraesCS3B02G029000;primconf=HC	TraesCS3B02G029000	chr3B	5135343	36511670	3BS8	TraesCS3B01G029000	HC	Ubiquitin-conjugating enzyme E2	0	#N/A	#N/A	#N/A	#N/A	#N/A	0	#N/A	#N/A
chr3B	IWGSC_v1.1_201706	gene	12495839	12496132	ID=TraesCS3B02G031500LC;Name=TraesCS3B02G031500LC;primconf=LC	TraesCS3B02G031500LC	chr3B	5135343	36511670	3BS8	TraesCS3B01G031500LC	LC	Gag-Pol polyprotein	0	#N/A	#N/A	#N/A	#N/A	#N/A	0	#N/A	#N/A
chr3B	IWGSC_v1.1_201706	gene	12572755	12572997	ID=TraesCS3B02G031600LC;Name=TraesCS3B02G031600LC;primconf=LC	TraesCS3B02G031600LC	chr3B	5135343	36511670	3BS8	TraesCS3B01G031600LC	LC	Endonuclease/exonuclease/phosphatase family protein	0	TraesCS3A01G377500LC	TraesCS3B01G031600LC	0	{3}	AB	0	0	#N/A
chr3B	IWGSC_v1.1_201706	gene	12589009	12589665	ID=TraesCS3B02G031700LC;Name=TraesCS3B02G031700LC;primconf=LC	TraesCS3B02G031700LC	chr3B	5135343	36511670	3BS8	TraesCS3B01G031700LC	LC	FBD-like domain family protein	0	TraesCS3A01G030300	TraesCS3B01G031700LC	TraesCS3D01G015400	{3}	ABD	0	0	0
chr3B	IWGSC_v1.1_201706	gene	12625492	12625917	ID=TraesCS3B02G031800LC;Name=TraesCS3B02G031800LC;primconf=LC	TraesCS3B02G031800LC	chr3B	5135343	36511670	3BS8	TraesCS3B01G031800LC	LC	Zinc finger protein MAGPIE	0	#N/A	#N/A	#N/A	#N/A	#N/A	0	#N/A	#N/A
chr3B	IWGSC_v1.1_201706	gene	12836386	12836814	ID=TraesCS3B02G031900LC;Name=TraesCS3B02G031900LC;primconf=LC	TraesCS3B02G031900LC	chr3B	5135343	36511670	3BS8	TraesCS3B01G031900LC	LC	Adenylate isopentenyltransferase 5, chloroplastic	0	TraesCS7A01G247800	TraesCS3B01G031900LC,TraesCS7B01G143700	TraesCS7D01G246500	{3,7}	ABD	0	#N/A	#N/A
chr3B	IWGSC_v1.1_201706	gene	12839465	12843097	ID=TraesCS3B02G029100;previous_id=TraesCS3B01G029100;Name=TraesCS3B02G029100;primconf=HC	TraesCS3B02G029100	chr3B	5135343	36511670	3BS8	TraesCS3B01G029100	HC	Ubiquitin-conjugating enzyme E2	0	#N/A	#N/A	#N/A	#N/A	#N/A	0	#N/A	#N/A
chr3B	IWGSC_v1.1_201706	gene	12921516	12922256	ID=TraesCS3B02G032000LC;Name=TraesCS3B02G032000LC;primconf=LC	TraesCS3B02G032000LC	chr3B	5135343	36511670	3BS8	TraesCS3B01G032000LC	LC	Protein FAR1-RELATED SEQUENCE 5	0	#N/A	#N/A	#N/A	#N/A	#N/A	0	#N/A	#N/A
chr3B	IWGSC_v1.1_201706	gene	12934553	12935621	ID=TraesCS3B02G032100LC;Name=TraesCS3B02G032100LC;primconf=LC	TraesCS3B02G032100LC	chr3B	5135343	36511670	3BS8	TraesCS3B01G032100LC	LC	Ubiquitin-conjugating enzyme E2	0	#N/A	#N/A	#N/A	#N/A	#N/A	0	#N/A	#N/A
chr3B	IWGSC_v1.1_201706	gene	12935863	12936893	ID=TraesCS3B02G032200LC;Name=TraesCS3B02G032200LC;primconf=LC	TraesCS3B02G032200LC	chr3B	5135343	36511670	3BS8	TraesCS3B01G032200LC	LC	Ubiquitin-conjugating enzyme E2	0	#N/A	#N/A	#N/A	#N/A	#N/A	0	#N/A	#N/A
chr3B	IWGSC_v1.1_201706	gene	13014348	13014647	ID=TraesCS3B02G032300LC;Name=TraesCS3B02G032300LC;primconf=LC	TraesCS3B02G032300LC	chr3B	5135343	36511670	3BS8	TraesCS3B01G032300LC	LC	Retrotransposon protein, putative, unclassified, expressed	0	#N/A	#N/A	#N/A	#N/A	#N/A	0	#N/A	#N/A
chr3B	IWGSC_v1.1_201706	gene	13019872	13020177	ID=TraesCS3B02G032400LC;Name=TraesCS3B02G032400LC;primconf=LC	TraesCS3B02G032400LC	chr3B	5135343	36511670	3BS8	TraesCS3B01G032400LC	LC	Ribosomal RNA small subunit methyltransferase C	0	#N/A	#N/A	#N/A	#N/A	#N/A	0	#N/A	#N/A
chr3B	IWGSC_v1.1_201706	gene	13045899	13046672	ID=TraesCS3B02G032500LC;Name=TraesCS3B02G032500LC;primconf=LC	TraesCS3B02G032500LC	chr3B	5135343	36511670	3BS8	TraesCS3B01G032500LC	LC	RNA-directed DNA polymerase (Reverse transcriptase)-related family protein	0	#N/A	#N/A	#N/A	#N/A	#N/A	0	#N/A	#N/A
chr3B	IWGSC_v1.1_201706	gene	13052498	13053302	ID=TraesCS3B02G029200;previous_id=TraesCS3B01G029200;Name=TraesCS3B02G029200;primconf=HC	TraesCS3B02G029200	chr3B	5135343	36511670	3BS8	TraesCS3B01G029200	HC	Adenylate cyclase	0	TraesCS5A01G571900LC,TraesCS7A01G410500	TraesCS3B01G029200	TraesCS3D01G508600LC	{3,5,7}	ABD	0	#N/A	0
chr3B	IWGSC_v1.1_201706	gene	13149414	13149689	ID=TraesCS3B02G032600LC;Name=TraesCS3B02G032600LC;primconf=LC	TraesCS3B02G032600LC	chr3B	5135343	36511670	3BS8	TraesCS3B01G032600LC	LC	Retrotransposon protein, putative, LINE subclass	0	#N/A	#N/A	#N/A	#N/A	#N/A	0	#N/A	#N/A
chr3B	IWGSC_v1.1_201706	gene	13245956	13247809	ID=TraesCS3B02G032700LC;Name=TraesCS3B02G032700LC;primconf=LC	TraesCS3B02G032700LC	chr3B	5135343	36511670	3BS8	TraesCS3B01G032700LC	LC	Ubiquitin conjugating enzyme, putative	0	TraesCS3A01G030800LC	TraesCS3B01G032700LC	TraesCS3D01G083000LC	{3}	ABD	0	0	0
chr3B	IWGSC_v1.1_201706	gene	13248243	13249635	ID=TraesCS3B02G032800LC;Name=TraesCS3B02G032800LC;primconf=LC	TraesCS3B02G032800LC	chr3B	5135343	36511670	3BS8	TraesCS3B01G032800LC	LC	Ubiquitin-conjugating enzyme E2	0	0	TraesCS3B01G032800LC	TraesCS2D01G689800LC	{2,3}	BD	0	#N/A	#N/A
chr3B	IWGSC_v1.1_201706	gene	13364032	13364361	ID=TraesCS3B02G032900LC;Name=TraesCS3B02G032900LC;primconf=LC	TraesCS3B02G032900LC	chr3B	5135343	36511670	3BS8	TraesCS3B01G032900LC	LC	Disease resistance protein (TIR-NBS-LRR class) family	0	#N/A	#N/A	#N/A	#N/A	#N/A	26.3682	#N/A	#N/A
chr3B	IWGSC_v1.1_201706	gene	13415150	13415742	ID=TraesCS3B02G033000LC;Name=TraesCS3B02G033000LC;primconf=LC	TraesCS3B02G033000LC	chr3B	5135343	36511670	3BS8	TraesCS3B01G033000LC	LC	ubiquitin-conjugating enzyme 23	0	#N/A	#N/A	#N/A	#N/A	#N/A	0	#N/A	#N/A
chr3B	IWGSC_v1.1_201706	gene	13415870	13416517	ID=TraesCS3B02G029300;previous_id=TraesCS3B01G029300;Name=TraesCS3B02G029300;primconf=HC	TraesCS3B02G029300	chr3B	5135343	36511670	3BS8	TraesCS3B01G029300	HC	Ubiquitin-conjugating enzyme E2	0	TraesCS3A01G030200	TraesCS3B01G029300	TraesCS3D01G082800LC	{3}	ABD	0	0	0
chr3B	IWGSC_v1.1_201706	gene	13424474	13425011	ID=TraesCS3B02G029400;previous_id=TraesCS3B01G029400;Name=TraesCS3B02G029400;primconf=HC	TraesCS3B02G029400	chr3B	5135343	36511670	3BS8	TraesCS3B01G029400	HC	DNA topoisomerase	GO:0008270 MF: zinc ion binding	#N/A	#N/A	#N/A	#N/A	#N/A	0	#N/A	#N/A				Y	Y
chr3B	IWGSC_v1.1_201706	gene	13450748	13452024	ID=TraesCS3B02G033100LC;Name=TraesCS3B02G033100LC;primconf=LC	TraesCS3B02G033100LC	chr3B	5135343	36511670	3BS8	TraesCS3B01G033100LC	LC	Transposon protein, putative, Mutator sub-class	0	#N/A	#N/A	#N/A	#N/A	#N/A	0	#N/A	#N/A
chr3B	IWGSC_v1.1_201706	gene	13489719	13495524	ID=TraesCS3B02G029500;previous_id=TraesCS3B01G029500;Name=TraesCS3B02G029500;primconf=HC	TraesCS3B02G029500	chr3B	5135343	36511670	3BS8	TraesCS3B01G029500	HC	Transcription factor Spt20	0	TraesCS3A01G019300	TraesCS3B01G029500,TraesCS3B01G062000LC	TraesCS3D01G015100	{3}	ABD	2.98283	0.444087	1.33462
chr3B	IWGSC_v1.1_201706	gene	13506110	13508703	ID=TraesCS3B02G033200LC;Name=TraesCS3B02G033200LC;primconf=LC	TraesCS3B02G033200LC	chr3B	5135343	36511670	3BS8	TraesCS3B01G033200LC	LC	NADH-quinone oxidoreductase subunit B	0	#N/A	#N/A	#N/A	#N/A	#N/A	0	#N/A	#N/A
chr3B	IWGSC_v1.1_201706	gene	13510569	13511438	ID=TraesCS3B02G029600;previous_id=TraesCS3B01G029600;Name=TraesCS3B02G029600;primconf=HC	TraesCS3B02G029600	chr3B	5135343	36511670	3BS8	TraesCS3B01G029600	HC	DNA topoisomerase	0	#N/A	#N/A	#N/A	#N/A	#N/A	0	#N/A	#N/A
chr3B	IWGSC_v1.1_201706	gene	13511460	13511762	ID=TraesCS3B02G029700;previous_id=TraesCS3B01G029700;Name=TraesCS3B02G029700;primconf=HC	TraesCS3B02G029700	chr3B	5135343	36511670	3BS8	TraesCS3B01G029700	HC	Proto-oncogene c-Fos	0	TraesCS5A01G339900	TraesCS3B01G029700	0	{3,5}	AB	0	#N/A	#N/A
chr3B	IWGSC_v1.1_201706	gene	13549123	13549685	ID=TraesCS3B02G033300LC;Name=TraesCS3B02G033300LC;primconf=LC	TraesCS3B02G033300LC	chr3B	5135343	36511670	3BS8	TraesCS3B01G033300LC	LC	Transposon protein, putative, Mutator sub-class	0	#N/A	#N/A	#N/A	#N/A	#N/A	0	#N/A	#N/A
chr3B	IWGSC_v1.1_201706	gene	13608213	13608771	ID=TraesCS3B02G033400LC;Name=TraesCS3B02G033400LC;primconf=LC	TraesCS3B02G033400LC	chr3B	5135343	36511670	3BS8	TraesCS3B01G033400LC	LC	Retrotransposon protein, putative, unclassified, expressed	0	#N/A	#N/A	#N/A	#N/A	#N/A	0	#N/A	#N/A
chr3B	IWGSC_v1.1_201706	gene	13696375	13696794	ID=TraesCS3B02G033500LC;Name=TraesCS3B02G033500LC;primconf=LC	TraesCS3B02G033500LC	chr3B	5135343	36511670	3BS8	TraesCS3B01G033500LC	LC	Serine/threonine protein phosphatase 7 long form isogeny	0	#N/A	#N/A	#N/A	#N/A	#N/A	0	#N/A	#N/A
chr3B	IWGSC_v1.1_201706	gene	13696814	13696984	ID=TraesCS3B02G033600LC;Name=TraesCS3B02G033600LC;primconf=LC	TraesCS3B02G033600LC	chr3B	5135343	36511670	3BS8	TraesCS3B01G033600LC	LC	Serine/threonine-protein phosphatase 7 long form-like protein	0	#N/A	#N/A	#N/A	#N/A	#N/A	0	#N/A	#N/A
chr3B	IWGSC_v1.1_201706	gene	13698055	13700610	ID=TraesCS3B02G033700LC;Name=TraesCS3B02G033700LC;primconf=LC	TraesCS3B02G033700LC	chr3B	5135343	36511670	3BS8	TraesCS3B01G033700LC	LC	Transposon protein, putative, Mutator sub-class, expressed	GO:0008270 MF: zinc ion binding	#N/A	#N/A	#N/A	#N/A	#N/A	0.00442607	#N/A	#N/A
chr3B	IWGSC_v1.1_201706	gene	13730447	13730698	ID=TraesCS3B02G033800LC;Name=TraesCS3B02G033800LC;primconf=LC	TraesCS3B02G033800LC	chr3B	5135343	36511670	3BS8	TraesCS3B01G033800LC	LC	RNA-directed DNA polymerase (reverse transcriptase)-related family protein	0	#N/A	#N/A	#N/A	#N/A	#N/A	0	#N/A	#N/A
chr3B	IWGSC_v1.1_201706	gene	13731936	13734151	ID=TraesCS3B02G029800;previous_id=TraesCS3B01G029800;Name=TraesCS3B02G029800;primconf=HC	TraesCS3B02G029800	chr3B	5135343	36511670	3BS8	TraesCS3B01G029800	HC	basic helix-loop-helix (bHLH) DNA-binding superfamily protein	GO:0046983 MF: protein dimerization activity	TraesCS3A01G019000,TraesCS3A01G019100	TraesCS3B01G029800	TraesCS3D01G014900	{3}	ABD	0	#N/A	0
chr3B	IWGSC_v1.1_201706	gene	13744964	13749320	ID=TraesCS3B02G029900;previous_id=TraesCS3B01G029900;Name=TraesCS3B02G029900;primconf=HC	TraesCS3B02G029900	chr3B	5135343	36511670	3BS8	TraesCS3B01G029900	HC	O-acyltransferase WSD1	GO:0004144 MF: diacylglycerol O-acyltransferase activity;GO:0045017 BP: glycerolipid biosynthetic process	TraesCS3A01G017400	TraesCS3B01G029900	0	{3}	AB	0	0	#N/A
chr3B	IWGSC_v1.1_201706	gene	13764746	13765024	ID=TraesCS3B02G033900LC;Name=TraesCS3B02G033900LC;primconf=LC	TraesCS3B02G033900LC	chr3B	5135343	36511670	3BS8	TraesCS3B01G033900LC	LC	4-coumarate:CoA ligase 1	0	TraesCS3A01G074900LC	TraesCS3B01G033900LC	0	{3}	AB	0	2.81222	#N/A
chr3B	IWGSC_v1.1_201706	gene	13765244	13765704	ID=TraesCS3B02G034000LC;Name=TraesCS3B02G034000LC;primconf=LC	TraesCS3B02G034000LC	chr3B	5135343	36511670	3BS8	TraesCS3B01G034000LC	LC	Protein kinase family protein	GO:0004672 MF: protein kinase activity;GO:0005524 MF: ATP binding;GO:0006468 BP: protein phosphorylation	#N/A	#N/A	#N/A	#N/A	#N/A	0	#N/A	#N/A
chr3B	IWGSC_v1.1_201706	gene	13806399	13808821	ID=TraesCS3B02G034200LC;Name=TraesCS3B02G034200LC;primconf=LC	TraesCS3B02G034200LC	chr3B	5135343	36511670	3BS8	TraesCS3B01G034200LC	LC	multidrug resistance-associated protein 3	0	#N/A	#N/A	#N/A	#N/A	#N/A	0	#N/A	#N/A
chr3B	IWGSC_v1.1_201706	gene	13807351	13807793	ID=TraesCS3B02G034100LC;Name=TraesCS3B02G034100LC;primconf=LC	TraesCS3B02G034100LC	chr3B	5135343	36511670	3BS8	TraesCS3B01G034100LC	LC	non-intrinsic ABC protein 12	0	#N/A	#N/A	#N/A	#N/A	#N/A	0	#N/A	#N/A
chr3B	IWGSC_v1.1_201706	gene	13809356	13809868	ID=TraesCS3B02G034300LC;Name=TraesCS3B02G034300LC;primconf=LC	TraesCS3B02G034300LC	chr3B	5135343	36511670	3BS8	TraesCS3B01G034300LC	LC	F-box domain containing protein, expressed	0	TraesCS3A01G017300	TraesCS3B01G034300LC	0	{3}	AB	0	0	#N/A
chr3B	IWGSC_v1.1_201706	gene	13814087	13817475	ID=TraesCS3B02G030000;previous_id=TraesCS3B01G030000;Name=TraesCS3B02G030000;primconf=HC	TraesCS3B02G030000	chr3B	5135343	36511670	3BS8	TraesCS3B01G030000	HC	Receptor-like protein kinase	GO:0004672 MF: protein kinase activity;GO:0005515 MF: protein binding;GO:0005524 MF: ATP binding;GO:0006468 BP: protein phosphorylation	#N/A	#N/A	#N/A	#N/A	#N/A	0.0086745	#N/A	#N/A
chr3B	IWGSC_v1.1_201706	gene	13819964	13821144	ID=TraesCS3B02G030100;previous_id=TraesCS3B01G030100;Name=TraesCS3B02G030100;primconf=HC	TraesCS3B02G030100	chr3B	5135343	36511670	3BS8	TraesCS3B01G030100	HC	F-box domain containing protein, expressed	0	#N/A	#N/A	#N/A	#N/A	#N/A	1.02912	#N/A	#N/A
chr3B	IWGSC_v1.1_201706	gene	13821232	13822008	ID=TraesCS3B02G034400LC;Name=TraesCS3B02G034400LC;primconf=LC	TraesCS3B02G034400LC	chr3B	5135343	36511670	3BS8	TraesCS3B01G034400LC	LC	F-box family protein	GO:0005515 MF: protein binding	#N/A	#N/A	#N/A	#N/A	#N/A	0.621682	#N/A	#N/A
chr3B	IWGSC_v1.1_201706	gene	13825093	13825701	ID=TraesCS3B02G030200;previous_id=TraesCS3B01G030200;Name=TraesCS3B02G030200;primconf=HC	TraesCS3B02G030200	chr3B	5135343	36511670	3BS8	TraesCS3B01G030200	HC	F-box domain containing protein, expressed	0	TraesCS3A01G017900LC	TraesCS3B01G030200	0	{3}	AB	0	0	#N/A
chr3B	IWGSC_v1.1_201706	gene	13872084	13872914	ID=TraesCS3B02G034500LC;Name=TraesCS3B02G034500LC;primconf=LC	TraesCS3B02G034500LC	chr3B	5135343	36511670	3BS8	TraesCS3B01G034500LC	LC	Retrotransposon protein, putative, unclassified	0	#N/A	#N/A	#N/A	#N/A	#N/A	0	#N/A	#N/A
chr3B	IWGSC_v1.1_201706	gene	13903242	13903568	ID=TraesCS3B02G034600LC;Name=TraesCS3B02G034600LC;primconf=LC	TraesCS3B02G034600LC	chr3B	5135343	36511670	3BS8	TraesCS3B01G034600LC	LC	Eukaryotic translation initiation factor 3 subunit H	0	#N/A	#N/A	#N/A	#N/A	#N/A	0	#N/A	#N/A
chr3B	IWGSC_v1.1_201706	gene	13903747	13905667	ID=TraesCS3B02G030300;previous_id=TraesCS3B01G030300;Name=TraesCS3B02G030300;primconf=HC	TraesCS3B02G030300	chr3B	5135343	36511670	3BS8	TraesCS3B01G030300	HC	Cytochrome P450	GO:0005506 MF: iron ion binding;GO:0016705 MF: oxidoreductase activity, acting on paired donors, with incorporation or reduction of molecular oxygen;GO:0020037 MF: heme binding;GO:0055114 BP: oxidation-reduction process	#N/A	#N/A	#N/A	#N/A	#N/A	0	#N/A	#N/A
chr3B	IWGSC_v1.1_201706	gene	13913516	13914156	ID=TraesCS3B02G034700LC;Name=TraesCS3B02G034700LC;primconf=LC	TraesCS3B02G034700LC	chr3B	5135343	36511670	3BS8	TraesCS3B01G034700LC	LC	Retrovirus-related Pol polyprotein from transposon TNT 1-94	GO:0003676 MF: nucleic acid binding;GO:0008270 MF: zinc ion binding	#N/A	#N/A	#N/A	#N/A	#N/A	0	#N/A	#N/A
chr3B	IWGSC_v1.1_201706	gene	13920028	13920998	ID=TraesCS3B02G030400;previous_id=TraesCS3B01G030400;Name=TraesCS3B02G030400;primconf=HC	TraesCS3B02G030400	chr3B	5135343	36511670	3BS8	TraesCS3B01G030400	HC	Dirigent protein	0	TraesCS1A01G018300	TraesCS3B01G030400	TraesCS1D01G014400,TraesCS1D01G017500	{1,3}	ABD	0.132897	#N/A	#N/A
chr3B	IWGSC_v1.1_201706	gene	13936767	13939274	ID=TraesCS3B02G034800LC;Name=TraesCS3B02G034800LC;primconf=LC	TraesCS3B02G034800LC	chr3B	5135343	36511670	3BS8	TraesCS3B01G034800LC	LC	Receptor kinase-like protein	GO:0004672 MF: protein kinase activity;GO:0005524 MF: ATP binding;GO:0006468 BP: protein phosphorylation	0	TraesCS3B01G016300,TraesCS3B01G034800LC	TraesCS3D01G064300	{3}	BD	0	#N/A	0
chr3B	IWGSC_v1.1_201706	gene	13946976	13947849	ID=TraesCS3B02G034900LC;Name=TraesCS3B02G034900LC;primconf=LC	TraesCS3B02G034900LC	chr3B	5135343	36511670	3BS8	TraesCS3B01G034900LC	LC	Receptor kinase	GO:0004672 MF: protein kinase activity;GO:0005524 MF: ATP binding;GO:0006468 BP: protein phosphorylation	#N/A	#N/A	#N/A	#N/A	#N/A	0.0894046	#N/A	#N/A
chr3B	IWGSC_v1.1_201706	gene	13955803	13956558	ID=TraesCS3B02G035000LC;Name=TraesCS3B02G035000LC;primconf=LC	TraesCS3B02G035000LC	chr3B	5135343	36511670	3BS8	TraesCS3B01G035000LC	LC	Retrotransposon protein, putative, unclassified	0	#N/A	#N/A	#N/A	#N/A	#N/A	0	#N/A	#N/A
chr3B	IWGSC_v1.1_201706	gene	13960570	13967611	ID=TraesCS3B02G030600;previous_id=TraesCS3B01G030600;Name=TraesCS3B02G030600;primconf=HC	TraesCS3B02G030600	chr3B	5135343	36511670	3BS8	TraesCS3B01G030600	HC	Receptor-like kinase	GO:0004672 MF: protein kinase activity;GO:0005524 MF: ATP binding;GO:0006468 BP: protein phosphorylation;GO:0030247 MF: polysaccharide binding	#N/A	#N/A	#N/A	#N/A	#N/A	2.30878	#N/A	#N/A
chr3B	IWGSC_v1.1_201706	gene	13961374	13964727	ID=TraesCS3B02G030500;previous_id=TraesCS3B01G030500;Name=TraesCS3B02G030500;primconf=HC	TraesCS3B02G030500	chr3B	5135343	36511670	3BS8	TraesCS3B01G030500	HC	Receptor-like kinase	GO:0004672 MF: protein kinase activity;GO:0005524 MF: ATP binding;GO:0006468 BP: protein phosphorylation	TraesCS3A01G033100LC	TraesCS3B01G030500	0	{3}	AB	0.175053	0	#N/A
chr3B	IWGSC_v1.1_201706	gene	13970702	13972063	ID=TraesCS3B02G035100LC;Name=TraesCS3B02G035100LC;primconf=LC	TraesCS3B02G035100LC	chr3B	5135343	36511670	3BS8	TraesCS3B01G035100LC	LC	F-box family protein	GO:0005515 MF: protein binding	TraesCS3A01G017000	TraesCS3B01G035100LC	0	{3}	AB	0.0142116	0.0111514	#N/A
chr3B	IWGSC_v1.1_201706	gene	13992978	13994298	ID=TraesCS3B02G030700;previous_id=TraesCS3B01G030700;Name=TraesCS3B02G030700;primconf=HC	TraesCS3B02G030700	chr3B	5135343	36511670	3BS8	TraesCS3B01G030700	HC	E3 ubiquitin-protein ligase	GO:0005515 MF: protein binding;GO:0008270 MF: zinc ion binding	0	TraesCS3B01G030700,TraesCS3B01G030800,TraesCS3B01G030900,TraesCS3B01G031000,TraesCS3B01G054800,TraesCS3B01G054900,TraesCS3B01G055000,TraesCS3B01G055100,TraesCS3B01G055200,TraesCS3B01G055300	TraesCS3D01G028300,TraesCS3D01G028400	{3}	BD	0	#N/A	#N/A
chr3B	IWGSC_v1.1_201706	gene	13995605	14008599	ID=TraesCS3B02G035200LC;Name=TraesCS3B02G035200LC;primconf=LC	TraesCS3B02G035200LC	chr3B	5135343	36511670	3BS8	TraesCS3B01G035200LC	LC	E3 ubiquitin-protein ligase	GO:0005515 MF: protein binding	#N/A	#N/A	#N/A	#N/A	#N/A	0	#N/A	#N/A
chr3B	IWGSC_v1.1_201706	gene	14022297	14023737	ID=TraesCS3B02G030800;previous_id=TraesCS3B01G030800;Name=TraesCS3B02G030800;primconf=HC	TraesCS3B02G030800	chr3B	5135343	36511670	3BS8	TraesCS3B01G030800	HC	E3 ubiquitin-protein ligase	GO:0005515 MF: protein binding;GO:0005634 CC: nucleus;GO:0006511 BP: ubiquitin-dependent protein catabolic process;GO:0007275 BP: multicellular organism development;GO:0008270 MF: zinc ion binding	0	TraesCS3B01G030700,TraesCS3B01G030800,TraesCS3B01G030900,TraesCS3B01G031000,TraesCS3B01G054800,TraesCS3B01G054900,TraesCS3B01G055000,TraesCS3B01G055100,TraesCS3B01G055200,TraesCS3B01G055300	TraesCS3D01G028300,TraesCS3D01G028400	{3}	BD	0	#N/A	#N/A
chr3B	IWGSC_v1.1_201706	gene	14048121	14048942	ID=TraesCS3B02G035300LC;Name=TraesCS3B02G035300LC;primconf=LC	TraesCS3B02G035300LC	chr3B	5135343	36511670	3BS8	TraesCS3B01G035300LC	LC	homeodomain GLABROUS 2	0	#N/A	#N/A	#N/A	#N/A	#N/A	3.35796	#N/A	#N/A
chr3B	IWGSC_v1.1_201706	gene	14064574	14065888	ID=TraesCS3B02G030900;previous_id=TraesCS3B01G030900;Name=TraesCS3B02G030900;primconf=HC	TraesCS3B02G030900	chr3B	5135343	36511670	3BS8	TraesCS3B01G030900	HC	E3 ubiquitin-protein ligase	GO:0005515 MF: protein binding;GO:0008270 MF: zinc ion binding	0	TraesCS3B01G030700,TraesCS3B01G030800,TraesCS3B01G030900,TraesCS3B01G031000,TraesCS3B01G054800,TraesCS3B01G054900,TraesCS3B01G055000,TraesCS3B01G055100,TraesCS3B01G055200,TraesCS3B01G055300	TraesCS3D01G028300,TraesCS3D01G028400	{3}	BD	0	#N/A	#N/A
chr3B	IWGSC_v1.1_201706	gene	14068195	14069032	ID=TraesCS3B02G035400LC;Name=TraesCS3B02G035400LC;primconf=LC	TraesCS3B02G035400LC	chr3B	5135343	36511670	3BS8	TraesCS3B01G035400LC	LC	E3 ubiquitin-protein ligase	GO:0005515 MF: protein binding;GO:0008270 MF: zinc ion binding	#N/A	#N/A	#N/A	#N/A	#N/A	0	#N/A	#N/A
chr3B	IWGSC_v1.1_201706	gene	14105329	14105851	ID=TraesCS3B02G035500LC;Name=TraesCS3B02G035500LC;primconf=LC	TraesCS3B02G035500LC	chr3B	5135343	36511670	3BS8	TraesCS3B01G035500LC	LC	E3 ubiquitin-protein ligase	0	#N/A	#N/A	#N/A	#N/A	#N/A	0	#N/A	#N/A
chr3B	IWGSC_v1.1_201706	gene	14111279	14112657	ID=TraesCS3B02G031000;previous_id=TraesCS3B01G031000;Name=TraesCS3B02G031000;primconf=HC	TraesCS3B02G031000	chr3B	5135343	36511670	3BS8	TraesCS3B01G031000	HC	E3 ubiquitin-protein ligase	GO:0005515 MF: protein binding;GO:0005634 CC: nucleus;GO:0006511 BP: ubiquitin-dependent protein catabolic process;GO:0007275 BP: multicellular organism development;GO:0008270 MF: zinc ion binding	0	TraesCS3B01G030700,TraesCS3B01G030800,TraesCS3B01G030900,TraesCS3B01G031000,TraesCS3B01G054800,TraesCS3B01G054900,TraesCS3B01G055000,TraesCS3B01G055100,TraesCS3B01G055200,TraesCS3B01G055300	TraesCS3D01G028300,TraesCS3D01G028400	{3}	BD	0	#N/A	#N/A
chr3B	IWGSC_v1.1_201706	gene	14113512	14113859	ID=TraesCS3B02G035600LC;Name=TraesCS3B02G035600LC;primconf=LC	TraesCS3B02G035600LC	chr3B	5135343	36511670	3BS8	TraesCS3B01G035600LC	LC	Sec23/Sec24 protein transport family protein	0	#N/A	#N/A	#N/A	#N/A	#N/A	0	#N/A	#N/A
chr3B	IWGSC_v1.1_201706	gene	14134288	14134635	ID=TraesCS3B02G035700LC;Name=TraesCS3B02G035700LC;primconf=LC	TraesCS3B02G035700LC	chr3B	5135343	36511670	3BS8	TraesCS3B01G035700LC	LC	Protein kinase superfamily protein	0	#N/A	#N/A	#N/A	#N/A	#N/A	0	#N/A	#N/A
chr3B	IWGSC_v1.1_201706	gene	14162064	14164236	ID=TraesCS3B02G031100;previous_id=TraesCS3B01G031100;Name=TraesCS3B02G031100;primconf=HC	TraesCS3B02G031100	chr3B	5135343	36511670	3BS8	TraesCS3B01G031100	HC	E3 ubiquitin-protein ligase	GO:0005515 MF: protein binding;GO:0005634 CC: nucleus;GO:0006511 BP: ubiquitin-dependent protein catabolic process;GO:0007275 BP: multicellular organism development;GO:0008270 MF: zinc ion binding	#N/A	#N/A	#N/A	#N/A	#N/A	8.95838	#N/A	#N/A
chr3B	IWGSC_v1.1_201706	gene	14201533	14204974	ID=TraesCS3B02G031200;previous_id=TraesCS3B01G031200;Name=TraesCS3B02G031200;primconf=HC	TraesCS3B02G031200	chr3B	5135343	36511670	3BS8	TraesCS3B01G031200	HC	E3 ubiquitin-protein ligase	GO:0005515 MF: protein binding;GO:0005634 CC: nucleus;GO:0006511 BP: ubiquitin-dependent protein catabolic process;GO:0007275 BP: multicellular organism development;GO:0008270 MF: zinc ion binding	#N/A	#N/A	#N/A	#N/A	#N/A	0.0751911	#N/A	#N/A
chr3B	IWGSC_v1.1_201706	gene	14220624	14221400	ID=TraesCS3B02G035800LC;Name=TraesCS3B02G035800LC;primconf=LC	TraesCS3B02G035800LC	chr3B	5135343	36511670	3BS8	TraesCS3B01G035800LC	LC	RNA-directed DNA polymerase (reverse transcriptase)-related family protein	0	#N/A	#N/A	#N/A	#N/A	#N/A	0	#N/A	#N/A
chr3B	IWGSC_v1.1_201706	gene	14222281	14223663	ID=TraesCS3B02G031300;previous_id=TraesCS3B01G031300;Name=TraesCS3B02G031300;primconf=HC	TraesCS3B02G031300	chr3B	5135343	36511670	3BS8	TraesCS3B01G031300	HC	E3 ubiquitin-protein ligase	GO:0005515 MF: protein binding;GO:0008270 MF: zinc ion binding	#N/A	#N/A	#N/A	#N/A	#N/A	0	#N/A	#N/A
chr3B	IWGSC_v1.1_201706	gene	14229162	14230660	ID=TraesCS3B02G035900LC;Name=TraesCS3B02G035900LC;primconf=LC	TraesCS3B02G035900LC	chr3B	5135343	36511670	3BS8	TraesCS3B01G035900LC	LC	E3 ubiquitin-protein ligase	GO:0005515 MF: protein binding;GO:0005634 CC: nucleus;GO:0006511 BP: ubiquitin-dependent protein catabolic process;GO:0007275 BP: multicellular organism development;GO:0008270 MF: zinc ion binding	TraesCS3A01G031300	TraesCS3B01G035900LC	0	{3}	AB	0	0	#N/A
chr3B	IWGSC_v1.1_201706	gene	14260168	14260497	ID=TraesCS3B02G036000LC;Name=TraesCS3B02G036000LC;primconf=LC	TraesCS3B02G036000LC	chr3B	5135343	36511670	3BS8	TraesCS3B01G036000LC	LC	Endonuclease/exonuclease/phosphatase family protein	0	0	TraesCS3B01G036000LC	TraesCS3D01G043100LC	{3}	BD	0	#N/A	0
chr3B	IWGSC_v1.1_201706	gene	14262273	14262527	ID=TraesCS3B02G036100LC;Name=TraesCS3B02G036100LC;primconf=LC	TraesCS3B02G036100LC	chr3B	5135343	36511670	3BS8	TraesCS3B01G036100LC	LC	Retrotransposon protein, putative, unclassified	0	#N/A	#N/A	#N/A	#N/A	#N/A	0	#N/A	#N/A
chr3B	IWGSC_v1.1_201706	gene	14262540	14262839	ID=TraesCS3B02G036200LC;Name=TraesCS3B02G036200LC;primconf=LC	TraesCS3B02G036200LC	chr3B	5135343	36511670	3BS8	TraesCS3B01G036200LC	LC	Retrotransposon protein, putative, LINE subclass, expressed	0	#N/A	#N/A	#N/A	#N/A	#N/A	0	#N/A	#N/A
chr3B	IWGSC_v1.1_201706	gene	14327973	14329141	ID=TraesCS3B02G031400;previous_id=TraesCS3B01G031400;Name=TraesCS3B02G031400;primconf=HC	TraesCS3B02G031400	chr3B	5135343	36511670	3BS8	TraesCS3B01G031400	HC	Leucine-rich repeat receptor-like protein kinase family protein	GO:0005515 MF: protein binding	TraesCS1A01G623800LC	TraesCS3B01G031400	TraesCS1D01G449500	{1,3}	ABD	0	#N/A	#N/A
chr3B	IWGSC_v1.1_201706	gene	14329207	14330814	ID=TraesCS3B02G031500;previous_id=TraesCS3B01G031500;Name=TraesCS3B02G031500;primconf=HC	TraesCS3B02G031500	chr3B	5135343	36511670	3BS8	TraesCS3B01G031500	HC	Leucine-rich repeat receptor-like protein kinase family protein	GO:0005515 MF: protein binding	0	TraesCS3B01G031500	TraesCS3D01G028500	{3}	BD	0	#N/A	0
chr3B	IWGSC_v1.1_201706	gene	14331409	14331741	ID=TraesCS3B02G036300LC;Name=TraesCS3B02G036300LC;primconf=LC	TraesCS3B02G036300LC	chr3B	5135343	36511670	3BS8	TraesCS3B01G036300LC	LC	Retrovirus-related Pol polyprotein from transposon TNT 1-94	0	#N/A	#N/A	#N/A	#N/A	#N/A	0	#N/A	#N/A
chr3B	IWGSC_v1.1_201706	gene	14339418	14340140	ID=TraesCS3B02G036400LC;Name=TraesCS3B02G036400LC;primconf=LC	TraesCS3B02G036400LC	chr3B	5135343	36511670	3BS8	TraesCS3B01G036400LC	LC	E3 ubiquitin-protein ligase	GO:0005515 MF: protein binding;GO:0008270 MF: zinc ion binding	0	TraesCS3B01G036400LC	TraesCS3D01G022400LC	{3}	BD	0	#N/A	0
chr3B	IWGSC_v1.1_201706	gene	14345363	14346553	ID=TraesCS3B02G031600;previous_id=TraesCS3B01G031600;Name=TraesCS3B02G031600;primconf=HC	TraesCS3B02G031600	chr3B	5135343	36511670	3BS8	TraesCS3B01G031600	HC	Kinase family protein	GO:0004672 MF: protein kinase activity;GO:0005524 MF: ATP binding;GO:0006468 BP: protein phosphorylation	TraesCS3A01G031000	TraesCS3B01G031600	TraesCS3D01G028600	{3}	ABD	0.0185244	0	0
chr3B	IWGSC_v1.1_201706	gene	14367939	14370570	ID=TraesCS3B02G031700;manually_curated=yes;Name=TraesCS3B02G031700;derived_from=TraesCS3B01G031700,maker-chr3B-exonerate_est2genome-gene-48.0;old_locus_tag=TRAES3BF035200150CFD_g;curating_team=IWGSC_kingr	TraesCS3B02G031700	chr3B	5135343	36511670	3BS8	TraesCS3B01G031700	HC	Amino acid transporter, putative	GO:0003333 BP: amino acid transmembrane transport;GO:0015171 MF: amino acid transmembrane transporter activity;GO:0016020 CC: membrane	TraesCS3A01G030900	TraesCS3B01G031700	0	{3}	AB	0	0	#N/A
chr3B	IWGSC_v1.1_201706	gene	14380277	14381205	ID=TraesCS3B02G031800;previous_id=TraesCS3B01G031800;Name=TraesCS3B02G031800;primconf=HC	TraesCS3B02G031800	chr3B	5135343	36511670	3BS8	TraesCS3B01G031800	HC	Lectin	0	TraesCS3A01G033800LC	TraesCS3B01G031800,TraesCS3B01G165200	0	{3}	AB	0	0	#N/A
chr3B	IWGSC_v1.1_201706	gene	14384654	14385907	ID=TraesCS3B02G036500LC;Name=TraesCS3B02G036500LC;primconf=LC	TraesCS3B02G036500LC	chr3B	5135343	36511670	3BS8	TraesCS3B01G036500LC	LC	LINE-1 reverse transcriptase like	0	#N/A	#N/A	#N/A	#N/A	#N/A	0	#N/A	#N/A
chr3B	IWGSC_v1.1_201706	gene	14394150	14394917	ID=TraesCS3B02G036600LC;Name=TraesCS3B02G036600LC;primconf=LC	TraesCS3B02G036600LC	chr3B	5135343	36511670	3BS8	TraesCS3B01G036600LC	LC	E3 ubiquitin-protein ligase	GO:0005515 MF: protein binding;GO:0005634 CC: nucleus;GO:0006511 BP: ubiquitin-dependent protein catabolic process;GO:0007275 BP: multicellular organism development;GO:0008270 MF: zinc ion binding	#N/A	#N/A	#N/A	#N/A	#N/A	0	#N/A	#N/A
chr3B	IWGSC_v1.1_201706	gene	14401466	14402557	ID=TraesCS3B02G036700LC;Name=TraesCS3B02G036700LC;primconf=LC	TraesCS3B02G036700LC	chr3B	5135343	36511670	3BS8	TraesCS3B01G036700LC	LC	E3 ubiquitin-protein ligase	GO:0005515 MF: protein binding;GO:0005634 CC: nucleus;GO:0006511 BP: ubiquitin-dependent protein catabolic process;GO:0007275 BP: multicellular organism development;GO:0008270 MF: zinc ion binding	#N/A	#N/A	#N/A	#N/A	#N/A	0.0206513	#N/A	#N/A
chr3B	IWGSC_v1.1_201706	gene	14454180	14455891	ID=TraesCS3B02G036800LC;Name=TraesCS3B02G036800LC;primconf=LC	TraesCS3B02G036800LC	chr3B	5135343	36511670	3BS8	TraesCS3B01G036800LC	LC	Protein FAR1-RELATED SEQUENCE 5	0	#N/A	#N/A	#N/A	#N/A	#N/A	0	#N/A	#N/A
chr3B	IWGSC_v1.1_201706	gene	14463207	14465356	ID=TraesCS3B02G031900;previous_id=TraesCS3B01G031900;Name=TraesCS3B02G031900;primconf=HC	TraesCS3B02G031900	chr3B	5135343	36511670	3BS8	TraesCS3B01G031900	HC	disease resistance protein (TIR-NBS-LRR class)	GO:0043531 MF: ADP binding	0	TraesCS3B01G031900	TraesCS3D01G023600LC	{3}	BD	0	#N/A	2.02037
chr3B	IWGSC_v1.1_201706	gene	14470147	14471513	ID=TraesCS3B02G036900LC;Name=TraesCS3B02G036900LC;primconf=LC	TraesCS3B02G036900LC	chr3B	5135343	36511670	3BS8	TraesCS3B01G036900LC	LC	E3 ubiquitin-protein ligase	GO:0005515 MF: protein binding	0	TraesCS3B01G036900LC	TraesCS3D01G023500LC	{3}	BD	0	#N/A	0
chr3B	IWGSC_v1.1_201706	gene	14473872	14475928	ID=TraesCS3B02G037000LC;Name=TraesCS3B02G037000LC;primconf=LC	TraesCS3B02G037000LC	chr3B	5135343	36511670	3BS8	TraesCS3B01G037000LC	LC	E3 ubiquitin-protein ligase	GO:0005515 MF: protein binding;GO:0005634 CC: nucleus;GO:0006511 BP: ubiquitin-dependent protein catabolic process;GO:0007275 BP: multicellular organism development;GO:0008270 MF: zinc ion binding	0	TraesCS3B01G037000LC	TraesCS3D01G028800	{3}	BD	0.42907	#N/A	5.43311
chr3B	IWGSC_v1.1_201706	gene	14524035	14526526	ID=TraesCS3B02G032000;previous_id=TraesCS3B01G032000;Name=TraesCS3B02G032000;primconf=HC	TraesCS3B02G032000	chr3B	5135343	36511670	3BS8	TraesCS3B01G032000	HC	O-linked-mannose beta-1,4-N-acetylglucosaminyltransferase-like protein	GO:0016757 MF: transferase activity, transferring glycosyl groups	TraesCS3A01G030700	TraesCS3B01G032000	TraesCS3D01G028900	{3}	ABD	25.6047	52.8533	62.4584
chr3B	IWGSC_v1.1_201706	gene	14541106	14541369	ID=TraesCS3B02G037100LC;Name=TraesCS3B02G037100LC;primconf=LC	TraesCS3B02G037100LC	chr3B	5135343	36511670	3BS8	TraesCS3B01G037100LC	LC	Ypt/Rab-GAP domain of gyp1p superfamily protein	0	#N/A	#N/A	#N/A	#N/A	#N/A	0	#N/A	#N/A
chr3B	IWGSC_v1.1_201706	gene	14545992	14546447	ID=TraesCS3B02G037200LC;Name=TraesCS3B02G037200LC;primconf=LC	TraesCS3B02G037200LC	chr3B	5135343	36511670	3BS8	TraesCS3B01G037200LC	LC	3-phenylpropionate/cinnamic acid dioxygenase subunit beta	GO:0003676 MF: nucleic acid binding	#N/A	#N/A	#N/A	#N/A	#N/A	0	#N/A	#N/A
chr3B	IWGSC_v1.1_201706	gene	14547111	14548665	ID=TraesCS3B02G032100;previous_id=TraesCS3B01G032100;Name=TraesCS3B02G032100;primconf=HC	TraesCS3B02G032100	chr3B	5135343	36511670	3BS8	TraesCS3B01G032100	HC	E3 ubiquitin-protein ligase	GO:0005515 MF: protein binding;GO:0005634 CC: nucleus;GO:0006511 BP: ubiquitin-dependent protein catabolic process;GO:0007275 BP: multicellular organism development;GO:0008270 MF: zinc ion binding	TraesCS3A01G030600	TraesCS3B01G032100	0	{3}	AB	0	2.47241	#N/A
chr3B	IWGSC_v1.1_201706	gene	14702451	14703844	ID=TraesCS3B02G032200;previous_id=TraesCS3B01G032200;Name=TraesCS3B02G032200;primconf=HC	TraesCS3B02G032200	chr3B	5135343	36511670	3BS8	TraesCS3B01G032200	HC	Disease resistance protein (NBS-LRR class) family	GO:0043531 MF: ADP binding	TraesCS6A01G044800	TraesCS3B01G032200	0	{3,6}	AB	0	#N/A	#N/A
chr3B	IWGSC_v1.1_201706	gene	14920282	14920497	ID=TraesCS3B02G037300LC;Name=TraesCS3B02G037300LC;primconf=LC	TraesCS3B02G037300LC	chr3B	5135343	36511670	3BS8	TraesCS3B01G037300LC	LC	Endonuclease/exonuclease/phosphatase family protein	0	#N/A	#N/A	#N/A	#N/A	#N/A	0	#N/A	#N/A
chr3B	IWGSC_v1.1_201706	gene	14931457	14932920	ID=TraesCS3B02G037400LC;Name=TraesCS3B02G037400LC;primconf=LC	TraesCS3B02G037400LC	chr3B	5135343	36511670	3BS8	TraesCS3B01G037400LC	LC	zinc finger MYM-type-like protein	0	#N/A	#N/A	#N/A	#N/A	#N/A	0	#N/A	#N/A
chr3B	IWGSC_v1.1_201706	gene	14959746	14961837	ID=TraesCS3B02G037500LC;Name=TraesCS3B02G037500LC;primconf=LC	TraesCS3B02G037500LC	chr3B	5135343	36511670	3BS8	TraesCS3B01G037500LC	LC	Patatin	GO:0006629 BP: lipid metabolic process;GO:0008152 BP: metabolic process	#N/A	#N/A	#N/A	#N/A	#N/A	0	#N/A	#N/A
chr3B	IWGSC_v1.1_201706	gene	14963926	14964528	ID=TraesCS3B02G032300;previous_id=TraesCS3B01G032300;Name=TraesCS3B02G032300;primconf=HC	TraesCS3B02G032300	chr3B	5135343	36511670	3BS8	TraesCS3B01G032300	HC	E3 ubiquitin-protein ligase	GO:0005515 MF: protein binding;GO:0005634 CC: nucleus;GO:0006511 BP: ubiquitin-dependent protein catabolic process;GO:0007275 BP: multicellular organism development;GO:0008270 MF: zinc ion binding	#N/A	#N/A	#N/A	#N/A	#N/A	0	#N/A	#N/A
chr3B	IWGSC_v1.1_201706	gene	14976492	14996488	ID=TraesCS3B02G037600LC;Name=TraesCS3B02G037600LC;primconf=LC	TraesCS3B02G037600LC	chr3B	5135343	36511670	3BS8	TraesCS3B01G037600LC	LC	WRKY transcription factor	GO:0003700 MF: transcription factor activity, sequence-specific DNA binding;GO:0006355 BP: regulation of transcription, DNA-templated;GO:0043565 MF: sequence-specific DNA binding	0	TraesCS3B01G037600LC	TraesCS4D01G384100LC	{3,4}	BD	0	#N/A	#N/A
chr3B	IWGSC_v1.1_201706	gene	14983253	14986446	ID=TraesCS3B02G032400;previous_id=TraesCS3B01G032400;Name=TraesCS3B02G032400;primconf=HC	TraesCS3B02G032400	chr3B	5135343	36511670	3BS8	TraesCS3B01G032400	HC	Receptor-kinase, putative	GO:0004672 MF: protein kinase activity;GO:0005515 MF: protein binding;GO:0005524 MF: ATP binding;GO:0006468 BP: protein phosphorylation	TraesCS6A01G385000,TraesCS6A01G584000LC	TraesCS3B01G032400,TraesCS3B01G052600	TraesCS6D01G369600	{3,6}	ABD	0.0365747	#N/A	#N/A
chr3B	IWGSC_v1.1_201706	gene	14997158	14997622	ID=TraesCS3B02G037700LC;Name=TraesCS3B02G037700LC;primconf=LC	TraesCS3B02G037700LC	chr3B	5135343	36511670	3BS8	TraesCS3B01G037700LC	LC	Disease resistance protein RPM1	GO:0043531 MF: ADP binding	TraesCS7A01G006700	TraesCS3B01G037700LC	TraesCS7D01G105000LC	{3,7}	ABD	0	#N/A	#N/A
chr3B	IWGSC_v1.1_201706	gene	15048283	15050746	ID=TraesCS3B02G037800LC;Name=TraesCS3B02G037800LC;primconf=LC	TraesCS3B02G037800LC	chr3B	5135343	36511670	3BS8	TraesCS3B01G037800LC	LC	Lectin	0	0	TraesCS3B01G037800LC	TraesCS3D01G028700	{3}	BD	0	#N/A	0
chr3B	IWGSC_v1.1_201706	gene	15055021	15055341	ID=TraesCS3B02G037900LC;Name=TraesCS3B02G037900LC;primconf=LC	TraesCS3B02G037900LC	chr3B	5135343	36511670	3BS8	TraesCS3B01G037900LC	LC	Disease resistance protein (TIR-NBS-LRR class) family	0	#N/A	#N/A	#N/A	#N/A	#N/A	0	#N/A	#N/A
chr3B	IWGSC_v1.1_201706	gene	15076446	15077448	ID=TraesCS3B02G032500;previous_id=TraesCS3B01G032500;Name=TraesCS3B02G032500;primconf=HC	TraesCS3B02G032500	chr3B	5135343	36511670	3BS8	TraesCS3B01G032500	HC	Expansin	GO:0005576 CC: extracellular region;GO:0009664 BP: plant-type cell wall organization	TraesCS3A01G031800	TraesCS3B01G032500	0	{3}	AB	0	0	#N/A
chr3B	IWGSC_v1.1_201706	gene	15082078	15083333	ID=TraesCS3B02G038000LC;Name=TraesCS3B02G038000LC;primconf=LC	TraesCS3B02G038000LC	chr3B	5135343	36511670	3BS8	TraesCS3B01G038000LC	LC	RNA-directed DNA polymerase (Reverse transcriptase)	0	#N/A	#N/A	#N/A	#N/A	#N/A	0	#N/A	#N/A
chr3B	IWGSC_v1.1_201706	gene	15097356	15098507	ID=TraesCS3B02G038100LC;Name=TraesCS3B02G038100LC;primconf=LC	TraesCS3B02G038100LC	chr3B	5135343	36511670	3BS8	TraesCS3B01G038100LC	LC	Expansin	GO:0005576 CC: extracellular region;GO:0009664 BP: plant-type cell wall organization	#N/A	#N/A	#N/A	#N/A	#N/A	0	#N/A	#N/A
chr3B	IWGSC_v1.1_201706	gene	15099507	15100650	ID=TraesCS3B02G038200LC;Name=TraesCS3B02G038200LC;primconf=LC	TraesCS3B02G038200LC	chr3B	5135343	36511670	3BS8	TraesCS3B01G038200LC	LC	E3 ubiquitin-protein ligase	0	0	TraesCS3B01G038200LC	TraesCS1D01G367900	{1,3}	BD	0	#N/A	#N/A
chr3B	IWGSC_v1.1_201706	gene	15139170	15151072	ID=TraesCS3B02G032600;previous_id=TraesCS3B01G032600;Name=TraesCS3B02G032600;primconf=HC	TraesCS3B02G032600	chr3B	5135343	36511670	3BS8	TraesCS3B01G032600	HC	Jacalin lectin family protein	0	0	TraesCS3B01G032600	TraesCS3D01G030000	{3}	BD	0	#N/A	0
chr3B	IWGSC_v1.1_201706	gene	15140715	15141590	ID=TraesCS3B02G032700;previous_id=TraesCS3B01G032700;Name=TraesCS3B02G032700;primconf=HC	TraesCS3B02G032700	chr3B	5135343	36511670	3BS8	TraesCS3B01G032700	HC	Expansin	GO:0005576 CC: extracellular region;GO:0009664 BP: plant-type cell wall organization	#N/A	#N/A	#N/A	#N/A	#N/A	0	#N/A	#N/A
chr3B	IWGSC_v1.1_201706	gene	15149125	15150339	ID=TraesCS3B02G038300LC;Name=TraesCS3B02G038300LC;primconf=LC	TraesCS3B02G038300LC	chr3B	5135343	36511670	3BS8	TraesCS3B01G038300LC	LC	Retrovirus-related Pol polyprotein from transposon TNT 1-94	GO:0003676 MF: nucleic acid binding;GO:0008270 MF: zinc ion binding	#N/A	#N/A	#N/A	#N/A	#N/A	0	#N/A	#N/A
chr3B	IWGSC_v1.1_201706	gene	15162923	15163291	ID=TraesCS3B02G038400LC;Name=TraesCS3B02G038400LC;primconf=LC	TraesCS3B02G038400LC	chr3B	5135343	36511670	3BS8	TraesCS3B01G038400LC	LC	zinc finger MYM-type-like protein	GO:0003676 MF: nucleic acid binding;GO:0046983 MF: protein dimerization activity	#N/A	#N/A	#N/A	#N/A	#N/A	0	#N/A	#N/A
chr3B	IWGSC_v1.1_201706	gene	15166116	15167103	ID=TraesCS3B02G032800;previous_id=TraesCS3B01G032800;Name=TraesCS3B02G032800;primconf=HC	TraesCS3B02G032800	chr3B	5135343	36511670	3BS8	TraesCS3B01G032800	HC	Expansin	GO:0005576 CC: extracellular region;GO:0009664 BP: plant-type cell wall organization	0	TraesCS3B01G032800,TraesCS3B01G051100,TraesCS3B01G051300,TraesCS3B01G051500,TraesCS3B01G051900,TraesCS3B01G052000	TraesCS3D01G029900	{3}	BD	0	#N/A	0
chr3B	IWGSC_v1.1_201706	gene	15664651	15665627	ID=TraesCS3B02G038500LC;Name=TraesCS3B02G038500LC;primconf=LC	TraesCS3B02G038500LC	chr3B	5135343	36511670	3BS8	TraesCS3B01G038500LC	LC	Myb/SANT-like DNA-binding domain protein	0	#N/A	#N/A	#N/A	#N/A	#N/A	0	#N/A	#N/A
chr3B	IWGSC_v1.1_201706	gene	15748926	15749333	ID=TraesCS3B02G038600LC;Name=TraesCS3B02G038600LC;primconf=LC	TraesCS3B02G038600LC	chr3B	5135343	36511670	3BS8	TraesCS3B01G038600LC	LC	Transposon protein, putative, CACTA, En/Spm sub-class	0	#N/A	#N/A	#N/A	#N/A	#N/A	0	#N/A	#N/A
chr3B	IWGSC_v1.1_201706	gene	15810152	15810748	ID=TraesCS3B02G038700LC;Name=TraesCS3B02G038700LC;primconf=LC	TraesCS3B02G038700LC	chr3B	5135343	36511670	3BS8	TraesCS3B01G038700LC	LC	Retrotransposon protein, putative, LINE subclass	0	#N/A	#N/A	#N/A	#N/A	#N/A	0	#N/A	#N/A
chr3B	IWGSC_v1.1_201706	gene	15864214	15865335	ID=TraesCS3B02G032900;previous_id=TraesCS3B01G032900;Name=TraesCS3B02G032900;primconf=HC	TraesCS3B02G032900	chr3B	5135343	36511670	3BS8	TraesCS3B01G032900	HC	NADH/NADPH oxidoreductase	0	#N/A	#N/A	#N/A	#N/A	#N/A	1.95251e-07	#N/A	#N/A
chr3B	IWGSC_v1.1_201706	gene	15864730	15865347	ID=TraesCS3B02G038800LC;Name=TraesCS3B02G038800LC;primconf=LC	TraesCS3B02G038800LC	chr3B	5135343	36511670	3BS8	TraesCS3B01G038800LC	LC	RNA-binding (RRM/RBD/RNP motifs) family protein	0	#N/A	#N/A	#N/A	#N/A	#N/A	0.094446	#N/A	#N/A
chr3B	IWGSC_v1.1_201706	gene	16035816	16037449	ID=TraesCS3B02G033000;previous_id=TraesCS3B01G033000;Name=TraesCS3B02G033000;primconf=HC	TraesCS3B02G033000	chr3B	5135343	36511670	3BS8	TraesCS3B01G033000	HC	NBS-LRR-like resistance protein	0	TraesCS3A01G048600	TraesCS3B01G033000,TraesCS3B01G050600	TraesCS3D01G030700	{3}	ABD	0.0057657	0.0126992	0.00607994
chr3B	IWGSC_v1.1_201706	gene	16038550	16040849	ID=TraesCS3B02G033100;previous_id=TraesCS3B01G033100;Name=TraesCS3B02G033100;primconf=HC	TraesCS3B02G033100	chr3B	5135343	36511670	3BS8	TraesCS3B01G033100	HC	Adp,atp carrier protein, mitochondrial	GO:0005215 MF: transporter activity;GO:0005743 CC: mitochondrial inner membrane;GO:0006810 BP: transport;GO:0055085 BP: transmembrane transport	#N/A	#N/A	#N/A	#N/A	#N/A	1.83128	#N/A	#N/A
chr3B	IWGSC_v1.1_201706	gene	16049143	16050606	ID=TraesCS3B02G033200;previous_id=TraesCS3B01G033200;Name=TraesCS3B02G033200;primconf=HC	TraesCS3B02G033200	chr3B	5135343	36511670	3BS8	TraesCS3B01G033200	HC	NBS-LRR-like resistance protein	0	#N/A	#N/A	#N/A	#N/A	#N/A	0	#N/A	#N/A
chr3B	IWGSC_v1.1_201706	gene	16055675	16056139	ID=TraesCS3B02G038900LC;Name=TraesCS3B02G038900LC;primconf=LC	TraesCS3B02G038900LC	chr3B	5135343	36511670	3BS8	TraesCS3B01G038900LC	LC	Disease resistance protein RGA2	0	#N/A	#N/A	#N/A	#N/A	#N/A	0	#N/A	#N/A
chr3B	IWGSC_v1.1_201706	gene	16056140	16057123	ID=TraesCS3B02G033300;previous_id=TraesCS3B01G033300;Name=TraesCS3B02G033300;primconf=HC	TraesCS3B02G033300	chr3B	5135343	36511670	3BS8	TraesCS3B01G033300	HC	NB-ARC domain-containing disease resistance protein	0	TraesCS5A01G557200LC	TraesCS3B01G033300,TraesCS3B01G050400	TraesCS3D01G031000	{3,5}	ABD	0	#N/A	0
chr3B	IWGSC_v1.1_201706	gene	16078276	16079730	ID=TraesCS3B02G033400;previous_id=TraesCS3B01G033400;Name=TraesCS3B02G033400;primconf=HC	TraesCS3B02G033400	chr3B	5135343	36511670	3BS8	TraesCS3B01G033400	HC	Glycosyltransferase	GO:0008152 BP: metabolic process;GO:0016758 MF: transferase activity, transferring hexosyl groups	TraesCS3A01G048400	TraesCS3B01G033400,TraesCS3B01G050300	TraesCS3D01G031100	{3}	ABD	0.42936	2.84995	4.59593
chr3B	IWGSC_v1.1_201706	gene	16078282	16079748	ID=TraesCS3B02G033500;previous_id=TraesCS3B01G033500;Name=TraesCS3B02G033500;primconf=HC	TraesCS3B02G033500	chr3B	5135343	36511670	3BS8	TraesCS3B01G033500	HC	Xaa-Pro dipeptidase	0	#N/A	#N/A	#N/A	#N/A	#N/A	0.203079	#N/A	#N/A
chr3B	IWGSC_v1.1_201706	gene	16101180	16101838	ID=TraesCS3B02G039000LC;Name=TraesCS3B02G039000LC;primconf=LC	TraesCS3B02G039000LC	chr3B	5135343	36511670	3BS8	TraesCS3B01G039000LC	LC	Transposon protein, putative, CACTA, En/Spm sub-class, expressed	0	#N/A	#N/A	#N/A	#N/A	#N/A	0	#N/A	#N/A
chr3B	IWGSC_v1.1_201706	gene	16110852	16113234	ID=TraesCS3B02G039100LC;Name=TraesCS3B02G039100LC;primconf=LC	TraesCS3B02G039100LC	chr3B	5135343	36511670	3BS8	TraesCS3B01G039100LC	LC	Histone H2B	GO:0005515 MF: protein binding	#N/A	#N/A	#N/A	#N/A	#N/A	0	#N/A	#N/A
chr3B	IWGSC_v1.1_201706	gene	16118209	16119486	ID=TraesCS3B02G039200LC;Name=TraesCS3B02G039200LC;primconf=LC	TraesCS3B02G039200LC	chr3B	5135343	36511670	3BS8	TraesCS3B01G039200LC	LC	Serine/threonine-protein phosphatase 7 long form-like protein	0	#N/A	#N/A	#N/A	#N/A	#N/A	0	#N/A	#N/A
chr3B	IWGSC_v1.1_201706	gene	16119502	16121609	ID=TraesCS3B02G039300LC;Name=TraesCS3B02G039300LC;primconf=LC	TraesCS3B02G039300LC	chr3B	5135343	36511670	3BS8	TraesCS3B01G039300LC	LC	Serine/threonine-protein phosphatase 7 long form-like protein	0	#N/A	#N/A	#N/A	#N/A	#N/A	0	#N/A	#N/A
chr3B	IWGSC_v1.1_201706	gene	16123174	16123437	ID=TraesCS3B02G033600;previous_id=TraesCS3B01G033600;Name=TraesCS3B02G033600;primconf=HC	TraesCS3B02G033600	chr3B	5135343	36511670	3BS8	TraesCS3B01G033600	HC	SsrA-binding protein	0	#N/A	#N/A	#N/A	#N/A	#N/A	0	#N/A	#N/A
chr3B	IWGSC_v1.1_201706	gene	16129137	16130949	ID=TraesCS3B02G033700;previous_id=TraesCS3B01G033700;Name=TraesCS3B02G033700;primconf=HC	TraesCS3B02G033700	chr3B	5135343	36511670	3BS8	TraesCS3B01G033700	HC	E3 ubiquitin-protein ligase	GO:0005515 MF: protein binding;GO:0005634 CC: nucleus;GO:0006511 BP: ubiquitin-dependent protein catabolic process;GO:0007275 BP: multicellular organism development;GO:0008270 MF: zinc ion binding	#N/A	#N/A	#N/A	#N/A	#N/A	0.960748	#N/A	#N/A
chr3B	IWGSC_v1.1_201706	gene	16133129	16137429	ID=TraesCS3B02G033800;previous_id=TraesCS3B01G033800;Name=TraesCS3B02G033800;primconf=HC	TraesCS3B02G033800	chr3B	5135343	36511670	3BS8	TraesCS3B01G033800	HC	E3 ubiquitin-protein ligase	GO:0005515 MF: protein binding;GO:0005634 CC: nucleus;GO:0006511 BP: ubiquitin-dependent protein catabolic process;GO:0007275 BP: multicellular organism development;GO:0008270 MF: zinc ion binding	TraesCS3A01G048300	TraesCS3B01G033800,TraesCS3B01G050100	TraesCS3D01G031300	{3}	ABD	0	0	0
chr3B	IWGSC_v1.1_201706	gene	16178081	16178518	ID=TraesCS3B02G039400LC;Name=TraesCS3B02G039400LC;primconf=LC	TraesCS3B02G039400LC	chr3B	5135343	36511670	3BS8	TraesCS3B01G039400LC	LC	Beta-galactosidase	0	#N/A	#N/A	#N/A	#N/A	#N/A	0	#N/A	#N/A
chr3B	IWGSC_v1.1_201706	gene	16179609	16179848	ID=TraesCS3B02G039500LC;Name=TraesCS3B02G039500LC;primconf=LC	TraesCS3B02G039500LC	chr3B	5135343	36511670	3BS8	TraesCS3B01G039500LC	LC	glucan synthase-like 7	0	TraesCS1A01G458400LC	TraesCS3B01G039500LC,TraesCS3B01G313900LC,TraesCS4B01G452100LC,TraesCS6B01G496700LC,TraesCS7B01G593600LC	TraesCS3D01G598100LC	{1,3,4,6,7}	ABD	0	#N/A	0.79588
chr3B	IWGSC_v1.1_201706	gene	16180088	16180376	ID=TraesCS3B02G033900;previous_id=TraesCS3B01G033900;Name=TraesCS3B02G033900;primconf=HC	TraesCS3B02G033900	chr3B	5135343	36511670	3BS8	TraesCS3B01G033900	HC	40S ribosomal protein S21	GO:0003735 MF: structural constituent of ribosome;GO:0005622 CC: intracellular;GO:0005840 CC: ribosome;GO:0006412 BP: translation	#N/A	#N/A	#N/A	#N/A	#N/A	0	#N/A	#N/A
chr3B	IWGSC_v1.1_201706	gene	16185806	16186863	ID=TraesCS3B02G039600LC;Name=TraesCS3B02G039600LC;primconf=LC	TraesCS3B02G039600LC	chr3B	5135343	36511670	3BS8	TraesCS3B01G039600LC	LC	Gag polyprotein	GO:0003676 MF: nucleic acid binding;GO:0008270 MF: zinc ion binding	#N/A	#N/A	#N/A	#N/A	#N/A	0	#N/A	#N/A
chr3B	IWGSC_v1.1_201706	gene	16202219	16202482	ID=TraesCS3B02G034000;previous_id=TraesCS3B01G034000;Name=TraesCS3B02G034000;primconf=HC	TraesCS3B02G034000	chr3B	5135343	36511670	3BS8	TraesCS3B01G034000	HC	GRF zinc finger family protein	0	TraesCS2A01G589800	TraesCS3B01G034000,TraesCS7B01G035000	TraesCS1D01G448500	{1,2,3,7}	ABD	0	#N/A	#N/A
chr3B	IWGSC_v1.1_201706	gene	16204070	16205266	ID=TraesCS3B02G039700LC;Name=TraesCS3B02G039700LC;primconf=LC	TraesCS3B02G039700LC	chr3B	5135343	36511670	3BS8	TraesCS3B01G039700LC	LC	Transposon protein, putative, Mutator sub-class, expressed	0	#N/A	#N/A	#N/A	#N/A	#N/A	0	#N/A	#N/A
chr3B	IWGSC_v1.1_201706	gene	16212873	16215454	ID=TraesCS3B02G034100;previous_id=TraesCS3B01G034100;Name=TraesCS3B02G034100;primconf=HC	TraesCS3B02G034100	chr3B	5135343	36511670	3BS8	TraesCS3B01G034100	HC	Heavy metal transport/detoxification protein	GO:0005515 MF: protein binding;GO:0030001 BP: metal ion transport;GO:0046872 MF: metal ion binding	TraesCS3A01G048000	TraesCS3B01G034100	TraesCS3D01G031400	{3}	ABD	105.959	84.3462	81.56
chr3B	IWGSC_v1.1_201706	gene	16219801	16220592	ID=TraesCS3B02G039800LC;Name=TraesCS3B02G039800LC;primconf=LC	TraesCS3B02G039800LC	chr3B	5135343	36511670	3BS8	TraesCS3B01G039800LC	LC	glutamyl-tRNA (Gln) amidotransferase subunit C	0	TraesCS3A01G050800LC	TraesCS3B01G039800LC	TraesCS3D01G031500	{3}	ABD	4.55204	5.15259	2.77651
chr3B	IWGSC_v1.1_201706	gene	16222793	16223653	ID=TraesCS3B02G039900LC;Name=TraesCS3B02G039900LC;primconf=LC	TraesCS3B02G039900LC	chr3B	5135343	36511670	3BS8	TraesCS3B01G039900LC	LC	Ribonuclease H-like superfamily protein	GO:0003676 MF: nucleic acid binding	#N/A	#N/A	#N/A	#N/A	#N/A	0	#N/A	#N/A
chr3B	IWGSC_v1.1_201706	gene	16260707	16262531	ID=TraesCS3B02G040000LC;Name=TraesCS3B02G040000LC;primconf=LC	TraesCS3B02G040000LC	chr3B	5135343	36511670	3BS8	TraesCS3B01G040000LC	LC	L-lactate dehydrogenase	GO:0016491 MF: oxidoreductase activity;GO:0055114 BP: oxidation-reduction process	#N/A	#N/A	#N/A	#N/A	#N/A	0	#N/A	#N/A
chr3B	IWGSC_v1.1_201706	gene	16285708	16286646	ID=TraesCS3B02G040100LC;Name=TraesCS3B02G040100LC;primconf=LC	TraesCS3B02G040100LC	chr3B	5135343	36511670	3BS8	TraesCS3B01G040100LC	LC	Protein FAR1-RELATED SEQUENCE 5	0	#N/A	#N/A	#N/A	#N/A	#N/A	0	#N/A	#N/A
chr3B	IWGSC_v1.1_201706	gene	16320209	16320580	ID=TraesCS3B02G040200LC;Name=TraesCS3B02G040200LC;primconf=LC	TraesCS3B02G040200LC	chr3B	5135343	36511670	3BS8	TraesCS3B01G040200LC	LC	Ulp1 protease family, C-terminal catalytic domain containing protein	0	TraesCS2A01G001200LC	TraesCS1B01G511700LC,TraesCS3B01G040200LC,TraesCS3B01G662900LC	0	{1,2,3}	AB	0	#N/A	#N/A
chr3B	IWGSC_v1.1_201706	gene	16324867	16326204	ID=TraesCS3B02G040300LC;Name=TraesCS3B02G040300LC;primconf=LC	TraesCS3B02G040300LC	chr3B	5135343	36511670	3BS8	TraesCS3B01G040300LC	LC	RNA-directed DNA polymerase (reverse transcriptase)-related family protein	0	#N/A	#N/A	#N/A	#N/A	#N/A	0	#N/A	#N/A
chr3B	IWGSC_v1.1_201706	gene	16333353	16334691	ID=TraesCS3B02G034200;previous_id=TraesCS3B01G034200;Name=TraesCS3B02G034200;primconf=HC	TraesCS3B02G034200	chr3B	5135343	36511670	3BS8	TraesCS3B01G034200	HC	Acyl-CoA thioesterase, putative	GO:0016787 MF: hydrolase activity	#N/A	#N/A	#N/A	#N/A	#N/A	0	#N/A	#N/A
chr3B	IWGSC_v1.1_201706	gene	16336715	16336876	ID=TraesCS3B02G040400LC;Name=TraesCS3B02G040400LC;primconf=LC	TraesCS3B02G040400LC	chr3B	5135343	36511670	3BS8	TraesCS3B01G040400LC	LC	Retrotransposon protein, putative, unclassified	0	#N/A	#N/A	#N/A	#N/A	#N/A	0	#N/A	#N/A
chr3B	IWGSC_v1.1_201706	gene	16403809	16404992	ID=TraesCS3B02G034300;previous_id=TraesCS3B01G034300;Name=TraesCS3B02G034300;primconf=HC	TraesCS3B02G034300	chr3B	5135343	36511670	3BS8	TraesCS3B01G034300	HC	Peroxidase	GO:0004601 MF: peroxidase activity;GO:0006979 BP: response to oxidative stress;GO:0020037 MF: heme binding;GO:0055114 BP: oxidation-reduction process	0	TraesCS3B01G034300	TraesCS3D01G031800	{3}	BD	0	#N/A	0
chr3B	IWGSC_v1.1_201706	gene	16439668	16444830	ID=TraesCS3B02G034400;previous_id=TraesCS3B01G034400;Name=TraesCS3B02G034400;primconf=HC	TraesCS3B02G034400	chr3B	5135343	36511670	3BS8	TraesCS3B01G034400	HC	WD repeat-containing protein 1	GO:0005515 MF: protein binding	TraesCS3A01G047800	TraesCS3B01G034400	TraesCS3D01G031900	{3}	ABD	40.6143	64.7621	37.8366
chr3B	IWGSC_v1.1_201706	gene	16449576	16455782	ID=TraesCS3B02G034500;previous_id=TraesCS3B01G034500;Name=TraesCS3B02G034500;primconf=HC	TraesCS3B02G034500	chr3B	5135343	36511670	3BS8	TraesCS3B01G034500	HC	Ubiquitin-conjugating enzyme E2	0	TraesCS3A01G047700	TraesCS3B01G034500	TraesCS3D01G032000	{3}	ABD	28.2085	23.2005	24.2611
chr3B	IWGSC_v1.1_201706	gene	16457625	16463204	ID=TraesCS3B02G034600;previous_id=TraesCS3B01G034600;Name=TraesCS3B02G034600;primconf=HC	TraesCS3B02G034600	chr3B	5135343	36511670	3BS8	TraesCS3B01G034600	HC	Cellulose synthase family protein, expressed	GO:0016020 CC: membrane;GO:0016760 MF: cellulose synthase (UDP-forming) activity;GO:0030244 BP: cellulose biosynthetic process	#N/A	#N/A	#N/A	#N/A	#N/A	0.901687	#N/A	#N/A
chr3B	IWGSC_v1.1_201706	gene	16502626	16503017	ID=TraesCS3B02G040500LC;Name=TraesCS3B02G040500LC;primconf=LC	TraesCS3B02G040500LC	chr3B	5135343	36511670	3BS8	TraesCS3B01G040500LC	LC	tRNA-2-methylthio-N(6)-dimethylallyladenosine synthase	0	TraesCS5A01G297100LC,TraesCS5A01G613700LC	TraesCS1B01G565200LC,TraesCS3B01G040500LC	0	{1,3,5}	AB	0	#N/A	#N/A
chr3B	IWGSC_v1.1_201706	gene	16671206	16671514	ID=TraesCS3B02G040600LC;Name=TraesCS3B02G040600LC;primconf=LC	TraesCS3B02G040600LC	chr3B	5135343	36511670	3BS8	TraesCS3B01G040600LC	LC	TTF-type zinc finger protein with HAT dimerization domain-containing protein	GO:0046983 MF: protein dimerization activity	#N/A	#N/A	#N/A	#N/A	#N/A	0	#N/A	#N/A
chr3B	IWGSC_v1.1_201706	gene	16671960	16672657	ID=TraesCS3B02G040700LC;Name=TraesCS3B02G040700LC;primconf=LC	TraesCS3B02G040700LC	chr3B	5135343	36511670	3BS8	TraesCS3B01G040700LC	LC	Zinc finger MYM-type-like protein	GO:0003676 MF: nucleic acid binding	#N/A	#N/A	#N/A	#N/A	#N/A	0	#N/A	#N/A
chr3B	IWGSC_v1.1_201706	gene	16692513	16694199	ID=TraesCS3B02G034700;previous_id=TraesCS3B01G034700;Name=TraesCS3B02G034700;primconf=HC	TraesCS3B02G034700	chr3B	5135343	36511670	3BS8	TraesCS3B01G034700	HC	Glycosyltransferase	GO:0008152 BP: metabolic process;GO:0016758 MF: transferase activity, transferring hexosyl groups	TraesCS3A01G050200LC	TraesCS3B01G034700,TraesCS3B01G034800,TraesCS3B01G034900	TraesCS3D01G032200	{3}	ABD	0.030081	0	0.0875393
chr3B	IWGSC_v1.1_201706	gene	16751591	16751926	ID=TraesCS3B02G040800LC;Name=TraesCS3B02G040800LC;primconf=LC	TraesCS3B02G040800LC	chr3B	5135343	36511670	3BS8	TraesCS3B01G040800LC	LC	Ribonuclease H-like superfamily protein	0	#N/A	#N/A	#N/A	#N/A	#N/A	0	#N/A	#N/A
chr3B	IWGSC_v1.1_201706	gene	16756502	16758220	ID=TraesCS3B02G034800;previous_id=TraesCS3B01G034800;Name=TraesCS3B02G034800;primconf=HC	TraesCS3B02G034800	chr3B	5135343	36511670	3BS8	TraesCS3B01G034800	HC	Glycosyltransferase	GO:0008152 BP: metabolic process;GO:0016758 MF: transferase activity, transferring hexosyl groups	TraesCS3A01G050200LC	TraesCS3B01G034700,TraesCS3B01G034800,TraesCS3B01G034900	TraesCS3D01G032200	{3}	ABD	1.43833	0	0.0875393
chr3B	IWGSC_v1.1_201706	gene	16837062	16837652	ID=TraesCS3B02G040900LC;Name=TraesCS3B02G040900LC;primconf=LC	TraesCS3B02G040900LC	chr3B	5135343	36511670	3BS8	TraesCS3B01G040900LC	LC	RNA-directed DNA polymerase (reverse transcriptase)-related family protein	0	#N/A	#N/A	#N/A	#N/A	#N/A	0	#N/A	#N/A
chr3B	IWGSC_v1.1_201706	gene	16837734	16846076	ID=TraesCS3B02G041000LC;Name=TraesCS3B02G041000LC;primconf=LC	TraesCS3B02G041000LC	chr3B	5135343	36511670	3BS8	TraesCS3B01G041000LC	LC	LINE-1 reverse transcriptase like	0	#N/A	#N/A	#N/A	#N/A	#N/A	0	#N/A	#N/A
chr3B	IWGSC_v1.1_201706	gene	16878224	16878773	ID=TraesCS3B02G041100LC;Name=TraesCS3B02G041100LC;primconf=LC	TraesCS3B02G041100LC	chr3B	5135343	36511670	3BS8	TraesCS3B01G041100LC	LC	DEAD box RNA helicase (RH3)	0	#N/A	#N/A	#N/A	#N/A	#N/A	0	#N/A	#N/A
chr3B	IWGSC_v1.1_201706	gene	16956093	16956413	ID=TraesCS3B02G041200LC;Name=TraesCS3B02G041200LC;primconf=LC	TraesCS3B02G041200LC	chr3B	5135343	36511670	3BS8	TraesCS3B01G041200LC	LC	Calcium-dependent lipid-binding (CaLB domain) family protein	0	#N/A	#N/A	#N/A	#N/A	#N/A	0.11384	#N/A	#N/A
chr3B	IWGSC_v1.1_201706	gene	16958538	16959902	ID=TraesCS3B02G034900;previous_id=TraesCS3B01G034900;Name=TraesCS3B02G034900;primconf=HC	TraesCS3B02G034900	chr3B	5135343	36511670	3BS8	TraesCS3B01G034900	HC	Glycosyltransferase	0	TraesCS3A01G050200LC	TraesCS3B01G034700,TraesCS3B01G034800,TraesCS3B01G034900	TraesCS3D01G032200	{3}	ABD	0.858582	0	0.0875393
chr3B	IWGSC_v1.1_201706	gene	16983166	16984121	ID=TraesCS3B02G035000;previous_id=TraesCS3B01G035000;Name=TraesCS3B02G035000;primconf=HC	TraesCS3B02G035000	chr3B	5135343	36511670	3BS8	TraesCS3B01G035000	HC	Glycosyltransferase	0	#N/A	#N/A	#N/A	#N/A	#N/A	0	#N/A	#N/A
chr3B	IWGSC_v1.1_201706	gene	17081352	17087675	ID=TraesCS3B02G035100;previous_id=TraesCS3B01G035100;Name=TraesCS3B02G035100;primconf=HC	TraesCS3B02G035100	chr3B	5135343	36511670	3BS8	TraesCS3B01G035100	HC	NBS-LRR disease resistance protein-like protein	GO:0043531 MF: ADP binding	0	TraesCS3B01G035100	TraesCS3D01G039500	{3}	BD	1.49162	#N/A	1.47214
chr3B	IWGSC_v1.1_201706	gene	17118655	17119836	ID=TraesCS3B02G041300LC;Name=TraesCS3B02G041300LC;primconf=LC	TraesCS3B02G041300LC	chr3B	5135343	36511670	3BS8	TraesCS3B01G041300LC	LC	NBS-LRR disease resistance protein-like protein	0	#N/A	#N/A	#N/A	#N/A	#N/A	0.0771181	#N/A	#N/A
chr3B	IWGSC_v1.1_201706	gene	17187124	17190917	ID=TraesCS3B02G035200;previous_id=TraesCS3B01G035200;Name=TraesCS3B02G035200;primconf=HC	TraesCS3B02G035200	chr3B	5135343	36511670	3BS8	TraesCS3B01G035200	HC	Laccase	GO:0005507 MF: copper ion binding;GO:0016491 MF: oxidoreductase activity;GO:0055114 BP: oxidation-reduction process	TraesCS3A01G047500	TraesCS3B01G035200	0	{3}	AB	15.9165	8.26094	#N/A
chr3B	IWGSC_v1.1_201706	gene	17187772	17188359	ID=TraesCS3B02G041400LC;Name=TraesCS3B02G041400LC;primconf=LC	TraesCS3B02G041400LC	chr3B	5135343	36511670	3BS8	TraesCS3B01G041400LC	LC	2-C-methyl-D-erythritol 4-phosphate cytidylyltransferase	0	#N/A	#N/A	#N/A	#N/A	#N/A	0.0463527	#N/A	#N/A
chr3B	IWGSC_v1.1_201706	gene	17238563	17242902	ID=TraesCS3B02G041500LC;Name=TraesCS3B02G041500LC;primconf=LC	TraesCS3B02G041500LC	chr3B	5135343	36511670	3BS8	TraesCS3B01G041500LC	LC	XH/XS domain-containing protein	GO:0031047 BP: gene silencing by RNA	0	TraesCS3B01G041500LC	TraesCS3D01G032500	{3}	BD	0	#N/A	0.0304744
chr3B	IWGSC_v1.1_201706	gene	17314717	17316496	ID=TraesCS3B02G035300;previous_id=TraesCS3B01G035300;Name=TraesCS3B02G035300;primconf=HC	TraesCS3B02G035300	chr3B	5135343	36511670	3BS8	TraesCS3B01G035300	HC	F-box family protein	GO:0005515 MF: protein binding	#N/A	#N/A	#N/A	#N/A	#N/A	0	#N/A	#N/A
chr3B	IWGSC_v1.1_201706	gene	17318828	17319285	ID=TraesCS3B02G035400;previous_id=TraesCS3B01G035400;Name=TraesCS3B02G035400;primconf=HC	TraesCS3B02G035400	chr3B	5135343	36511670	3BS8	TraesCS3B01G035400	HC	Antiholin-like protein LrgA	0	TraesCS5A01G061900	TraesCS3B01G035400	0	{3,5}	AB	0	#N/A	#N/A
chr3B	IWGSC_v1.1_201706	gene	17325811	17326530	ID=TraesCS3B02G041600LC;Name=TraesCS3B02G041600LC;primconf=LC	TraesCS3B02G041600LC	chr3B	5135343	36511670	3BS8	TraesCS3B01G041600LC	LC	Transposon TX1 uncharacterized	0	#N/A	#N/A	#N/A	#N/A	#N/A	0	#N/A	#N/A
chr3B	IWGSC_v1.1_201706	gene	17331531	17333316	ID=TraesCS3B02G035500;previous_id=TraesCS3B01G035500;Name=TraesCS3B02G035500;primconf=HC	TraesCS3B02G035500	chr3B	5135343	36511670	3BS8	TraesCS3B01G035500	HC	F-box domain containing protein	GO:0005515 MF: protein binding	TraesCS3A01G047300	TraesCS3B01G035500	TraesCS3D01G026400LC	{3}	ABD	0	0	0
chr3B	IWGSC_v1.1_201706	gene	17346922	17347185	ID=TraesCS3B02G041700LC;Name=TraesCS3B02G041700LC;primconf=LC	TraesCS3B02G041700LC	chr3B	5135343	36511670	3BS8	TraesCS3B01G041700LC	LC	Endonuclease/exonuclease/phosphatase family protein	0	TraesCS4A01G450700LC	TraesCS3B01G041700LC	TraesCS1D01G221800LC	{1,3,4}	ABD	0	#N/A	#N/A
chr3B	IWGSC_v1.1_201706	gene	17352273	17355102	ID=TraesCS3B02G041800LC;Name=TraesCS3B02G041800LC;primconf=LC	TraesCS3B02G041800LC	chr3B	5135343	36511670	3BS8	TraesCS3B01G041800LC	LC	F-box family protein	GO:0005515 MF: protein binding	#N/A	#N/A	#N/A	#N/A	#N/A	0	#N/A	#N/A
chr3B	IWGSC_v1.1_201706	gene	17398545	17403697	ID=TraesCS3B02G041900LC;Name=TraesCS3B02G041900LC;primconf=LC	TraesCS3B02G041900LC	chr3B	5135343	36511670	3BS8	TraesCS3B01G041900LC	LC	Ubiquitin carboxyl-terminal hydrolase 2	0	0	TraesCS3B01G041900LC	TraesCS2D01G581600,TraesCS2D01G717200LC	{2,3}	BD	0	#N/A	#N/A
chr3B	IWGSC_v1.1_201706	gene	17558579	17563046	ID=TraesCS3B02G035600;previous_id=TraesCS3B01G035600;Name=TraesCS3B02G035600;primconf=HC	TraesCS3B02G035600	chr3B	5135343	36511670	3BS8	TraesCS3B01G035600	HC	Protein ABCI7, chloroplastic	GO:0016226 BP: iron-sulfur cluster assembly	TraesCS3A01G047200	TraesCS3B01G035600	TraesCS3D01G032700	{3}	ABD	15.8069	18.7752	18.2702
chr3B	IWGSC_v1.1_201706	gene	17569425	17570213	ID=TraesCS3B02G042000LC;Name=TraesCS3B02G042000LC;primconf=LC	TraesCS3B02G042000LC	chr3B	5135343	36511670	3BS8	TraesCS3B01G042000LC	LC	Aspartic proteinase nepenthesin-2	0	TraesCS3A01G047100	TraesCS3B01G042000LC	TraesCS3D01G026600LC	{3}	ABD	0	0	0
chr3B	IWGSC_v1.1_201706	gene	17577138	17578361	ID=TraesCS3B02G035700;previous_id=TraesCS3B01G035700;Name=TraesCS3B02G035700;primconf=HC	TraesCS3B02G035700	chr3B	5135343	36511670	3BS8	TraesCS3B01G035700	HC	Aspartic proteinase nepenthesin-2	0	TraesCS3A01G047000	TraesCS3B01G035700	TraesCS3D01G032800	{3}	ABD	0	0	0
chr3B	IWGSC_v1.1_201706	gene	17595164	17602305	ID=TraesCS3B02G035800;previous_id=TraesCS3B01G035800;Name=TraesCS3B02G035800;primconf=HC	TraesCS3B02G035800	chr3B	5135343	36511670	3BS8	TraesCS3B01G035800	HC	Disease resistance protein RPM1	GO:0043531 MF: ADP binding	0	TraesCS3B01G035800	TraesCS3D01G032900	{3}	BD	0.018177	#N/A	0.0133748
chr3B	IWGSC_v1.1_201706	gene	17604519	17604941	ID=TraesCS3B02G042100LC;Name=TraesCS3B02G042100LC;primconf=LC	TraesCS3B02G042100LC	chr3B	5135343	36511670	3BS8	TraesCS3B01G042100LC	LC	Cytochrome P450 family protein, expressed	GO:0005506 MF: iron ion binding;GO:0016705 MF: oxidoreductase activity, acting on paired donors, with incorporation or reduction of molecular oxygen;GO:0020037 MF: heme binding;GO:0055114 BP: oxidation-reduction process	#N/A	#N/A	#N/A	#N/A	#N/A	0	#N/A	#N/A
chr3B	IWGSC_v1.1_201706	gene	17613806	17616785	ID=TraesCS3B02G035900;previous_id=TraesCS3B01G035900;Name=TraesCS3B02G035900;primconf=HC	TraesCS3B02G035900	chr3B	5135343	36511670	3BS8	TraesCS3B01G035900	HC	Chaperone protein DnaK	0	TraesCS3A01G046900	TraesCS3B01G035900	TraesCS3D01G033000	{3}	ABD	2.71039	1.42832	2.92222
chr3B	IWGSC_v1.1_201706	gene	17624897	17625641	ID=TraesCS3B02G036000;previous_id=TraesCS3B01G036000;Name=TraesCS3B02G036000;primconf=HC	TraesCS3B02G036000	chr3B	5135343	36511670	3BS8	TraesCS3B01G036000	HC	MYB transcription factor	GO:0003677 MF: DNA binding	TraesCS3A01G046800	TraesCS3B01G036000	TraesCS3D01G033100	{3}	ABD	0	0	0
chr3B	IWGSC_v1.1_201706	gene	17661085	17661666	ID=TraesCS3B02G042200LC;Name=TraesCS3B02G042200LC;primconf=LC	TraesCS3B02G042200LC	chr3B	5135343	36511670	3BS8	TraesCS3B01G042200LC	LC	dentin sialophosphoprotein-like protein	0	#N/A	#N/A	#N/A	#N/A	#N/A	0	#N/A	#N/A
chr3B	IWGSC_v1.1_201706	gene	17676853	17677160	ID=TraesCS3B02G042300LC;Name=TraesCS3B02G042300LC;primconf=LC	TraesCS3B02G042300LC	chr3B	5135343	36511670	3BS8	TraesCS3B01G042300LC	LC	Protein FAR1-RELATED SEQUENCE 5	0	#N/A	#N/A	#N/A	#N/A	#N/A	0	#N/A	#N/A
chr3B	IWGSC_v1.1_201706	gene	17687421	17689191	ID=TraesCS3B02G042400LC;Name=TraesCS3B02G042400LC;primconf=LC	TraesCS3B02G042400LC	chr3B	5135343	36511670	3BS8	TraesCS3B01G042400LC	LC	Patatin	GO:0006629 BP: lipid metabolic process;GO:0008152 BP: metabolic process	#N/A	#N/A	#N/A	#N/A	#N/A	0	#N/A	#N/A
chr3B	IWGSC_v1.1_201706	gene	17742350	17742766	ID=TraesCS3B02G042500LC;Name=TraesCS3B02G042500LC;primconf=LC	TraesCS3B02G042500LC	chr3B	5135343	36511670	3BS8	TraesCS3B01G042500LC	LC	Retrotransposon protein, putative, unclassified	0	#N/A	#N/A	#N/A	#N/A	#N/A	0	#N/A	#N/A
chr3B	IWGSC_v1.1_201706	gene	17771564	17771875	ID=TraesCS3B02G042600LC;Name=TraesCS3B02G042600LC;primconf=LC	TraesCS3B02G042600LC	chr3B	5135343	36511670	3BS8	TraesCS3B01G042600LC	LC	Outer-membrane lipoprotein carrier protein	0	#N/A	#N/A	#N/A	#N/A	#N/A	0	#N/A	#N/A
chr3B	IWGSC_v1.1_201706	gene	17782452	17783830	ID=TraesCS3B02G036100;previous_id=TraesCS3B01G036100;Name=TraesCS3B02G036100;primconf=HC	TraesCS3B02G036100	chr3B	5135343	36511670	3BS8	TraesCS3B01G036100	HC	Patatin	GO:0006629 BP: lipid metabolic process;GO:0008152 BP: metabolic process	TraesCS3A01G046500	TraesCS3B01G036100	TraesCS3D01G033200,TraesCS3D01G033500	{3}	ABD	0	0	#N/A
chr3B	IWGSC_v1.1_201706	gene	17788586	17789611	ID=TraesCS3B02G036200;previous_id=TraesCS3B01G036200;Name=TraesCS3B02G036200;primconf=HC	TraesCS3B02G036200	chr3B	5135343	36511670	3BS8	TraesCS3B01G036200	HC	Trypsin inhibitor	GO:0004867 MF: serine-type endopeptidase inhibitor activity;GO:0005576 CC: extracellular region	#N/A	#N/A	#N/A	#N/A	#N/A	0.0324795	#N/A	#N/A
chr3B	IWGSC_v1.1_201706	gene	17805398	17806924	ID=TraesCS3B02G036300;previous_id=TraesCS3B01G036300;Name=TraesCS3B02G036300;primconf=HC	TraesCS3B02G036300	chr3B	5135343	36511670	3BS8	TraesCS3B01G036300	HC	F-box domain containing protein	GO:0005515 MF: protein binding	#N/A	#N/A	#N/A	#N/A	#N/A	0	#N/A	#N/A
chr3B	IWGSC_v1.1_201706	gene	17836594	17836860	ID=TraesCS3B02G042700LC;Name=TraesCS3B02G042700LC;primconf=LC	TraesCS3B02G042700LC	chr3B	5135343	36511670	3BS8	TraesCS3B01G042700LC	LC	Trypsin inhibitor	GO:0004867 MF: serine-type endopeptidase inhibitor activity;GO:0005576 CC: extracellular region	0	TraesCS3B01G042700LC	TraesCS3D01G035800	{3}	BD	0	#N/A	0
chr3B	IWGSC_v1.1_201706	gene	17865175	17866543	ID=TraesCS3B02G036400;previous_id=TraesCS3B01G036400;Name=TraesCS3B02G036400;primconf=HC	TraesCS3B02G036400	chr3B	5135343	36511670	3BS8	TraesCS3B01G036400	HC	Trypsin inhibitor	GO:0004867 MF: serine-type endopeptidase inhibitor activity;GO:0005576 CC: extracellular region	0	TraesCS3B01G036400	TraesCS3D01G034000	{3}	BD	0	#N/A	116.47
chr3B	IWGSC_v1.1_201706	gene	17902937	17905885	ID=TraesCS3B02G036500;previous_id=TraesCS3B01G036500;Name=TraesCS3B02G036500;primconf=HC	TraesCS3B02G036500	chr3B	5135343	36511670	3BS8	TraesCS3B01G036500	HC	Patatin	GO:0006629 BP: lipid metabolic process;GO:0008152 BP: metabolic process	TraesCS4A01G345400	TraesCS3B01G036500	TraesCS3D01G033600	{3,4}	ABD	0.0262779	#N/A	0.0308853
chr3B	IWGSC_v1.1_201706	gene	17957504	17958813	ID=TraesCS3B02G036600;previous_id=TraesCS3B01G036600;Name=TraesCS3B02G036600;primconf=HC	TraesCS3B02G036600	chr3B	5135343	36511670	3BS8	TraesCS3B01G036600	HC	Dihydroflavonol-4-reductase	GO:0003824 MF: catalytic activity;GO:0050662 MF: coenzyme binding	TraesCS3A01G046700	TraesCS3B01G036600	TraesCS3D01G033300	{3}	ABD	8.22096	24.9343	36.2559
chr3B	IWGSC_v1.1_201706	gene	17974582	17975037	ID=TraesCS3B02G036700;manually_curated=yes;Name=TraesCS3B02G036700;Note=TRIAE_CS42_3B_TGACv1_222519_AA0766320%2CBowman-Birk inhibitor;derived_from=TraesCS3B01G036700,chr3B.gene2;curating_team=IWGSC_appelsr	TraesCS3B02G036700	chr3B	5135343	36511670	3BS8	TraesCS3B01G036700	HC	Bowman-Birk type trypsin inhibitor	0	#N/A	#N/A	#N/A	#N/A	#N/A	0	#N/A	#N/A
chr3B	IWGSC_v1.1_201706	gene	17988149	17990243	ID=TraesCS3B02G036800;previous_id=TraesCS3B01G036800;Name=TraesCS3B02G036800;primconf=HC	TraesCS3B02G036800	chr3B	5135343	36511670	3BS8	TraesCS3B01G036800	HC	Patatin	GO:0006629 BP: lipid metabolic process;GO:0008152 BP: metabolic process	#N/A	#N/A	#N/A	#N/A	#N/A	0	#N/A	#N/A
chr3B	IWGSC_v1.1_201706	gene	17990714	17991232	ID=TraesCS3B02G042800LC;Name=TraesCS3B02G042800LC;primconf=LC	TraesCS3B02G042800LC	chr3B	5135343	36511670	3BS8	TraesCS3B01G042800LC	LC	Retrotransposon protein, putative, Ty1-copia subclass	0	#N/A	#N/A	#N/A	#N/A	#N/A	0	#N/A	#N/A
chr3B	IWGSC_v1.1_201706	gene	17997657	17998052	ID=TraesCS3B02G036900;previous_id=TraesCS3B01G036900;Name=TraesCS3B02G036900;primconf=HC	TraesCS3B02G036900	chr3B	5135343	36511670	3BS8	TraesCS3B01G036900	HC	Wound-induced protease inhibitor	GO:0004867 MF: serine-type endopeptidase inhibitor activity;GO:0005576 CC: extracellular region	0	TraesCS3B01G036900	TraesCS3D01G033700	{3}	BD	86.4043	#N/A	1.23337
chr3B	IWGSC_v1.1_201706	gene	18000322	18001131	ID=TraesCS3B02G037000;previous_id=TraesCS3B01G037000;Name=TraesCS3B02G037000;primconf=HC	TraesCS3B02G037000	chr3B	5135343	36511670	3BS8	TraesCS3B01G037000	HC	Trypsin inhibitor	GO:0004867 MF: serine-type endopeptidase inhibitor activity;GO:0005576 CC: extracellular region	TraesCS3A01G049500LC	TraesCS3B01G037000	TraesCS3D01G033800	{3}	ABD	0.0798646	1.13572	0.0928504
chr3B	IWGSC_v1.1_201706	gene	18003232	18004507	ID=TraesCS3B02G042900LC;Name=TraesCS3B02G042900LC;primconf=LC	TraesCS3B02G042900LC	chr3B	5135343	36511670	3BS8	TraesCS3B01G042900LC	LC	Glutamate-1-semialdehyde 2,1-aminomutase	0	#N/A	#N/A	#N/A	#N/A	#N/A	0	#N/A	#N/A
chr3B	IWGSC_v1.1_201706	gene	18004633	18005370	ID=TraesCS3B02G043000LC;Name=TraesCS3B02G043000LC;primconf=LC	TraesCS3B02G043000LC	chr3B	5135343	36511670	3BS8	TraesCS3B01G043000LC	LC	FAR1-related sequence protein, putative	0	#N/A	#N/A	#N/A	#N/A	#N/A	0	#N/A	#N/A
chr3B	IWGSC_v1.1_201706	gene	18005494	18006123	ID=TraesCS3B02G043100LC;Name=TraesCS3B02G043100LC;primconf=LC	TraesCS3B02G043100LC	chr3B	5135343	36511670	3BS8	TraesCS3B01G043100LC	LC	Protein FAR1-RELATED SEQUENCE 5	0	#N/A	#N/A	#N/A	#N/A	#N/A	0	#N/A	#N/A
chr3B	IWGSC_v1.1_201706	gene	18020586	18021430	ID=TraesCS3B02G043200LC;Name=TraesCS3B02G043200LC;primconf=LC	TraesCS3B02G043200LC	chr3B	5135343	36511670	3BS8	TraesCS3B01G043200LC	LC	Transcriptional factor B3	GO:0003677 MF: DNA binding	#N/A	#N/A	#N/A	#N/A	#N/A	9.23757	#N/A	#N/A
chr3B	IWGSC_v1.1_201706	gene	18026155	18026603	ID=TraesCS3B02G037100;previous_id=TraesCS3B01G037100;Name=TraesCS3B02G037100;primconf=HC	TraesCS3B02G037100	chr3B	5135343	36511670	3BS8	TraesCS3B01G037100	HC	Trypsin inhibitor	GO:0004867 MF: serine-type endopeptidase inhibitor activity;GO:0005576 CC: extracellular region	TraesCS3A01G046300	TraesCS3B01G037100	TraesCS3D01G033900	{3}	ABD	84.5842	23.9217	63.8345
chr3B	IWGSC_v1.1_201706	gene	18126871	18128070	ID=TraesCS3B02G037200;previous_id=TraesCS3B01G037200;Name=TraesCS3B02G037200;primconf=HC	TraesCS3B02G037200	chr3B	5135343	36511670	3BS8	TraesCS3B01G037200	HC	Trypsin inhibitor	GO:0004867 MF: serine-type endopeptidase inhibitor activity;GO:0005576 CC: extracellular region	#N/A	#N/A	#N/A	#N/A	#N/A	0	#N/A	#N/A
chr3B	IWGSC_v1.1_201706	gene	18138555	18139706	ID=TraesCS3B02G037300;previous_id=TraesCS3B01G037300;Name=TraesCS3B02G037300;primconf=HC	TraesCS3B02G037300	chr3B	5135343	36511670	3BS8	TraesCS3B01G037300	HC	Trypsin inhibitor	GO:0004867 MF: serine-type endopeptidase inhibitor activity;GO:0005576 CC: extracellular region	#N/A	#N/A	#N/A	#N/A	#N/A	0.327955	#N/A	#N/A
chr3B	IWGSC_v1.1_201706	gene	18141651	18141975	ID=TraesCS3B02G043300LC;Name=TraesCS3B02G043300LC;primconf=LC	TraesCS3B02G043300LC	chr3B	5135343	36511670	3BS8	TraesCS3B01G043300LC	LC	Retrotransposon protein, putative, unclassified	0	#N/A	#N/A	#N/A	#N/A	#N/A	0	#N/A	#N/A
chr3B	IWGSC_v1.1_201706	gene	18147674	18148501	ID=TraesCS3B02G043400LC;Name=TraesCS3B02G043400LC;primconf=LC	TraesCS3B02G043400LC	chr3B	5135343	36511670	3BS8	TraesCS3B01G043400LC	LC	Retrotransposon protein, putative, unclassified	0	#N/A	#N/A	#N/A	#N/A	#N/A	0	#N/A	#N/A
chr3B	IWGSC_v1.1_201706	gene	18155735	18156633	ID=TraesCS3B02G037400;previous_id=TraesCS3B01G037400;Name=TraesCS3B02G037400;primconf=HC	TraesCS3B02G037400	chr3B	5135343	36511670	3BS8	TraesCS3B01G037400	HC	Trypsin inhibitor	GO:0004867 MF: serine-type endopeptidase inhibitor activity;GO:0005576 CC: extracellular region	TraesCS3A01G046000	TraesCS3B01G037400	TraesCS3D01G025700	{3}	ABD	72.3653	158.608	0
chr3B	IWGSC_v1.1_201706	gene	18234251	18234568	ID=TraesCS3B02G043500LC;Name=TraesCS3B02G043500LC;primconf=LC	TraesCS3B02G043500LC	chr3B	5135343	36511670	3BS8	TraesCS3B01G043500LC	LC	14-3-3-like protein	0	#N/A	#N/A	#N/A	#N/A	#N/A	0	#N/A	#N/A
chr3B	IWGSC_v1.1_201706	gene	18243443	18248804	ID=TraesCS3B02G037500;previous_id=TraesCS3B01G037500;Name=TraesCS3B02G037500;primconf=HC	TraesCS3B02G037500	chr3B	5135343	36511670	3BS8	TraesCS3B01G037500	HC	Disease resistance protein RPM1	GO:0043531 MF: ADP binding	#N/A	#N/A	#N/A	#N/A	#N/A	0	#N/A	#N/A
chr3B	IWGSC_v1.1_201706	gene	18252872	18253297	ID=TraesCS3B02G037600;previous_id=TraesCS3B01G037600;Name=TraesCS3B02G037600;primconf=HC	TraesCS3B02G037600	chr3B	5135343	36511670	3BS8	TraesCS3B01G037600	HC	Bowman-Birk type trypsin inhibitor	GO:0004867 MF: serine-type endopeptidase inhibitor activity;GO:0005576 CC: extracellular region	0	TraesCS3B01G037600	TraesCS3D01G035300	{3}	BD	0.524038	#N/A	0.0695492
chr3B	IWGSC_v1.1_201706	gene	18306039	18306470	ID=TraesCS3B02G037700;previous_id=TraesCS3B01G037700;Name=TraesCS3B02G037700;primconf=HC	TraesCS3B02G037700	chr3B	5135343	36511670	3BS8	TraesCS3B01G037700	HC	Ripening-related protein	0	#N/A	#N/A	#N/A	#N/A	#N/A	0	#N/A	#N/A
chr3B	IWGSC_v1.1_201706	gene	18315329	18316466	ID=TraesCS3B02G037800;previous_id=TraesCS3B01G037800;Name=TraesCS3B02G037800;primconf=HC	TraesCS3B02G037800	chr3B	5135343	36511670	3BS8	TraesCS3B01G037800	HC	Werner Syndrome-like exonuclease	GO:0003676 MF: nucleic acid binding;GO:0006139 BP: nucleobase-containing compound metabolic process;GO:0008408 MF: 3'-5' exonuclease activity	#N/A	#N/A	#N/A	#N/A	#N/A	0	#N/A	#N/A
chr3B	IWGSC_v1.1_201706	gene	18393856	18394281	ID=TraesCS3B02G037900;previous_id=TraesCS3B01G037900;Name=TraesCS3B02G037900;primconf=HC	TraesCS3B02G037900	chr3B	5135343	36511670	3BS8	TraesCS3B01G037900	HC	Ripening-related protein	0	#N/A	#N/A	#N/A	#N/A	#N/A	0	#N/A	#N/A
chr3B	IWGSC_v1.1_201706	gene	18426830	18427255	ID=TraesCS3B02G038000;previous_id=TraesCS3B01G038000;Name=TraesCS3B02G038000;primconf=HC	TraesCS3B02G038000	chr3B	5135343	36511670	3BS8	TraesCS3B01G038000	HC	Ripening-related protein	0	#N/A	#N/A	#N/A	#N/A	#N/A	0	#N/A	#N/A
chr3B	IWGSC_v1.1_201706	gene	18431888	18432322	ID=TraesCS3B02G038100;previous_id=TraesCS3B01G038100;Name=TraesCS3B02G038100;primconf=HC	TraesCS3B02G038100	chr3B	5135343	36511670	3BS8	TraesCS3B01G038100	HC	Kiwellin	0	#N/A	#N/A	#N/A	#N/A	#N/A	0	#N/A	#N/A
chr3B	IWGSC_v1.1_201706	gene	18441389	18443097	ID=TraesCS3B02G043600LC;Name=TraesCS3B02G043600LC;primconf=LC	TraesCS3B02G043600LC	chr3B	5135343	36511670	3BS8	TraesCS3B01G043600LC	LC	ATP-dependent DNA helicase PIF1	GO:0000723 BP: telomere maintenance;GO:0003678 MF: DNA helicase activity;GO:0006281 BP: DNA repair	#N/A	#N/A	#N/A	#N/A	#N/A	0	#N/A	#N/A			YY
chr3B	IWGSC_v1.1_201706	gene	18445820	18446171	ID=TraesCS3B02G043700LC;Name=TraesCS3B02G043700LC;primconf=LC	TraesCS3B02G043700LC	chr3B	5135343	36511670	3BS8	TraesCS3B01G043700LC	LC	DNA mismatch repair protein MutS	GO:0006508 BP: proteolysis;GO:0008234 MF: cysteine-type peptidase activity	#N/A	#N/A	#N/A	#N/A	#N/A	0	#N/A	#N/A				Y
chr3B	IWGSC_v1.1_201706	gene	18447394	18447944	ID=TraesCS3B02G043800LC;Name=TraesCS3B02G043800LC;primconf=LC	TraesCS3B02G043800LC	chr3B	5135343	36511670	3BS8	TraesCS3B01G043800LC	LC	Ribosomal protein S19	0	0	TraesCS3B01G043800LC	TraesCS2D01G376700LC,TraesCS7D01G064900LC,TraesCS7D01G665300LC	{2,3,7}	BD	0	#N/A	#N/A
chr3B	IWGSC_v1.1_201706	gene	18469468	18469896	ID=TraesCS3B02G038200;previous_id=TraesCS3B01G038200;Name=TraesCS3B02G038200;primconf=HC	TraesCS3B02G038200	chr3B	5135343	36511670	3BS8	TraesCS3B01G038200	HC	Ripening-related protein	0	0	TraesCS3B01G038200	TraesCS3D01G034800,TraesCS3D01G035400	{3}	BD	0	#N/A	#N/A
chr3B	IWGSC_v1.1_201706	gene	18484755	18484973	ID=TraesCS3B02G043900LC;Name=TraesCS3B02G043900LC;primconf=LC	TraesCS3B02G043900LC	chr3B	5135343	36511670	3BS8	TraesCS3B01G043900LC	LC	Phosphate regulon sensor protein PhoR	0	TraesCS5A01G027800LC	TraesCS3B01G043900LC	0	{3,5}	AB	0	#N/A	#N/A
chr3B	IWGSC_v1.1_201706	gene	18490470	18490949	ID=TraesCS3B02G044000LC;Name=TraesCS3B02G044000LC;primconf=LC	TraesCS3B02G044000LC	chr3B	5135343	36511670	3BS8	TraesCS3B01G044000LC	LC	Bowman-Birk type trypsin inhibitor	GO:0004867 MF: serine-type endopeptidase inhibitor activity;GO:0005576 CC: extracellular region	TraesCS3A01G049400LC	TraesCS3B01G044000LC	0	{3}	AB	0	0	#N/A
chr3B	IWGSC_v1.1_201706	gene	18491200	18491670	ID=TraesCS3B02G044100LC;Name=TraesCS3B02G044100LC;primconf=LC	TraesCS3B02G044100LC	chr3B	5135343	36511670	3BS8	TraesCS3B01G044100LC	LC	Endonuclease/exonuclease/phosphatase family protein	0	#N/A	#N/A	#N/A	#N/A	#N/A	0	#N/A	#N/A
chr3B	IWGSC_v1.1_201706	gene	18502465	18504541	ID=TraesCS3B02G038300;previous_id=TraesCS3B01G038300;Name=TraesCS3B02G038300;primconf=HC	TraesCS3B02G038300	chr3B	5135343	36511670	3BS8	TraesCS3B01G038300	HC	Trypsin inhibitor	GO:0004867 MF: serine-type endopeptidase inhibitor activity;GO:0005576 CC: extracellular region	0	TraesCS3B01G038300	TraesCS3D01G035700	{3}	BD	0	#N/A	0
chr3B	IWGSC_v1.1_201706	gene	18518020	18518971	ID=TraesCS3B02G038400;previous_id=TraesCS3B01G038400;Name=TraesCS3B02G038400;primconf=HC	TraesCS3B02G038400	chr3B	5135343	36511670	3BS8	TraesCS3B01G038400	HC	Bowman-Birk type trypsin inhibitor	GO:0004867 MF: serine-type endopeptidase inhibitor activity;GO:0005576 CC: extracellular region	TraesCS3A01G045700	TraesCS3B01G038400	TraesCS3D01G035600	{3}	ABD	0	0	0
chr3B	IWGSC_v1.1_201706	gene	18542363	18542847	ID=TraesCS3B02G038500;previous_id=TraesCS3B01G038500;Name=TraesCS3B02G038500;primconf=HC	TraesCS3B02G038500	chr3B	5135343	36511670	3BS8	TraesCS3B01G038500	HC	Pathogen-related protein	0	TraesCS2A01G528900LC	TraesCS3B01G038500,TraesCS5B01G283100,TraesCS6B01G317000	0	{2,3,5,6}	AB	0	#N/A	#N/A
chr3B	IWGSC_v1.1_201706	gene	18558602	18559871	ID=TraesCS3B02G038600;previous_id=TraesCS3B01G038600;Name=TraesCS3B02G038600;primconf=HC	TraesCS3B02G038600	chr3B	5135343	36511670	3BS8	TraesCS3B01G038600	HC	Trypsin inhibitor	GO:0004867 MF: serine-type endopeptidase inhibitor activity;GO:0005576 CC: extracellular region	TraesCS3A01G045500	TraesCS3B01G038600	0	{3}	AB	0	0.0644524	#N/A
chr3B	IWGSC_v1.1_201706	gene	18562749	18563195	ID=TraesCS3B02G044200LC;Name=TraesCS3B02G044200LC;primconf=LC	TraesCS3B02G044200LC	chr3B	5135343	36511670	3BS8	TraesCS3B01G044200LC	LC	Transposon protein, putative, Pong sub-class	0	#N/A	#N/A	#N/A	#N/A	#N/A	0	#N/A	#N/A
chr3B	IWGSC_v1.1_201706	gene	18567582	18568459	ID=TraesCS3B02G038700;previous_id=TraesCS3B01G038700;Name=TraesCS3B02G038700;primconf=HC	TraesCS3B02G038700	chr3B	5135343	36511670	3BS8	TraesCS3B01G038700	HC	Trypsin inhibitor	GO:0004867 MF: serine-type endopeptidase inhibitor activity;GO:0005576 CC: extracellular region	#N/A	#N/A	#N/A	#N/A	#N/A	432.991	#N/A	#N/A
chr3B	IWGSC_v1.1_201706	gene	18664281	18676075	ID=TraesCS3B02G038800;previous_id=TraesCS3B01G038800;Name=TraesCS3B02G038800;primconf=HC	TraesCS3B02G038800	chr3B	5135343	36511670	3BS8	TraesCS3B01G038800	HC	NADP dependent sorbitol 6-phosphate dehydrogenase family protein	GO:0016491 MF: oxidoreductase activity;GO:0055114 BP: oxidation-reduction process	TraesCS3A01G045300	TraesCS3B01G038800	TraesCS3D01G035900	{3}	ABD	1.41023	0.198095	55.0733
chr3B	IWGSC_v1.1_201706	gene	18679418	18680960	ID=TraesCS3B02G044300LC;Name=TraesCS3B02G044300LC;primconf=LC	TraesCS3B02G044300LC	chr3B	5135343	36511670	3BS8	TraesCS3B01G044300LC	LC	Retrovirus-related Pol polyprotein from transposon TNT 1-94	GO:0003676 MF: nucleic acid binding	#N/A	#N/A	#N/A	#N/A	#N/A	0.0320689	#N/A	#N/A
chr3B	IWGSC_v1.1_201706	gene	18703346	18703984	ID=TraesCS3B02G044400LC;Name=TraesCS3B02G044400LC;primconf=LC	TraesCS3B02G044400LC	chr3B	5135343	36511670	3BS8	TraesCS3B01G044400LC	LC	Transposon protein, putative, Mutator sub-class, expressed	0	#N/A	#N/A	#N/A	#N/A	#N/A	0	#N/A	#N/A
chr3B	IWGSC_v1.1_201706	gene	18713979	18714239	ID=TraesCS3B02G044500LC;Name=TraesCS3B02G044500LC;primconf=LC	TraesCS3B02G044500LC	chr3B	5135343	36511670	3BS8	TraesCS3B01G044500LC	LC	ATP-dependent caseinolytic (Clp) protease/crotonase family protein	0	0	TraesCS3B01G044500LC	TraesCS2D01G200200	{2,3}	BD	0	#N/A	#N/A
chr3B	IWGSC_v1.1_201706	gene	18773304	18776635	ID=TraesCS3B02G038900;previous_id=TraesCS3B01G038900;Name=TraesCS3B02G038900;primconf=HC	TraesCS3B02G038900	chr3B	5135343	36511670	3BS8	TraesCS3B01G038900	HC	Protein kinase	GO:0004672 MF: protein kinase activity;GO:0005524 MF: ATP binding;GO:0006468 BP: protein phosphorylation	TraesCS3A01G045200	TraesCS3B01G038900	TraesCS3D01G036000	{3}	ABD	10.6034	0.477742	4.02278
chr3B	IWGSC_v1.1_201706	gene	18779723	18780070	ID=TraesCS3B02G044600LC;Name=TraesCS3B02G044600LC;primconf=LC	TraesCS3B02G044600LC	chr3B	5135343	36511670	3BS8	TraesCS3B01G044600LC	LC	DNA mismatch repair protein MutS	0	#N/A	#N/A	#N/A	#N/A	#N/A	0	#N/A	#N/A
chr3B	IWGSC_v1.1_201706	gene	18783542	18783841	ID=TraesCS3B02G044700LC;Name=TraesCS3B02G044700LC;primconf=LC	TraesCS3B02G044700LC	chr3B	5135343	36511670	3BS8	TraesCS3B01G044700LC	LC	Endonuclease/exonuclease/phosphatase family protein	0	#N/A	#N/A	#N/A	#N/A	#N/A	0	#N/A	#N/A
chr3B	IWGSC_v1.1_201706	gene	18787048	18787566	ID=TraesCS3B02G044800LC;Name=TraesCS3B02G044800LC;primconf=LC	TraesCS3B02G044800LC	chr3B	5135343	36511670	3BS8	TraesCS3B01G044800LC	LC	Polynucleotidyl transferase, ribonuclease H-like superfamily protein	GO:0003676 MF: nucleic acid binding;GO:0004523 MF: RNA-DNA hybrid ribonuclease activity	#N/A	#N/A	#N/A	#N/A	#N/A	0	#N/A	#N/A
chr3B	IWGSC_v1.1_201706	gene	18817699	18822436	ID=TraesCS3B02G039000;previous_id=TraesCS3B01G039000;Name=TraesCS3B02G039000;primconf=HC	TraesCS3B02G039000	chr3B	5135343	36511670	3BS8	TraesCS3B01G039000	HC	Mannose-6-phosphate isomerase	GO:0004476 MF: mannose-6-phosphate isomerase activity;GO:0005975 BP: carbohydrate metabolic process;GO:0008270 MF: zinc ion binding;GO:0009298 BP: GDP-mannose biosynthetic process	TraesCS3A01G044800	TraesCS3B01G039000	TraesCS3D01G036100	{3}	ABD	2.19325	11.9177	1.41507
chr3B	IWGSC_v1.1_201706	gene	18846378	18848000	ID=TraesCS3B02G039100;previous_id=TraesCS3B01G039100;Name=TraesCS3B02G039100;primconf=HC	TraesCS3B02G039100	chr3B	5135343	36511670	3BS8	TraesCS3B01G039100	HC	MYB transcription factor	GO:0003677 MF: DNA binding	TraesCS3A01G044700	TraesCS3B01G039100	TraesCS3D01G036200	{3}	ABD	0	0	0
chr3B	IWGSC_v1.1_201706	gene	18858691	18865152	ID=TraesCS3B02G039200;previous_id=TraesCS3B01G039200;Name=TraesCS3B02G039200;primconf=HC	TraesCS3B02G039200	chr3B	5135343	36511670	3BS8	TraesCS3B01G039200	HC	NBS-LRR disease resistance protein	GO:0043531 MF: ADP binding	TraesCS3A01G044600	TraesCS3B01G039200	0	{3}	AB	0	0.326892	#N/A
chr3B	IWGSC_v1.1_201706	gene	18870903	18873920	ID=TraesCS3B02G039300;previous_id=TraesCS3B01G039300;Name=TraesCS3B02G039300;primconf=HC	TraesCS3B02G039300	chr3B	5135343	36511670	3BS8	TraesCS3B01G039300	HC	Protein DETOXIFICATION	GO:0006855 BP: drug transmembrane transport;GO:0015238 MF: drug transmembrane transporter activity;GO:0015297 MF: antiporter activity;GO:0016020 CC: membrane;GO:0055085 BP: transmembrane transport	TraesCS3A01G044500	TraesCS3B01G039300	TraesCS3D01G036400	{3}	ABD	13.8717	4.28229	4.93332
chr3B	IWGSC_v1.1_201706	gene	19036959	19040142	ID=TraesCS3B02G044900LC;Name=TraesCS3B02G044900LC;primconf=LC	TraesCS3B02G044900LC	chr3B	5135343	36511670	3BS8	TraesCS3B01G044900LC	LC	Apyrase	0	#N/A	#N/A	#N/A	#N/A	#N/A	0	#N/A	#N/A
chr3B	IWGSC_v1.1_201706	gene	19041194	19049286	ID=TraesCS3B02G045000LC;Name=TraesCS3B02G045000LC;primconf=LC	TraesCS3B02G045000LC	chr3B	5135343	36511670	3BS8	TraesCS3B01G045000LC	LC	Apyrase	GO:0016787 MF: hydrolase activity	#N/A	#N/A	#N/A	#N/A	#N/A	0	#N/A	#N/A
chr3B	IWGSC_v1.1_201706	gene	19049739	19050224	ID=TraesCS3B02G045100LC;Name=TraesCS3B02G045100LC;primconf=LC	TraesCS3B02G045100LC	chr3B	5135343	36511670	3BS8	TraesCS3B01G045100LC	LC	Eukaryotic aspartyl protease family protein	0	#N/A	#N/A	#N/A	#N/A	#N/A	0	#N/A	#N/A
chr3B	IWGSC_v1.1_201706	gene	19052851	19067819	ID=TraesCS3B02G045200LC;Name=TraesCS3B02G045200LC;primconf=LC	TraesCS3B02G045200LC	chr3B	5135343	36511670	3BS8	TraesCS3B01G045200LC	LC	DNA GYRASE B3	0	#N/A	#N/A	#N/A	#N/A	#N/A	0	#N/A	#N/A
chr3B	IWGSC_v1.1_201706	gene	19067851	19068165	ID=TraesCS3B02G045300LC;Name=TraesCS3B02G045300LC;primconf=LC	TraesCS3B02G045300LC	chr3B	5135343	36511670	3BS8	TraesCS3B01G045300LC	LC	3-oxoacyl-(Acyl-carrier-protein) reductase 3, chloroplastic	0	TraesCS2A01G445500LC	TraesCS2B01G568700LC,TraesCS3B01G045300LC	TraesCS2D01G702800LC	{2,3}	ABD	0	#N/A	#N/A
chr3B	IWGSC_v1.1_201706	gene	19077974	19078306	ID=TraesCS3B02G045400LC;Name=TraesCS3B02G045400LC;primconf=LC	TraesCS3B02G045400LC	chr3B	5135343	36511670	3BS8	TraesCS3B01G045400LC	LC	ARM repeat superfamily protein	0	#N/A	#N/A	#N/A	#N/A	#N/A	0	#N/A	#N/A
chr3B	IWGSC_v1.1_201706	gene	19093245	19095976	ID=TraesCS3B02G039400;previous_id=TraesCS3B01G039400;Name=TraesCS3B02G039400;primconf=HC	TraesCS3B02G039400	chr3B	5135343	36511670	3BS8	TraesCS3B01G039400	HC	ARM repeat superfamily protein	GO:0005488 MF: binding	TraesCS3A01G044300	TraesCS3B01G039400	TraesCS3D01G036500	{3}	ABD	0	0	0
chr3B	IWGSC_v1.1_201706	gene	19165960	19170609	ID=TraesCS3B02G045500LC;Name=TraesCS3B02G045500LC;primconf=LC	TraesCS3B02G045500LC	chr3B	5135343	36511670	3BS8	TraesCS3B01G045500LC	LC	VQ motif family protein, expressed	0	TraesCS3A01G044200	TraesCS3B01G045500LC	TraesCS3D01G036600	{3}	ABD	0.00826423	0	0.607007
chr3B	IWGSC_v1.1_201706	gene	19229717	19230935	ID=TraesCS3B02G045600LC;Name=TraesCS3B02G045600LC;primconf=LC	TraesCS3B02G045600LC	chr3B	5135343	36511670	3BS8	TraesCS3B01G045600LC	LC	Polynucleotidyl transferase, ribonuclease H-like superfamily protein	GO:0003676 MF: nucleic acid binding	#N/A	#N/A	#N/A	#N/A	#N/A	0	#N/A	#N/A
chr3B	IWGSC_v1.1_201706	gene	19230816	19233053	ID=TraesCS3B02G039500;previous_id=TraesCS3B01G039500;Name=TraesCS3B02G039500;primconf=HC	TraesCS3B02G039500	chr3B	5135343	36511670	3BS8	TraesCS3B01G039500	HC	Nuclease S1	GO:0003676 MF: nucleic acid binding;GO:0004519 MF: endonuclease activity;GO:0006308 BP: DNA catabolic process;GO:0016788 MF: hydrolase activity, acting on ester bonds	TraesCS3A01G044100	TraesCS3B01G039500	TraesCS3D01G036700	{3}	ABD	1.05796	1.2509	1.43538
chr3B	IWGSC_v1.1_201706	gene	19247178	19251409	ID=TraesCS3B02G039600;previous_id=TraesCS3B01G039600;Name=TraesCS3B02G039600;primconf=HC	TraesCS3B02G039600	chr3B	5135343	36511670	3BS8	TraesCS3B01G039600	HC	Nuclease S1	GO:0003676 MF: nucleic acid binding;GO:0004519 MF: endonuclease activity;GO:0006308 BP: DNA catabolic process;GO:0016788 MF: hydrolase activity, acting on ester bonds	TraesCS3A01G044000	TraesCS3B01G039600	TraesCS3D01G036800	{3}	ABD	1.54095	1.64179	0.221655
chr3B	IWGSC_v1.1_201706	gene	19257562	19261346	ID=TraesCS3B02G039700;previous_id=TraesCS3B01G039700;Name=TraesCS3B02G039700;primconf=HC	TraesCS3B02G039700	chr3B	5135343	36511670	3BS8	TraesCS3B01G039700	HC	Nuclease S1	GO:0003676 MF: nucleic acid binding;GO:0004519 MF: endonuclease activity;GO:0006308 BP: DNA catabolic process;GO:0016788 MF: hydrolase activity, acting on ester bonds	#N/A	#N/A	#N/A	#N/A	#N/A	13.7299	#N/A	#N/A
chr3B	IWGSC_v1.1_201706	gene	19261254	19263050	ID=TraesCS3B02G039800;previous_id=TraesCS3B01G039800;Name=TraesCS3B02G039800;primconf=HC	TraesCS3B02G039800	chr3B	5135343	36511670	3BS8	TraesCS3B01G039800	HC	Abscisic acid-deficient 4	0	TraesCS3A01G043800	TraesCS3B01G039800	TraesCS3D01G037000	{3}	ABD	24.9508	61.937	125.959
chr3B	IWGSC_v1.1_201706	gene	19263438	19270330	ID=TraesCS3B02G039900;previous_id=TraesCS3B01G039900;Name=TraesCS3B02G039900;primconf=HC	TraesCS3B02G039900	chr3B	5135343	36511670	3BS8	TraesCS3B01G039900	HC	Transmembrane protein 214	0	TraesCS3A01G043700	TraesCS3B01G039900	TraesCS3D01G037100	{3}	ABD	213.831	92.5574	74.4807
chr3B	IWGSC_v1.1_201706	gene	19386567	19393560	ID=TraesCS3B02G040000;previous_id=TraesCS3B01G040000;Name=TraesCS3B02G040000;primconf=HC	TraesCS3B02G040000	chr3B	5135343	36511670	3BS8	TraesCS3B01G040000	HC	C2 domain containing protein	GO:0005515 MF: protein binding	TraesCS3A01G043600	TraesCS3B01G040000	TraesCS3D01G037200	{3}	ABD	10.1793	14.8092	6.45464
chr3B	IWGSC_v1.1_201706	gene	19394345	19394737	ID=TraesCS3B02G045700LC;Name=TraesCS3B02G045700LC;primconf=LC	TraesCS3B02G045700LC	chr3B	5135343	36511670	3BS8	TraesCS3B01G045700LC	LC	Glutamine--tRNA ligase	0	#N/A	#N/A	#N/A	#N/A	#N/A	0.356332	#N/A	#N/A
chr3B	IWGSC_v1.1_201706	gene	19394360	19396966	ID=TraesCS3B02G040100;previous_id=TraesCS3B01G040100;Name=TraesCS3B02G040100;primconf=HC	TraesCS3B02G040100	chr3B	5135343	36511670	3BS8	TraesCS3B01G040100	HC	NBS-LRR disease resistance protein, putative, expressed	GO:0043531 MF: ADP binding	TraesCS3A01G043400	TraesCS3B01G040100	TraesCS3D01G037300	{3}	ABD	0.201167	0.184238	0.360822
chr3B	IWGSC_v1.1_201706	gene	19397991	19398416	ID=TraesCS3B02G045800LC;Name=TraesCS3B02G045800LC;primconf=LC	TraesCS3B02G045800LC	chr3B	5135343	36511670	3BS8	TraesCS3B01G045800LC	LC	4-hydroxythreonine-4-phosphate dehydrogenase	0	#N/A	#N/A	#N/A	#N/A	#N/A	0.27658	#N/A	#N/A
chr3B	IWGSC_v1.1_201706	gene	19702041	19703283	ID=TraesCS3B02G045900LC;Name=TraesCS3B02G045900LC;primconf=LC	TraesCS3B02G045900LC	chr3B	5135343	36511670	3BS8	TraesCS3B01G045900LC	LC	Signal transduction histidine kinase, hybrid-type, ethylene sensor	0	#N/A	#N/A	#N/A	#N/A	#N/A	0	#N/A	#N/A
chr3B	IWGSC_v1.1_201706	gene	19706965	19707438	ID=TraesCS3B02G046000LC;Name=TraesCS3B02G046000LC;primconf=LC	TraesCS3B02G046000LC	chr3B	5135343	36511670	3BS8	TraesCS3B01G046000LC	LC	Transposon protein, putative, Mutator sub-class	GO:0003677 MF: DNA binding;GO:0004803 MF: transposase activity;GO:0006313 BP: transposition, DNA-mediated	#N/A	#N/A	#N/A	#N/A	#N/A	0	#N/A	#N/A
chr3B	IWGSC_v1.1_201706	gene	19707709	19708503	ID=TraesCS3B02G046100LC;Name=TraesCS3B02G046100LC;primconf=LC	TraesCS3B02G046100LC	chr3B	5135343	36511670	3BS8	TraesCS3B01G046100LC	LC	Transposon protein, putative, Mutator sub-class	0	#N/A	#N/A	#N/A	#N/A	#N/A	0	#N/A	#N/A
chr3B	IWGSC_v1.1_201706	gene	19734359	19735965	ID=TraesCS3B02G040200;previous_id=TraesCS3B01G040200;Name=TraesCS3B02G040200;primconf=HC	TraesCS3B02G040200	chr3B	5135343	36511670	3BS8	TraesCS3B01G040200	HC	Zinc finger family protein	GO:0003676 MF: nucleic acid binding	TraesCS3A01G043300	TraesCS3B01G040200	TraesCS3D01G037400	{3}	ABD	5.69873	10.9875	15.6612
chr3B	IWGSC_v1.1_201706	gene	19869669	19872504	ID=TraesCS3B02G040300;previous_id=TraesCS3B01G040300;Name=TraesCS3B02G040300;primconf=HC	TraesCS3B02G040300	chr3B	5135343	36511670	3BS8	TraesCS3B01G040300	HC	DUF1666 family protein	0	TraesCS3A01G043100	TraesCS3B01G040300	TraesCS3D01G037500	{3}	ABD	12.8951	10.4759	8.699
chr3B	IWGSC_v1.1_201706	gene	19876841	19878956	ID=TraesCS3B02G040400;previous_id=TraesCS3B01G040400;Name=TraesCS3B02G040400;primconf=HC	TraesCS3B02G040400	chr3B	5135343	36511670	3BS8	TraesCS3B01G040400	HC	30S ribosomal protein S10	GO:0003735 MF: structural constituent of ribosome;GO:0005840 CC: ribosome;GO:0006412 BP: translation	TraesCS3A01G043000	TraesCS3B01G040400	TraesCS3D01G037600	{3}	ABD	8.78648	6.34091	22.988
chr3B	IWGSC_v1.1_201706	gene	19892035	19893152	ID=TraesCS3B02G046200LC;Name=TraesCS3B02G046200LC;primconf=LC	TraesCS3B02G046200LC	chr3B	5135343	36511670	3BS8	TraesCS3B01G046200LC	LC	CDK5 regulatory subunit-associated protein 2	0	TraesCS3A01G582800LC	TraesCS3B01G046200LC,TraesCS3B01G053900LC,TraesCS4B01G128000LC	TraesCS2D01G223900LC	{2,3,4}	ABD	0	2.03593	#N/A
chr3B	IWGSC_v1.1_201706	gene	19912888	19913436	ID=TraesCS3B02G046300LC;Name=TraesCS3B02G046300LC;primconf=LC	TraesCS3B02G046300LC	chr3B	5135343	36511670	3BS8	TraesCS3B01G046300LC	LC	Retrotransposon protein, putative, unclassified	0	#N/A	#N/A	#N/A	#N/A	#N/A	0	#N/A	#N/A
chr3B	IWGSC_v1.1_201706	gene	19913958	19914152	ID=TraesCS3B02G046400LC;Name=TraesCS3B02G046400LC;primconf=LC	TraesCS3B02G046400LC	chr3B	5135343	36511670	3BS8	TraesCS3B01G046400LC	LC	Retrotransposon protein, putative, unclassified	0	#N/A	#N/A	#N/A	#N/A	#N/A	0	#N/A	#N/A
chr3B	IWGSC_v1.1_201706	gene	19914975	19915214	ID=TraesCS3B02G046500LC;Name=TraesCS3B02G046500LC;primconf=LC	TraesCS3B02G046500LC	chr3B	5135343	36511670	3BS8	TraesCS3B01G046500LC	LC	LINE-1 reverse transcriptase-like protein	0	#N/A	#N/A	#N/A	#N/A	#N/A	0	#N/A	#N/A
chr3B	IWGSC_v1.1_201706	gene	19916467	19916703	ID=TraesCS3B02G046600LC;Name=TraesCS3B02G046600LC;primconf=LC	TraesCS3B02G046600LC	chr3B	5135343	36511670	3BS8	TraesCS3B01G046600LC	LC	Endonuclease/exonuclease/phosphatase family protein	0	#N/A	#N/A	#N/A	#N/A	#N/A	0	#N/A	#N/A
chr3B	IWGSC_v1.1_201706	gene	19976089	19976406	ID=TraesCS3B02G046700LC;Name=TraesCS3B02G046700LC;primconf=LC	TraesCS3B02G046700LC	chr3B	5135343	36511670	3BS8	TraesCS3B01G046700LC	LC	30S ribosomal protein S10	0	#N/A	#N/A	#N/A	#N/A	#N/A	0	#N/A	#N/A
chr3B	IWGSC_v1.1_201706	gene	19988515	19988895	ID=TraesCS3B02G046800LC;Name=TraesCS3B02G046800LC;primconf=LC	TraesCS3B02G046800LC	chr3B	5135343	36511670	3BS8	TraesCS3B01G046800LC	LC	glycine/proline-rich protein	0	#N/A	#N/A	#N/A	#N/A	#N/A	0	#N/A	#N/A
chr3B	IWGSC_v1.1_201706	gene	20003399	20003512	ID=TraesCS3B02G040500;previous_id=TraesCS3B01G040500;Name=TraesCS3B02G040500;primconf=HC	TraesCS3B02G040500	chr3B	5135343	36511670	3BS8	TraesCS3B01G040500	HC	Cytochrome b6-f complex subunit 5	GO:0009512 CC: cytochrome b6f complex	TraesCS3A01G047900LC	TraesCS3B01G040500,TraesCS3B01G226100	TraesCS3D01G037700	{3}	ABD	0	0	0
chr3B	IWGSC_v1.1_201706	gene	20023079	20023448	ID=TraesCS3B02G046900LC;Name=TraesCS3B02G046900LC;primconf=LC	TraesCS3B02G046900LC	chr3B	5135343	36511670	3BS8	TraesCS3B01G046900LC	LC	30S ribosomal protein S10	0	#N/A	#N/A	#N/A	#N/A	#N/A	0	#N/A	#N/A
chr3B	IWGSC_v1.1_201706	gene	20051542	20055371	ID=TraesCS3B02G040600;previous_id=TraesCS3B01G040600;Name=TraesCS3B02G040600;primconf=HC	TraesCS3B02G040600	chr3B	5135343	36511670	3BS8	TraesCS3B01G040600	HC	DNA-binding storekeeper protein-related transcriptional regulator	GO:0006355 BP: regulation of transcription, DNA-templated	TraesCS3A01G042900	TraesCS3B01G040600	TraesCS3D01G037800	{3}	ABD	53.3461	39.3461	41.6959
chr3B	IWGSC_v1.1_201706	gene	20166085	20166757	ID=TraesCS3B02G047000LC;Name=TraesCS3B02G047000LC;primconf=LC	TraesCS3B02G047000LC	chr3B	5135343	36511670	3BS8	TraesCS3B01G047000LC	LC	CLAVATA3/ESR (CLE)-related protein 27	0	#N/A	#N/A	#N/A	#N/A	#N/A	0	#N/A	#N/A
chr3B	IWGSC_v1.1_201706	gene	20277983	20278708	ID=TraesCS3B02G047100LC;Name=TraesCS3B02G047100LC;primconf=LC	TraesCS3B02G047100LC	chr3B	5135343	36511670	3BS8	TraesCS3B01G047100LC	LC	3'-N-debenzoyl-2'-deoxytaxol N-benzoyltransferase	GO:0016747 MF: transferase activity, transferring acyl groups other than amino-acyl groups	TraesCS2A01G002700	TraesCS3B01G047100LC	0	{2,3}	AB	0	#N/A	#N/A
chr3B	IWGSC_v1.1_201706	gene	20282122	20283524	ID=TraesCS3B02G047200LC;Name=TraesCS3B02G047200LC;primconf=LC	TraesCS3B02G047200LC	chr3B	5135343	36511670	3BS8	TraesCS3B01G047200LC	LC	Retrovirus-related Pol polyprotein from transposon TNT 1-94	0	#N/A	#N/A	#N/A	#N/A	#N/A	0	#N/A	#N/A
chr3B	IWGSC_v1.1_201706	gene	20305516	20306064	ID=TraesCS3B02G040700;previous_id=TraesCS3B01G040700;Name=TraesCS3B02G040700;primconf=HC	TraesCS3B02G040700	chr3B	5135343	36511670	3BS8	TraesCS3B01G040700	HC	DNA topoisomerase	GO:0008270 MF: zinc ion binding	TraesCS1A01G042000,TraesCS1A01G068800,TraesCS1A01G085100,TraesCS1A01G086000,TraesCS1A01G120800LC,TraesCS1A01G267400,TraesCS1A01G342200,TraesCS1A01G427900,TraesCS1A01G522900LC,TraesCS2A01G015500,TraesCS2A01G226100,TraesCS2A01G326800,TraesCS2A01G345500LC,TraesCS2A01G367900,TraesCS2A01G404300,TraesCS2A01G422200,TraesCS2A01G422800,TraesCS2A01G429300,TraesCS2A01G522000,TraesCS2A01G563800,TraesCS2A01G5…	TraesCS1B01G016000LC,TraesCS1B01G059600,TraesCS1B01G328100,TraesCS1B01G421900,TraesCS1B01G476200,TraesCS2B01G008200,TraesCS2B01G052900,TraesCS2B01G092500,TraesCS2B01G566200,TraesCS2B01G589900,TraesCS2B01G597900,TraesCS2B01G598200,TraesCS2B01G607900,TraesCS3B01G040700,TraesCS3B01G058300,TraesCS3B01G086800,TraesCS3B01G082600,TraesCS3B01G240400,TraesCS3B01G282400LC,TraesCS3B01G423900,TraesCS4B01G025…	TraesCS3D01G046400,TraesCS3D01G046500,TraesCS7D01G105800	{1,2,3,4,5,6,7}	ABD	0	#VALUE!	#N/A
chr3B	IWGSC_v1.1_201706	gene	20310395	20311363	ID=TraesCS3B02G047300LC;Name=TraesCS3B02G047300LC;primconf=LC	TraesCS3B02G047300LC	chr3B	5135343	36511670	3BS8	TraesCS3B01G047300LC	LC	Transposon protein, putative, Mutator sub-class	GO:0003677 MF: DNA binding;GO:0004803 MF: transposase activity;GO:0006313 BP: transposition, DNA-mediated	#N/A	#N/A	#N/A	#N/A	#N/A	0	#N/A	#N/A
chr3B	IWGSC_v1.1_201706	gene	20319978	20321665	ID=TraesCS3B02G040800;previous_id=TraesCS3B01G040800;Name=TraesCS3B02G040800;primconf=HC	TraesCS3B02G040800	chr3B	5135343	36511670	3BS8	TraesCS3B01G040800	HC	Protein NEGATIVE REGULATOR OF RESISTANCE	GO:0010112 BP: regulation of systemic acquired resistance	TraesCS3A01G042700	TraesCS3B01G040800	TraesCS3D01G037900	{3}	ABD	7.12852	2.76238	15.9763
chr3B	IWGSC_v1.1_201706	gene	20348050	20358831	ID=TraesCS3B02G040900;previous_id=TraesCS3B01G040900;Name=TraesCS3B02G040900;primconf=HC	TraesCS3B02G040900	chr3B	5135343	36511670	3BS8	TraesCS3B01G040900	HC	Metal tolerance protein	GO:0006812 BP: cation transport;GO:0008324 MF: cation transmembrane transporter activity;GO:0016021 CC: integral component of membrane;GO:0055085 BP: transmembrane transport	TraesCS3A01G042600	TraesCS3B01G040900	TraesCS3D01G038000	{3}	ABD	2.01877	0.910977	1.72381
chr3B	IWGSC_v1.1_201706	gene	20378573	20379983	ID=TraesCS3B02G041000;previous_id=TraesCS3B01G041000;Name=TraesCS3B02G041000;primconf=HC	TraesCS3B02G041000	chr3B	5135343	36511670	3BS8	TraesCS3B01G041000	HC	3'-N-debenzoyl-2'-deoxytaxol N-benzoyltransferase	GO:0016747 MF: transferase activity, transferring acyl groups other than amino-acyl groups	TraesCS3A01G042500	TraesCS3B01G041000	0	{3}	AB	0	0	#N/A
chr3B	IWGSC_v1.1_201706	gene	20382504	20383873	ID=TraesCS3B02G041100;previous_id=TraesCS3B01G041100;Name=TraesCS3B02G041100;primconf=HC	TraesCS3B02G041100	chr3B	5135343	36511670	3BS8	TraesCS3B01G041100	HC	Acyl-CoA thioesterase, putative	0	TraesCS3A01G047900	TraesCS3B01G041100	TraesCS3D01G031600	{3}	ABD	0.0245081	0	0
chr3B	IWGSC_v1.1_201706	gene	20430217	20430899	ID=TraesCS3B02G041200;previous_id=TraesCS3B01G041200;Name=TraesCS3B02G041200;primconf=HC	TraesCS3B02G041200	chr3B	5135343	36511670	3BS8	TraesCS3B01G041200	HC	Protein NEGATIVE REGULATOR OF RESISTANCE	GO:0010112 BP: regulation of systemic acquired resistance	TraesCS3A01G042400	TraesCS3B01G041200	TraesCS3D01G038100	{3}	ABD	0.314694	0.443186	0.965892
chr3B	IWGSC_v1.1_201706	gene	20448535	20449836	ID=TraesCS3B02G047400LC;Name=TraesCS3B02G047400LC;primconf=LC	TraesCS3B02G047400LC	chr3B	5135343	36511670	3BS8	TraesCS3B01G047400LC	LC	Galactose oxidase/kelch repeat superfamily protein	0	#N/A	#N/A	#N/A	#N/A	#N/A	7.25708	#N/A	#N/A
chr3B	IWGSC_v1.1_201706	gene	20450327	20452513	ID=TraesCS3B02G041300;previous_id=TraesCS3B01G041300;Name=TraesCS3B02G041300;primconf=HC	TraesCS3B02G041300	chr3B	5135343	36511670	3BS8	TraesCS3B01G041300	HC	Disease resistance protein RPM1	GO:0043531 MF: ADP binding	#N/A	#N/A	#N/A	#N/A	#N/A	0.233791	#N/A	#N/A
chr3B	IWGSC_v1.1_201706	gene	20459272	20460080	ID=TraesCS3B02G041400;previous_id=TraesCS3B01G041400;Name=TraesCS3B02G041400;primconf=HC	TraesCS3B02G041400	chr3B	5135343	36511670	3BS8	TraesCS3B01G041400	HC	Disease resistance protein (NBS-LRR class) family	GO:0043531 MF: ADP binding	#N/A	#N/A	#N/A	#N/A	#N/A	0.312609	#N/A	#N/A
chr3B	IWGSC_v1.1_201706	gene	20467190	20470002	ID=TraesCS3B02G047500LC;Name=TraesCS3B02G047500LC;primconf=LC	TraesCS3B02G047500LC	chr3B	5135343	36511670	3BS8	TraesCS3B01G047500LC	LC	F-box family protein	0	#N/A	#N/A	#N/A	#N/A	#N/A	1.41108	#N/A	#N/A
chr3B	IWGSC_v1.1_201706	gene	20473379	20475673	ID=TraesCS3B02G041500;previous_id=TraesCS3B01G041500;Name=TraesCS3B02G041500;primconf=HC	TraesCS3B02G041500	chr3B	5135343	36511670	3BS8	TraesCS3B01G041500	HC	F-box family protein	GO:0005515 MF: protein binding	TraesCS3A01G042200	TraesCS3B01G041500	TraesCS3D01G030300LC	{3}	ABD	0.0152623	0.360713	0
chr3B	IWGSC_v1.1_201706	gene	20485314	20486253	ID=TraesCS3B02G047600LC;Name=TraesCS3B02G047600LC;primconf=LC	TraesCS3B02G047600LC	chr3B	5135343	36511670	3BS8	TraesCS3B01G047600LC	LC	F-box family protein	0	#N/A	#N/A	#N/A	#N/A	#N/A	1.17422	#N/A	#N/A
chr3B	IWGSC_v1.1_201706	gene	20504713	20505039	ID=TraesCS3B02G047700LC;Name=TraesCS3B02G047700LC;primconf=LC	TraesCS3B02G047700LC	chr3B	5135343	36511670	3BS8	TraesCS3B01G047700LC	LC	Polynucleotidyl transferase, ribonuclease H-like superfamily protein	GO:0003676 MF: nucleic acid binding	#N/A	#N/A	#N/A	#N/A	#N/A	0	#N/A	#N/A
chr3B	IWGSC_v1.1_201706	gene	20505337	20505723	ID=TraesCS3B02G047800LC;Name=TraesCS3B02G047800LC;primconf=LC	TraesCS3B02G047800LC	chr3B	5135343	36511670	3BS8	TraesCS3B01G047800LC	LC	RNA-directed DNA polymerase (Reverse transcriptase); Ribonuclease H	0	#N/A	#N/A	#N/A	#N/A	#N/A	0	#N/A	#N/A
chr3B	IWGSC_v1.1_201706	gene	20537046	20537321	ID=TraesCS3B02G047900LC;Name=TraesCS3B02G047900LC;primconf=LC	TraesCS3B02G047900LC	chr3B	5135343	36511670	3BS8	TraesCS3B01G047900LC	LC	RNA-directed DNA polymerase (Reverse transcriptase)	0	#N/A	#N/A	#N/A	#N/A	#N/A	0	#N/A	#N/A
chr3B	IWGSC_v1.1_201706	gene	20538868	20541894	ID=TraesCS3B02G041600;previous_id=TraesCS3B01G041600;Name=TraesCS3B02G041600;primconf=HC	TraesCS3B02G041600	chr3B	5135343	36511670	3BS8	TraesCS3B01G041600	HC	HIPL1 protein	GO:0003824 MF: catalytic activity;GO:0005975 BP: carbohydrate metabolic process;GO:0016901 MF: oxidoreductase activity, acting on the CH-OH group of donors, quinone or similar compound as acceptor;GO:0048038 MF: quinone binding	0	TraesCS3B01G041600	TraesCS3D01G038200	{3}	BD	0.0228587	#N/A	0
chr3B	IWGSC_v1.1_201706	gene	20717764	20722440	ID=TraesCS3B02G041700;previous_id=TraesCS3B01G041700;Name=TraesCS3B02G041700;primconf=HC	TraesCS3B02G041700	chr3B	5135343	36511670	3BS8	TraesCS3B01G041700	HC	Alpha-glucosidase	GO:0003824 MF: catalytic activity;GO:0004553 MF: hydrolase activity, hydrolyzing O-glycosyl compounds;GO:0005975 BP: carbohydrate metabolic process;GO:0030246 MF: carbohydrate binding	TraesCS3A01G042100	TraesCS3B01G041700	TraesCS3D01G038300	{3}	ABD	98.4439	95.6194	79.5817
chr3B	IWGSC_v1.1_201706	gene	20795865	20796275	ID=TraesCS3B02G048000LC;Name=TraesCS3B02G048000LC;primconf=LC	TraesCS3B02G048000LC	chr3B	5135343	36511670	3BS8	TraesCS3B01G048000LC	LC	Retrotransposon protein, putative, unclassified	0	#N/A	#N/A	#N/A	#N/A	#N/A	0	#N/A	#N/A
chr3B	IWGSC_v1.1_201706	gene	20799524	20800383	ID=TraesCS3B02G041800;previous_id=TraesCS3B01G041800;Name=TraesCS3B02G041800;primconf=HC	TraesCS3B02G041800	chr3B	5135343	36511670	3BS8	TraesCS3B01G041800	HC	Translation initiation factor IF-2	0	TraesCS3A01G041900	TraesCS3B01G041800	TraesCS3D01G038400	{3}	ABD	149.318	23.0648	73.5716
chr3B	IWGSC_v1.1_201706	gene	20801536	20802225	ID=TraesCS3B02G048100LC;Name=TraesCS3B02G048100LC;primconf=LC	TraesCS3B02G048100LC	chr3B	5135343	36511670	3BS8	TraesCS3B01G048100LC	LC	aspartyl/glutamyl-tRNA(Asn/Gln) amidotransferase subunit	0	#N/A	#N/A	#N/A	#N/A	#N/A	0	#N/A	#N/A
chr3B	IWGSC_v1.1_201706	gene	20827945	20829384	ID=TraesCS3B02G048200LC;Name=TraesCS3B02G048200LC;primconf=LC	TraesCS3B02G048200LC	chr3B	5135343	36511670	3BS8	TraesCS3B01G048200LC	LC	BED zinc finger,hAT family dimerization domain	GO:0003676 MF: nucleic acid binding;GO:0003677 MF: DNA binding;GO:0046983 MF: protein dimerization activity	#N/A	#N/A	#N/A	#N/A	#N/A	0.015675	#N/A	#N/A
chr3B	IWGSC_v1.1_201706	gene	20829431	20830283	ID=TraesCS3B02G048300LC;Name=TraesCS3B02G048300LC;primconf=LC	TraesCS3B02G048300LC	chr3B	5135343	36511670	3BS8	TraesCS3B01G048300LC	LC	RNA binding protein, putative	0	#N/A	#N/A	#N/A	#N/A	#N/A	0.03096	#N/A	#N/A
chr3B	IWGSC_v1.1_201706	gene	20840849	20842894	ID=TraesCS3B02G041900;previous_id=TraesCS3B01G041900;Name=TraesCS3B02G041900;primconf=HC	TraesCS3B02G041900	chr3B	5135343	36511670	3BS8	TraesCS3B01G041900	HC	Tryptophan synthase alpha chain	GO:0003824 MF: catalytic activity;GO:0004834 MF: tryptophan synthase activity;GO:0006568 BP: tryptophan metabolic process;GO:0008152 BP: metabolic process	TraesCS3A01G041800	TraesCS3B01G041900	TraesCS3D01G038500	{3}	ABD	0.0184104	0.101596	0.192227
chr3B	IWGSC_v1.1_201706	gene	20998163	21000721	ID=TraesCS3B02G048400LC;Name=TraesCS3B02G048400LC;primconf=LC	TraesCS3B02G048400LC	chr3B	5135343	36511670	3BS8	TraesCS3B01G048400LC	LC	GPI-anchored adhesin-like protein	0	#N/A	#N/A	#N/A	#N/A	#N/A	0.518107	#N/A	#N/A
chr3B	IWGSC_v1.1_201706	gene	21001193	21001894	ID=TraesCS3B02G048500LC;Name=TraesCS3B02G048500LC;primconf=LC	TraesCS3B02G048500LC	chr3B	5135343	36511670	3BS8	TraesCS3B01G048500LC	LC	Small multi-drug export protein	0	#N/A	#N/A	#N/A	#N/A	#N/A	0.010039	#N/A	#N/A
chr3B	IWGSC_v1.1_201706	gene	21002815	21003875	ID=TraesCS3B02G042000;previous_id=TraesCS3B01G042000;Name=TraesCS3B02G042000;primconf=HC	TraesCS3B02G042000	chr3B	5135343	36511670	3BS8	TraesCS3B01G042000	HC	chromatin remodeling 8	0	TraesCS3A01G041700	TraesCS3B01G042000	TraesCS3D01G038600	{3}	ABD	158.37	417.856	175.917				Y	Y
chr3B	IWGSC_v1.1_201706	gene	21161277	21162334	ID=TraesCS3B02G048600LC;Name=TraesCS3B02G048600LC;primconf=LC	TraesCS3B02G048600LC	chr3B	5135343	36511670	3BS8	TraesCS3B01G048600LC	LC	Phosphatidylinositol 3,4,5-trisphosphate 5-phosphatase 2	0	TraesCS3A01G045700LC	TraesCS3B01G048600LC	TraesCS3D01G030700LC	{3}	ABD	26.5843	31.7749	6.57029
chr3B	IWGSC_v1.1_201706	gene	21163718	21164053	ID=TraesCS3B02G048700LC;Name=TraesCS3B02G048700LC;primconf=LC	TraesCS3B02G048700LC	chr3B	5135343	36511670	3BS8	TraesCS3B01G048700LC	LC	RNA polymerase I specific transcription initiation factor RRN3 protein	0	#N/A	#N/A	#N/A	#N/A	#N/A	0	#N/A	#N/A
chr3B	IWGSC_v1.1_201706	gene	21185533	21185814	ID=TraesCS3B02G048800LC;Name=TraesCS3B02G048800LC;primconf=LC	TraesCS3B02G048800LC	chr3B	5135343	36511670	3BS8	TraesCS3B01G048800LC	LC	Ribosomal protein S7	0	#N/A	#N/A	#N/A	#N/A	#N/A	0	#N/A	#N/A
chr3B	IWGSC_v1.1_201706	gene	21297796	21298138	ID=TraesCS3B02G048900LC;Name=TraesCS3B02G048900LC;primconf=LC	TraesCS3B02G048900LC	chr3B	5135343	36511670	3BS8	TraesCS3B01G048900LC	LC	GRF zinc finger protein	0	TraesCS5A01G255100LC,TraesCS5A01G552400LC	TraesCS3B01G048900LC,TraesCS6B01G520700LC	TraesCS6D01G324300LC	{3,5,6}	ABD	0	#N/A	#N/A
chr3B	IWGSC_v1.1_201706	gene	21346119	21347117	ID=TraesCS3B02G042100;previous_id=TraesCS3B01G042100;Name=TraesCS3B02G042100;primconf=HC	TraesCS3B02G042100	chr3B	5135343	36511670	3BS8	TraesCS3B01G042100	HC	F-box domain containing protein	GO:0005515 MF: protein binding	#N/A	#N/A	#N/A	#N/A	#N/A	2.77513	#N/A	#N/A
chr3B	IWGSC_v1.1_201706	gene	21384803	21387745	ID=TraesCS3B02G042200;previous_id=TraesCS3B01G042200;Name=TraesCS3B02G042200;primconf=HC	TraesCS3B02G042200	chr3B	5135343	36511670	3BS8	TraesCS3B01G042200	HC	F-box domain containing protein	0	TraesCS3A01G041500	TraesCS3B01G042200	TraesCS3D01G038800	{3}	ABD	4.75322	6.98454	14.4175
chr3B	IWGSC_v1.1_201706	gene	21402835	21405805	ID=TraesCS3B02G042300;previous_id=TraesCS3B01G042300;Name=TraesCS3B02G042300;primconf=HC	TraesCS3B02G042300	chr3B	5135343	36511670	3BS8	TraesCS3B01G042300	HC	GMP synthase, putative	GO:0008152 BP: metabolic process	TraesCS3A01G041400	TraesCS3B01G042300	TraesCS3D01G038900	{3}	ABD	29.8437	0.0802798	6.42461
chr3B	IWGSC_v1.1_201706	gene	21416736	21417185	ID=TraesCS3B02G049000LC;Name=TraesCS3B02G049000LC;primconf=LC	TraesCS3B02G049000LC	chr3B	5135343	36511670	3BS8	TraesCS3B01G049000LC	LC	Transposon protein, putative, Mutator sub-class, expressed	0	#N/A	#N/A	#N/A	#N/A	#N/A	0	#N/A	#N/A
chr3B	IWGSC_v1.1_201706	gene	21457832	21458071	ID=TraesCS3B02G049100LC;Name=TraesCS3B02G049100LC;primconf=LC	TraesCS3B02G049100LC	chr3B	5135343	36511670	3BS8	TraesCS3B01G049100LC	LC	Elongation factor G	0	#N/A	#N/A	#N/A	#N/A	#N/A	0	#N/A	#N/A
chr3B	IWGSC_v1.1_201706	gene	21459184	21459423	ID=TraesCS3B02G049200LC;Name=TraesCS3B02G049200LC;primconf=LC	TraesCS3B02G049200LC	chr3B	5135343	36511670	3BS8	TraesCS3B01G049200LC	LC	Helicase-like protein	0	#N/A	#N/A	#N/A	#N/A	#N/A	0	#N/A	#N/A
chr3B	IWGSC_v1.1_201706	gene	21460546	21461004	ID=TraesCS3B02G049300LC;Name=TraesCS3B02G049300LC;primconf=LC	TraesCS3B02G049300LC	chr3B	5135343	36511670	3BS8	TraesCS3B01G049300LC	LC	PIF1-like helicase	GO:0000723 BP: telomere maintenance;GO:0003678 MF: DNA helicase activity;GO:0006281 BP: DNA repair	TraesCS4A01G595400LC	TraesCS1B01G107900LC,TraesCS1B01G232800LC,TraesCS3B01G049300LC,TraesCS3B01G058000LC,TraesCS3B01G188300LC,TraesCS3B01G518100LC,TraesCS3B01G836200LC,TraesCS6B01G174700LC,TraesCS7B01G117400LC	TraesCS1D01G310100LC,TraesCS1D01G347600LC	{1,3,4,6,7}	ABD	0	#N/A	#N/A			YY
chr3B	IWGSC_v1.1_201706	gene	21461293	21461586	ID=TraesCS3B02G049400LC;Name=TraesCS3B02G049400LC;primconf=LC	TraesCS3B02G049400LC	chr3B	5135343	36511670	3BS8	TraesCS3B01G049400LC	LC	PIF1-like helicase	GO:0000723 BP: telomere maintenance;GO:0003678 MF: DNA helicase activity;GO:0006281 BP: DNA repair	#N/A	#N/A	#N/A	#N/A	#N/A	0	#N/A	#N/A			YY
chr3B	IWGSC_v1.1_201706	gene	21461899	21462246	ID=TraesCS3B02G049500LC;Name=TraesCS3B02G049500LC;primconf=LC	TraesCS3B02G049500LC	chr3B	5135343	36511670	3BS8	TraesCS3B01G049500LC	LC	ATP-dependent DNA helicase	GO:0004386 MF: helicase activity;GO:0005524 MF: ATP binding	0	TraesCS1B01G340000LC,TraesCS2B01G185000LC,TraesCS2B01G305700LC,TraesCS3B01G049500LC,TraesCS3B01G188500LC,TraesCS3B01G518300LC,TraesCS5B01G294100LC,TraesCS6B01G683100LC,TraesCS6B01G720700LC	TraesCS2D01G480500LC	{1,2,3,5,6}	BD	0	#N/A	#N/A			Y
chr3B	IWGSC_v1.1_201706	gene	21535831	21573886	ID=TraesCS3B02G049600LC;Name=TraesCS3B02G049600LC;primconf=LC	TraesCS3B02G049600LC	chr3B	5135343	36511670	3BS8	TraesCS3B01G049600LC	LC	Deoxyuridine 5'-triphosphate nucleotidohydrolase	0	#N/A	#N/A	#N/A	#N/A	#N/A	0	#N/A	#N/A
chr3B	IWGSC_v1.1_201706	gene	21698889	21699134	ID=TraesCS3B02G049700LC;Name=TraesCS3B02G049700LC;primconf=LC	TraesCS3B02G049700LC	chr3B	5135343	36511670	3BS8	TraesCS3B01G049700LC	LC	Serine/threonine protein phosphatase 7 long form isogeny	0	#N/A	#N/A	#N/A	#N/A	#N/A	0	#N/A	#N/A
chr3B	IWGSC_v1.1_201706	gene	21742922	21743716	ID=TraesCS3B02G049800LC;Name=TraesCS3B02G049800LC;primconf=LC	TraesCS3B02G049800LC	chr3B	5135343	36511670	3BS8	TraesCS3B01G049800LC	LC	Retrotransposon protein, putative, unclassified	0	#N/A	#N/A	#N/A	#N/A	#N/A	0	#N/A	#N/A
chr3B	IWGSC_v1.1_201706	gene	21770070	21771613	ID=TraesCS3B02G042400;previous_id=TraesCS3B01G042400;Name=TraesCS3B02G042400;primconf=HC	TraesCS3B02G042400	chr3B	5135343	36511670	3BS8	TraesCS3B01G042400	HC	AP2-EREBP transcription factor	0	TraesCS3A01G041200	TraesCS3B01G042400	TraesCS3D01G039000	{3}	ABD	299.977	145.673	202.847
chr3B	IWGSC_v1.1_201706	gene	21771285	21772222	ID=TraesCS3B02G049900LC;Name=TraesCS3B02G049900LC;primconf=LC	TraesCS3B02G049900LC	chr3B	5135343	36511670	3BS8	TraesCS3B01G049900LC	LC	Homeodomain-like superfamily protein	0	#N/A	#N/A	#N/A	#N/A	#N/A	6.8745e-10	#N/A	#N/A
chr3B	IWGSC_v1.1_201706	gene	21774596	21776677	ID=TraesCS3B02G050000LC;Name=TraesCS3B02G050000LC;primconf=LC	TraesCS3B02G050000LC	chr3B	5135343	36511670	3BS8	TraesCS3B01G050000LC	LC	Protein FAR1-RELATED SEQUENCE 5	GO:0008270 MF: zinc ion binding	#N/A	#N/A	#N/A	#N/A	#N/A	0	#N/A	#N/A
chr3B	IWGSC_v1.1_201706	gene	21780491	21781686	ID=TraesCS3B02G050100LC;Name=TraesCS3B02G050100LC;primconf=LC	TraesCS3B02G050100LC	chr3B	5135343	36511670	3BS8	TraesCS3B01G050100LC	LC	Polynucleotidyl transferase, ribonuclease H-like superfamily protein	GO:0003676 MF: nucleic acid binding	#N/A	#N/A	#N/A	#N/A	#N/A	0	#N/A	#N/A
chr3B	IWGSC_v1.1_201706	gene	21802197	21802523	ID=TraesCS3B02G050200LC;Name=TraesCS3B02G050200LC;primconf=LC	TraesCS3B02G050200LC	chr3B	5135343	36511670	3BS8	TraesCS3B01G050200LC	LC	Retrotransposon protein, putative, unclassified, expressed	0	#N/A	#N/A	#N/A	#N/A	#N/A	0	#N/A	#N/A
chr3B	IWGSC_v1.1_201706	gene	21804114	21804644	ID=TraesCS3B02G050300LC;Name=TraesCS3B02G050300LC;primconf=LC	TraesCS3B02G050300LC	chr3B	5135343	36511670	3BS8	TraesCS3B01G050300LC	LC	Endonuclease/exonuclease/phosphatase family protein	0	#N/A	#N/A	#N/A	#N/A	#N/A	0	#N/A	#N/A
chr3B	IWGSC_v1.1_201706	gene	21804828	21805040	ID=TraesCS3B02G050400LC;Name=TraesCS3B02G050400LC;primconf=LC	TraesCS3B02G050400LC	chr3B	5135343	36511670	3BS8	TraesCS3B01G050400LC	LC	Endonuclease/exonuclease/phosphatase family protein	0	#N/A	#N/A	#N/A	#N/A	#N/A	0	#N/A	#N/A
chr3B	IWGSC_v1.1_201706	gene	21880115	21880378	ID=TraesCS3B02G042500;previous_id=TraesCS3B01G042500;Name=TraesCS3B02G042500;primconf=HC	TraesCS3B02G042500	chr3B	5135343	36511670	3BS8	TraesCS3B01G042500	HC	P-loop containing nucleoside triphosphate hydrolases superfamily protein	0	0	TraesCS3B01G042500	TraesCS6D01G098700	{3,6}	BD	0	#N/A	#N/A
chr3B	IWGSC_v1.1_201706	gene	21963518	21964808	ID=TraesCS3B02G050500LC;Name=TraesCS3B02G050500LC;primconf=LC	TraesCS3B02G050500LC	chr3B	5135343	36511670	3BS8	TraesCS3B01G050500LC	LC	Transposon protein, putative, Pong sub-class	GO:0016788 MF: hydrolase activity, acting on ester bonds	#N/A	#N/A	#N/A	#N/A	#N/A	0	#N/A	#N/A
chr3B	IWGSC_v1.1_201706	gene	22053762	22056996	ID=TraesCS3B02G042600;previous_id=TraesCS3B01G042600;Name=TraesCS3B02G042600;primconf=HC	TraesCS3B02G042600	chr3B	5135343	36511670	3BS8	TraesCS3B01G042600	HC	Signal peptidase subunit family protein	GO:0005787 CC: signal peptidase complex;GO:0006465 BP: signal peptide processing;GO:0008233 MF: peptidase activity;GO:0016021 CC: integral component of membrane	TraesCS3A01G041000	TraesCS3B01G042600	TraesCS3D01G039200	{3}	ABD	243.581	144.106	123.124
chr3B	IWGSC_v1.1_201706	gene	22100490	22101538	ID=TraesCS3B02G042700;previous_id=TraesCS3B01G042700;Name=TraesCS3B02G042700;primconf=HC	TraesCS3B02G042700	chr3B	5135343	36511670	3BS8	TraesCS3B01G042700	HC	Basic 7S globulin	0	TraesCS3A01G040800	TraesCS3B01G042700	TraesCS3D01G039300	{3}	ABD	0	1.92212	6.18204
chr3B	IWGSC_v1.1_201706	gene	22123139	22125169	ID=TraesCS3B02G050700LC;Name=TraesCS3B02G050700LC;primconf=LC	TraesCS3B02G050700LC	chr3B	5135343	36511670	3BS8	TraesCS3B01G050700LC	LC	AT hook motif-containing protein, putative	0	#N/A	#N/A	#N/A	#N/A	#N/A	0	#N/A	#N/A
chr3B	IWGSC_v1.1_201706	gene	22123422	22123928	ID=TraesCS3B02G050600LC;Name=TraesCS3B02G050600LC;primconf=LC	TraesCS3B02G050600LC	chr3B	5135343	36511670	3BS8	TraesCS3B01G050600LC	LC	general regulatory factor 10	0	#N/A	#N/A	#N/A	#N/A	#N/A	0	#N/A	#N/A
chr3B	IWGSC_v1.1_201706	gene	22129256	22130588	ID=TraesCS3B02G042800;previous_id=TraesCS3B01G042800;Name=TraesCS3B02G042800;primconf=HC	TraesCS3B02G042800	chr3B	5135343	36511670	3BS8	TraesCS3B01G042800	HC	Basic 7S globulin 2	0	0	TraesCS3B01G042800	TraesCS3D01G039400	{3}	BD	0	#N/A	5.31185
chr3B	IWGSC_v1.1_201706	gene	22156537	22162199	ID=TraesCS3B02G050800LC;Name=TraesCS3B02G050800LC;primconf=LC	TraesCS3B02G050800LC	chr3B	5135343	36511670	3BS8	TraesCS3B01G050800LC	LC	Heat stress transcription factor A-9	0	TraesCS3A01G040400,TraesCS3A01G043400LC	TraesCS3B01G050800LC	TraesCS3D01G032000LC	{3}	ABD	0	#N/A	0
chr3B	IWGSC_v1.1_201706	gene	22162851	22163312	ID=TraesCS3B02G050900LC;Name=TraesCS3B02G050900LC;primconf=LC	TraesCS3B02G050900LC	chr3B	5135343	36511670	3BS8	TraesCS3B01G050900LC	LC	NADH-quinone oxidoreductase subunit D	GO:0016651 MF: oxidoreductase activity, acting on NAD(P)H;GO:0048038 MF: quinone binding;GO:0051287 MF: NAD binding;GO:0055114 BP: oxidation-reduction process	TraesCS7A01G387700	TraesCS1B01G376000LC,TraesCS3B01G050900LC	0	{1,3,7}	AB	0	#N/A	#N/A
chr3B	IWGSC_v1.1_201706	gene	22164699	22166341	ID=TraesCS3B02G042900;previous_id=TraesCS3B01G042900;Name=TraesCS3B02G042900;primconf=HC	TraesCS3B02G042900	chr3B	5135343	36511670	3BS8	TraesCS3B01G042900	HC	Heat stress transcription factor A-9	0	#N/A	#N/A	#N/A	#N/A	#N/A	0.123804	#N/A	#N/A
chr3B	IWGSC_v1.1_201706	gene	22171306	22173034	ID=TraesCS3B02G043000;previous_id=TraesCS3B01G043000;Name=TraesCS3B02G043000;primconf=HC	TraesCS3B02G043000	chr3B	5135343	36511670	3BS8	TraesCS3B01G043000	HC	translocator assembly/maintenance protein	0	#N/A	#N/A	#N/A	#N/A	#N/A	0	#N/A	#N/A
chr3B	IWGSC_v1.1_201706	gene	22182914	22192644	ID=TraesCS3B02G051000LC;Name=TraesCS3B02G051000LC;primconf=LC	TraesCS3B02G051000LC	chr3B	5135343	36511670	3BS8	TraesCS3B01G051000LC	LC	LINE-1 reverse transcriptase	0	#N/A	#N/A	#N/A	#N/A	#N/A	0	#N/A	#N/A
chr3B	IWGSC_v1.1_201706	gene	22192657	22192857	ID=TraesCS3B02G051100LC;Name=TraesCS3B02G051100LC;primconf=LC	TraesCS3B02G051100LC	chr3B	5135343	36511670	3BS8	TraesCS3B01G051100LC	LC	RNA-directed DNA polymerase (Reverse transcriptase)	0	#N/A	#N/A	#N/A	#N/A	#N/A	0	#N/A	#N/A
chr3B	IWGSC_v1.1_201706	gene	22192885	22193592	ID=TraesCS3B02G051200LC;Name=TraesCS3B02G051200LC;primconf=LC	TraesCS3B02G051200LC	chr3B	5135343	36511670	3BS8	TraesCS3B01G051200LC	LC	Retrotransposon protein, putative, unclassified	0	#N/A	#N/A	#N/A	#N/A	#N/A	0	#N/A	#N/A
chr3B	IWGSC_v1.1_201706	gene	22195429	22198079	ID=TraesCS3B02G043100;previous_id=TraesCS3B01G043100;Name=TraesCS3B02G043100;primconf=HC	TraesCS3B02G043100	chr3B	5135343	36511670	3BS8	TraesCS3B01G043100	HC	Mitochondrial import inner membrane translocase subunit TIM22	GO:0005515 MF: protein binding	TraesCS3A01G040500	TraesCS3B01G043100	TraesCS3D01G039800	{3}	ABD	24.4605	11.2375	12.9048
chr3B	IWGSC_v1.1_201706	gene	22199623	22200051	ID=TraesCS3B02G043200;previous_id=TraesCS3B01G043200;Name=TraesCS3B02G043200;primconf=HC	TraesCS3B02G043200	chr3B	5135343	36511670	3BS8	TraesCS3B01G043200	HC	Polyubiquitin	GO:0005515 MF: protein binding	#N/A	#N/A	#N/A	#N/A	#N/A	0	#N/A	#N/A
chr3B	IWGSC_v1.1_201706	gene	22200989	22205119	ID=TraesCS3B02G043300;previous_id=TraesCS3B01G043300;Name=TraesCS3B02G043300;primconf=HC	TraesCS3B02G043300	chr3B	5135343	36511670	3BS8	TraesCS3B01G043300	HC	Leucine-rich repeat receptor-like protein kinase family protein	GO:0005515 MF: protein binding	0	TraesCS3B01G043300	TraesCS3D01G040000	{3}	BD	0	#N/A	0
chr3B	IWGSC_v1.1_201706	gene	22207886	22210892	ID=TraesCS3B02G043400;previous_id=TraesCS3B01G043400;Name=TraesCS3B02G043400;primconf=HC	TraesCS3B02G043400	chr3B	5135343	36511670	3BS8	TraesCS3B01G043400	HC	Receptor-like protein kinase	GO:0004672 MF: protein kinase activity;GO:0005515 MF: protein binding;GO:0005524 MF: ATP binding;GO:0006468 BP: protein phosphorylation	TraesCS2A01G496000,TraesCS2A01G633600LC,TraesCS3A01G060200	TraesCS2B01G499100,TraesCS3B01G043400	TraesCS2D01G475300	{2,3}	ABD	0	#N/A	#N/A
chr3B	IWGSC_v1.1_201706	gene	22211448	22216120	ID=TraesCS3B02G051210LC;previous_id=TraesCS3B01G043500;Name=TraesCS3B02G051210LC;primconf=LC	TraesCS3B02G051210LC	chr3B	5135343	36511670	3BS8	TraesCS3B01G043500	HC	Mutator-like transposase	GO:0008270 MF: zinc ion binding	#N/A	#N/A	#N/A	#N/A	#N/A	0	#N/A	#N/A
chr3B	IWGSC_v1.1_201706	gene	22320226	22323224	ID=TraesCS3B02G043600;previous_id=TraesCS3B01G043600;Name=TraesCS3B02G043600;primconf=HC	TraesCS3B02G043600	chr3B	5135343	36511670	3BS8	TraesCS3B01G043600	HC	Protein kinase	GO:0004672 MF: protein kinase activity;GO:0004674 MF: protein serine/threonine kinase activity;GO:0005524 MF: ATP binding;GO:0006468 BP: protein phosphorylation	#N/A	#N/A	#N/A	#N/A	#N/A	0.00497211	#N/A	#N/A
chr3B	IWGSC_v1.1_201706	gene	22344043	22349055	ID=TraesCS3B02G043700;previous_id=TraesCS3B01G043700;Name=TraesCS3B02G043700;primconf=HC	TraesCS3B02G043700	chr3B	5135343	36511670	3BS8	TraesCS3B01G043700	HC	Protein kinase	GO:0004672 MF: protein kinase activity;GO:0005524 MF: ATP binding;GO:0006468 BP: protein phosphorylation	TraesCS3A01G039300	TraesCS3B01G043700,TraesCS3B01G044200	TraesCS3D01G040600,TraesCS3D01G040800	{3}	ABD	0	0	#N/A
chr3B	IWGSC_v1.1_201706	gene	22361393	22367858	ID=TraesCS3B02G043800;previous_id=TraesCS3B01G043800;Name=TraesCS3B02G043800;primconf=HC	TraesCS3B02G043800	chr3B	5135343	36511670	3BS8	TraesCS3B01G043800	HC	Leucine-rich repeat receptor-like protein kinase family protein	GO:0005515 MF: protein binding	#N/A	#N/A	#N/A	#N/A	#N/A	0.0585911	#N/A	#N/A
chr3B	IWGSC_v1.1_201706	gene	22370391	22370981	ID=TraesCS3B02G051300LC;Name=TraesCS3B02G051300LC;primconf=LC	TraesCS3B02G051300LC	chr3B	5135343	36511670	3BS8	TraesCS3B01G051300LC	LC	Leucine-rich repeat receptor-like protein kinase family protein	GO:0005515 MF: protein binding	TraesCS7A01G007600LC	TraesCS3B01G051300LC	0	{3,7}	AB	0	#N/A	#N/A
chr3B	IWGSC_v1.1_201706	gene	22372660	22376106	ID=TraesCS3B02G051400LC;Name=TraesCS3B02G051400LC;primconf=LC	TraesCS3B02G051400LC	chr3B	5135343	36511670	3BS8	TraesCS3B01G051400LC	LC	Retrovirus-related Pol polyprotein from transposon TNT 1-94	GO:0003676 MF: nucleic acid binding;GO:0008270 MF: zinc ion binding	#N/A	#N/A	#N/A	#N/A	#N/A	0	#N/A	#N/A
chr3B	IWGSC_v1.1_201706	gene	22393038	22396041	ID=TraesCS3B02G051500LC;Name=TraesCS3B02G051500LC;primconf=LC	TraesCS3B02G051500LC	chr3B	5135343	36511670	3BS8	TraesCS3B01G051500LC	LC	Transcription factor SOX-14	0	#N/A	#N/A	#N/A	#N/A	#N/A	0	#N/A	#N/A
chr3B	IWGSC_v1.1_201706	gene	22424706	22431800	ID=TraesCS3B02G043877;curating_team=IWGSC_Rothamsted;manually_curated=yes;Name=TraesCS3B02G043877;derived_from=TaWAK172_3B-gene	TraesCS3B02G043877	chr3B	5135343	36511670	3BS8	TaWAK172_3B-gene	MA	#N/A	#N/A	#N/A	#N/A	#N/A	#N/A	#N/A	#N/A	#N/A	#N/A
chr3B	IWGSC_v1.1_201706	gene	22428540	22431188	ID=TraesCS3B02G051700LC;Name=TraesCS3B02G051700LC;primconf=LC	TraesCS3B02G051700LC	chr3B	5135343	36511670	3BS8	TraesCS3B01G051700LC	LC	Wall-associated receptor kinase-like protein	GO:0030247 MF: polysaccharide binding	TraesCS3A01G039900	TraesCS3B01G051700LC	0	{3}	AB	0	0	#N/A
chr3B	IWGSC_v1.1_201706	gene	22452554	22454274	ID=TraesCS3B02G043900;previous_id=TraesCS3B01G043900;Name=TraesCS3B02G043900;primconf=HC	TraesCS3B02G043900	chr3B	5135343	36511670	3BS8	TraesCS3B01G043900	HC	Cytochrome P450	GO:0005506 MF: iron ion binding;GO:0016705 MF: oxidoreductase activity, acting on paired donors, with incorporation or reduction of molecular oxygen;GO:0020037 MF: heme binding;GO:0055114 BP: oxidation-reduction process	TraesCS2A01G728300LC	TraesCS3B01G043900	TraesCS5D01G407500	{2,3,5}	ABD	0	#N/A	#N/A
chr3B	IWGSC_v1.1_201706	gene	22458189	22461465	ID=TraesCS3B02G044000;previous_id=TraesCS3B01G044000;Name=TraesCS3B02G044000;primconf=HC	TraesCS3B02G044000	chr3B	5135343	36511670	3BS8	TraesCS3B01G044000	HC	Protein kinase	GO:0004672 MF: protein kinase activity;GO:0004674 MF: protein serine/threonine kinase activity;GO:0005524 MF: ATP binding;GO:0006468 BP: protein phosphorylation	TraesCS3A01G039500	TraesCS3B01G044000	0	{3}	AB	0	0	#N/A
chr3B	IWGSC_v1.1_201706	gene	22472067	22474622	ID=TraesCS3B02G044100;previous_id=TraesCS3B01G044100;Name=TraesCS3B02G044100;primconf=HC	TraesCS3B02G044100	chr3B	5135343	36511670	3BS8	TraesCS3B01G044100	HC	Protein kinase	GO:0004672 MF: protein kinase activity;GO:0004674 MF: protein serine/threonine kinase activity;GO:0005524 MF: ATP binding;GO:0006468 BP: protein phosphorylation	TraesCS3A01G039400	TraesCS3B01G044100	TraesCS3D01G040300	{3}	ABD	0	0	0
chr3B	IWGSC_v1.1_201706	gene	22506557	22507453	ID=TraesCS3B02G051800LC;Name=TraesCS3B02G051800LC;primconf=LC	TraesCS3B02G051800LC	chr3B	5135343	36511670	3BS8	TraesCS3B01G051800LC	LC	Cysteine-rich receptor kinase	0	#N/A	#N/A	#N/A	#N/A	#N/A	0	#N/A	#N/A
chr3B	IWGSC_v1.1_201706	gene	22510480	22513336	ID=TraesCS3B02G044200;previous_id=TraesCS3B01G044200;Name=TraesCS3B02G044200;primconf=HC	TraesCS3B02G044200	chr3B	5135343	36511670	3BS8	TraesCS3B01G044200	HC	Protein kinase	GO:0004672 MF: protein kinase activity;GO:0005524 MF: ATP binding;GO:0006468 BP: protein phosphorylation	TraesCS3A01G039300	TraesCS3B01G043700,TraesCS3B01G044200	TraesCS3D01G040600,TraesCS3D01G040800	{3}	ABD	0	0	#N/A
chr3B	IWGSC_v1.1_201706	gene	22516601	22519487	ID=TraesCS3B02G044300;previous_id=TraesCS3B01G044300;Name=TraesCS3B02G044300;primconf=HC	TraesCS3B02G044300	chr3B	5135343	36511670	3BS8	TraesCS3B01G044300	HC	Protein kinase	GO:0004672 MF: protein kinase activity;GO:0005524 MF: ATP binding;GO:0006468 BP: protein phosphorylation	TraesCS3A01G039200	TraesCS3B01G044300	TraesCS3D01G040700	{3}	ABD	0	0.00786172	0.00441097
chr3B	IWGSC_v1.1_201706	gene	22523543	22524499	ID=TraesCS3B02G051900LC;Name=TraesCS3B02G051900LC;primconf=LC	TraesCS3B02G051900LC	chr3B	5135343	36511670	3BS8	TraesCS3B01G051900LC	LC	Cysteine-rich receptor kinase	0	TraesCS6A01G480200LC,TraesCS7A01G142200LC	TraesCS3B01G051900LC	TraesCS3D01G032500LC	{3,6,7}	ABD	2.02144	#N/A	0
chr3B	IWGSC_v1.1_201706	gene	22524391	22525008	ID=TraesCS3B02G044400;previous_id=TraesCS3B01G044400;Name=TraesCS3B02G044400;primconf=HC	TraesCS3B02G044400	chr3B	5135343	36511670	3BS8	TraesCS3B01G044400	HC	beta-galactosidase 8	0	#N/A	#N/A	#N/A	#N/A	#N/A	14.8118	#N/A	#N/A
chr3B	IWGSC_v1.1_201706	gene	22544807	22549462	ID=TraesCS3B02G044500;previous_id=TraesCS3B01G044500;Name=TraesCS3B02G044500;primconf=HC	TraesCS3B02G044500	chr3B	5135343	36511670	3BS8	TraesCS3B01G044500	HC	Cullin-1	GO:0006511 BP: ubiquitin-dependent protein catabolic process;GO:0031625 MF: ubiquitin protein ligase binding	TraesCS3A01G039000	TraesCS3B01G044500	TraesCS3D01G040900	{3}	ABD	0.0266361	0	0.0406515
chr3B	IWGSC_v1.1_201706	gene	22559917	22560363	ID=TraesCS3B02G052000LC;Name=TraesCS3B02G052000LC;primconf=LC	TraesCS3B02G052000LC	chr3B	5135343	36511670	3BS8	TraesCS3B01G052000LC	LC	RNA-directed DNA polymerase (reverse transcriptase)-related family protein	0	#N/A	#N/A	#N/A	#N/A	#N/A	0	#N/A	#N/A
chr3B	IWGSC_v1.1_201706	gene	22621014	22622699	ID=TraesCS3B02G052100LC;Name=TraesCS3B02G052100LC;primconf=LC	TraesCS3B02G052100LC	chr3B	5135343	36511670	3BS8	TraesCS3B01G052100LC	LC	calpain-type cysteine protease family	0	#N/A	#N/A	#N/A	#N/A	#N/A	24.7261	#N/A	#N/A
chr3B	IWGSC_v1.1_201706	gene	22665916	22667524	ID=TraesCS3B02G044600;previous_id=TraesCS3B01G044600;Name=TraesCS3B02G044600;primconf=HC	TraesCS3B02G044600	chr3B	5135343	36511670	3BS8	TraesCS3B01G044600	HC	Disease resistance protein RGA2	0	0	TraesCS3B01G044600	TraesCS3D01G041000	{3}	BD	0	#N/A	0
chr3B	IWGSC_v1.1_201706	gene	22674908	22676763	ID=TraesCS3B02G044700;previous_id=TraesCS3B01G044700;Name=TraesCS3B02G044700;primconf=HC	TraesCS3B02G044700	chr3B	5135343	36511670	3BS8	TraesCS3B01G044700	HC	Leucine-rich repeat receptor-like protein kinase family protein	0	#N/A	#N/A	#N/A	#N/A	#N/A	0	#N/A	#N/A
chr3B	IWGSC_v1.1_201706	gene	22678728	22678934	ID=TraesCS3B02G052200LC;Name=TraesCS3B02G052200LC;primconf=LC	TraesCS3B02G052200LC	chr3B	5135343	36511670	3BS8	TraesCS3B01G052200LC	LC	Cytochrome b6-f complex subunit 4	GO:0009055 MF: electron carrier activity;GO:0009767 BP: photosynthetic electron transport chain;GO:0016020 CC: membrane;GO:0016491 MF: oxidoreductase activity;GO:0042651 CC: thylakoid membrane;GO:0045156 MF: electron transporter, transferring electrons within the cyclic electron transport pathway of photosynthesis activity	TraesCS7A01G230800,TraesCS7A01G575500LC	TraesCS2B01G263400,TraesCS3B01G052200LC	TraesCS5D01G010600LC	{2,3,5,7}	ABD	0	#N/A	#N/A
chr3B	IWGSC_v1.1_201706	gene	22689054	22689653	ID=TraesCS3B02G052300LC;Name=TraesCS3B02G052300LC;primconf=LC	TraesCS3B02G052300LC	chr3B	5135343	36511670	3BS8	TraesCS3B01G052300LC	LC	Epstein-Barr virus EBNA-1-like protein	0	#N/A	#N/A	#N/A	#N/A	#N/A	0	#N/A	#N/A
chr3B	IWGSC_v1.1_201706	gene	22699647	22701230	ID=TraesCS3B02G044800;previous_id=TraesCS3B01G044800;Name=TraesCS3B02G044800;primconf=HC	TraesCS3B02G044800	chr3B	5135343	36511670	3BS8	TraesCS3B01G044800	HC	Leucine-rich repeat receptor-like protein kinase family protein	GO:0005515 MF: protein binding	#N/A	#N/A	#N/A	#N/A	#N/A	0	#N/A	#N/A
chr3B	IWGSC_v1.1_201706	gene	22772903	22776930	ID=TraesCS3B02G044900;previous_id=TraesCS3B01G044900;Name=TraesCS3B02G044900;primconf=HC	TraesCS3B02G044900	chr3B	5135343	36511670	3BS8	TraesCS3B01G044900	HC	Cytochrome P450 family protein, expressed	GO:0005506 MF: iron ion binding;GO:0016705 MF: oxidoreductase activity, acting on paired donors, with incorporation or reduction of molecular oxygen;GO:0020037 MF: heme binding;GO:0055114 BP: oxidation-reduction process	TraesCS2A01G004700LC	TraesCS3B01G044900	0	{2,3}	AB	0.0675158	#N/A	#N/A
chr3B	IWGSC_v1.1_201706	gene	22784725	22790408	ID=TraesCS3B02G045000;previous_id=TraesCS3B01G045000;Name=TraesCS3B02G045000;primconf=HC	TraesCS3B02G045000	chr3B	5135343	36511670	3BS8	TraesCS3B01G045000	HC	Leucine-rich repeat receptor-like protein kinase family protein	GO:0005515 MF: protein binding	TraesCS3A01G038500	TraesCS3B01G045000	0	{3}	AB	0	6.86622e-13	#N/A
chr3B	IWGSC_v1.1_201706	gene	22786106	22786507	ID=TraesCS3B02G052400LC;Name=TraesCS3B02G052400LC;primconf=LC	TraesCS3B02G052400LC	chr3B	5135343	36511670	3BS8	TraesCS3B01G052400LC	LC	CAP (Cysteine-rich secretory proteins, Antigen 5, and Pathogenesis-related 1 protein) superfamily protein	0	#N/A	#N/A	#N/A	#N/A	#N/A	0	#N/A	#N/A
chr3B	IWGSC_v1.1_201706	gene	22802692	22806281	ID=TraesCS3B02G045100;previous_id=TraesCS3B01G045100;Name=TraesCS3B02G045100;primconf=HC	TraesCS3B02G045100	chr3B	5135343	36511670	3BS8	TraesCS3B01G045100	HC	Leucine-rich repeat receptor-like protein kinase family protein	GO:0005515 MF: protein binding	0	TraesCS3B01G045100	TraesCS3D01G041200	{3}	BD	0	#N/A	0.0144489
chr3B	IWGSC_v1.1_201706	gene	22824368	22828584	ID=TraesCS3B02G052500LC;Name=TraesCS3B02G052500LC;primconf=LC	TraesCS3B02G052500LC	chr3B	5135343	36511670	3BS8	TraesCS3B01G052500LC	LC	Retrotransposon protein, putative, unclassified	GO:0003676 MF: nucleic acid binding;GO:0004523 MF: RNA-DNA hybrid ribonuclease activity	#N/A	#N/A	#N/A	#N/A	#N/A	0	#N/A	#N/A
chr3B	IWGSC_v1.1_201706	gene	22831276	22837690	ID=TraesCS3B02G045200;previous_id=TraesCS3B01G045200;Name=TraesCS3B02G045200;primconf=HC	TraesCS3B02G045200	chr3B	5135343	36511670	3BS8	TraesCS3B01G045200	HC	Leucine-rich repeat receptor-like protein kinase family protein	GO:0005515 MF: protein binding	#N/A	#N/A	#N/A	#N/A	#N/A	0.0115328	#N/A	#N/A
chr3B	IWGSC_v1.1_201706	gene	22837725	22839196	ID=TraesCS3B02G045300;previous_id=TraesCS3B01G045300;Name=TraesCS3B02G045300;primconf=HC	TraesCS3B02G045300	chr3B	5135343	36511670	3BS8	TraesCS3B01G045300	HC	Leucine-rich repeat receptor-like protein kinase family protein	GO:0005515 MF: protein binding	#N/A	#N/A	#N/A	#N/A	#N/A	0.293503	#N/A	#N/A
chr3B	IWGSC_v1.1_201706	gene	22841259	22845361	ID=TraesCS3B02G045400;previous_id=TraesCS3B01G045400;Name=TraesCS3B02G045400;primconf=HC	TraesCS3B02G045400	chr3B	5135343	36511670	3BS8	TraesCS3B01G045400	HC	Aldo-keto reductase	GO:0016491 MF: oxidoreductase activity;GO:0055114 BP: oxidation-reduction process	TraesCS3A01G038400	TraesCS3B01G045400	TraesCS3D01G041300	{3}	ABD	30.8327	35.3856	22.4853
chr3B	IWGSC_v1.1_201706	gene	22856723	22857200	ID=TraesCS3B02G052600LC;Name=TraesCS3B02G052600LC;primconf=LC	TraesCS3B02G052600LC	chr3B	5135343	36511670	3BS8	TraesCS3B01G052600LC	LC	Ribonuclease HII	0	#N/A	#N/A	#N/A	#N/A	#N/A	0	#N/A	#N/A
chr3B	IWGSC_v1.1_201706	gene	22860213	22861881	ID=TraesCS3B02G045500;previous_id=TraesCS3B01G045500;Name=TraesCS3B02G045500;primconf=HC	TraesCS3B02G045500	chr3B	5135343	36511670	3BS8	TraesCS3B01G045500	HC	Calcium binding family protein	GO:0005509 MF: calcium ion binding	TraesCS3A01G038300	TraesCS3B01G045500	TraesCS3D01G041500	{3}	ABD	84.3073	53.706	45.3301
chr3B	IWGSC_v1.1_201706	gene	22915578	22918045	ID=TraesCS3B02G045600;previous_id=TraesCS3B01G045600;Name=TraesCS3B02G045600;primconf=HC	TraesCS3B02G045600	chr3B	5135343	36511670	3BS8	TraesCS3B01G045600	HC	Endo-1,4-beta-xylanase	GO:0004553 MF: hydrolase activity, hydrolyzing O-glycosyl compounds;GO:0005975 BP: carbohydrate metabolic process;GO:0016798 MF: hydrolase activity, acting on glycosyl bonds	TraesCS3A01G038200	TraesCS3B01G045600	TraesCS3D01G041700	{3}	ABD	3.25064	3.19208	1.02259
chr3B	IWGSC_v1.1_201706	gene	23019210	23022159	ID=TraesCS3B02G045700;previous_id=TraesCS3B01G045700;Name=TraesCS3B02G045700;primconf=HC	TraesCS3B02G045700	chr3B	5135343	36511670	3BS8	TraesCS3B01G045700	HC	Endo-1,4-beta-xylanase	GO:0004553 MF: hydrolase activity, hydrolyzing O-glycosyl compounds;GO:0005975 BP: carbohydrate metabolic process;GO:0016798 MF: hydrolase activity, acting on glycosyl bonds	TraesCS3A01G038000	TraesCS3B01G045700	TraesCS3D01G041600	{3}	ABD	3.54033	0.109304	1.27204
chr3B	IWGSC_v1.1_201706	gene	23026518	23030027	ID=TraesCS3B02G052700LC;Name=TraesCS3B02G052700LC;primconf=LC	TraesCS3B02G052700LC	chr3B	5135343	36511670	3BS8	TraesCS3B01G052700LC	LC	4,5-dioxygenase-like protein	GO:0006725 BP: cellular aromatic compound metabolic process;GO:0008198 MF: ferrous iron binding;GO:0016491 MF: oxidoreductase activity	#N/A	#N/A	#N/A	#N/A	#N/A	0.169139	#N/A	#N/A
chr3B	IWGSC_v1.1_201706	gene	23031199	23032948	ID=TraesCS3B02G052800LC;Name=TraesCS3B02G052800LC;primconf=LC	TraesCS3B02G052800LC	chr3B	5135343	36511670	3BS8	TraesCS3B01G052800LC	LC	Cytochrome P450 family protein	GO:0005506 MF: iron ion binding;GO:0016705 MF: oxidoreductase activity, acting on paired donors, with incorporation or reduction of molecular oxygen;GO:0020037 MF: heme binding;GO:0055114 BP: oxidation-reduction process	#N/A	#N/A	#N/A	#N/A	#N/A	0	#N/A	#N/A
chr3B	IWGSC_v1.1_201706	gene	23136872	23137522	ID=TraesCS3B02G045800;previous_id=TraesCS3B01G045800;Name=TraesCS3B02G045800;primconf=HC	TraesCS3B02G045800	chr3B	5135343	36511670	3BS8	TraesCS3B01G045800	HC	Phosphatidylinositol 4-phosphate 5-kinase 4	0	#N/A	#N/A	#N/A	#N/A	#N/A	0	#N/A	#N/A
chr3B	IWGSC_v1.1_201706	gene	23182497	23193752	ID=TraesCS3B02G045900;previous_id=TraesCS3B01G045900;Name=TraesCS3B02G045900;primconf=HC	TraesCS3B02G045900	chr3B	5135343	36511670	3BS8	TraesCS3B01G045900	HC	Calmodulin-binding protein-like	GO:0005516 MF: calmodulin binding;GO:0006950 BP: response to stress	TraesCS3A01G037700	TraesCS3B01G045900	TraesCS3D01G041800	{3}	ABD	15.8585	6.30229	30.8026
chr3B	IWGSC_v1.1_201706	gene	23182578	23183588	ID=TraesCS3B02G052900LC;Name=TraesCS3B02G052900LC;primconf=LC	TraesCS3B02G052900LC	chr3B	5135343	36511670	3BS8	TraesCS3B01G052900LC	LC	Homeobox-leucine zipper family protein / lipid-binding START domain-containing protein	0	#N/A	#N/A	#N/A	#N/A	#N/A	0.267597	#N/A	#N/A
chr3B	IWGSC_v1.1_201706	gene	23360904	23361636	ID=TraesCS3B02G046000;previous_id=TraesCS3B01G046000;Name=TraesCS3B02G046000;primconf=HC	TraesCS3B02G046000	chr3B	5135343	36511670	3BS8	TraesCS3B01G046000	HC	Zinc finger, C2H2	GO:0003676 MF: nucleic acid binding	TraesCS1A01G383300	TraesCS1B01G409500,TraesCS3B01G046000	TraesCS1D01G391300	{1,3}	ABD	0	#N/A	#N/A
chr3B	IWGSC_v1.1_201706	gene	23362149	23362783	ID=TraesCS3B02G053000LC;Name=TraesCS3B02G053000LC;primconf=LC	TraesCS3B02G053000LC	chr3B	5135343	36511670	3BS8	TraesCS3B01G053000LC	LC	Ypt/Rab-GAP domain of gyp1p superfamily protein	0	#N/A	#N/A	#N/A	#N/A	#N/A	0.0306939	#N/A	#N/A
chr3B	IWGSC_v1.1_201706	gene	23363194	23364267	ID=TraesCS3B02G053100LC;Name=TraesCS3B02G053100LC;primconf=LC	TraesCS3B02G053100LC	chr3B	5135343	36511670	3BS8	TraesCS3B01G053100LC	LC	Expressed protein, with alternative splicing isoforms	0	#N/A	#N/A	#N/A	#N/A	#N/A	0	#N/A	#N/A
chr3B	IWGSC_v1.1_201706	gene	23364299	23366551	ID=TraesCS3B02G053200LC;Name=TraesCS3B02G053200LC;primconf=LC	TraesCS3B02G053200LC	chr3B	5135343	36511670	3BS8	TraesCS3B01G053200LC	LC	DNA binding protein-like	0	TraesCS4A01G566200LC,TraesCS5A01G611100LC	TraesCS3B01G053200LC	0	{3,4,5}	AB	0	#N/A	#N/A
chr3B	IWGSC_v1.1_201706	gene	23367133	23367735	ID=TraesCS3B02G053300LC;Name=TraesCS3B02G053300LC;primconf=LC	TraesCS3B02G053300LC	chr3B	5135343	36511670	3BS8	TraesCS3B01G053300LC	LC	Translation initiation factor IF-2	0	#N/A	#N/A	#N/A	#N/A	#N/A	0	#N/A	#N/A
chr3B	IWGSC_v1.1_201706	gene	23376887	23380319	ID=TraesCS3B02G053400LC;Name=TraesCS3B02G053400LC;primconf=LC	TraesCS3B02G053400LC	chr3B	5135343	36511670	3BS8	TraesCS3B01G053400LC	LC	AT hook motif-containing protein, putative	0	#N/A	#N/A	#N/A	#N/A	#N/A	0	#N/A	#N/A
chr3B	IWGSC_v1.1_201706	gene	23381723	23382037	ID=TraesCS3B02G053500LC;Name=TraesCS3B02G053500LC;primconf=LC	TraesCS3B02G053500LC	chr3B	5135343	36511670	3BS8	TraesCS3B01G053500LC	LC	Expansin protein	0	#N/A	#N/A	#N/A	#N/A	#N/A	0	#N/A	#N/A
chr3B	IWGSC_v1.1_201706	gene	23595824	23596156	ID=TraesCS3B02G053600LC;Name=TraesCS3B02G053600LC;primconf=LC	TraesCS3B02G053600LC	chr3B	5135343	36511670	3BS8	TraesCS3B01G053600LC	LC	Retrotransposon protein, putative, unclassified	GO:0003676 MF: nucleic acid binding	#N/A	#N/A	#N/A	#N/A	#N/A	0	#N/A	#N/A
chr3B	IWGSC_v1.1_201706	gene	23596453	23600686	ID=TraesCS3B02G046100;previous_id=TraesCS3B01G046100;Name=TraesCS3B02G046100;primconf=HC	TraesCS3B02G046100	chr3B	5135343	36511670	3BS8	TraesCS3B01G046100	HC	Delta(7)-sterol-C5(6)-desaturase	GO:0005506 MF: iron ion binding;GO:0008610 BP: lipid biosynthetic process;GO:0016491 MF: oxidoreductase activity;GO:0055114 BP: oxidation-reduction process	TraesCS3A01G037600	TraesCS3B01G046100	TraesCS3D01G041900	{3}	ABD	40.5537	47.3825	45.3311
chr3B	IWGSC_v1.1_201706	gene	23683024	23685942	ID=TraesCS3B02G046200;previous_id=TraesCS3B01G046200;Name=TraesCS3B02G046200;primconf=HC	TraesCS3B02G046200	chr3B	5135343	36511670	3BS8	TraesCS3B01G046200	HC	Ankyrin repeat family protein-like	GO:0005515 MF: protein binding	0	TraesCS3B01G046200	TraesCS3D01G042100	{3}	BD	0	#N/A	0
chr3B	IWGSC_v1.1_201706	gene	23688703	23690026	ID=TraesCS3B02G046300;previous_id=TraesCS3B01G046300;Name=TraesCS3B02G046300;primconf=HC	TraesCS3B02G046300	chr3B	5135343	36511670	3BS8	TraesCS3B01G046300	HC	F-box like protein	GO:0005515 MF: protein binding	TraesCS3A01G037400	TraesCS3B01G046300	0	{3}	AB	0	0	#N/A
chr3B	IWGSC_v1.1_201706	gene	23692602	23693870	ID=TraesCS3B02G046400;previous_id=TraesCS3B01G046400;Name=TraesCS3B02G046400;primconf=HC	TraesCS3B02G046400	chr3B	5135343	36511670	3BS8	TraesCS3B01G046400	HC	F-box like protein	GO:0005515 MF: protein binding	0	TraesCS3B01G046400	TraesCS3D01G042200	{3}	BD	0	#N/A	0
chr3B	IWGSC_v1.1_201706	gene	23703362	23707160	ID=TraesCS3B02G046500;previous_id=TraesCS3B01G046500;Name=TraesCS3B02G046500;primconf=HC	TraesCS3B02G046500	chr3B	5135343	36511670	3BS8	TraesCS3B01G046500	HC	Deoxyhypusine synthase	GO:0008612 BP: peptidyl-lysine modification to peptidyl-hypusine	TraesCS3A01G037300	TraesCS3B01G046500	TraesCS3D01G042300	{3}	ABD	3.35406	3.59347	3.74645
chr3B	IWGSC_v1.1_201706	gene	23713190	23714810	ID=TraesCS3B02G046600;previous_id=TraesCS3B01G046600;Name=TraesCS3B02G046600;primconf=HC	TraesCS3B02G046600	chr3B	5135343	36511670	3BS8	TraesCS3B01G046600	HC	F-box family protein	GO:0005515 MF: protein binding	#N/A	#N/A	#N/A	#N/A	#N/A	0.0317487	#N/A	#N/A
chr3B	IWGSC_v1.1_201706	gene	23764804	23767373	ID=TraesCS3B02G046700;previous_id=TraesCS3B01G046700;Name=TraesCS3B02G046700;primconf=HC	TraesCS3B02G046700	chr3B	5135343	36511670	3BS8	TraesCS3B01G046700	HC	Receptor-like kinase	GO:0004672 MF: protein kinase activity;GO:0005524 MF: ATP binding;GO:0006468 BP: protein phosphorylation	TraesCS3A01G037200	TraesCS3B01G046700	TraesCS3D01G042500	{3}	ABD	51.8634	42.1972	46.3045
chr3B	IWGSC_v1.1_201706	gene	23781928	23787160	ID=TraesCS3B02G046800;previous_id=TraesCS3B01G046800;Name=TraesCS3B02G046800;primconf=HC	TraesCS3B02G046800	chr3B	5135343	36511670	3BS8	TraesCS3B01G046800	HC	Eukaryotic translation initiation factor 4E	GO:0003723 MF: RNA binding;GO:0003743 MF: translation initiation factor activity;GO:0005737 CC: cytoplasm;GO:0006413 BP: translational initiation	TraesCS3A01G037100	TraesCS3B01G046800	TraesCS3D01G042600	{3}	ABD	21.4272	10.8747	7.64305
chr3B	IWGSC_v1.1_201706	gene	23789820	23790496	ID=TraesCS3B02G053700LC;Name=TraesCS3B02G053700LC;primconf=LC	TraesCS3B02G053700LC	chr3B	5135343	36511670	3BS8	TraesCS3B01G053700LC	LC	Serine/threonine protein phosphatase 7 long form isogeny	0	#N/A	#N/A	#N/A	#N/A	#N/A	0	#N/A	#N/A
chr3B	IWGSC_v1.1_201706	gene	23929056	23930785	ID=TraesCS3B02G046900;previous_id=TraesCS3B01G046900;Name=TraesCS3B02G046900;primconf=HC	TraesCS3B02G046900	chr3B	5135343	36511670	3BS8	TraesCS3B01G046900	HC	Core-2/I-branching beta-1,6-N-acetylglucosaminyltransferase family protein, putative	GO:0008375 MF: acetylglucosaminyltransferase activity;GO:0016020 CC: membrane	TraesCS3A01G037000	TraesCS3B01G046900	TraesCS3D01G042700	{3}	ABD	0.0161894	0	0
chr3B	IWGSC_v1.1_201706	gene	23943718	23945640	ID=TraesCS3B02G047000;previous_id=TraesCS3B01G047000;Name=TraesCS3B02G047000;primconf=HC	TraesCS3B02G047000	chr3B	5135343	36511670	3BS8	TraesCS3B01G047000	HC	Core-2/I-branching beta-1,6-N-acetylglucosaminyltransferase family protein, putative	GO:0008375 MF: acetylglucosaminyltransferase activity;GO:0016020 CC: membrane	0	TraesCS3B01G047000	TraesCS3D01G043200	{3}	BD	1.63275e-88	#N/A	0
chr3B	IWGSC_v1.1_201706	gene	23945788	23952812	ID=TraesCS3B02G047100;previous_id=TraesCS3B01G047100;Name=TraesCS3B02G047100;primconf=HC	TraesCS3B02G047100	chr3B	5135343	36511670	3BS8	TraesCS3B01G047100	HC	Hydroxyacylglutathione hydrolase	0	TraesCS3A01G036800	TraesCS3B01G047100	TraesCS3D01G043300	{3}	ABD	13.9436	10.588	18.301
chr3B	IWGSC_v1.1_201706	gene	23956156	23956911	ID=TraesCS3B02G047200;previous_id=TraesCS3B01G047200;Name=TraesCS3B02G047200;primconf=HC	TraesCS3B02G047200	chr3B	5135343	36511670	3BS8	TraesCS3B01G047200	HC	GeBP-type transcription factor	GO:0006355 BP: regulation of transcription, DNA-templated	TraesCS3A01G036700	TraesCS3B01G047200	TraesCS3D01G043400	{3}	ABD	7.4297	4.02626	3.70716
chr3B	IWGSC_v1.1_201706	gene	23957233	23962495	ID=TraesCS3B02G047300;previous_id=TraesCS3B01G047300;Name=TraesCS3B02G047300;primconf=HC	TraesCS3B02G047300	chr3B	5135343	36511670	3BS8	TraesCS3B01G047300	HC	Hexose transporter	GO:0005215 MF: transporter activity;GO:0016020 CC: membrane;GO:0016021 CC: integral component of membrane;GO:0022857 MF: transmembrane transporter activity;GO:0022891 MF: substrate-specific transmembrane transporter activity;GO:0055085 BP: transmembrane transport	TraesCS3A01G036600	TraesCS3B01G047300	TraesCS3D01G043500	{3}	ABD	26.4473	19.6008	26.1271
chr3B	IWGSC_v1.1_201706	gene	24000185	24002423	ID=TraesCS3B02G047400;previous_id=TraesCS3B01G047400;Name=TraesCS3B02G047400;primconf=HC	TraesCS3B02G047400	chr3B	5135343	36511670	3BS8	TraesCS3B01G047400	HC	carboxyl-terminal peptidase (DUF239)	0	TraesCS3A01G039800LC	TraesCS3B01G047400	TraesCS3D01G034100LC	{3}	ABD	0	0	0
chr3B	IWGSC_v1.1_201706	gene	24007472	24013607	ID=TraesCS3B02G047500;previous_id=TraesCS3B01G047500;Name=TraesCS3B02G047500;primconf=HC	TraesCS3B02G047500	chr3B	5135343	36511670	3BS8	TraesCS3B01G047500	HC	RuvB-like helicase	GO:0003678 MF: DNA helicase activity;GO:0005524 MF: ATP binding	#N/A	#N/A	#N/A	#N/A	#N/A	23.4565	#N/A	#N/A			Y		Y
chr3B	IWGSC_v1.1_201706	gene	24017267	24019336	ID=TraesCS3B02G047600;previous_id=TraesCS3B01G047600;Name=TraesCS3B02G047600;primconf=HC	TraesCS3B02G047600	chr3B	5135343	36511670	3BS8	TraesCS3B01G047600	HC	ABC transporter G family member	GO:0005524 MF: ATP binding;GO:0016020 CC: membrane;GO:0016887 MF: ATPase activity	TraesCS3A01G036400	TraesCS3B01G047600	0	{3}	AB	0.1135	0.346461	#N/A
chr3B	IWGSC_v1.1_201706	gene	24055096	24055989	ID=TraesCS3B02G047700;previous_id=TraesCS3B01G047700;Name=TraesCS3B02G047700;primconf=HC	TraesCS3B02G047700	chr3B	5135343	36511670	3BS8	TraesCS3B01G047700	HC	cotton fiber-like protein (DUF761)	0	TraesCS3A01G036300	TraesCS3B01G047700	TraesCS3D01G043700	{3}	ABD	85.1564	26.1395	50.1467
chr3B	IWGSC_v1.1_201706	gene	24056721	24060627	ID=TraesCS3B02G047800;previous_id=TraesCS3B01G047800;Name=TraesCS3B02G047800;primconf=HC	TraesCS3B02G047800	chr3B	5135343	36511670	3BS8	TraesCS3B01G047800	HC	Neurofilament light polypeptide	0	TraesCS3A01G036200	TraesCS3B01G047800	TraesCS3D01G043800	{3}	ABD	13.6455	16.7521	10.8679
chr3B	IWGSC_v1.1_201706	gene	24062025	24062720	ID=TraesCS3B02G053800LC;Name=TraesCS3B02G053800LC;primconf=LC	TraesCS3B02G053800LC	chr3B	5135343	36511670	3BS8	TraesCS3B01G053800LC	LC	glutathione S-transferase THETA 3	0	TraesCS6A01G074000LC	TraesCS3B01G053800LC	0	{3,6}	AB	0	#N/A	#N/A
chr3B	IWGSC_v1.1_201706	gene	24246799	24251194	ID=TraesCS3B02G047900;previous_id=TraesCS3B01G047900;Name=TraesCS3B02G047900;primconf=HC	TraesCS3B02G047900	chr3B	5135343	36511670	3BS8	TraesCS3B01G047900	HC	Peptidyl-tRNA hydrolase family protein	GO:0004045 MF: aminoacyl-tRNA hydrolase activity	TraesCS3A01G036100	TraesCS3B01G047900	TraesCS3D01G043900	{3}	ABD	5.86787	9.18066	12.5978
chr3B	IWGSC_v1.1_201706	gene	24261573	24262830	ID=TraesCS3B02G048000;previous_id=TraesCS3B01G048000;Name=TraesCS3B02G048000;primconf=HC	TraesCS3B02G048000	chr3B	5135343	36511670	3BS8	TraesCS3B01G048000	HC	Zinc finger family protein	GO:0003676 MF: nucleic acid binding	TraesCS3A01G036000	TraesCS3B01G048000	TraesCS3D01G044000	{3}	ABD	4.12324	3.2963	5.35796
chr3B	IWGSC_v1.1_201706	gene	24269925	24270863	ID=TraesCS3B02G053900LC;Name=TraesCS3B02G053900LC;primconf=LC	TraesCS3B02G053900LC	chr3B	5135343	36511670	3BS8	TraesCS3B01G053900LC	LC	Calcium signal-modulating cyclophilin ligand	0	TraesCS3A01G582800LC	TraesCS3B01G046200LC,TraesCS3B01G053900LC,TraesCS4B01G128000LC	TraesCS2D01G223900LC	{2,3,4}	ABD	0	2.03593	#N/A
chr3B	IWGSC_v1.1_201706	gene	24385806	24388430	ID=TraesCS3B02G048100;previous_id=TraesCS3B01G048100;Name=TraesCS3B02G048100;primconf=HC	TraesCS3B02G048100	chr3B	5135343	36511670	3BS8	TraesCS3B01G048100	HC	Mediator of RNA polymerase II transcription subunit 22	GO:0001104 MF: RNA polymerase II transcription cofactor activity;GO:0006357 BP: regulation of transcription from RNA polymerase II promoter;GO:0016592 CC: mediator complex	TraesCS3A01G035900	TraesCS3B01G048100	TraesCS3D01G044100	{3}	ABD	16.4543	16.8329	35.8559
chr3B	IWGSC_v1.1_201706	gene	24409112	24410442	ID=TraesCS3B02G048200;previous_id=TraesCS3B01G048200;Name=TraesCS3B02G048200;primconf=HC	TraesCS3B02G048200	chr3B	5135343	36511670	3BS8	TraesCS3B01G048200	HC	DUF1639 family protein	0	0	TraesCS3B01G048200	TraesCS3D01G044200	{3}	BD	10.7769	#N/A	10.2656
chr3B	IWGSC_v1.1_201706	gene	24502168	24502615	ID=TraesCS3B02G054000LC;Name=TraesCS3B02G054000LC;primconf=LC	TraesCS3B02G054000LC	chr3B	5135343	36511670	3BS8	TraesCS3B01G054000LC	LC	NAD(P)-binding Rossmann-fold superfamily protein	0	#N/A	#N/A	#N/A	#N/A	#N/A	0	#N/A	#N/A
chr3B	IWGSC_v1.1_201706	gene	24510495	24511286	ID=TraesCS3B02G054100LC;Name=TraesCS3B02G054100LC;primconf=LC	TraesCS3B02G054100LC	chr3B	5135343	36511670	3BS8	TraesCS3B01G054100LC	LC	RNA-directed DNA polymerase (Reverse transcriptase); Polynucleotidyl transferase, Ribonuclease H fold	GO:0003676 MF: nucleic acid binding	#N/A	#N/A	#N/A	#N/A	#N/A	0	#N/A	#N/A
chr3B	IWGSC_v1.1_201706	gene	24511736	24512169	ID=TraesCS3B02G054200LC;Name=TraesCS3B02G054200LC;primconf=LC	TraesCS3B02G054200LC	chr3B	5135343	36511670	3BS8	TraesCS3B01G054200LC	LC	RNA-directed DNA polymerase (Reverse transcriptase)	0	#N/A	#N/A	#N/A	#N/A	#N/A	0	#N/A	#N/A
chr3B	IWGSC_v1.1_201706	gene	24514143	24515618	ID=TraesCS3B02G048300;previous_id=TraesCS3B01G048300;Name=TraesCS3B02G048300;primconf=HC	TraesCS3B02G048300	chr3B	5135343	36511670	3BS8	TraesCS3B01G048300	HC	Fanconi anemia group M protein	0	TraesCS3A01G035700	TraesCS3B01G048300	TraesCS3D01G034700LC	{3}	ABD	232.477	292.058	238.61				Y	Y
chr3B	IWGSC_v1.1_201706	gene	24523333	24524334	ID=TraesCS3B02G048400;previous_id=TraesCS3B01G048400;Name=TraesCS3B02G048400;primconf=HC	TraesCS3B02G048400	chr3B	5135343	36511670	3BS8	TraesCS3B01G048400	HC	membrane-associated kinase regulator	0	0	TraesCS3B01G048400	TraesCS3D01G044300	{3}	BD	2.83549	#N/A	3.24835
chr3B	IWGSC_v1.1_201706	gene	24546133	24546672	ID=TraesCS3B02G054300LC;Name=TraesCS3B02G054300LC;primconf=LC	TraesCS3B02G054300LC	chr3B	5135343	36511670	3BS8	TraesCS3B01G054300LC	LC	DNA-repair protein UVH3, putative isoform 1	0	#N/A	#N/A	#N/A	#N/A	#N/A	0	#N/A	#N/A				Y
chr3B	IWGSC_v1.1_201706	gene	24550098	24551268	ID=TraesCS3B02G054310LC;primconf=LC;Name=TraesCS3B02G054310LC;previous_id=TraesCS3B01G048500	TraesCS3B02G054310LC	chr3B	5135343	36511670	3BS8	TraesCS3B01G048500	HC	Retrovirus-related Pol polyprotein from transposon TNT 1-94	0	#N/A	#N/A	#N/A	#N/A	#N/A	0	#N/A	#N/A
chr3B	IWGSC_v1.1_201706	gene	24554820	24555383	ID=TraesCS3B02G054400LC;Name=TraesCS3B02G054400LC;primconf=LC	TraesCS3B02G054400LC	chr3B	5135343	36511670	3BS8	TraesCS3B01G054400LC	LC	Endonuclease/exonuclease/phosphatase family protein	0	TraesCS4A01G372700LC	TraesCS2B01G186600LC,TraesCS5B01G605900LC,TraesCS3B01G054400LC	TraesCS7D01G172400LC,TraesCS1D01G133800LC	{1,2,3,4,5,7}	ABD	0	#N/A	#N/A
chr3B	IWGSC_v1.1_201706	gene	24558920	24559384	ID=TraesCS3B02G048600;previous_id=TraesCS3B01G048600;Name=TraesCS3B02G048600;primconf=HC	TraesCS3B02G048600	chr3B	5135343	36511670	3BS8	TraesCS3B01G048600	HC	Heat shock protein	0	0	TraesCS3B01G048600	TraesCS3D01G044400	{3}	BD	0	#N/A	0
chr3B	IWGSC_v1.1_201706	gene	24601637	24602342	ID=TraesCS3B02G054500LC;Name=TraesCS3B02G054500LC;primconf=LC	TraesCS3B02G054500LC	chr3B	5135343	36511670	3BS8	TraesCS3B01G054500LC	LC	Retrovirus-related Pol polyprotein from transposon TNT 1-94	GO:0003676 MF: nucleic acid binding;GO:0008270 MF: zinc ion binding	#N/A	#N/A	#N/A	#N/A	#N/A	0	#N/A	#N/A
chr3B	IWGSC_v1.1_201706	gene	24694259	24694438	ID=TraesCS3B02G054600LC;Name=TraesCS3B02G054600LC;primconf=LC	TraesCS3B02G054600LC	chr3B	5135343	36511670	3BS8	TraesCS3B01G054600LC	LC	Ribonuclease H-like superfamily protein	0	#N/A	#N/A	#N/A	#N/A	#N/A	0	#N/A	#N/A
chr3B	IWGSC_v1.1_201706	gene	24695936	24696883	ID=TraesCS3B02G054700LC;Name=TraesCS3B02G054700LC;primconf=LC	TraesCS3B02G054700LC	chr3B	5135343	36511670	3BS8	TraesCS3B01G054700LC	LC	Retrotransposon protein, putative, LINE subclass	0	#N/A	#N/A	#N/A	#N/A	#N/A	0	#N/A	#N/A
chr3B	IWGSC_v1.1_201706	gene	24749403	24749717	ID=TraesCS3B02G054800LC;Name=TraesCS3B02G054800LC;primconf=LC	TraesCS3B02G054800LC	chr3B	5135343	36511670	3BS8	TraesCS3B01G054800LC	LC	Homeodomain-like superfamily protein	0	#N/A	#N/A	#N/A	#N/A	#N/A	0	#N/A	#N/A
chr3B	IWGSC_v1.1_201706	gene	24749736	24750230	ID=TraesCS3B02G048700;previous_id=TraesCS3B01G048700;Name=TraesCS3B02G048700;primconf=HC	TraesCS3B02G048700	chr3B	5135343	36511670	3BS8	TraesCS3B01G048700	HC	Heat-shock protein	0	TraesCS3A01G035500	TraesCS3B01G048700	0	{3}	AB	0	0.182112	#N/A
chr3B	IWGSC_v1.1_201706	gene	24785471	24785740	ID=TraesCS3B02G054900LC;Name=TraesCS3B02G054900LC;primconf=LC	TraesCS3B02G054900LC	chr3B	5135343	36511670	3BS8	TraesCS3B01G054900LC	LC	protein phosphatase 2A subunit A2	0	#N/A	#N/A	#N/A	#N/A	#N/A	0	#N/A	#N/A
chr3B	IWGSC_v1.1_201706	gene	24788101	24789016	ID=TraesCS3B02G048800;previous_id=TraesCS3B01G048800;Name=TraesCS3B02G048800;primconf=HC	TraesCS3B02G048800	chr3B	5135343	36511670	3BS8	TraesCS3B01G048800	HC	Heat-shock protein	0	TraesCS3A01G035400	TraesCS3B01G048800	0	{3}	AB	0.395024	0.126664	#N/A
chr3B	IWGSC_v1.1_201706	gene	24818543	24819647	ID=TraesCS3B02G048900;previous_id=TraesCS3B01G048900;Name=TraesCS3B02G048900;primconf=HC	TraesCS3B02G048900	chr3B	5135343	36511670	3BS8	TraesCS3B01G048900	HC	Short-chain dehydrogenase/reductase	GO:0016491 MF: oxidoreductase activity	TraesCS3A01G035300	TraesCS3B01G048900	0	{3}	AB	0	0.258561	#N/A
chr3B	IWGSC_v1.1_201706	gene	24824745	24824954	ID=TraesCS3B02G055000LC;Name=TraesCS3B02G055000LC;primconf=LC	TraesCS3B02G055000LC	chr3B	5135343	36511670	3BS8	TraesCS3B01G055000LC	LC	Short-chain dehydrogenase/reductase	0	#N/A	#N/A	#N/A	#N/A	#N/A	0	#N/A	#N/A
chr3B	IWGSC_v1.1_201706	gene	24832970	24833826	ID=TraesCS3B02G049000;previous_id=TraesCS3B01G049000;Name=TraesCS3B02G049000;primconf=HC	TraesCS3B02G049000	chr3B	5135343	36511670	3BS8	TraesCS3B01G049000	HC	DUF674 family protein	0	0	TraesCS3B01G049000	TraesCS3D01G044500,TraesCS3D01G044600	{3}	BD	0	#N/A	#N/A
chr3B	IWGSC_v1.1_201706	gene	24848325	24851024	ID=TraesCS3B02G055100LC;Name=TraesCS3B02G055100LC;primconf=LC	TraesCS3B02G055100LC	chr3B	5135343	36511670	3BS8	TraesCS3B01G055100LC	LC	Transducin/WD40 repeat protein	0	#N/A	#N/A	#N/A	#N/A	#N/A	0	#N/A	#N/A
chr3B	IWGSC_v1.1_201706	gene	24900878	24901940	ID=TraesCS3B02G055200LC;Name=TraesCS3B02G055200LC;primconf=LC	TraesCS3B02G055200LC	chr3B	5135343	36511670	3BS8	TraesCS3B01G055200LC	LC	mechanosensitive channel of small conductance-like 9	0	TraesCS6A01G514800LC	TraesCS3B01G055200LC	TraesCS3D01G034800LC,TraesCS6D01G410400LC,TraesCS6D01G410500LC	{3,6}	ABD	0.0271623	#N/A	#N/A
chr3B	IWGSC_v1.1_201706	gene	24901235	24902098	ID=TraesCS3B02G055300LC;Name=TraesCS3B02G055300LC;primconf=LC	TraesCS3B02G055300LC	chr3B	5135343	36511670	3BS8	TraesCS3B01G055300LC	LC	Glycosyltransferase	GO:0008152 BP: metabolic process;GO:0016758 MF: transferase activity, transferring hexosyl groups	#N/A	#N/A	#N/A	#N/A	#N/A	0	#N/A	#N/A
chr3B	IWGSC_v1.1_201706	gene	24904084	24904764	ID=TraesCS3B02G055400LC;Name=TraesCS3B02G055400LC;primconf=LC	TraesCS3B02G055400LC	chr3B	5135343	36511670	3BS8	TraesCS3B01G055400LC	LC	RNA-directed DNA polymerase (reverse transcriptase)-related family protein	0	#N/A	#N/A	#N/A	#N/A	#N/A	0	#N/A	#N/A
chr3B	IWGSC_v1.1_201706	gene	24904822	24905685	ID=TraesCS3B02G055500LC;Name=TraesCS3B02G055500LC;primconf=LC	TraesCS3B02G055500LC	chr3B	5135343	36511670	3BS8	TraesCS3B01G055500LC	LC	Retrotransposon protein, putative, unclassified	0	#N/A	#N/A	#N/A	#N/A	#N/A	0	#N/A	#N/A
chr3B	IWGSC_v1.1_201706	gene	24907111	24907641	ID=TraesCS3B02G055600LC;Name=TraesCS3B02G055600LC;primconf=LC	TraesCS3B02G055600LC	chr3B	5135343	36511670	3BS8	TraesCS3B01G055600LC	LC	DNA-(apurinic or apyrimidinic site) lyase	0	#N/A	#N/A	#N/A	#N/A	#N/A	0	#N/A	#N/A
chr3B	IWGSC_v1.1_201706	gene	24911564	24944677	ID=TraesCS3B02G049100;curating_team=IWGSC_Rothamsted;manually_curated=yes;Name=TraesCS3B02G049100;derived_from=TraesCS3B01G049100,TraesCS3B01G049200,TraesCS3B01G049300,TraesCS3B01G049400,TraesCS3B01G049500,TraesCS3B01G049600,TraesCS3B01G049700,TaWAK173_3B-gene	TraesCS3B02G049100	chr3B	5135343	36511670	3BS8	TraesCS3B01G049100	HC	Receptor-like kinase	GO:0030247 MF: polysaccharide binding	TraesCS3A01G038600LC	TraesCS3B01G049100	TraesCS3D01G044800	{3}	ABD	0	0	0
chr3B	IWGSC_v1.1_201706	gene	25056254	25057165	ID=TraesCS3B02G049800;previous_id=TraesCS3B01G049800;Name=TraesCS3B02G049800;primconf=HC	TraesCS3B02G049800	chr3B	5135343	36511670	3BS8	TraesCS3B01G049800	HC	Heat shock protein	0	#N/A	#N/A	#N/A	#N/A	#N/A	0.027852	#N/A	#N/A
chr3B	IWGSC_v1.1_201706	gene	25056296	25122201	ID=TraesCS3B02G055700LC;Name=TraesCS3B02G055700LC;primconf=LC	TraesCS3B02G055700LC	chr3B	5135343	36511670	3BS8	TraesCS3B01G055700LC	LC	Proline transporter 1	0	0	TraesCS3B01G055700LC	TraesCS3D01G034900LC	{3}	BD	0.0286763	#N/A	5.30892e-07
chr3B	IWGSC_v1.1_201706	gene	25121718	25122173	ID=TraesCS3B02G049900;previous_id=TraesCS3B01G049900;Name=TraesCS3B02G049900;primconf=HC	TraesCS3B02G049900	chr3B	5135343	36511670	3BS8	TraesCS3B01G049900	HC	Heat shock protein	0	0	TraesCS3B01G049900	TraesCS5D01G330900LC	{3,5}	BD	2.60261e-05	#N/A	#N/A
chr3B	IWGSC_v1.1_201706	gene	25135637	25136551	ID=TraesCS3B02G055800LC;Name=TraesCS3B02G055800LC;primconf=LC	TraesCS3B02G055800LC	chr3B	5135343	36511670	3BS8	TraesCS3B01G055800LC	LC	Pro-apoptotic serine protease NMA111	0	#N/A	#N/A	#N/A	#N/A	#N/A	0.21476	#N/A	#N/A
chr3B	IWGSC_v1.1_201706	gene	25135919	25136365	ID=TraesCS3B02G050000;previous_id=TraesCS3B01G050000;Name=TraesCS3B02G050000;primconf=HC	TraesCS3B02G050000	chr3B	5135343	36511670	3BS8	TraesCS3B01G050000	HC	GDP-mannose 4,6-dehydratase	0	TraesCS3A01G034400	TraesCS3B01G050000	TraesCS3D01G045900	{3}	ABD	0.205874	0.698876	0.412389
chr3B	IWGSC_v1.1_201706	gene	25152978	25153244	ID=TraesCS3B02G055900LC;Name=TraesCS3B02G055900LC;primconf=LC	TraesCS3B02G055900LC	chr3B	5135343	36511670	3BS8	TraesCS3B01G055900LC	LC	TTF-type zinc finger protein with HAT dimerization domain	GO:0046983 MF: protein dimerization activity	#N/A	#N/A	#N/A	#N/A	#N/A	0	#N/A	#N/A
chr3B	IWGSC_v1.1_201706	gene	25167186	25171486	ID=TraesCS3B02G050100;previous_id=TraesCS3B01G050100;Name=TraesCS3B02G050100;primconf=HC	TraesCS3B02G050100	chr3B	5135343	36511670	3BS8	TraesCS3B01G050100	HC	E3 ubiquitin-protein ligase	GO:0005515 MF: protein binding;GO:0005634 CC: nucleus;GO:0006511 BP: ubiquitin-dependent protein catabolic process;GO:0007275 BP: multicellular organism development;GO:0008270 MF: zinc ion binding	TraesCS3A01G048300	TraesCS3B01G033800,TraesCS3B01G050100	TraesCS3D01G031300	{3}	ABD	0	0	0
chr3B	IWGSC_v1.1_201706	gene	25178704	25179009	ID=TraesCS3B02G056000LC;Name=TraesCS3B02G056000LC;primconf=LC	TraesCS3B02G056000LC	chr3B	5135343	36511670	3BS8	TraesCS3B01G056000LC	LC	Retrotransposon protein, putative, Ty1-copia subclass	0	#N/A	#N/A	#N/A	#N/A	#N/A	0	#N/A	#N/A
chr3B	IWGSC_v1.1_201706	gene	25179852	25181748	ID=TraesCS3B02G050200;previous_id=TraesCS3B01G050200;Name=TraesCS3B02G050200;primconf=HC	TraesCS3B02G050200	chr3B	5135343	36511670	3BS8	TraesCS3B01G050200	HC	E3 ubiquitin-protein ligase	GO:0005515 MF: protein binding;GO:0005634 CC: nucleus;GO:0006511 BP: ubiquitin-dependent protein catabolic process;GO:0007275 BP: multicellular organism development;GO:0008270 MF: zinc ion binding	#N/A	#N/A	#N/A	#N/A	#N/A	0.0882677	#N/A	#N/A
chr3B	IWGSC_v1.1_201706	gene	25219801	25221485	ID=TraesCS3B02G050300;previous_id=TraesCS3B01G050300;Name=TraesCS3B02G050300;primconf=HC	TraesCS3B02G050300	chr3B	5135343	36511670	3BS8	TraesCS3B01G050300	HC	Glycosyltransferase	GO:0008152 BP: metabolic process;GO:0016758 MF: transferase activity, transferring hexosyl groups	TraesCS3A01G048400	TraesCS3B01G033400,TraesCS3B01G050300	TraesCS3D01G031100	{3}	ABD	20.3062	2.84995	4.59593
chr3B	IWGSC_v1.1_201706	gene	25222963	25223232	ID=TraesCS3B02G056100LC;Name=TraesCS3B02G056100LC;primconf=LC	TraesCS3B02G056100LC	chr3B	5135343	36511670	3BS8	TraesCS3B01G056100LC	LC	Glutathione S-transferase T3	0	#N/A	#N/A	#N/A	#N/A	#N/A	0	#N/A	#N/A
chr3B	IWGSC_v1.1_201706	gene	25223646	25224068	ID=TraesCS3B02G056200LC;Name=TraesCS3B02G056200LC;primconf=LC	TraesCS3B02G056200LC	chr3B	5135343	36511670	3BS8	TraesCS3B01G056200LC	LC	Tyrosine N-monooxygenase	0	0	TraesCS3B01G056200LC	TraesCS1D01G107100LC	{1,3}	BD	0	#N/A	#N/A
chr3B	IWGSC_v1.1_201706	gene	25244682	25244921	ID=TraesCS3B02G056300LC;Name=TraesCS3B02G056300LC;primconf=LC	TraesCS3B02G056300LC	chr3B	5135343	36511670	3BS8	TraesCS3B01G056300LC	LC	Retrotransposon protein, putative, unclassified	0	#N/A	#N/A	#N/A	#N/A	#N/A	0	#N/A	#N/A
chr3B	IWGSC_v1.1_201706	gene	25247737	25249486	ID=TraesCS3B02G050400;previous_id=TraesCS3B01G050400;Name=TraesCS3B02G050400;primconf=HC	TraesCS3B02G050400	chr3B	5135343	36511670	3BS8	TraesCS3B01G050400	HC	NB-ARC domain-containing disease resistance protein	0	TraesCS5A01G557200LC	TraesCS3B01G033300,TraesCS3B01G050400	TraesCS3D01G031000	{3,5}	ABD	0	#N/A	0
chr3B	IWGSC_v1.1_201706	gene	25250824	25251403	ID=TraesCS3B02G056400LC;Name=TraesCS3B02G056400LC;primconf=LC	TraesCS3B02G056400LC	chr3B	5135343	36511670	3BS8	TraesCS3B01G056400LC	LC	Ethylene-responsive transcription factor	GO:0003677 MF: DNA binding;GO:0003700 MF: transcription factor activity, sequence-specific DNA binding;GO:0006355 BP: regulation of transcription, DNA-templated	#N/A	#N/A	#N/A	#N/A	#N/A	0	#N/A	#N/A
chr3B	IWGSC_v1.1_201706	gene	25273924	25276372	ID=TraesCS3B02G050500;previous_id=TraesCS3B01G050500;Name=TraesCS3B02G050500;primconf=HC	TraesCS3B02G050500	chr3B	5135343	36511670	3BS8	TraesCS3B01G050500	HC	Adp,atp carrier protein, mitochondrial	GO:0005215 MF: transporter activity;GO:0005743 CC: mitochondrial inner membrane;GO:0006810 BP: transport;GO:0055085 BP: transmembrane transport	TraesCS3A01G048500	TraesCS3B01G050500	TraesCS3D01G030800	{3}	ABD	2.15516	2.0501	1.31407
chr3B	IWGSC_v1.1_201706	gene	25280252	25281675	ID=TraesCS3B02G050600;previous_id=TraesCS3B01G050600;Name=TraesCS3B02G050600;primconf=HC	TraesCS3B02G050600	chr3B	5135343	36511670	3BS8	TraesCS3B01G050600	HC	NB-ARC domain-containing disease resistance protein	0	TraesCS3A01G048600	TraesCS3B01G033000,TraesCS3B01G050600	TraesCS3D01G030700	{3}	ABD	0	0.0126992	0.00607994
chr3B	IWGSC_v1.1_201706	gene	25283156	25285606	ID=TraesCS3B02G050700;previous_id=TraesCS3B01G050700;Name=TraesCS3B02G050700;primconf=HC	TraesCS3B02G050700	chr3B	5135343	36511670	3BS8	TraesCS3B01G050700	HC	E3 ubiquitin-protein ligase	GO:0005515 MF: protein binding;GO:0005634 CC: nucleus;GO:0006511 BP: ubiquitin-dependent protein catabolic process;GO:0007275 BP: multicellular organism development;GO:0008270 MF: zinc ion binding	#N/A	#N/A	#N/A	#N/A	#N/A	0.555838	#N/A	#N/A
chr3B	IWGSC_v1.1_201706	gene	25300467	25301219	ID=TraesCS3B02G056500LC;Name=TraesCS3B02G056500LC;primconf=LC	TraesCS3B02G056500LC	chr3B	5135343	36511670	3BS8	TraesCS3B01G056500LC	LC	Retrotransposon protein, putative, Ty1-copia subclass	0	#N/A	#N/A	#N/A	#N/A	#N/A	0	#N/A	#N/A
chr3B	IWGSC_v1.1_201706	gene	25303922	25307728	ID=TraesCS3B02G056600LC;Name=TraesCS3B02G056600LC;primconf=LC	TraesCS3B02G056600LC	chr3B	5135343	36511670	3BS8	TraesCS3B01G056600LC	LC	Acid invertase 1	0	#N/A	#N/A	#N/A	#N/A	#N/A	0	#N/A	#N/A
chr3B	IWGSC_v1.1_201706	gene	25323072	25323672	ID=TraesCS3B02G056700LC;Name=TraesCS3B02G056700LC;primconf=LC	TraesCS3B02G056700LC	chr3B	5135343	36511670	3BS8	TraesCS3B01G056700LC	LC	Endonuclease/exonuclease/phosphatase family protein	0	TraesCS2A01G205800LC	TraesCS3B01G056700LC,TraesCS3B01G134600LC,TraesCS4B01G558700LC,TraesCS6B01G008300LC	TraesCS5D01G624100LC	{2,3,4,5,6}	ABD	0	#N/A	#N/A
chr3B	IWGSC_v1.1_201706	gene	25327166	25327576	ID=TraesCS3B02G056800LC;Name=TraesCS3B02G056800LC;primconf=LC	TraesCS3B02G056800LC	chr3B	5135343	36511670	3BS8	TraesCS3B01G056800LC	LC	Polynucleotidyl transferase, ribonuclease H-like superfamily protein	GO:0003676 MF: nucleic acid binding	#N/A	#N/A	#N/A	#N/A	#N/A	0	#N/A	#N/A
chr3B	IWGSC_v1.1_201706	gene	25358238	25358543	ID=TraesCS3B02G056900LC;Name=TraesCS3B02G056900LC;primconf=LC	TraesCS3B02G056900LC	chr3B	5135343	36511670	3BS8	TraesCS3B01G056900LC	LC	RNA-directed DNA polymerase (Reverse transcriptase)	0	#N/A	#N/A	#N/A	#N/A	#N/A	0	#N/A	#N/A
chr3B	IWGSC_v1.1_201706	gene	25366208	25367450	ID=TraesCS3B02G050800;previous_id=TraesCS3B01G050800;Name=TraesCS3B02G050800;primconf=HC	TraesCS3B02G050800	chr3B	5135343	36511670	3BS8	TraesCS3B01G050800	HC	DNA-(apurinic or apyrimidinic site) lyase	GO:0008270 MF: zinc ion binding	#N/A	#N/A	#N/A	#N/A	#N/A	0	#N/A	#N/A
chr3B	IWGSC_v1.1_201706	gene	25416412	25417913	ID=TraesCS3B02G050900;previous_id=TraesCS3B01G050900;Name=TraesCS3B02G050900;primconf=HC	TraesCS3B02G050900	chr3B	5135343	36511670	3BS8	TraesCS3B01G050900	HC	E3 ubiquitin-protein ligase	GO:0005515 MF: protein binding;GO:0005634 CC: nucleus;GO:0006511 BP: ubiquitin-dependent protein catabolic process;GO:0007275 BP: multicellular organism development;GO:0008270 MF: zinc ion binding	TraesCS3A01G037100LC	TraesCS3B01G050900	0	{3}	AB	0.208791	0.0301684	#N/A
chr3B	IWGSC_v1.1_201706	gene	25489943	25491379	ID=TraesCS3B02G057000LC;Name=TraesCS3B02G057000LC;primconf=LC	TraesCS3B02G057000LC	chr3B	5135343	36511670	3BS8	TraesCS3B01G057000LC	LC	Retrotransposon protein, putative, unclassified	0	#N/A	#N/A	#N/A	#N/A	#N/A	0	#N/A	#N/A
chr3B	IWGSC_v1.1_201706	gene	25498337	25498744	ID=TraesCS3B02G057100LC;Name=TraesCS3B02G057100LC;primconf=LC	TraesCS3B02G057100LC	chr3B	5135343	36511670	3BS8	TraesCS3B01G057100LC	LC	Retrotransposon protein, putative, Ty1-copia subclass	0	#N/A	#N/A	#N/A	#N/A	#N/A	0	#N/A	#N/A
chr3B	IWGSC_v1.1_201706	gene	25517983	25518423	ID=TraesCS3B02G057200LC;Name=TraesCS3B02G057200LC;primconf=LC	TraesCS3B02G057200LC	chr3B	5135343	36511670	3BS8	TraesCS3B01G057200LC	LC	E3 ubiquitin-protein ligase	GO:0005515 MF: protein binding	TraesCS3A01G051400LC	TraesCS3B01G057200LC	0	{3}	AB	0	1.39702e-61	#N/A
chr3B	IWGSC_v1.1_201706	gene	25721387	25721947	ID=TraesCS3B02G057300LC;Name=TraesCS3B02G057300LC;primconf=LC	TraesCS3B02G057300LC	chr3B	5135343	36511670	3BS8	TraesCS3B01G057300LC	LC	Tetratricopeptide repeat (TPR)-like superfamily protein	0	#N/A	#N/A	#N/A	#N/A	#N/A	0	#N/A	#N/A
chr3B	IWGSC_v1.1_201706	gene	25857456	25857932	ID=TraesCS3B02G057400LC;Name=TraesCS3B02G057400LC;primconf=LC	TraesCS3B02G057400LC	chr3B	5135343	36511670	3BS8	TraesCS3B01G057400LC	LC	Protein CWC15 like	GO:0000398 BP: mRNA splicing, via spliceosome;GO:0005681 CC: spliceosomal complex	#N/A	#N/A	#N/A	#N/A	#N/A	0	#N/A	#N/A
chr3B	IWGSC_v1.1_201706	gene	25897836	25899867	ID=TraesCS3B02G057500LC;Name=TraesCS3B02G057500LC;primconf=LC	TraesCS3B02G057500LC	chr3B	5135343	36511670	3BS8	TraesCS3B01G057500LC	LC	2-methoxy-6-polyprenyl-1,4-benzoquinol methylase, mitochondrial	0	#N/A	#N/A	#N/A	#N/A	#N/A	0	#N/A	#N/A
chr3B	IWGSC_v1.1_201706	gene	25906974	25907981	ID=TraesCS3B02G051000;previous_id=TraesCS3B01G051000;Name=TraesCS3B02G051000;primconf=HC	TraesCS3B02G051000	chr3B	5135343	36511670	3BS8	TraesCS3B01G051000	HC	Expansin	GO:0005576 CC: extracellular region;GO:0009664 BP: plant-type cell wall organization	TraesCS3A01G033700LC	TraesCS3B01G051000,TraesCS3B01G051200,TraesCS3B01G051400,TraesCS3B01G051600,TraesCS3B01G051800	0	{3}	AB	0	0	#N/A
chr3B	IWGSC_v1.1_201706	gene	25921030	25922334	ID=TraesCS3B02G051100;previous_id=TraesCS3B01G051100;Name=TraesCS3B02G051100;primconf=HC	TraesCS3B02G051100	chr3B	5135343	36511670	3BS8	TraesCS3B01G051100	HC	Expansin	GO:0005576 CC: extracellular region;GO:0009664 BP: plant-type cell wall organization	0	TraesCS3B01G032800,TraesCS3B01G051100,TraesCS3B01G051300,TraesCS3B01G051500,TraesCS3B01G051900,TraesCS3B01G052000	TraesCS3D01G029900	{3}	BD	0	#N/A	0
chr3B	IWGSC_v1.1_201706	gene	26043432	26044439	ID=TraesCS3B02G051200;previous_id=TraesCS3B01G051200;Name=TraesCS3B02G051200;primconf=HC	TraesCS3B02G051200	chr3B	5135343	36511670	3BS8	TraesCS3B01G051200	HC	Expansin	GO:0005576 CC: extracellular region;GO:0009664 BP: plant-type cell wall organization	TraesCS3A01G033700LC	TraesCS3B01G051000,TraesCS3B01G051200,TraesCS3B01G051400,TraesCS3B01G051600,TraesCS3B01G051800	0	{3}	AB	0	0	#N/A
chr3B	IWGSC_v1.1_201706	gene	26051063	26051527	ID=TraesCS3B02G057600LC;Name=TraesCS3B02G057600LC;primconf=LC	TraesCS3B02G057600LC	chr3B	5135343	36511670	3BS8	TraesCS3B01G057600LC	LC	Retrotransposon protein, putative, unclassified	0	#N/A	#N/A	#N/A	#N/A	#N/A	0	#N/A	#N/A
chr3B	IWGSC_v1.1_201706	gene	26057176	26058470	ID=TraesCS3B02G051300;previous_id=TraesCS3B01G051300;Name=TraesCS3B02G051300;primconf=HC	TraesCS3B02G051300	chr3B	5135343	36511670	3BS8	TraesCS3B01G051300	HC	Expansin	GO:0005576 CC: extracellular region;GO:0009664 BP: plant-type cell wall organization	0	TraesCS3B01G032800,TraesCS3B01G051100,TraesCS3B01G051300,TraesCS3B01G051500,TraesCS3B01G051900,TraesCS3B01G052000	TraesCS3D01G029900	{3}	BD	0	#N/A	0
chr3B	IWGSC_v1.1_201706	gene	26191127	26192134	ID=TraesCS3B02G051400;previous_id=TraesCS3B01G051400;Name=TraesCS3B02G051400;primconf=HC	TraesCS3B02G051400	chr3B	5135343	36511670	3BS8	TraesCS3B01G051400	HC	Expansin	GO:0005576 CC: extracellular region;GO:0009664 BP: plant-type cell wall organization	TraesCS3A01G033700LC	TraesCS3B01G051000,TraesCS3B01G051200,TraesCS3B01G051400,TraesCS3B01G051600,TraesCS3B01G051800	0	{3}	AB	0	0	#N/A
chr3B	IWGSC_v1.1_201706	gene	26246151	26247466	ID=TraesCS3B02G051500;previous_id=TraesCS3B01G051500;Name=TraesCS3B02G051500;primconf=HC	TraesCS3B02G051500	chr3B	5135343	36511670	3BS8	TraesCS3B01G051500	HC	Expansin	GO:0005576 CC: extracellular region;GO:0009664 BP: plant-type cell wall organization	0	TraesCS3B01G032800,TraesCS3B01G051100,TraesCS3B01G051300,TraesCS3B01G051500,TraesCS3B01G051900,TraesCS3B01G052000	TraesCS3D01G029900	{3}	BD	0	#N/A	0
chr3B	IWGSC_v1.1_201706	gene	26301287	26343030	ID=TraesCS3B02G051600;previous_id=TraesCS3B01G051600;Name=TraesCS3B02G051600;primconf=HC	TraesCS3B02G051600	chr3B	5135343	36511670	3BS8	TraesCS3B01G051600	HC	Expansin	GO:0005576 CC: extracellular region;GO:0009664 BP: plant-type cell wall organization	TraesCS3A01G033700LC	TraesCS3B01G051000,TraesCS3B01G051200,TraesCS3B01G051400,TraesCS3B01G051600,TraesCS3B01G051800	0	{3}	AB	0	0	#N/A
chr3B	IWGSC_v1.1_201706	gene	26302005	26302208	ID=TraesCS3B02G057700LC;Name=TraesCS3B02G057700LC;primconf=LC	TraesCS3B02G057700LC	chr3B	5135343	36511670	3BS8	TraesCS3B01G057700LC	LC	Expansin	GO:0005576 CC: extracellular region;GO:0009664 BP: plant-type cell wall organization	#N/A	#N/A	#N/A	#N/A	#N/A	0	#N/A	#N/A
chr3B	IWGSC_v1.1_201706	gene	26313010	26313958	ID=TraesCS3B02G051700;previous_id=TraesCS3B01G051700;Name=TraesCS3B02G051700;primconf=HC	TraesCS3B02G051700	chr3B	5135343	36511670	3BS8	TraesCS3B01G051700	HC	B3 domain-containing protein Os01g0723500	0	TraesCS2A01G019900LC	TraesCS3B01G051700	0	{2,3}	AB	5.97841	#N/A	#N/A
chr3B	IWGSC_v1.1_201706	gene	26385626	26386633	ID=TraesCS3B02G051800;previous_id=TraesCS3B01G051800;Name=TraesCS3B02G051800;primconf=HC	TraesCS3B02G051800	chr3B	5135343	36511670	3BS8	TraesCS3B01G051800	HC	Expansin	GO:0005576 CC: extracellular region;GO:0009664 BP: plant-type cell wall organization	TraesCS3A01G033700LC	TraesCS3B01G051000,TraesCS3B01G051200,TraesCS3B01G051400,TraesCS3B01G051600,TraesCS3B01G051800	0	{3}	AB	0	0	#N/A
chr3B	IWGSC_v1.1_201706	gene	26399447	26410801	ID=TraesCS3B02G051900;previous_id=TraesCS3B01G051900;Name=TraesCS3B02G051900;primconf=HC	TraesCS3B02G051900	chr3B	5135343	36511670	3BS8	TraesCS3B01G051900	HC	Expansin	GO:0005576 CC: extracellular region;GO:0009664 BP: plant-type cell wall organization	0	TraesCS3B01G032800,TraesCS3B01G051100,TraesCS3B01G051300,TraesCS3B01G051500,TraesCS3B01G051900,TraesCS3B01G052000	TraesCS3D01G029900	{3}	BD	0	#N/A	0
chr3B	IWGSC_v1.1_201706	gene	26430003	26431189	ID=TraesCS3B02G052000;previous_id=TraesCS3B01G052000;Name=TraesCS3B02G052000;primconf=HC	TraesCS3B02G052000	chr3B	5135343	36511670	3BS8	TraesCS3B01G052000	HC	Expansin	GO:0005576 CC: extracellular region;GO:0009664 BP: plant-type cell wall organization	0	TraesCS3B01G032800,TraesCS3B01G051100,TraesCS3B01G051300,TraesCS3B01G051500,TraesCS3B01G051900,TraesCS3B01G052000	TraesCS3D01G029900	{3}	BD	0	#N/A	0
chr3B	IWGSC_v1.1_201706	gene	26453277	26453546	ID=TraesCS3B02G057800LC;Name=TraesCS3B02G057800LC;primconf=LC	TraesCS3B02G057800LC	chr3B	5135343	36511670	3BS8	TraesCS3B01G057800LC	LC	Helicase-like protein	0	#N/A	#N/A	#N/A	#N/A	#N/A	0	#N/A	#N/A
chr3B	IWGSC_v1.1_201706	gene	26453604	26453843	ID=TraesCS3B02G057900LC;Name=TraesCS3B02G057900LC;primconf=LC	TraesCS3B02G057900LC	chr3B	5135343	36511670	3BS8	TraesCS3B01G057900LC	LC	Helicase-like protein	0	#N/A	#N/A	#N/A	#N/A	#N/A	0	#N/A	#N/A
chr3B	IWGSC_v1.1_201706	gene	26454966	26455463	ID=TraesCS3B02G058000LC;Name=TraesCS3B02G058000LC;primconf=LC	TraesCS3B02G058000LC	chr3B	5135343	36511670	3BS8	TraesCS3B01G058000LC	LC	PIF1-like helicase	GO:0000723 BP: telomere maintenance;GO:0003678 MF: DNA helicase activity;GO:0006281 BP: DNA repair	TraesCS4A01G595400LC	TraesCS1B01G107900LC,TraesCS1B01G232800LC,TraesCS3B01G049300LC,TraesCS3B01G058000LC,TraesCS3B01G188300LC,TraesCS3B01G518100LC,TraesCS3B01G836200LC,TraesCS6B01G174700LC,TraesCS7B01G117400LC	TraesCS1D01G310100LC,TraesCS1D01G347600LC	{1,3,4,6,7}	ABD	0	#N/A	#N/A			YY
chr3B	IWGSC_v1.1_201706	gene	26455704	26455997	ID=TraesCS3B02G058100LC;Name=TraesCS3B02G058100LC;primconf=LC	TraesCS3B02G058100LC	chr3B	5135343	36511670	3BS8	TraesCS3B01G058100LC	LC	PIF1-like helicase	GO:0000723 BP: telomere maintenance;GO:0003678 MF: DNA helicase activity;GO:0006281 BP: DNA repair	#N/A	#N/A	#N/A	#N/A	#N/A	0	#N/A	#N/A			YY
chr3B	IWGSC_v1.1_201706	gene	26456310	26456624	ID=TraesCS3B02G058200LC;Name=TraesCS3B02G058200LC;primconf=LC	TraesCS3B02G058200LC	chr3B	5135343	36511670	3BS8	TraesCS3B01G058200LC	LC	ATP-dependent DNA helicase PIF1	GO:0004386 MF: helicase activity;GO:0005524 MF: ATP binding	#N/A	#N/A	#N/A	#N/A	#N/A	0	#N/A	#N/A			Y
chr3B	IWGSC_v1.1_201706	gene	26471094	26473951	ID=TraesCS3B02G058300LC;Name=TraesCS3B02G058300LC;primconf=LC	TraesCS3B02G058300LC	chr3B	5135343	36511670	3BS8	TraesCS3B01G058300LC	LC	Glyceraldehyde-3-phosphate dehydrogenase	GO:0016620 MF: oxidoreductase activity, acting on the aldehyde or oxo group of donors, NAD or NADP as acceptor;GO:0055114 BP: oxidation-reduction process	#N/A	#N/A	#N/A	#N/A	#N/A	0.23269	#N/A	#N/A
chr3B	IWGSC_v1.1_201706	gene	26490301	26491343	ID=TraesCS3B02G058400LC;Name=TraesCS3B02G058400LC;primconf=LC	TraesCS3B02G058400LC	chr3B	5135343	36511670	3BS8	TraesCS3B01G058400LC	LC	DNAJ heat shock N-terminal domain-containing protein	0	#N/A	#N/A	#N/A	#N/A	#N/A	0	#N/A	#N/A
chr3B	IWGSC_v1.1_201706	gene	26502848	26505323	ID=TraesCS3B02G052100;previous_id=TraesCS3B01G052100;Name=TraesCS3B02G052100;primconf=HC	TraesCS3B02G052100	chr3B	5135343	36511670	3BS8	TraesCS3B01G052100	HC	Lysostaphin resistance protein A	0	#N/A	#N/A	#N/A	#N/A	#N/A	0.159736	#N/A	#N/A
chr3B	IWGSC_v1.1_201706	gene	26513231	26514372	ID=TraesCS3B02G058500LC;Name=TraesCS3B02G058500LC;primconf=LC	TraesCS3B02G058500LC	chr3B	5135343	36511670	3BS8	TraesCS3B01G058500LC	LC	E3 ubiquitin-protein ligase	GO:0005515 MF: protein binding;GO:0005634 CC: nucleus;GO:0006511 BP: ubiquitin-dependent protein catabolic process;GO:0007275 BP: multicellular organism development;GO:0008270 MF: zinc ion binding	TraesCS3A01G034000LC	TraesCS3B01G058500LC	0	{3}	AB	0	0	#N/A
chr3B	IWGSC_v1.1_201706	gene	26523996	26528995	ID=TraesCS3B02G052200;previous_id=TraesCS3B01G052200;Name=TraesCS3B02G052200;primconf=HC	TraesCS3B02G052200	chr3B	5135343	36511670	3BS8	TraesCS3B01G052200	HC	Heparan-alpha-glucosaminide N-acetyltransferase	0	TraesCS3A01G032000	TraesCS3B01G052200	TraesCS3D01G029500	{3}	ABD	0	0	0
chr3B	IWGSC_v1.1_201706	gene	26530785	26532399	ID=TraesCS3B02G052300;previous_id=TraesCS3B01G052300;Name=TraesCS3B02G052300;primconf=HC	TraesCS3B02G052300	chr3B	5135343	36511670	3BS8	TraesCS3B01G052300	HC	E3 ubiquitin-protein ligase	GO:0005515 MF: protein binding;GO:0005634 CC: nucleus;GO:0006511 BP: ubiquitin-dependent protein catabolic process;GO:0007275 BP: multicellular organism development;GO:0008270 MF: zinc ion binding	TraesCS3A01G032100	TraesCS3B01G052300	TraesCS3D01G029400	{3}	ABD	2.76924	2.75273	3.45691
chr3B	IWGSC_v1.1_201706	gene	26532478	26536012	ID=TraesCS3B02G058600LC;Name=TraesCS3B02G058600LC;primconf=LC	TraesCS3B02G058600LC	chr3B	5135343	36511670	3BS8	TraesCS3B01G058600LC	LC	Transcription factor, putative	0	#N/A	#N/A	#N/A	#N/A	#N/A	4.13254	#N/A	#N/A
chr3B	IWGSC_v1.1_201706	gene	26575883	26576223	ID=TraesCS3B02G058700LC;Name=TraesCS3B02G058700LC;primconf=LC	TraesCS3B02G058700LC	chr3B	5135343	36511670	3BS8	TraesCS3B01G058700LC	LC	Chlororespiratory reduction 42	0	#N/A	#N/A	#N/A	#N/A	#N/A	0	#N/A	#N/A
chr3B	IWGSC_v1.1_201706	gene	26577297	26583834	ID=TraesCS3B02G058800LC;Name=TraesCS3B02G058800LC;primconf=LC	TraesCS3B02G058800LC	chr3B	5135343	36511670	3BS8	TraesCS3B01G058800LC	LC	E3 ubiquitin-protein ligase	GO:0005515 MF: protein binding;GO:0005634 CC: nucleus;GO:0006511 BP: ubiquitin-dependent protein catabolic process;GO:0007275 BP: multicellular organism development;GO:0008270 MF: zinc ion binding	#N/A	#N/A	#N/A	#N/A	#N/A	0.0261941	#N/A	#N/A
chr3B	IWGSC_v1.1_201706	gene	26586965	26589238	ID=TraesCS3B02G052400;previous_id=TraesCS3B01G052400;Name=TraesCS3B02G052400;primconf=HC	TraesCS3B02G052400	chr3B	5135343	36511670	3BS8	TraesCS3B01G052400	HC	E3 ubiquitin-protein ligase	GO:0005515 MF: protein binding;GO:0005634 CC: nucleus;GO:0006511 BP: ubiquitin-dependent protein catabolic process;GO:0007275 BP: multicellular organism development;GO:0008270 MF: zinc ion binding	TraesCS3A01G032200	TraesCS3B01G052400	TraesCS3D01G029300	{3}	ABD	2.46646	17.8349	3.56573
chr3B	IWGSC_v1.1_201706	gene	26594750	26595410	ID=TraesCS3B02G052500;previous_id=TraesCS3B01G052500;Name=TraesCS3B02G052500;primconf=HC	TraesCS3B02G052500	chr3B	5135343	36511670	3BS8	TraesCS3B01G052500	HC	Lectin	0	#N/A	#N/A	#N/A	#N/A	#N/A	0	#N/A	#N/A
chr3B	IWGSC_v1.1_201706	gene	26599332	26599976	ID=TraesCS3B02G058900LC;Name=TraesCS3B02G058900LC;primconf=LC	TraesCS3B02G058900LC	chr3B	5135343	36511670	3BS8	TraesCS3B01G058900LC	LC	Retrotransposon protein, putative, unclassified	0	#N/A	#N/A	#N/A	#N/A	#N/A	0	#N/A	#N/A
chr3B	IWGSC_v1.1_201706	gene	26600307	26600705	ID=TraesCS3B02G059000LC;Name=TraesCS3B02G059000LC;primconf=LC	TraesCS3B02G059000LC	chr3B	5135343	36511670	3BS8	TraesCS3B01G059000LC	LC	Retrotransposon protein, putative, unclassified	0	#N/A	#N/A	#N/A	#N/A	#N/A	0	#N/A	#N/A
chr3B	IWGSC_v1.1_201706	gene	26602502	26602978	ID=TraesCS3B02G059100LC;Name=TraesCS3B02G059100LC;primconf=LC	TraesCS3B02G059100LC	chr3B	5135343	36511670	3BS8	TraesCS3B01G059100LC	LC	RNA-directed DNA polymerase (reverse transcriptase)-related family protein	0	#N/A	#N/A	#N/A	#N/A	#N/A	0	#N/A	#N/A
chr3B	IWGSC_v1.1_201706	gene	26649237	26653580	ID=TraesCS3B02G052600;previous_id=TraesCS3B01G052600;Name=TraesCS3B02G052600;primconf=HC	TraesCS3B02G052600	chr3B	5135343	36511670	3BS8	TraesCS3B01G052600	HC	Receptor-kinase, putative	GO:0004672 MF: protein kinase activity;GO:0005515 MF: protein binding;GO:0005524 MF: ATP binding;GO:0006468 BP: protein phosphorylation	TraesCS6A01G385000,TraesCS6A01G584000LC	TraesCS3B01G032400,TraesCS3B01G052600	TraesCS6D01G369600	{3,6}	ABD	0.363717	#N/A	#N/A
chr3B	IWGSC_v1.1_201706	gene	26659743	26660233	ID=TraesCS3B02G059200LC;Name=TraesCS3B02G059200LC;primconf=LC	TraesCS3B02G059200LC	chr3B	5135343	36511670	3BS8	TraesCS3B01G059200LC	LC	homeobox protein knotted-1-like 5	0	#N/A	#N/A	#N/A	#N/A	#N/A	0.519591	#N/A	#N/A
chr3B	IWGSC_v1.1_201706	gene	26683993	26684842	ID=TraesCS3B02G052700;previous_id=TraesCS3B01G052700;Name=TraesCS3B02G052700;primconf=HC	TraesCS3B02G052700	chr3B	5135343	36511670	3BS8	TraesCS3B01G052700	HC	E3 ubiquitin-protein ligase	GO:0005515 MF: protein binding;GO:0005634 CC: nucleus;GO:0006511 BP: ubiquitin-dependent protein catabolic process;GO:0007275 BP: multicellular organism development;GO:0008270 MF: zinc ion binding	0	TraesCS3B01G052700	TraesCS3D01G022600LC	{3}	BD	0	#N/A	0
chr3B	IWGSC_v1.1_201706	gene	26746166	26748742	ID=TraesCS3B02G052800;previous_id=TraesCS3B01G052800;Name=TraesCS3B02G052800;primconf=HC	TraesCS3B02G052800	chr3B	5135343	36511670	3BS8	TraesCS3B01G052800	HC	E3 ubiquitin-protein ligase	GO:0005515 MF: protein binding;GO:0005634 CC: nucleus;GO:0006511 BP: ubiquitin-dependent protein catabolic process;GO:0007275 BP: multicellular organism development;GO:0008270 MF: zinc ion binding	0	TraesCS3B01G052800	TraesCS3D01G029000	{3}	BD	2.35875	#N/A	2.811
chr3B	IWGSC_v1.1_201706	gene	26751728	26753832	ID=TraesCS3B02G052900;previous_id=TraesCS3B01G052900;Name=TraesCS3B02G052900;primconf=HC	TraesCS3B02G052900	chr3B	5135343	36511670	3BS8	TraesCS3B01G052900	HC	Glycosyltransferase	GO:0016757 MF: transferase activity, transferring glycosyl groups	TraesCS2A01G002600	TraesCS3B01G052900	TraesCS2D01G590400	{2,3}	ABD	19.0522	#N/A	#N/A
chr3B	IWGSC_v1.1_201706	gene	26757094	26759582	ID=TraesCS3B02G053000;previous_id=TraesCS3B01G053000;Name=TraesCS3B02G053000;primconf=HC	TraesCS3B02G053000	chr3B	5135343	36511670	3BS8	TraesCS3B01G053000	HC	E3 ubiquitin-protein ligase	GO:0005515 MF: protein binding;GO:0005634 CC: nucleus;GO:0006511 BP: ubiquitin-dependent protein catabolic process;GO:0007275 BP: multicellular organism development;GO:0008270 MF: zinc ion binding	#N/A	#N/A	#N/A	#N/A	#N/A	1.63221	#N/A	#N/A
chr3B	IWGSC_v1.1_201706	gene	26769936	26779172	ID=TraesCS3B02G053058;manually_curated=yes;Name=TraesCS3B02G053058;Note=pseudogene;derived_from=3B.New1-gene;curating_team=IWGSC_kingr	TraesCS3B02G053058	chr3B	5135343	36511670	3BS8	3B.New1-gene	MA	#N/A	#N/A	#N/A	#N/A	#N/A	#N/A	#N/A	#N/A	#N/A	#N/A
chr3B	IWGSC_v1.1_201706	mRNA	26769936	26779172	ID=TraesCS3B02G053058.1;Parent=TraesCS3B02G053058;Name=TraesCS3B02G053058.1;secconf=HC5;Note=TaLAT3.B pseudogene	TraesCS3B02G053058.1	chr3B	5135343	36511670	3BS8	TraesCS3B01G053058	HC	#N/A	#N/A	#N/A	#N/A	#N/A	#N/A	#N/A	#N/A	#N/A	#N/A
chr3B	IWGSC_v1.1_201706	gene	26781094	26782153	ID=TraesCS3B02G053100;previous_id=TraesCS3B01G053100;Name=TraesCS3B02G053100;primconf=HC	TraesCS3B02G053100	chr3B	5135343	36511670	3BS8	TraesCS3B01G053100	HC	Lectin	0	TraesCS3A01G034800LC	TraesCS3B01G053100	TraesCS3D01G029200	{3}	ABD	0	0	0.0264307
chr3B	IWGSC_v1.1_201706	gene	26812771	26813184	ID=TraesCS3B02G059400LC;Name=TraesCS3B02G059400LC;primconf=LC	TraesCS3B02G059400LC	chr3B	5135343	36511670	3BS8	TraesCS3B01G059400LC	LC	E3 ubiquitin-protein ligase	GO:0005515 MF: protein binding;GO:0008270 MF: zinc ion binding	#N/A	#N/A	#N/A	#N/A	#N/A	0	#N/A	#N/A
chr3B	IWGSC_v1.1_201706	gene	26829283	26829507	ID=TraesCS3B02G059500LC;Name=TraesCS3B02G059500LC;primconf=LC	TraesCS3B02G059500LC	chr3B	5135343	36511670	3BS8	TraesCS3B01G059500LC	LC	Endonuclease/exonuclease/phosphatase family protein	0	TraesCS7A01G578400LC	TraesCS1B01G358500LC,TraesCS3B01G059500LC	0	{1,3,7}	AB	0	#N/A	#N/A
chr3B	IWGSC_v1.1_201706	gene	26831981	26832451	ID=TraesCS3B02G059600LC;Name=TraesCS3B02G059600LC;primconf=LC	TraesCS3B02G059600LC	chr3B	5135343	36511670	3BS8	TraesCS3B01G059600LC	LC	Isoleucine--tRNA ligase	0	#N/A	#N/A	#N/A	#N/A	#N/A	0	#N/A	#N/A
chr3B	IWGSC_v1.1_201706	gene	27035663	27036727	ID=TraesCS3B02G053200;previous_id=TraesCS3B01G053200;Name=TraesCS3B02G053200;primconf=HC	TraesCS3B02G053200	chr3B	5135343	36511670	3BS8	TraesCS3B01G053200	HC	Kinase family protein	GO:0004672 MF: protein kinase activity;GO:0005524 MF: ATP binding;GO:0006468 BP: protein phosphorylation	#N/A	#N/A	#N/A	#N/A	#N/A	0	#N/A	#N/A
chr3B	IWGSC_v1.1_201706	gene	27053324	27053968	ID=TraesCS3B02G059700LC;Name=TraesCS3B02G059700LC;primconf=LC	TraesCS3B02G059700LC	chr3B	5135343	36511670	3BS8	TraesCS3B01G059700LC	LC	E3 ubiquitin-protein ligase	0	#N/A	#N/A	#N/A	#N/A	#N/A	0.047752	#N/A	#N/A
chr3B	IWGSC_v1.1_201706	gene	27054139	27054753	ID=TraesCS3B02G053300;previous_id=TraesCS3B01G053300;Name=TraesCS3B02G053300;primconf=HC	TraesCS3B02G053300	chr3B	5135343	36511670	3BS8	TraesCS3B01G053300	HC	E3 ubiquitin-protein ligase	GO:0005515 MF: protein binding;GO:0008270 MF: zinc ion binding	#N/A	#N/A	#N/A	#N/A	#N/A	0.084796	#N/A	#N/A
chr3B	IWGSC_v1.1_201706	gene	27094307	27095194	ID=TraesCS3B02G059800LC;Name=TraesCS3B02G059800LC;primconf=LC	TraesCS3B02G059800LC	chr3B	5135343	36511670	3BS8	TraesCS3B01G059800LC	LC	Transposon protein, putative, Mutator sub-class	GO:0008270 MF: zinc ion binding	#N/A	#N/A	#N/A	#N/A	#N/A	0	#N/A	#N/A
chr3B	IWGSC_v1.1_201706	gene	27144340	27144681	ID=TraesCS3B02G059900LC;Name=TraesCS3B02G059900LC;primconf=LC	TraesCS3B02G059900LC	chr3B	5135343	36511670	3BS8	TraesCS3B01G059900LC	LC	Transposon protein, putative, Mutator sub-class	0	#N/A	#N/A	#N/A	#N/A	#N/A	0	#N/A	#N/A
chr3B	IWGSC_v1.1_201706	gene	27201495	27203036	ID=TraesCS3B02G060000LC;Name=TraesCS3B02G060000LC;primconf=LC	TraesCS3B02G060000LC	chr3B	5135343	36511670	3BS8	TraesCS3B01G060000LC	LC	E3 ubiquitin-protein ligase	GO:0005515 MF: protein binding;GO:0008270 MF: zinc ion binding	0	TraesCS3B01G060000LC	TraesCS7D01G107300	{3,7}	BD	0	#N/A	#N/A
chr3B	IWGSC_v1.1_201706	gene	27266173	27269409	ID=TraesCS3B02G053400;previous_id=TraesCS3B01G053400;Name=TraesCS3B02G053400;primconf=HC	TraesCS3B02G053400	chr3B	5135343	36511670	3BS8	TraesCS3B01G053400	HC	E3 ubiquitin-protein ligase	GO:0005515 MF: protein binding;GO:0005634 CC: nucleus;GO:0006511 BP: ubiquitin-dependent protein catabolic process;GO:0007275 BP: multicellular organism development;GO:0008270 MF: zinc ion binding	#N/A	#N/A	#N/A	#N/A	#N/A	1.65359	#N/A	#N/A
chr3B	IWGSC_v1.1_201706	gene	27376747	27379985	ID=TraesCS3B02G053500;previous_id=TraesCS3B01G053500;Name=TraesCS3B02G053500;primconf=HC	TraesCS3B02G053500	chr3B	5135343	36511670	3BS8	TraesCS3B01G053500	HC	E3 ubiquitin-protein ligase	GO:0005515 MF: protein binding;GO:0005634 CC: nucleus;GO:0006511 BP: ubiquitin-dependent protein catabolic process;GO:0007275 BP: multicellular organism development;GO:0008270 MF: zinc ion binding	#N/A	#N/A	#N/A	#N/A	#N/A	1.09774	#N/A	#N/A
chr3B	IWGSC_v1.1_201706	gene	27394968	27396460	ID=TraesCS3B02G060100LC;Name=TraesCS3B02G060100LC;primconf=LC	TraesCS3B02G060100LC	chr3B	5135343	36511670	3BS8	TraesCS3B01G060100LC	LC	E3 ubiquitin-protein ligase	GO:0005515 MF: protein binding	#N/A	#N/A	#N/A	#N/A	#N/A	0	#N/A	#N/A
chr3B	IWGSC_v1.1_201706	gene	27455293	27456568	ID=TraesCS3B02G060200LC;Name=TraesCS3B02G060200LC;primconf=LC	TraesCS3B02G060200LC	chr3B	5135343	36511670	3BS8	TraesCS3B01G060200LC	LC	Inositol phosphate phosphatase IpgD	0	#N/A	#N/A	#N/A	#N/A	#N/A	0	#N/A	#N/A
chr3B	IWGSC_v1.1_201706	gene	27476845	27477471	ID=TraesCS3B02G060300LC;Name=TraesCS3B02G060300LC;primconf=LC	TraesCS3B02G060300LC	chr3B	5135343	36511670	3BS8	TraesCS3B01G060300LC	LC	Retrotransposon protein, putative, unclassified	0	#N/A	#N/A	#N/A	#N/A	#N/A	0	#N/A	#N/A
chr3B	IWGSC_v1.1_201706	gene	27487401	27487854	ID=TraesCS3B02G053600;previous_id=TraesCS3B01G053600;Name=TraesCS3B02G053600;primconf=HC	TraesCS3B02G053600	chr3B	5135343	36511670	3BS8	TraesCS3B01G053600	HC	plant/protein (Protein of unknown function, DUF538)	0	TraesCS3A01G132600	TraesCS3B01G053600,TraesCS3B01G167000,TraesCS3B01G226300LC,TraesCS3B01G554600,TraesCS3B01G554700,TraesCS3B01G579600,TraesCS3B01G586600,TraesCS3B01G586700,TraesCS3B01G594700,TraesCS3B01G605800,TraesCS3B01G606500	TraesCS3D01G148900	{3}	ABD	0	26.9708	0
chr3B	IWGSC_v1.1_201706	gene	27492066	27492236	ID=TraesCS3B02G060400LC;Name=TraesCS3B02G060400LC;primconf=LC	TraesCS3B02G060400LC	chr3B	5135343	36511670	3BS8	TraesCS3B01G060400LC	LC	Protein FAR1-RELATED SEQUENCE 5	0	#N/A	#N/A	#N/A	#N/A	#N/A	0	#N/A	#N/A
chr3B	IWGSC_v1.1_201706	gene	27493385	27493890	ID=TraesCS3B02G060500LC;Name=TraesCS3B02G060500LC;primconf=LC	TraesCS3B02G060500LC	chr3B	5135343	36511670	3BS8	TraesCS3B01G060500LC	LC	Pup--protein ligase	0	#N/A	#N/A	#N/A	#N/A	#N/A	0	#N/A	#N/A
chr3B	IWGSC_v1.1_201706	gene	27510777	27519946	ID=TraesCS3B02G053700;curating_team=IWGSC_Rothamsted;manually_curated=yes;Name=TraesCS3B02G053700;derived_from=TraesCS3B01G053700,TraesCS3B01G053800,TaWAK174_3B-gene	TraesCS3B02G053700	chr3B	5135343	36511670	3BS8	TraesCS3B01G053700	HC	Protein kinase family protein	GO:0030247 MF: polysaccharide binding	0	TraesCS3B01G053700	TraesCS3D01G046100	{3}	BD	0	#N/A	0
chr3B	IWGSC_v1.1_201706	gene	27826335	27830238	ID=TraesCS3B02G053900;previous_id=TraesCS3B01G053900;Name=TraesCS3B02G053900;primconf=HC	TraesCS3B02G053900	chr3B	5135343	36511670	3BS8	TraesCS3B01G053900	HC	Phenylalanine ammonia-lyase	GO:0003824 MF: catalytic activity;GO:0005737 CC: cytoplasm;GO:0006559 BP: L-phenylalanine catabolic process;GO:0016841 MF: ammonia-lyase activity	TraesCS3A01G029200	TraesCS3B01G053900	TraesCS3D01G016300	{3}	ABD	0	0	0
chr3B	IWGSC_v1.1_201706	gene	27865302	27867079	ID=TraesCS3B02G054000;previous_id=TraesCS3B01G054000;Name=TraesCS3B02G054000;primconf=HC	TraesCS3B02G054000	chr3B	5135343	36511670	3BS8	TraesCS3B01G054000	HC	E3 ubiquitin-protein ligase	GO:0005515 MF: protein binding;GO:0008270 MF: zinc ion binding	#N/A	#N/A	#N/A	#N/A	#N/A	74.6848	#N/A	#N/A
chr3B	IWGSC_v1.1_201706	gene	27872507	27873912	ID=TraesCS3B02G060600LC;Name=TraesCS3B02G060600LC;primconf=LC	TraesCS3B02G060600LC	chr3B	5135343	36511670	3BS8	TraesCS3B01G060600LC	LC	Beta-fructofuranosidase (Invertase)	0	#N/A	#N/A	#N/A	#N/A	#N/A	0	#N/A	#N/A
chr3B	IWGSC_v1.1_201706	gene	27874619	27875144	ID=TraesCS3B02G054100;previous_id=TraesCS3B01G054100;Name=TraesCS3B02G054100;primconf=HC	TraesCS3B02G054100	chr3B	5135343	36511670	3BS8	TraesCS3B01G054100	HC	Beta-fructofuranosidase, insoluble protein	0	#N/A	#N/A	#N/A	#N/A	#N/A	0	#N/A	#N/A
chr3B	IWGSC_v1.1_201706	gene	27879214	27881409	ID=TraesCS3B02G060700LC;Name=TraesCS3B02G060700LC;primconf=LC	TraesCS3B02G060700LC	chr3B	5135343	36511670	3BS8	TraesCS3B01G060700LC	LC	Beta-fructofuranosidase, insoluble isoenzyme 3	0	TraesCS3A01G030300LC	TraesCS3B01G060700LC	0	{3}	AB	2.41164	0	#N/A
chr3B	IWGSC_v1.1_201706	gene	27885280	27890502	ID=TraesCS3B02G060800LC;Name=TraesCS3B02G060800LC;primconf=LC	TraesCS3B02G060800LC	chr3B	5135343	36511670	3BS8	TraesCS3B01G060800LC	LC	Beta-fructofuranosidase, insoluble isoenzyme 3	0	#N/A	#N/A	#N/A	#N/A	#N/A	0.148411	#N/A	#N/A
chr3B	IWGSC_v1.1_201706	gene	27898450	27899124	ID=TraesCS3B02G060900LC;Name=TraesCS3B02G060900LC;primconf=LC	TraesCS3B02G060900LC	chr3B	5135343	36511670	3BS8	TraesCS3B01G060900LC	LC	disease resistance protein (TIR-NBS class)	0	#N/A	#N/A	#N/A	#N/A	#N/A	2.88702	#N/A	#N/A
chr3B	IWGSC_v1.1_201706	gene	27899681	27900238	ID=TraesCS3B02G061000LC;Name=TraesCS3B02G061000LC;primconf=LC	TraesCS3B02G061000LC	chr3B	5135343	36511670	3BS8	TraesCS3B01G061000LC	LC	P-loop containing nucleoside triphosphate hydrolases superfamily protein	GO:0000723 BP: telomere maintenance;GO:0003678 MF: DNA helicase activity;GO:0006281 BP: DNA repair	#N/A	#N/A	#N/A	#N/A	#N/A	0.0190441	#N/A	#N/A			YY
chr3B	IWGSC_v1.1_201706	gene	27915391	27915804	ID=TraesCS3B02G061100LC;Name=TraesCS3B02G061100LC;primconf=LC	TraesCS3B02G061100LC	chr3B	5135343	36511670	3BS8	TraesCS3B01G061100LC	LC	Serine/threonine protein phosphatase 7 long form isogeny	0	#N/A	#N/A	#N/A	#N/A	#N/A	0	#N/A	#N/A
chr3B	IWGSC_v1.1_201706	gene	27993920	27995471	ID=TraesCS3B02G054200;previous_id=TraesCS3B01G054200;Name=TraesCS3B02G054200;primconf=HC	TraesCS3B02G054200	chr3B	5135343	36511670	3BS8	TraesCS3B01G054200	HC	E3 ubiquitin-protein ligase	GO:0005515 MF: protein binding;GO:0008270 MF: zinc ion binding	TraesCS3A01G029500	TraesCS3B01G028400,TraesCS3B01G054200	TraesCS3D01G016100	{3}	ABD	38.545	32.9811	9.4295
chr3B	IWGSC_v1.1_201706	gene	28075430	28075789	ID=TraesCS3B02G061200LC;Name=TraesCS3B02G061200LC;primconf=LC	TraesCS3B02G061200LC	chr3B	5135343	36511670	3BS8	TraesCS3B01G061200LC	LC	Retrotransposon protein, putative, unclassified, expressed	0	#N/A	#N/A	#N/A	#N/A	#N/A	0	#N/A	#N/A
chr3B	IWGSC_v1.1_201706	gene	28075811	28076395	ID=TraesCS3B02G061300LC;Name=TraesCS3B02G061300LC;primconf=LC	TraesCS3B02G061300LC	chr3B	5135343	36511670	3BS8	TraesCS3B01G061300LC	LC	Retrotransposon protein, putative, unclassified	0	#N/A	#N/A	#N/A	#N/A	#N/A	0	#N/A	#N/A
chr3B	IWGSC_v1.1_201706	gene	28081085	28082599	ID=TraesCS3B02G054300;previous_id=TraesCS3B01G054300;Name=TraesCS3B02G054300;primconf=HC	TraesCS3B02G054300	chr3B	5135343	36511670	3BS8	TraesCS3B01G054300	HC	E3 ubiquitin-protein ligase	GO:0005515 MF: protein binding;GO:0008270 MF: zinc ion binding	TraesCS3A01G030000,TraesCS3A01G031400	TraesCS3B01G028800,TraesCS3B01G054300	TraesCS3D01G015700	{3}	ABD	79.3031	#N/A	102.886
chr3B	IWGSC_v1.1_201706	gene	28081815	28082690	ID=TraesCS3B02G061400LC;Name=TraesCS3B02G061400LC;primconf=LC	TraesCS3B02G061400LC	chr3B	5135343	36511670	3BS8	TraesCS3B01G061400LC	LC	Potassium-transporting ATPase KdpC subunit 1	0	#N/A	#N/A	#N/A	#N/A	#N/A	29.7363	#N/A	#N/A
chr3B	IWGSC_v1.1_201706	gene	28102448	28105701	ID=TraesCS3B02G054400;previous_id=TraesCS3B01G054400;Name=TraesCS3B02G054400;primconf=HC	TraesCS3B02G054400	chr3B	5135343	36511670	3BS8	TraesCS3B01G054400	HC	E3 ubiquitin-protein ligase	GO:0005515 MF: protein binding;GO:0005634 CC: nucleus;GO:0006511 BP: ubiquitin-dependent protein catabolic process;GO:0007275 BP: multicellular organism development;GO:0008270 MF: zinc ion binding	TraesCS3A01G030100	TraesCS3B01G028900,TraesCS3B01G054400	TraesCS3D01G015600	{3}	ABD	14.7316	16.4642	10.549
chr3B	IWGSC_v1.1_201706	gene	28151051	28151440	ID=TraesCS3B02G061500LC;Name=TraesCS3B02G061500LC;primconf=LC	TraesCS3B02G061500LC	chr3B	5135343	36511670	3BS8	TraesCS3B01G061500LC	LC	lysine ketoglutarate reductase trans-splicing-like protein (DUF707)	0	#N/A	#N/A	#N/A	#N/A	#N/A	0	#N/A	#N/A
chr3B	IWGSC_v1.1_201706	gene	28171772	28172587	ID=TraesCS3B02G061600LC;Name=TraesCS3B02G061600LC;primconf=LC	TraesCS3B02G061600LC	chr3B	5135343	36511670	3BS8	TraesCS3B01G061600LC	LC	Transposon protein, putative, Mutator sub-class	0	#N/A	#N/A	#N/A	#N/A	#N/A	0	#N/A	#N/A
chr3B	IWGSC_v1.1_201706	gene	28260543	28261982	ID=TraesCS3B02G061700LC;Name=TraesCS3B02G061700LC;primconf=LC	TraesCS3B02G061700LC	chr3B	5135343	36511670	3BS8	TraesCS3B01G061700LC	LC	DHHC-type zinc finger family protein	0	#N/A	#N/A	#N/A	#N/A	#N/A	0	#N/A	#N/A
chr3B	IWGSC_v1.1_201706	gene	28262633	28262944	ID=TraesCS3B02G061800LC;Name=TraesCS3B02G061800LC;primconf=LC	TraesCS3B02G061800LC	chr3B	5135343	36511670	3BS8	TraesCS3B01G061800LC	LC	Unknown protein	0	#N/A	#N/A	#N/A	#N/A	#N/A	0	#N/A	#N/A
chr3B	IWGSC_v1.1_201706	gene	28266505	28276838	ID=TraesCS3B02G061900LC;Name=TraesCS3B02G061900LC;primconf=LC	TraesCS3B02G061900LC	chr3B	5135343	36511670	3BS8	TraesCS3B01G061900LC	LC	Proline--tRNA ligase	0	#N/A	#N/A	#N/A	#N/A	#N/A	0.75257	#N/A	#N/A
chr3B	IWGSC_v1.1_201706	gene	28274640	28275275	ID=TraesCS3B02G062000LC;Name=TraesCS3B02G062000LC;primconf=LC	TraesCS3B02G062000LC	chr3B	5135343	36511670	3BS8	TraesCS3B01G062000LC	LC	MKI67 FHA domain-interacting nucleolar phosphoprotein-like	0	TraesCS3A01G019300	TraesCS3B01G029500,TraesCS3B01G062000LC	TraesCS3D01G015100	{3}	ABD	0.618966	0.444087	1.33462
chr3B	IWGSC_v1.1_201706	gene	28315154	28317042	ID=TraesCS3B02G054500;previous_id=TraesCS3B01G054500;Name=TraesCS3B02G054500;primconf=HC	TraesCS3B02G054500	chr3B	5135343	36511670	3BS8	TraesCS3B01G054500	HC	Cellulose synthase-like protein	0	#N/A	#N/A	#N/A	#N/A	#N/A	0	#N/A	#N/A
chr3B	IWGSC_v1.1_201706	gene	28324107	28324385	ID=TraesCS3B02G062100LC;Name=TraesCS3B02G062100LC;primconf=LC	TraesCS3B02G062100LC	chr3B	5135343	36511670	3BS8	TraesCS3B01G062100LC	LC	Retrotransposon protein, putative, LINE subclass	0	#N/A	#N/A	#N/A	#N/A	#N/A	0	#N/A	#N/A
chr3B	IWGSC_v1.1_201706	gene	28324878	28325090	ID=TraesCS3B02G062200LC;Name=TraesCS3B02G062200LC;primconf=LC	TraesCS3B02G062200LC	chr3B	5135343	36511670	3BS8	TraesCS3B01G062200LC	LC	LINE-1 reverse transcriptase like	0	#N/A	#N/A	#N/A	#N/A	#N/A	0	#N/A	#N/A
chr3B	IWGSC_v1.1_201706	gene	28325133	28325402	ID=TraesCS3B02G062300LC;Name=TraesCS3B02G062300LC;primconf=LC	TraesCS3B02G062300LC	chr3B	5135343	36511670	3BS8	TraesCS3B01G062300LC	LC	Retrotransposon protein, putative, unclassified	0	#N/A	#N/A	#N/A	#N/A	#N/A	0	#N/A	#N/A
chr3B	IWGSC_v1.1_201706	gene	28331475	28332758	ID=TraesCS3B02G062400LC;Name=TraesCS3B02G062400LC;primconf=LC	TraesCS3B02G062400LC	chr3B	5135343	36511670	3BS8	TraesCS3B01G062400LC	LC	Retrotransposon protein, putative, unclassified	0	#N/A	#N/A	#N/A	#N/A	#N/A	0	#N/A	#N/A
chr3B	IWGSC_v1.1_201706	gene	28345312	28345716	ID=TraesCS3B02G062500LC;Name=TraesCS3B02G062500LC;primconf=LC	TraesCS3B02G062500LC	chr3B	5135343	36511670	3BS8	TraesCS3B01G062500LC	LC	Serine/threonine protein phosphatase 7 long form isogeny	0	#N/A	#N/A	#N/A	#N/A	#N/A	0	#N/A	#N/A
chr3B	IWGSC_v1.1_201706	gene	28345928	28346249	ID=TraesCS3B02G062510LC;primconf=LC;Name=TraesCS3B02G062510LC;previous_id=TraesCS3B01G054600	TraesCS3B02G062510LC	chr3B	5135343	36511670	3BS8	TraesCS3B01G054600	HC	Transposon protein, putative, Mutator sub-class	0	#N/A	#N/A	#N/A	#N/A	#N/A	0	#N/A	#N/A
chr3B	IWGSC_v1.1_201706	gene	28363801	28364784	ID=TraesCS3B02G054700;previous_id=TraesCS3B01G054700;Name=TraesCS3B02G054700;primconf=HC	TraesCS3B02G054700	chr3B	5135343	36511670	3BS8	TraesCS3B01G054700	HC	Receptor-like kinase	GO:0004672 MF: protein kinase activity;GO:0005524 MF: ATP binding;GO:0006468 BP: protein phosphorylation	#N/A	#N/A	#N/A	#N/A	#N/A	0	#N/A	#N/A
chr3B	IWGSC_v1.1_201706	gene	28408330	28409690	ID=TraesCS3B02G054800;previous_id=TraesCS3B01G054800;Name=TraesCS3B02G054800;primconf=HC	TraesCS3B02G054800	chr3B	5135343	36511670	3BS8	TraesCS3B01G054800	HC	E3 ubiquitin-protein ligase	GO:0005515 MF: protein binding;GO:0005634 CC: nucleus;GO:0006511 BP: ubiquitin-dependent protein catabolic process;GO:0007275 BP: multicellular organism development;GO:0008270 MF: zinc ion binding	0	TraesCS3B01G030700,TraesCS3B01G030800,TraesCS3B01G030900,TraesCS3B01G031000,TraesCS3B01G054800,TraesCS3B01G054900,TraesCS3B01G055000,TraesCS3B01G055100,TraesCS3B01G055200,TraesCS3B01G055300	TraesCS3D01G028300,TraesCS3D01G028400	{3}	BD	0	#N/A	#N/A
chr3B	IWGSC_v1.1_201706	gene	28412189	28412923	ID=TraesCS3B02G062600LC;Name=TraesCS3B02G062600LC;primconf=LC	TraesCS3B02G062600LC	chr3B	5135343	36511670	3BS8	TraesCS3B01G062600LC	LC	Retrotransposon protein, putative, unclassified	0	#N/A	#N/A	#N/A	#N/A	#N/A	0	#N/A	#N/A
chr3B	IWGSC_v1.1_201706	gene	28421665	28422753	ID=TraesCS3B02G054900;previous_id=TraesCS3B01G054900;Name=TraesCS3B02G054900;primconf=HC	TraesCS3B02G054900	chr3B	5135343	36511670	3BS8	TraesCS3B01G054900	HC	E3 ubiquitin-protein ligase	GO:0005515 MF: protein binding;GO:0008270 MF: zinc ion binding	0	TraesCS3B01G030700,TraesCS3B01G030800,TraesCS3B01G030900,TraesCS3B01G031000,TraesCS3B01G054800,TraesCS3B01G054900,TraesCS3B01G055000,TraesCS3B01G055100,TraesCS3B01G055200,TraesCS3B01G055300	TraesCS3D01G028300,TraesCS3D01G028400	{3}	BD	0	#N/A	#N/A
chr3B	IWGSC_v1.1_201706	gene	28454847	28456101	ID=TraesCS3B02G055000;previous_id=TraesCS3B01G055000;Name=TraesCS3B02G055000;primconf=HC	TraesCS3B02G055000	chr3B	5135343	36511670	3BS8	TraesCS3B01G055000	HC	E3 ubiquitin-protein ligase	GO:0005515 MF: protein binding;GO:0005634 CC: nucleus;GO:0006511 BP: ubiquitin-dependent protein catabolic process;GO:0007275 BP: multicellular organism development;GO:0008270 MF: zinc ion binding	0	TraesCS3B01G030700,TraesCS3B01G030800,TraesCS3B01G030900,TraesCS3B01G031000,TraesCS3B01G054800,TraesCS3B01G054900,TraesCS3B01G055000,TraesCS3B01G055100,TraesCS3B01G055200,TraesCS3B01G055300	TraesCS3D01G028300,TraesCS3D01G028400	{3}	BD	0	#N/A	#N/A
chr3B	IWGSC_v1.1_201706	gene	28517512	28518914	ID=TraesCS3B02G055100;previous_id=TraesCS3B01G055100;Name=TraesCS3B02G055100;primconf=HC	TraesCS3B02G055100	chr3B	5135343	36511670	3BS8	TraesCS3B01G055100	HC	E3 ubiquitin-protein ligase	GO:0005515 MF: protein binding;GO:0005634 CC: nucleus;GO:0006511 BP: ubiquitin-dependent protein catabolic process;GO:0007275 BP: multicellular organism development;GO:0008270 MF: zinc ion binding	0	TraesCS3B01G030700,TraesCS3B01G030800,TraesCS3B01G030900,TraesCS3B01G031000,TraesCS3B01G054800,TraesCS3B01G054900,TraesCS3B01G055000,TraesCS3B01G055100,TraesCS3B01G055200,TraesCS3B01G055300	TraesCS3D01G028300,TraesCS3D01G028400	{3}	BD	0	#N/A	#N/A
chr3B	IWGSC_v1.1_201706	gene	28528906	28530247	ID=TraesCS3B02G055200;previous_id=TraesCS3B01G055200;Name=TraesCS3B02G055200;primconf=HC	TraesCS3B02G055200	chr3B	5135343	36511670	3BS8	TraesCS3B01G055200	HC	E3 ubiquitin-protein ligase	GO:0005515 MF: protein binding;GO:0008270 MF: zinc ion binding	0	TraesCS3B01G030700,TraesCS3B01G030800,TraesCS3B01G030900,TraesCS3B01G031000,TraesCS3B01G054800,TraesCS3B01G054900,TraesCS3B01G055000,TraesCS3B01G055100,TraesCS3B01G055200,TraesCS3B01G055300	TraesCS3D01G028300,TraesCS3D01G028400	{3}	BD	0	#N/A	#N/A
chr3B	IWGSC_v1.1_201706	gene	28540324	28541735	ID=TraesCS3B02G055300;previous_id=TraesCS3B01G055300;Name=TraesCS3B02G055300;primconf=HC	TraesCS3B02G055300	chr3B	5135343	36511670	3BS8	TraesCS3B01G055300	HC	E3 ubiquitin-protein ligase	GO:0005515 MF: protein binding;GO:0008270 MF: zinc ion binding	0	TraesCS3B01G030700,TraesCS3B01G030800,TraesCS3B01G030900,TraesCS3B01G031000,TraesCS3B01G054800,TraesCS3B01G054900,TraesCS3B01G055000,TraesCS3B01G055100,TraesCS3B01G055200,TraesCS3B01G055300	TraesCS3D01G028300,TraesCS3D01G028400	{3}	BD	0	#N/A	#N/A
chr3B	IWGSC_v1.1_201706	gene	28563212	28563619	ID=TraesCS3B02G062700LC;Name=TraesCS3B02G062700LC;primconf=LC	TraesCS3B02G062700LC	chr3B	5135343	36511670	3BS8	TraesCS3B01G062700LC	LC	indole-3-acetic acid inducible 2	0	#N/A	#N/A	#N/A	#N/A	#N/A	0	#N/A	#N/A
chr3B	IWGSC_v1.1_201706	gene	28606392	28607901	ID=TraesCS3B02G055400;previous_id=TraesCS3B01G055400;Name=TraesCS3B02G055400;primconf=HC	TraesCS3B02G055400	chr3B	5135343	36511670	3BS8	TraesCS3B01G055400	HC	Epoxide hydrolase 2	GO:0003824 MF: catalytic activity	TraesCS3A01G536800	TraesCS3B01G055400	0	{3}	AB	0.0903341	1.65651	#N/A
chr3B	IWGSC_v1.1_201706	gene	28617925	28618188	ID=TraesCS3B02G055500;previous_id=TraesCS3B01G055500;Name=TraesCS3B02G055500;primconf=HC	TraesCS3B02G055500	chr3B	5135343	36511670	3BS8	TraesCS3B01G055500	HC	GRF zinc finger family protein	0	#N/A	#N/A	#N/A	#N/A	#N/A	0	#N/A	#N/A
chr3B	IWGSC_v1.1_201706	gene	28620520	28621091	ID=TraesCS3B02G062800LC;Name=TraesCS3B02G062800LC;primconf=LC	TraesCS3B02G062800LC	chr3B	5135343	36511670	3BS8	TraesCS3B01G062800LC	LC	Serine/threonine protein phosphatase 7 long form isogeny	0	TraesCS5A01G573600LC	TraesCS3B01G062800LC,TraesCS5B01G390600LC	0	{3,5}	AB	0	#N/A	#N/A
chr3B	IWGSC_v1.1_201706	gene	28675614	28676045	ID=TraesCS3B02G062900LC;Name=TraesCS3B02G062900LC;primconf=LC	TraesCS3B02G062900LC	chr3B	5135343	36511670	3BS8	TraesCS3B01G062900LC	LC	40S ribosomal protein S15	0	TraesCS5A01G297300LC,TraesCS7A01G643500LC	TraesCS3B01G062900LC	0	{3,5,7}	AB	0	#N/A	#N/A
chr3B	IWGSC_v1.1_201706	gene	28876700	28877233	ID=TraesCS3B02G063000LC;Name=TraesCS3B02G063000LC;primconf=LC	TraesCS3B02G063000LC	chr3B	5135343	36511670	3BS8	TraesCS3B01G063000LC	LC	Retrotransposon protein, putative, unclassified	0	#N/A	#N/A	#N/A	#N/A	#N/A	0	#N/A	#N/A
[truncated: 14,003 more rows]
[truncated: 6 more columns]

## Sheet: OE Genes Group3
Chrom	Source	TrackGFF	StartGene	StopGene	TrackGFF	Chrom	StartBin	StopBIn	Bin Deletion 3B	Gene	Quality Gene Automated Annotation	Automated Annotation	GO annotation	GenomeA	GenomeB	GenomeD	GroupOrtho	Genome Involved	FPKM3B	FPKM3A	FPKM3D	B-A log2(FC)	B-D log2(FC)	B-A FC	B-D FC	Test
[truncated: 400 more rows]

[truncated: 2 more sheets: Summary, Candidates]
