# Supplementary material for: Location and Identification on Chromosome 3B of Bread Wheat of Genes Affecting Chiasma Number
Source: Plants (Basel). 2022 Aug 31;11(17):2281. doi: 10.3390/plants11172281 (PMC9460588; doi:10.3390/plants11172281)
Supplement: Supplementary file 1 [file plants-11-02281-s001.zip › Tab-S6-Darrier-et-al-2022-Plants.xlsx]

## Sheet: GO meiotic cell cycle
MGI Gene/Marker ID	Symbol	Name	Annotated Term	Evidence
MGI:1922764	1700013H16Rik	RIKEN cDNA 1700013H16 gene	meiotic cell cycle	IBA
MGI:1920579	1700040F15Rik	RIKEN cDNA 1700040F15 gene	meiotic cell cycle	IBA
MGI:1917941	3830403N18Rik	RIKEN cDNA 3830403N18 gene	meiotic cell cycle	IBA
MGI:1923051	4930447C04Rik	RIKEN cDNA 4930447C04 gene	meiotic cell cycle	IEA
MGI:1913963	Actr2	ARP2 actin-related protein 2	meiotic cell cycle	IGI
MGI:1921367	Actr3	ARP3 actin-related protein 3	meiotic cell cycle	IGI
MGI:1924100	Ago4	argonaute RISC catalytic subunit 4	male meiotic nuclear division	IMP
MGI:1334448	Aspm	abnormal spindle microtubule assembly	regulation of meiotic cell cycle	IMP
MGI:1921318	Asz1	ankyrin repeat, SAM and basic leucine zipper domain containing 1	male meiotic nuclear division	IMP
MGI:107202	Atm	ataxia telangiectasia mutated	chromosome organization involved in meiotic cell cycle	IMP
MGI:103067	Atrx	ATRX, chromatin remodeler	chromosome organization involved in meiotic cell cycle	IMP
MGI:894678	Aurka	aurora kinase A	meiotic cell cycle	IMP
MGI:1321119	Aurkc	aurora kinase C	meiotic cell cycle	IEA
MGI:1919439	Bag6	BCL2-associated athanogene 6	synaptonemal complex assembly	IMP
MGI:1922638	Boll	boule homolog, RNA binding protein	meiotic cell cycle	ISO
MGI:109337	Brca2	breast cancer 2, early onset	homologous chromosome orientation involved in meiotic metaphase I plate congression	ISO
MGI:1891374	Brdt	bromodomain, testis-specific	male meiosis I	IMP
MGI:2442836	Brip1	BRCA1 interacting protein C-terminal helicase 1	chiasma assembly	IMP
MGI:3650217	Btbd18	BTB (POZ) domain containing 18	male meiosis I	IMP
MGI:1100510	Bub1	BUB1, mitotic checkpoint serine/threonine kinase	meiotic sister chromatid cohesion, centromeric	IBA
MGI:1333889	Bub1b	BUB1B, mitotic checkpoint serine/threonine kinase	meiotic sister chromatid cohesion, centromeric	IBA
MGI:1343463	Bub3	BUB3 mitotic checkpoint protein	meiotic cell cycle	IEA
MGI:88252	Calr	calreticulin	regulation of meiotic nuclear division	IDA
MGI:88257	Camk2b	calcium/calmodulin-dependent protein kinase II, beta	activation of meiosis involved in egg activation	IMP
MGI:3612242	Ccdc36	coiled-coil domain containing 36	meiotic cell cycle	IEA
MGI:2687329	Ccdc155	coiled-coil domain containing 155	chromosome localization to nuclear envelope involved in homologous chromosome segregation	IMP
MGI:108042	Ccna1	cyclin A1	meiotic cell cycle	IEA
MGI:2685134	Ccnb1ip1	cyclin B1 interacting protein 1	chiasma assembly	IMP
MGI:2183443	Ccnb3	cyclin B3	meiotic cell cycle	IEA
MGI:88316	Ccne1	cyclin E1	chromosome organization involved in meiotic cell cycle	IGI
MGI:1329034	Ccne2	cyclin E2	chromosome organization involved in meiotic cell cycle	IGI
MGI:1859866	Cdc20	cell division cycle 20	regulation of meiotic nuclear division	IGI
MGI:103198	Cdc25a	cell division cycle 25A	positive regulation of G2/MI transition of meiotic cell cycle	IBA
MGI:99701	Cdc25b	cell division cycle 25B	female meiosis I	IMP
MGI:88350	Cdc25c	cell division cycle 25C	positive regulation of G2/MI transition of meiotic cell cycle	IBA
MGI:104772	Cdk2	cyclin-dependent kinase 2	meiotic cell cycle	IEA
MGI:99700	Cenpc1	centromere protein C1	attachment of spindle microtubules to kinetochore involved in homologous chromosome segregation	IBA
MGI:1917178	Cenps	centromere protein S	resolution of meiotic recombination intermediates	IBA
MGI:894324	Cenpx	centromere protein X	resolution of meiotic recombination intermediates	IBA
MGI:2158560	Cep63	centrosomal protein 63	meiotic telomere clustering	IMP
MGI:2384887	Chtf18	CTF18, chromosome transmission fidelity factor 18	male meiotic nuclear division	IMP
MGI:1913447	Cks2	CDC28 protein kinase regulatory subunit 2	meiosis I	IMP
MGI:1923749	Clasp2	CLIP associating protein 2	meiotic cell cycle	IEA
MGI:107472	Clgn	calmegin	meiotic cell cycle	IEA
MGI:1923965	Cntd1	cyclin N-terminal domain containing 1	reciprocal meiotic recombination	IMP
MGI:108442	Cpeb1	cytoplasmic polyadenylation element binding protein 1	synaptonemal complex assembly	IMP
MGI:2176159	Cyp26b1	cytochrome P450, family 26, subfamily b, polypeptide 1	male meiotic nuclear division	IMP
MGI:1342328	Dazl	deleted in azoospermia-like	female meiosis II	IMP
MGI:102670	Ddx4	DEAD (Asp-Glu-Ala-Asp) box polypeptide 4	male meiosis I	IMP
MGI:2177178	Dicer1	dicer 1, ribonuclease type III	meiotic spindle organization	IMP
MGI:105393	Dmc1	DNA meiotic recombinase 1	male meiosis I	IMP
MGI:1354733	Dmrt1	doublesex and mab-3 related transcription factor 1	negative regulation of meiotic nuclear division	IBA
MGI:1918491	Dmrtc2	doublesex and mab-3 related transcription factor like family C2	male meiosis I	IMP
MGI:3649996	Dnmt3c	DNA methyltransferase 3C	male meiosis I	IMP
MGI:1859287	Dnmt3l	DNA (cytosine-5-)-methyltransferase 3-like	male meiosis I	IMP
MGI:1919104	Dpep3	dipeptidase 3	meiotic cell cycle	IEA
MGI:2148922	Ehmt2	euchromatic histone lysine N-methyltransferase 2	synaptonemal complex assembly	IMP
MGI:1923935	Eif4g3	eukaryotic translation initiation factor 4 gamma, 3	positive regulation of meiosis I	IMP
MGI:3576783	Eme1	essential meiotic structure-specific endonuclease 1	resolution of meiotic recombination intermediates	IBA
MGI:1919889	Eme2	essential meiotic structure-specific endonuclease subunit 2	resolution of meiotic recombination intermediates	IBA
MGI:95412	Ercc1	excision repair cross-complementing rodent repair deficiency, complementation group 1	meiotic mismatch repair	IBA
MGI:1354163	Ercc4	excision repair cross-complementing rodent repair deficiency, complementation group 4	resolution of meiotic recombination intermediates	IBA
MGI:107508	Ereg	epiregulin	female meiotic nuclear division	ISO
MGI:2146156	Espl1	extra spindle pole bodies 1, separase	homologous chromosome segregation	IMP
MGI:3045306	Exd1	exonuclease 3'-5' domain containing 1	meiotic cell cycle	IEA
MGI:1349427	Exo1	exonuclease 1	meiotic cell cycle	IEA
MGI:1341823	Fanca	Fanconi anemia, complementation group A	male meiotic nuclear division	IMP
MGI:2448480	Fancd2	Fanconi anemia, complementation group D2	synapsis	IMP
MGI:2442306	Fancm	Fanconi anemia, complementation group M	resolution of meiotic recombination intermediates	ISO
MGI:1914391	Fbxo5	F-box protein 5	negative regulation of meiotic nuclear division	IBA
MGI:1926053	Fbxo43	F-box protein 43	meiotic cell cycle	IEA
MGI:1890648	Fignl1	fidgetin-like 1	male meiotic nuclear division	IMP
MGI:2137612	Fkbp6	FK506 binding protein 6	meiotic cell cycle	IMP
MGI:1859252	Fmn2	formin 2	establishment of meiotic spindle localization	IMP
MGI:1926790	Fzr1	fizzy and cell division cycle 20 related 1	regulation of meiotic nuclear division	IDA
MGI:2685619	Gm773	predicted gene 773	meiotic cell cycle	IBA
MGI:2685806	Gm960	predicted gene 960	meiotic cell cycle	IEA
MGI:2685986	Gm1140	predicted gene 1140	meiotic cell cycle	IBA
MGI:3780163	Gm1993	predicted gene 1993	meiotic cell cycle	IBA
MGI:3780181	Gm2012	predicted gene 2012	meiotic cell cycle	IBA
MGI:3780199	Gm2030	predicted gene 2030	meiotic cell cycle	IBA
MGI:3782476	Gm4297	predicted gene 4297	meiotic cell cycle	IBA
MGI:3703318	Gm5168	predicted gene 5168	meiotic cell cycle	IBA
MGI:3804938	Gm5169	predicted gene 5169	meiotic cell cycle	IBA
MGI:3643862	Gm5934	predicted gene 5934	meiotic cell cycle	IBA
MGI:3646322	Gm5935	predicted gene 5935	meiotic cell cycle	IBA
MGI:3779555	Gm6121	predicted gene 6121	meiotic cell cycle	IBA
MGI:3710515	Gm10230	predicted gene 10230	meiotic cell cycle	IBA
MGI:3642276	Gm10332	withdrawn	synapsis	IBA
MGI:3710522	Gm10488	predicted gene 10488	meiotic cell cycle	IBA
MGI:3802008	Gm14525	predicted gene 14525	meiotic cell cycle	IBA
MGI:3643726	Gm16430	predicted gene 16430	meiotic cell cycle	IBA
MGI:5434092	Gm20736	predicted gene, 20736	meiotic cell cycle	IBA
MGI:5434173	Gm20817	predicted gene, 20817	meiotic cell cycle	IBA
MGI:5434176	Gm20820	predicted gene, 20820	meiotic cell cycle	IBA
MGI:5434180	Gm20824	predicted gene, 20824	meiotic cell cycle	IBA
MGI:5434199	Gm20843	predicted gene, 20843	meiotic cell cycle	IBA
MGI:5434246	Gm20890	predicted gene, 20890	meiotic cell cycle	IBA
MGI:5434267	Gm20911	predicted gene, 20911	meiotic cell cycle	IBA
MGI:5434450	Gm21095	predicted gene, 21095	meiotic cell cycle	IBA
MGI:5434472	Gm21117	predicted gene, 21117	meiotic cell cycle	IBA
MGI:5434649	Gm21294	predicted gene, 21294	meiotic cell cycle	IBA
MGI:5434982	Gm21627	predicted gene, 21627	meiotic cell cycle	IBA
MGI:5433924	Gm21760	predicted gene, 21760	meiotic cell cycle	IBA
MGI:5434022	Gm21858	predicted gene, 21858	meiotic cell cycle	IBA
MGI:5434029	Gm21865	predicted gene, 21865	meiotic cell cycle	IBA
MGI:5440224	Gm21996	predicted gene 21996	meiotic cell cycle	IBA
MGI:5578808	Gm28102	predicted gene 28102	meiotic cell cycle	IBA
MGI:5579196	Gm28490	predicted gene 28490	meiotic cell cycle	IBA
MGI:5579216	Gm28510	predicted gene 28510	meiotic cell cycle	IBA
MGI:5579282	Gm28576	predicted gene 28576	meiotic cell cycle	IBA
MGI:5579576	Gm28870	predicted gene 28870	meiotic cell cycle	IBA
MGI:5579625	Gm28919	predicted gene 28919	meiotic cell cycle	IBA
MGI:5579667	Gm28961	predicted gene 28961	meiotic cell cycle	IBA
MGI:5579982	Gm29276	predicted gene 29276	meiotic cell cycle	IBA
MGI:5580260	Gm29554	predicted gene 29554	meiotic cell cycle	IBA
MGI:5589025	Gm29866	predicted gene, 29866	meiotic cell cycle	IBA
MGI:2139395	Golga2	golgi autoantigen, golgin subfamily a, 2	spindle assembly involved in meiosis	IMP
MGI:101908	Gpr3	G-protein coupled receptor 3	regulation of meiotic nuclear division	IMP
MGI:1355324	Grb14	growth factor receptor bound protein 14	negative regulation of meiotic cell cycle process involved in oocyte maturation	ISO
MGI:2176207	H1foo	H1 histone family, member O, oocyte-specific	meiotic cell cycle	IEA
MGI:102688	H2afx	H2A histone family, member X	meiotic cell cycle	IEA
MGI:2176740	Helq	helicase, POLQ-like	resolution of meiotic recombination intermediates	IBA
MGI:3036246	Hfm1	HFM1, ATP-dependent DNA helicase homolog	meiotic cell cycle	IEA
MGI:101761	Hmga2	high mobility group AT-hook 2	meiotic cell cycle	IEA
MGI:1915231	Hormad1	HORMA domain containing 1	meiotic cell cycle	IEA
MGI:1923078	Hormad2	HORMA domain containing 2	meiotic cell cycle	IEA
MGI:96238	Hsf1	heat shock factor 1	female meiotic nuclear division	IMP
MGI:96243	Hspa2	heat shock protein 2	male meiosis I	IMP
MGI:1277962	Hus1	HUS1 checkpoint clamp component	meiotic DNA integrity checkpoint	IBA
MGI:2671003	Hus1b	HUS1 checkpoint clamp component B	meiotic DNA integrity checkpoint	IBA
MGI:96433	Igf1r	insulin-like growth factor I receptor	positive regulation of meiotic cell cycle	IGI
MGI:1916510	Ing2	inhibitor of growth family, member 2	male meiosis I	IMP
MGI:96575	Insr	insulin receptor	positive regulation of meiotic cell cycle	IGI
MGI:2446977	Kif18a	kinesin family member 18A	male meiotic nuclear division	IMP
MGI:2651568	Klhdc3	kelch domain containing 3	meiotic cell cycle	IEA
MGI:1095413	Lfng	LFNG O-fucosylpeptide 3-beta-N-acetylglucosaminyltransferase	positive regulation of meiotic cell cycle	IMP
MGI:96787	Lif	leukemia inhibitory factor	negative regulation of meiotic nuclear division	IDA
MGI:2142227	Lrrk1	leucine-rich repeat kinase 1	negative regulation of metaphase/anaphase transition of meiotic cell cycle	IBA
MGI:1315200	M1ap	meiosis 1 associated protein	male meiosis chromosome separation	IBA
MGI:2138453	Mael	maelstrom spermatogenic transposon silencer	male meiotic nuclear division	IBA
MGI:1923913	Majin	membrane anchored junction protein	meiotic attachment of telomere to nuclear envelope	IBA
MGI:1916796	Mapk1ip1	mitogen-activated protein kinase 1 interacting protein 1	meiotic cell cycle	IEA
MGI:2652894	Mapk15	mitogen-activated protein kinase 15	positive regulation of metaphase/anaphase transition of meiosis I	IMP
MGI:2444505	Marf1	meiosis regulator and mRNA stability 1	female meiotic nuclear division	IMP
MGI:1914371	Mastl	microtubule associated serine/threonine kinase-like	female meiosis II	IMP
MGI:3045334	Mcmdc2	minichromosome maintenance domain containing 2	double-strand break repair involved in meiotic recombination	IGI
MGI:3028590	Mei1	meiotic double-stranded break formation protein 1	male meiosis I	IMP
MGI:1922283	Mei4	meiotic double-stranded break formation protein 4	meiotic cell cycle	IEA
MGI:1202878	Meig1	meiosis expressed gene 1	meiotic cell cycle	IEA
MGI:1922097	Meikin	meiotic kinetochore factor	female meiosis chromosome segregation	IBA
MGI:1922428	Meiob	meiosis specific with OB domains	female meiosis I	IMP
MGI:2686410	Meioc	meiosis specific with coiled-coil domain	chromosome organization involved in meiotic cell cycle	IMP
MGI:1927165	Mettl3	methyltransferase like 3	regulation of meiotic cell cycle	IMP
MGI:106035	Mki67	antigen identified by monoclonal antibody Ki 67	meiotic cell cycle	IDA
MGI:101938	Mlh1	mutL homolog 1	female meiosis chromosome segregation	IMP
MGI:1353455	Mlh3	mutL homolog 3	female meiosis I	IMP
MGI:1924165	Mnd1	meiotic nuclear divisions 1	meiotic cell cycle	IEA
MGI:107933	Mns1	meiosis-specific nuclear structural protein 1	meiotic cell cycle	IEA
MGI:3045293	Morc2b	microrchidia 2B	double-strand break repair involved in meiotic recombination	IMP
MGI:97052	Mos	Moloney sarcoma oncogene	establishment of meiotic spindle orientation	IMP
MGI:1891384	Mov10l1	Mov10 like RISC complex RNA helicase 1	male meiosis I	IMP
MGI:1100512	Mre11a	MRE11A homolog A, double strand break repair nuclease	meiotic cell cycle	IEA
MGI:109519	Msh3	mutS homolog 3	meiotic mismatch repair	IBA
MGI:1860077	Msh4	mutS homolog 4	meiotic cell cycle	IDA
MGI:1329021	Msh5	mutS homolog 5	meiosis I	IMP
MGI:1343961	Msh6	mutS homolog 6	meiotic mismatch repair	IBA
MGI:97168	Msx1	msh homeobox 1	activation of meiosis	IGI
MGI:97169	Msx2	msh homeobox 2	activation of meiosis	IPI
MGI:1918961	Mus81	MUS81 structure-specific endonuclease subunit	resolution of meiotic recombination intermediates	IBA
MGI:99925	Mybl1	myeloblastosis oncogene-like 1	male meiosis I	IMP
MGI:107717	Myh9	myosin, heavy polypeptide 9, non-muscle	establishment of meiotic spindle localization	IDA
MGI:2676627	Nanos2	nanos C2HC-type zinc finger 2	negative regulation of meiotic nuclear division	IMP
MGI:1351625	Nbn	nibrin	meiotic cell cycle	IEA
MGI:1915548	Ncapd2	non-SMC condensin I complex, subunit D2	meiotic chromosome condensation	IBA
MGI:2142989	Ncapd3	non-SMC condensin II complex, subunit D3	meiotic chromosome condensation	IBA
MGI:2444777	Ncaph	non-SMC condensin I complex, subunit H	female meiosis chromosome separation	IGI
MGI:1289164	Ncaph2	non-SMC condensin II complex, subunit H2	female meiosis chromosome separation	IMP
MGI:1920037	Ndc1	NDC1 transmembrane nucleoporin	synapsis	IMP
MGI:109359	Nek2	NIMA (never in mitosis gene a)-related expressed kinase 2	meiotic cell cycle	IEA
MGI:1890811	Npm2	nucleophosmin/nucleoplasmin 2	positive regulation of meiotic nuclear division	ISO
MGI:97369	Nppc	natriuretic peptide type C	negative regulation of meiotic cell cycle	IMP
MGI:97372	Npr2	natriuretic peptide receptor 2	negative regulation of meiotic cell cycle	IMP
MGI:1352466	Nr2c2	nuclear receptor subfamily 2, group C, member 2	meiotic cell cycle	IMP
MGI:107252	Nsun2	NOL1/NOP2/Sun domain family member 2	meiotic cell cycle checkpoint	IMP
MGI:1914227	Nuf2	NUF2, NDC80 kinetochore complex component	meiotic chromosome segregation	IBA
MGI:2149034	Obox4	oocyte specific homeobox 4	negative regulation of meiotic nuclear division	IMP
MGI:104749	Osm	oncostatin M	negative regulation of meiotic nuclear division	IDA
MGI:1330290	Ovol1	ovo like zinc finger 1	germline cell cycle switching, mitotic to meiotic cell cycle	IMP
MGI:1860764	Pde3a	phosphodiesterase 3A, cGMP inhibited	regulation of meiotic nuclear division	IDA
MGI:2385213	Pdik1l	PDLIM1 interacting kinase 1 like	meiotic cell cycle	IBA
MGI:1928897	Piwil1	piwi-like RNA-mediated gene silencing 1	meiotic cell cycle	IEA
MGI:1930036	Piwil2	piwi-like RNA-mediated gene silencing 2	meiotic cell cycle	IEA
MGI:3041167	Piwil4	piwi-like RNA-mediated gene silencing 4	meiotic cell cycle	IEA
MGI:2137630	Pkmyt1	protein kinase, membrane associated tyrosine/threonine 1	meiotic cell cycle	IBA
MGI:97613	Plcb1	phospholipase C, beta 1	activation of meiosis involved in egg activation	IDA
MGI:2687283	Pld6	phospholipase D family, member 6	meiotic cell cycle	IMP
MGI:97621	Plk1	polo like kinase 1	female meiosis chromosome segregation	IMP
MGI:104288	Pms2	PMS1 homolog2, mismatch repair system component	meiotic cell cycle	TAS
MGI:1321159	Ppp2ca	protein phosphatase 2 (formerly 2A), catalytic subunit, alpha isoform	meiotic cell cycle	IEA
MGI:1926334	Ppp2r1a	protein phosphatase 2, regulatory subunit A, alpha	female meiotic nuclear division	IMP
MGI:2384854	Prdm9	PR domain containing 9	meiotic cell cycle	IEA
MGI:97592	Prkaca	protein kinase, cAMP dependent, catalytic, alpha	negative regulation of meiotic cell cycle	ISO
MGI:97594	Prkacb	protein kinase, cAMP dependent, catalytic, beta	negative regulation of meiotic cell cycle	ISO
MGI:1098610	Psmc3ip	proteasome (prosome, macropain) 26S subunit, ATPase 3, interacting protein	meiotic cell cycle	IEA
MGI:1345192	Psmd13	proteasome (prosome, macropain) 26S subunit, non-ATPase, 13	meiosis I	IMP
MGI:1353578	Pttg1	pituitary tumor-transforming gene 1	homologous chromosome segregation	IBA
MGI:1316678	Rad1	RAD1 checkpoint DNA exonuclease	meiotic recombination checkpoint	ISO
MGI:108016	Rad21	RAD21 cohesin complex component	meiotic cell cycle	IBA
MGI:3652039	Rad21l	RAD21-like (S. pombe)	meiotic attachment of telomere to nuclear envelope	IMP
MGI:109292	Rad50	RAD50 double strand break repair protein	chromosome organization involved in meiotic cell cycle	IBA
MGI:97890	Rad51	RAD51 recombinase	chromosome organization involved in meiotic cell cycle	IBA
MGI:2150020	Rad51c	RAD51 paralog C	female meiosis sister chromatid cohesion	IMP
MGI:3605986	Rad54b	RAD54 homolog B (S. cerevisiae)	reciprocal meiotic recombination	IBA
MGI:894697	Rad54l	RAD54 like (S. cerevisiae)	reciprocal meiotic recombination	IBA
MGI:2442995	Rbbp8	retinoblastoma binding protein 8, endonuclease	meiotic cell cycle	IEA
MGI:1914260	Rbm7	RNA binding motif protein 7	meiotic cell cycle	IEA
MGI:1929645	Rec8	REC8 meiotic recombination protein	male meiosis I	IMP
MGI:1920923	Rec114	REC114 meiotic recombination protein	meiotic cell cycle	IEA
MGI:1921636	Rmi1	RecQ mediated genome instability 1	resolution of meiotic recombination intermediates	IBA
MGI:3645767	Rnf212	ring finger protein 212	chiasma assembly	IMP
MGI:1915525	Rpa1	replication protein A1	meiotic cell cycle	IBA
MGI:1342290	Rps6ka2	ribosomal protein S6 kinase, polypeptide 2	negative regulation of meiotic nuclear division	IDA
MGI:5489785	Rr27	regulatory region 27	synapsis	IMP
MGI:1194909	Rsph1	radial spoke head 1 homolog (Chlamydomonas)	meiotic cell cycle	IEA
MGI:2183426	Rspo1	R-spondin 1	male meiotic nuclear division	IMP
MGI:1858916	Sept1	septin 1	meiotic metaphase plate congression	IMP
MGI:1919665	Sgo1	shugoshin 1	meiotic chromosome segregation	ISO
MGI:1098767	Sgo2a	shugoshin 2A	female meiotic nuclear division	IMP
MGI:1919086	Shcbp1l	Shc SH2-domain binding protein 1-like	male meiosis cytokinesis	IBA
MGI:2140313	Shoc1	shortage in chiasmata 1	meiotic cell cycle	IEA
MGI:108064	Siah1a	siah E3 ubiquitin protein ligase 1A	male meiosis I	IMP
MGI:1927664	Sirt2	sirtuin 2	meiotic cell cycle	IEA
MGI:2385046	Slc26a8	solute carrier family 26, member 8	meiotic cell cycle	IEA
MGI:99543	Slx	Sycp3 like X-linked	meiotic cell cycle	IBA
MGI:106299	Slx4	SLX4 structure-specific endonuclease subunit homolog (S. cerevisiae)	meiotic DNA double-strand break processing	IBA
MGI:1922390	Slxl1	Slx-like 1	meiotic cell cycle	IBA
MGI:1344345	Smc1a	structural maintenance of chromosomes 1A	meiotic cell cycle	IPI
MGI:2154049	Smc1b	structural maintenance of chromosomes 1B	meiotic cell cycle	IPI
MGI:106067	Smc2	structural maintenance of chromosomes 2	meiotic chromosome condensation	IMP
MGI:1339795	Smc3	structural maintenance of chromosomes 3	meiotic cell cycle	IPI
MGI:1917349	Smc4	structural maintenance of chromosomes 4	meiotic chromosome condensation	IMP
MGI:2685728	Spata22	spermatogenesis associated 22	meiotic cell cycle	IEA
MGI:109242	Spin1	spindlin 1	female meiotic nuclear division	IC
MGI:1915416	Spire1	spire type actin nucleation factor 1	establishment of meiotic spindle localization	IMP
MGI:2446256	Spire2	spire type actin nucleation factor 2	establishment of meiotic spindle localization	IMP
MGI:1349669	Spo11	SPO11 meiotic protein covalently bound to DSB	double-strand break repair involved in meiotic recombination	IGI
MGI:1098583	Stag2	stromal antigen 2	meiotic cell cycle	IEA
MGI:1355311	Stag3	stromal antigen 3	female meiosis sister chromatid cohesion	ISS
MGI:1914583	Stk35	serine/threonine kinase 35	meiotic cell cycle	IBA
MGI:107917	Stra8	stimulated by retinoic acid gene 8	meiotic cell cycle	IEA
MGI:1924303	Sun1	Sad1 and UNC84 domain containing 1	meiotic attachment of telomere to nuclear envelope	IMP
MGI:2443011	Sun2	Sad1 and UNC84 domain containing 2	meiotic cell cycle	IEA
MGI:1921325	Syce1	synaptonemal complex central element protein 1	meiotic cell cycle	IEA
MGI:1922247	Syce1l	synaptonemal complex central element protein 1 like	meiotic cell cycle	IEA
MGI:1919096	Syce2	synaptonemal complex central element protein 2	meiotic cell cycle	IEA
MGI:1922709	Syce3	synaptonemal complex central element protein 3	meiotic cell cycle	IEA
MGI:105931	Sycp1	synaptonemal complex protein 1	chiasma assembly	IGI
MGI:1933281	Sycp2	synaptonemal complex protein 2	female meiotic nuclear division	IMP
MGI:109542	Sycp3	synaptonemal complex protein 3	chiasma assembly	IDA
MGI:1918959	Syde1	synapse defective 1, Rho GTPase, homolog 1 (C. elegans)	synaptonemal complex assembly	IMP
MGI:1933218	Tdrd1	tudor domain containing 1	meiotic cell cycle	IEA
MGI:1921941	Tdrd9	tudor domain containing 9	male meiosis I	IMP
MGI:1919231	Tdrd12	tudor domain containing 12	male meiotic nuclear division	IMP
MGI:1919884	Tdrkh	tudor and KH domain containing protein	male meiotic nuclear division	IMP
MGI:2443187	Terb1	telomere repeat binding bouquet formation protein 1	meiotic attachment of telomere to nuclear envelope	IMP
MGI:1921651	Terb2	telomere repeat binding bouquet formation protein 2	meiotic attachment of telomere to nuclear envelope	IMP
MGI:109634	Terf1	telomeric repeat binding factor 1	meiotic telomere clustering	IMP
MGI:1933237	Tex11	testis expressed gene 11	chiasma assembly	IMP
MGI:1913904	Tex12	testis expressed 12	meiotic DNA repair synthesis	IGI
MGI:1933227	Tex14	testis expressed gene 14	male meiotic nuclear division	IBA
MGI:1934816	Tex15	testis expressed gene 15	male meiotic nuclear division	IMP
MGI:1920929	Tex19.1	testis expressed gene 19.1	male meiotic nuclear division	IMP
MGI:1918206	Tex19.2	testis expressed gene 19.2	male meiotic nuclear division	IMP
MGI:98790	Top2a	topoisomerase (DNA) II alpha	female meiosis chromosome separation	TAS
MGI:98791	Top2b	topoisomerase (DNA) II beta	resolution of meiotic recombination intermediates	IBA
MGI:3779933	Topaz1	testis and ovary specific PAZ domain containing 1	positive regulation of meiotic cell cycle phase transition	IMP
MGI:1920018	Topbp1	topoisomerase (DNA) II binding protein 1	reciprocal meiotic recombination	ISA
MGI:1916966	Trip13	thyroid hormone receptor interactor 13	female meiosis I	IMP
MGI:1194921	Ttk	Ttk protein kinase	female meiosis chromosome segregation	IMP
MGI:101834	Tubg1	tubulin, gamma 1	meiotic spindle organization	IBA
MGI:2144208	Tubg2	tubulin, gamma 2	meiotic spindle organization	IBA
MGI:1921487	Tubgcp2	tubulin, gamma complex associated protein 2	meiotic cell cycle	IBA
MGI:2183752	Tubgcp3	tubulin, gamma complex associated protein 3	meiotic cell cycle	IBA
MGI:1196293	Tubgcp4	tubulin, gamma complex associated protein 4	meiotic cell cycle	IBA
MGI:2178836	Tubgcp5	tubulin, gamma complex associated protein 5	meiotic cell cycle	IBA
MGI:2146071	Tubgcp6	tubulin, gamma complex associated protein 6	meiotic cell cycle	IBA
MGI:98888	Ubb	ubiquitin B	female meiosis I	IMP
MGI:102944	Ube2b	ubiquitin-conjugating enzyme E2B	chiasma assembly	IMP
MGI:1861099	Ubr2	ubiquitin protein ligase E3 component n-recognin 2	male meiosis I	IMP
MGI:2445092	Utp14b	UTP14B small subunit processome component	meiotic cell cycle	IEA
MGI:2675859	Wapl	WAPL cohesin release factor	meiotic chromosome segregation	IBA
MGI:1916017	Washc1	WASH complex subunit 1	polar body extrusion after meiotic divisions	IMP
MGI:2146110	Washc5	WASH complex subunit 5	polar body extrusion after meiotic divisions	IMP
MGI:3027899	Wee2	WEE1 homolog 2 (S. pombe)	female meiotic nuclear division	IMP
MGI:98957	Wnt4	wingless-type MMTV integration site family, member 4	positive regulation of meiotic nuclear division	IGI
MGI:98958	Wnt5a	wingless-type MMTV integration site family, member 5A	positive regulation of meiotic nuclear division	IGI
MGI:98976	Xlr	X-linked lymphocyte-regulated	meiotic cell cycle	IBA
MGI:109506	Xlr3a	X-linked lymphocyte-regulated 3A	meiotic cell cycle	IBA
MGI:109505	Xlr3b	X-linked lymphocyte-regulated 3B	meiotic cell cycle	IBA
MGI:3047103	Xlr3c	X-linked lymphocyte-regulated 3C	meiotic cell cycle	IBA
MGI:3574098	Xlr4a	X-linked lymphocyte-regulated 4A	meiotic cell cycle	IBA
MGI:1350975	Xlr4b	X-linked lymphocyte-regulated 4B	meiotic cell cycle	IBA
MGI:3574099	Xlr4c	X-linked lymphocyte-regulated 4C	meiotic cell cycle	IBA
MGI:3574108	Xlr5a	X-linked lymphocyte-regulated 5A	meiotic cell cycle	IBA
MGI:3574109	Xlr5b	X-linked lymphocyte-regulated 5B	meiotic cell cycle	IBA
MGI:1350981	Xlr5c	X-linked lymphocyte-regulated 5C	meiotic cell cycle	IBA
MGI:891964	Xrn1	5'-3' exoribonuclease 1	meiotic cell cycle	NAS
MGI:2448561	Ythdc2	YTH domain containing 2	germline cell cycle switching, mitotic to meiotic cell cycle	IMP
MGI:2444233	Ythdf2	YTH N6-methyladenosine RNA binding protein 2	regulation of meiotic cell cycle process involved in oocyte maturation	IMP
MGI:1889348	Zfp318	zinc finger protein 318	meiotic cell cycle	IEA
MGI:1930708	Zfp386	zinc finger protein 386 (Kruppel-like)	negative regulation of transcription involved in meiotic cell cycle	ISO
MGI:99213	Zfy2	zinc finger protein 2, Y-linked	meiotic recombination checkpoint	IDA

## Sheet: GO number
Term					GO 1	GO 2	GO 3
meiotic cell cycle					51321	7126
	meiotic cell cycle process				1903046
		attachment of spindle microtubules to kinetochore involved in meiotic chromosome segregation			51316	51317
		chiasma assembly			51026
		chromosome organization involved in meiotic cell cycle			70192
			meiotic chromosome condensation		10032
			meiotic sister chromatid cohesion		51177
				female meiosis sister chromatid cohesion	7066
				maintenance of meiotic sister chromatid cohesion	34090
				male meiosis sister chromatid cohesion	7065
				meiotic sister chromatid cohesion, centromeric	51754
				meiotic sister chromatid cohesion involved in meiosis I	10789
			meiotic sister chromatid segregation		45144
			meiotic telomere clustering		45141
			synapsis		7129
				chiasma assembly	51026
			synaptonemal complex assembly		7130
		double-strand break repair involved in meiotic recombination			1990918
		establishment of meiotic spindle localization			51295
			establishment of meiotic spindle orientation		51296
		lateral element assembly			51878
		meiosis I cell cycle process			61982
			G2/MI transition of meiotic cell cycle		8315
			meiosis I		7127
				female meiosis I	7144
				homologous chromosome segregation	45143	7061
				male meiosis I	7141
				positive regulation of meiosis I	60903
				reciprocal meiotic recombination	7131	21	7145
				regulation of meiosis I	60631
			meiotic DNA double-strand break formation		42138
			meiotic DNA recombinase assembly		707
			meiotic DNA repair synthesis		711
			meiotic gene conversion		6311
			meiotic mismatch repair		710
			metaphase/anaphase transition of meiosis I		1990949
			resolution of meiotic recombination intermediates		712
		meiosis II cell cycle process			61983
			meiosis II		7135
		meiotic attachment of telomere to nuclear envelope			70197
		meiotic cell cycle checkpoint			33313
		meiotic cell cycle phase transition			44771
		meiotic chromosome movement towards spindle pole			16344
		meiotic chromosome segregation			45132
			female meiosis chromosome segregation		16321
			male meiosis chromosome segregation		7060
			meiotic centromere clustering		1990571
			meiotic chromosome separation		51307
			meiotic metaphase plate congression		51311
			meiotic spindle elongation		51232
			meiotic cytokinesis		33206
			meiotic DNA double-strand break processing		706
			meiotic nuclear division		140013
			meiotic spindle midzone assembly		51257
			meiotic spindle organization		212	43147
		negative regulation of meiotic cell cycle			51447
			negative regulation of meiotic cell cycle phase transition		1901994
			negative regulation of metaphase/anaphase transition of meiotic cell cycle		1902103
			negative regulation of meiotic nuclear division		45835
		positive regulation of meiotic cell cycle			51446
			cell cycle switching, mitotic to meiotic cell cycle		51728
			positive regulation of meiotic cell cycle phase transition		1901995
			positive regulation of meiotic nuclear division		45836	42061
		regulation of meiotic cell cycle			51445
			regulation of meiotic cell cycle phase transition		1901993
			regulation of meiotic nuclear division		40020
			regulation of transcription involved in meiotic cell cycle		51037
DNA repair					6281
	base-excision repair				6284
	double-strand break repair				6302
		double-strand break repair via homologous recombination			724	16924
	mismatch repair				6298	6300
		regulation of mismatch repair			32423
helicase activity					4386	8026
	DNA helicase activity				3678	3679	4003
		3'-5' DNA helicase activity			43138	43140
		5'-3' DNA helicase activity			43139	8722	43141
		double-stranded DNA helicase activity			36121	33676
		forked DNA-dependent helicase activity			61749
		four-way junction helicase activity			9378	1990163
		single-stranded DNA helicase activity			17116	43142
DNA topoisomerase activity					3916	9387
	DNA topoisomerase II activity				61505
		DNA topoisomerase type II (ATP-hydrolyzing) activity			3918
	DNA topoisomerase type I activity				3917
