# Supplementary material for: Location and Identification on Chromosome 3B of Bread Wheat of Genes Affecting Chiasma Number
Source: Plants (Basel). 2022 Aug 31;11(17):2281. doi: 10.3390/plants11172281 (PMC9460588; doi:10.3390/plants11172281)
Supplement: Supplementary file 1 [file plants-11-02281-s001.zip › Tab-S8-Darrier-et-al-2022-Plants.xlsx]

## Sheet: AA vs DD
Potential deleterious mutation				Neutral mutation
OK	BRCA2	AA vs DD
		Ref	Species	Mutations
		Trura v2	Aet_v4	P11T	I18V	P28S	P33S	L41P	R43C	D50A	P51S	E97Q	S148L	T163A	S172P	G203R	G249D	K267R	D294N	S353P	N414K	G422E	L532I
				I538R	K557N	D564E	G579R	E600K	S622N	E634Q	K636del	R639K	N640D	A700G	R702K	I716L	P729Q	W731R	V778M	V785del	G786S	H836D	T856R
				M871V	A884T	P887T	A910S	H911Y	T931A	K950R	L957P	S974Y	T998A	R1000H	T1001I	T1002I	A1003D	G1014E	K1015R	Q1029H	S1064C	N1127H	G1136E
				D1142K	T1168A	T1215M	I1265V	C1275S	~ 550 AA more for D
OK	CAPE1E2	AA vs DD
		Ref	Species	Mutations
		Trura v2	Aet_v4	V281I	E301D	E469G
OK	DUO1	AA vs DD
	Short arm	Ref	Species	Mutations
		Trura v2	Aet_v4	S151G	S192N	M208I	S239A	V256I	Q278H	F284Y	A292T	N326S	V434M	C435S
				A453V	P481L	L494P	T731S	M762K	S769T	I776M	Q778E	I783V	N798T
OK	DUO1	AA vs DD
	Long arm	Ref	Species	Mutations
		Trura v2	Aet_v4	V43I	S57G	H130Q	M136V	K194__V195insSQ	T226A	T390A	Q449H	R472G	E479Q	V486A	L488P	V494E	E505G	T508A	S530G
OK	MLH1	AA vs DD
	Transcript 1 for D	Ref	Species	Mutations
		Trura v2	Aet_v4	A3V	L200F	T216S	S362_L363insA	D420G	I422V	S452Y
OK	MLH1	AA vs DD
	Transcript 2 for D	Ref	Species	Mutations
		Trura v2	Aet_v4	A3V	P6T	G11_A12insSG	A12G	Q175E	L200F	T216S	S362_L363insA	A366S	K372M	V376I
				E382D	T412S	I422V	A423T	V447L	S493X	L520R	K553R	I664M	L669V
OK	MSH7	AA vs DD
		Ref	Species	Mutations
		Trura v2	Aet_v4	Q9del	L12R	P13S	Q19P	Q20S	R30T	P38S	A64T	R76K	H93Y	L139I	G140_Y141insS	Y141D	P142Q	S213L	I238T	L275S	G284S	H286N	R310Q
				S330C	E351K	A353V	D466N	S492A	G613D	F652C	V746I	I759V	Y762E	Y763H	I777V	G805C	G814A	D824E	L846S	D853A	N856I	G869H	F874L
				C919R	S959L	A1126V	A1140T	V1220G	P26S
OK	MUS81	AA vs DD
	Short arm	Ref	Species	Mutations
		Trura v2	Aet_v4	K98E	R105I	M120I	M180V	N313S	V378I
OK	MUS81	AA vs DD
	Long arm	Ref	Species	Mutations
		Trura v2	Aet_v4	S17R	E20D	H22S	M25I	A27S	A31G	D35E	T46S	S50T	I55V	P58A
				S78C	S86L	I132V	T208A	T220M	C264G	Y300C	K302E	N316D	G337D	160 AA less
OK	RTEL1	AA vs DD
		Ref	Species	Mutations
		Trura v2	Aet_v4	M161L	D235N	T719S	C745S	S750T	P766_Q823del	F847S
OK	SYN4	AA vs DD
		Ref	Species	Mutations
		Trura v2	Aet_v4	D184H	Q187E	L195I	I196V	N212T	G269D	Q279H	A295_P297del	F299Y	T339A	I342V	V353L	A363_G364insVGA	V366A	T371A	A382V	S386L	L391S	F393I	T400N
				A403del	N404del	P439L	F440L	V451A	F455I	L476S	A489T	A496E	P511_A528del	Q530P	G544A	T551-D556del	T563A	H580Q	A585V	L588S	N589D	P593Q	G603D
				A604S	G605E	A612S	G621R	V623I	S634A	V636A	A649_V655del	T688A	Q700P	A717T	D727S	S754P	R758H	V771G	I792M	T897R	R922del	G1026S	G1047R
				I1055N	R1056P	S1059N	S1060R	H1073L	L1077P	E1101Q	S1121T	H1152D1203del	T1230M	L1232P	P1242L	A1248T	A1251G	A1355G	S1366N	K1374R	V1381I	S1391P	E1400D
				V1403A	T1421M	M1426T	H1435N	A1457T	N1528H	E1554D
OK	ZIP4	AA vs DD
		Ref	Species	Mutations
		Trura v2	Aet_v4	P49S	G115R	T136I	E152D	A156V	Q173K	T227S	F228S	A258P	R278C	A303V	G305D	G312V	A314T	S322G	S324C	K330R	A353G	E379Q	C391S
				D398E	G414V	D425N	L427M	T473A	L542M
OK	MPK4 (blast)	AA vs DD
	Position 1	Ref	Species	Mutations
		Trura v2	Aet_v4	D7E	K12Q	I13V	Q14G	I16V	C26A	I29V	V31T	K36P	H43D	I45V	I49V	S50A	A53T	E72Q	D84E	K86R	V90I	V91I	T110S
				K111P	Y114H	L118F	A124G	L125M	T130A	Y134F	S147A	N148D	A162S	T168S	T169A	V200I	V210M	K214R	M238A	D239E	T240S	V244I	S254G
				S255N	R257K	E260H	L261P	S263P	H266Q	N270G	A271V	L274M	D277H	Q280E	K288T	E294A	S298A	H299D	K303T	K307N	V308S	R310L	S313T
				C314T	T318S	K319R	M320L	R328K	V329L	T330A	K331R	I334V	F339Y	L349M	K351H	D352E	T354L	N355R	T357G	E358D	R359Q	T360A	T361N
				A367G	Q370R	R372K	K373R	A376V	N381I	S382G	E383A	N384K	P386E	V387K	V388T	V388_P389insS	M390Q	D391L	K393Q	T395A	S400E	T401R	I402V
				V403I	H404G	A406S	S9T
	Position 2	Trura v2	Aet_v4	Too different
OK	Position 3	Trura v2	Aet_v4	H6_Q7insQQ	S377T	A copy has additional AA from 433 to 580

## Sheet: intra A & intra D
BRCA2	AA vs all A			Mutations
Verif : OK	Ref	Variety	Genome	S205L	R262C	V271M	T287I	S313T	S330R	M387V	G558R	M608L	P710A	V740I	A803V	M871V	P873S	R892Q	V902F	G926L	L959P	A1059G	L1103V	D1142E	R1223H
	Trura v2	Chinese Spring	AABBDD	1	1	1	1	1	1	1	1	1	1	1	1	1	1	1	1	1	1	1	1	1	0
		ArinaLrFor	AABBDD	1	1	1	1	1	1	1	1	1	1	1	1	1	1	1	1	1	1	1	1	1	0
		Jagger	AABBDD	1	1	1	1	1	1	1	1	1	1	1	1	1	1	1	1	1	1	1	1	1	0
		Julius	AABBDD	1	1	1	1	1	1	1	1	1	1	1	1	1	1	1	1	1	1	1	1	1	0
		Lancer	AABBDD	1	1	1	1	1	1	1	1	1	1	1	1	1	1	1	1	1	1	1	1	1	1
		Landmark	AABBDD	1	1	1	1	1	1	1	1	1	1	1	1	1	1	1	1	1	1	1	1	1	0
		Mace	AABBDD	1	1	1	1	1	1	1	1	1	1	1	1	1	1	1	1	1	1	1	1	1	1
		Norin61	AABBDD	1	1	1	1	1	1	1	1	1	1	1	1	1	1	1	1	1	1	1	1	1	0
		Spelt	AABBDD	1	1	1	1	1	1	1	1	1	1	1	1	1	1	1	1	1	1	1	1	1	0
		Stanley	AABBDD	1	1	1	1	1	1	1	1	1	1	1	1	1	1	1	1	1	1	1	1	1	0
		SY Mattis	AABBDD	1	1	1	1	1	1	1	1	1	1	1	1	1	1	1	1	1	1	1	1	1	1
		Tdurum Svevo	AABB	1	1	1	1	1	1	1	1	1	1	1	1	1	1	1	1	1	1	1	1	1	0
		Zavv2.0	AABB	1	1	1	1	1	1	1	1	1	1	1	1	1	1	1	1	1	1	1	1	1	0
	DD vs all D			Mutations
	Ref	Variety	Genome	D249-K291del	R592Q	V1053I
	Aet v4.0	Chinese Spring	AABBDD	1	0	1
		ArinaLrFor	AABBDD	0	0	1
		Jagger	AABBDD	0	0	1
		Julius	AABBDD	0	0	1
		Lancer	AABBDD	0	0	1
		Landmark	AABBDD	0	0	1
		Mace	AABBDD	0	0	1
		Norin61	AABBDD	0	0	1
		Spelt	AABBDD	0	1	1
		Stanley	AABBDD	0	0	1
		SY Mattis	AABBDD	0	0	1
CAPE1E2	AA vs all A			Mutations		DD vs all D			Mutations
Verif : OK	Ref	Variety	Genome	0		Ref	Variety	Genome	0
	Trura v2	Chinese Spring	AABBDD			Aet v4.0	Chinese Spring	AABBDD
		ArinaLrFor	AABBDD				ArinaLrFor	AABBDD
		Jagger	AABBDD				Jagger	AABBDD
		Julius	AABBDD				Julius	AABBDD
		Lancer	AABBDD				Lancer	AABBDD
		Landmark	AABBDD				Landmark	AABBDD
		Mace	AABBDD				Mace	AABBDD
		Norin61	AABBDD				Norin61	AABBDD
		Spelt	AABBDD				Spelt	AABBDD
		Stanley	AABBDD				Stanley	AABBDD
		SY Mattis	AABBDD				SY Mattis	AABBDD
		Zavv2.0	AABB
		Tdurum Svevo	AABB
DUO1	AA vs all A (short arm)			Mutations		DD vs all D (short arm)			Mutations
Verif : OK	Ref	Variety	Genome	E333K		Ref	Variety	Genome	0
	Trura v2	Chinese Spring	AABBDD	1		Aet v4.0	Chinese Spring	AABBDD
		ArinaLrFor	AABBDD	0			ArinaLrFor	AABBDD
		Jagger	AABBDD	0			Jagger	AABBDD
		Julius	AABBDD	0			Julius	AABBDD
		Lancer	AABBDD	0			Lancer	AABBDD
		Landmark	AABBDD	1			Landmark	AABBDD
		Mace	AABBDD	0			Mace	AABBDD
		Norin61	AABBDD	1			Norin61	AABBDD
		Spelt	AABBDD	1			Spelt	AABBDD
		Stanley	AABBDD	0			Stanley	AABBDD
		SY Mattis	AABBDD	0			SY Mattis	AABBDD
		Zavv2.0	AABB	0
		Tdurum Svevo	AABB	1
	AA vs all A (long arm)			Mutations				DD vs all D (long arm)			Mutations
	Ref	Variety	Genome	K117M	E708D	N730D		Ref	Variety	Genome	D121G	S195Q196del	A488V
	Trura v2	Chinese Spring	AABBDD	0	1	1		Aet v4.0	Chinese Spring	AABBDD	0	1	1
		ArinaLrFor	AABBDD	0	1	1			ArinaLrFor	AABBDD	0		1
		Jagger	AABBDD	0	1	1			Jagger	AABBDD	0		1
		Julius	AABBDD	0	1	1			Julius	AABBDD	0		1
		Lancer	AABBDD	0	1	1			Lancer	AABBDD	0		1
		Landmark	AABBDD	0	1	1			Landmark	AABBDD	0		1
		Mace	AABBDD	0	1	1			Mace	AABBDD	1		1
		Norin61	AABBDD	0	1	1			Norin61	AABBDD	0		1
		Spelt	AABBDD	0	1	1			Spelt	AABBDD	0		1
		Stanley	AABBDD	0	1	1			Stanley	AABBDD	0		1
		SY Mattis	AABBDD	0	1	1			SY Mattis	AABBDD	0		1
		Zavv2.0	AABB	1	1	0
		Tdurum Svevo	AABB	0	1	1
MLH1	AA vs all A			Mutations						DD vs all D			Mutations
Verif : OK	Ref	Variety	Genome	I423V	G438S	G635D	S645F	D655N		Ref	Variety	Genome	S216T	G421D	Y453S	S646F
	Trura v2	Chinese Spring	AABBDD	1	0	0	1			Aet v4.0	Chinese Spring	AABBDD	0	0	0	0
		ArinaLrFor	AABBDD	1	0	0	1	0			ArinaLrFor	AABBDD	0	0	0	0
		Jagger	AABBDD	1	0	0	1	0			Jagger	AABBDD	0	0	0	0
		Julius	AABBDD	1	0	0	1	0			Julius	AABBDD	0	0	0	0
		Lancer	AABBDD	1	0	0	1	0			Lancer	AABBDD	1	1	1	1
		Landmark	AABBDD	1	0	0	1	0			Landmark	AABBDD	0	0	0	0
		Mace	AABBDD	1	0	0	1	0			Mace	AABBDD	0	0	0	0
		Norin61	AABBDD	1	0	0	1	0			Norin61	AABBDD	0	0	0	0
		Spelt	AABBDD	1	0	0	1	0			Spelt	AABBDD	0	0	0	0
		Stanley	AABBDD	1	1	0	1	0			Stanley	AABBDD	0	0	0	0
		SY Mattis	AABBDD	1	0	1	1	1			SY Mattis	AABBDD	0	0	0	0
		Zavv2.0	AABB	1	0	0	1	0
		Tdurum Svevo	AABB	1	0	1	1	1
MPK4	AA vs all A (G228000)			Mutations		DD vs all D (G221700)			Mutations
Verif : OK	Ref	Variety	Genome	C40S		Ref	Variety	Genome	H119N
	Trura v2	Chinese Spring	AABBDD	0		Aet v4.0	Chinese Spring	AABBDD	1
		ArinaLrFor	AABBDD	0			ArinaLrFor	AABBDD	1
		Jagger	AABBDD	0			Jagger	AABBDD	1
		Julius	AABBDD	0			Julius	AABBDD	1
		Lancer	AABBDD	0			Lancer	AABBDD	1
		Landmark	AABBDD	0			Landmark	AABBDD	1
		Mace	AABBDD	0			Mace	AABBDD	1
		Norin61	AABBDD	0			Norin61	AABBDD	1
		Spelt	AABBDD	0			Spelt	AABBDD	1
		Stanley	AABBDD	0			Stanley	AABBDD	1
		SY Mattis	AABBDD	0			SY Mattis	AABBDD	1
		Zavv2.0	AABB	1
		Tdurum Svevo	AABB	0
	AA vs all A (G231700)			Mutations				DD vs all D (G225600)			Mutations
	Ref	Variety	Genome	I250V	H482Y			Ref	Variety	Genome	V538A
	Trura v2	Chinese Spring	AABBDD	1	0			Aet v4.0	Chinese Spring	AABBDD	1
		ArinaLrFor	AABBDD	1	0				ArinaLrFor	AABBDD	1
		Jagger	AABBDD	1	0				Jagger	AABBDD	1
		Julius	AABBDD	1	0				Julius	AABBDD	1
		Lancer	AABBDD	1	0				Lancer	AABBDD	1
		Landmark	AABBDD	1	1				Landmark	AABBDD	1
		Mace	AABBDD	1	0				Mace	AABBDD	1
		Norin61	AABBDD	1	0				Norin61	AABBDD	1
		Spelt	AABBDD	1	1				Spelt	AABBDD	1
		Stanley	AABBDD	1	0				Stanley	AABBDD	1
		SY Mattis	AABBDD	1	0				SY Mattis	AABBDD	1
		Zavv2.0	AABB	1	1
		Tdurum Svevo	AABB	1	0
	AA vs all A (G242100)			Mutations				DD vs all D (G242200)			Mutations
	Ref	Variety	Genome	H6N	R80C	S377T		Ref	Variety	Genome	0
	Trura v2	Chinese Spring	AABBDD	1	1	1		Aet v4.0	Chinese Spring	AABBDD
		ArinaLrFor	AABBDD	1	1	1			ArinaLrFor	AABBDD
		Jagger	AABBDD	1	0	1			Jagger	AABBDD
		Julius	AABBDD	1	1	1			Julius	AABBDD
		Lancer	AABBDD	1	1	1			Lancer	AABBDD
		Landmark	AABBDD	1	0	1			Landmark	AABBDD
		Mace	AABBDD	1	1	1			Mace	AABBDD
		Norin61	AABBDD	1	1	1			Norin61	AABBDD
		Spelt	AABBDD	1	0	1			Spelt	AABBDD
		Stanley	AABBDD	1	1	1			Stanley	AABBDD
		SY Mattis	AABBDD	1	0	1			SY Mattis	AABBDD
		Zavv2.0	AABB	0	0	1
		Tdurum Svevo	AABB	0	0	1
MSH7	AA vs all A			Mutations			DD vs all D			Mutations
Verif : OK	Ref	Variety	Genome	G350R	R855H		Ref	Variety	Genome	S37P	R647Q
	Trura v2	Chinese Spring	AABBDD	0	1		Aet v4.0	Chinese Spring	AABBDD	1	1
		ArinaLrFor	AABBDD	0	1			ArinaLrFor	AABBDD	1	1
		Jagger	AABBDD	0	1			Jagger	AABBDD	1	1
		Julius	AABBDD	0	1			Julius	AABBDD	1	1
		Lancer	AABBDD	0	1			Lancer	AABBDD	1	1
		Landmark	AABBDD	0	1			Landmark	AABBDD	1	1
		Mace	AABBDD	0	1			Mace	AABBDD	1	1
		Norin61	AABBDD	0	1			Norin61	AABBDD	1	1
		Spelt	AABBDD	0	1			Spelt	AABBDD	1	1
		Stanley	AABBDD	0	1			Stanley	AABBDD	1	1
		SY Mattis	AABBDD	0	1			SY Mattis	AABBDD	1	1
		Zavv2.0	AABB	1	0
		Tdurum Svevo	AABB	1	0
MUS81	AA vs all A (G188900 = short arm)			Mutations			DD vs all D (G192600 = short arm)			Mutations
Verif : OK	Ref	Variety	Genome	C93-K99del	A417T		Ref	Variety	Genome	0
	Trura v2	Chinese Spring	AABBDD	1	1		Aet v4.0	Chinese Spring	AABBDD
		ArinaLrFor	AABBDD	0	1			ArinaLrFor	AABBDD
		Jagger	AABBDD	0	1			Jagger	AABBDD
		Julius	AABBDD	0	1			Julius	AABBDD
		Lancer	AABBDD	0	1			Lancer	AABBDD
		Landmark	AABBDD	0	1			Landmark	AABBDD
		Mace	AABBDD	0	1			Mace	AABBDD
		Norin61	AABBDD	0	1			Norin61	AABBDD
		Spelt	AABBDD	0	1			Spelt	AABBDD
		Stanley	AABBDD	0	1			Stanley	AABBDD
		SY Mattis	AABBDD	0	1			SY Mattis	AABBDD
		Zavv2.0	AABB	0	0
		Tdurum Svevo	AABB	0	1
	AA vs all A (G487200 = long arm)			Mutations									DD vs all D (G482500 = long arm)			Mutations
	Ref	Variety	Genome	T97M	A117T	V119L	H161Q	D268G	S270-N277ins	S481C	A507V		Ref	Variety	Genome	T367M
	Trura v2	Chinese Spring	AABBDD	0	0	0	0	1	1	0	0		Aet v4.0	Chinese Spring	AABBDD	0
		ArinaLrFor	AABBDD	0	0	0	0	0	0	0	0			ArinaLrFor	AABBDD	0
		Jagger	AABBDD	1	1	1	0	0	0	1	0			Jagger	AABBDD	0
		Julius	AABBDD	0	0	0	0	0	0	0	0			Julius	AABBDD	1
		Lancer	AABBDD	0	0	0	0	0	0	0	0			Lancer	AABBDD	0
		Landmark	AABBDD	0	0	0	0	0	0	0	0			Landmark	AABBDD	0
		Mace	AABBDD	0	0	0	0	0	0	0	0			Mace	AABBDD	0
		Norin61	AABBDD	1	1	1	0	0	0	1	0			Norin61	AABBDD	0
		Spelt	AABBDD	0	0	0	1	0	0	0	1			Spelt	AABBDD	0
		Stanley	AABBDD	0	0	0	0	0	0	0	0			Stanley	AABBDD	0
		SY Mattis	AABBDD	1	1	1	0	0	0	1	0			SY Mattis	AABBDD	0
		Zavv2.0	AABB	0	0	0	0	0	0	0	0
		Tdurum Svevo	AABB	0	0	0	1	0	0	0	1
RTEL1	AA vs all A			Mutations				DD vs all D			Mutations
Verif : OK	Ref	Variety	Genome	V749A	N787D	R875G		Ref	Variety	Genome	0
	Trura v2	Chinese Spring	AABBDD	1	0	0		Aet v4.0	Chinese Spring	AABBDD
		ArinaLrFor	AABBDD	1	0	0			ArinaLrFor	AABBDD
		Jagger	AABBDD	1	0	0			Jagger	AABBDD
		Julius	AABBDD	1	0	0			Julius	AABBDD
		Lancer	AABBDD	1	0	0			Lancer	AABBDD
		Landmark	AABBDD	1	0	0			Landmark	AABBDD
		Mace	AABBDD	1	0	0			Mace	AABBDD
		Norin61	AABBDD	1	0	0			Norin61	AABBDD
		Spelt	AABBDD	1	0	0			Spelt	AABBDD
		Stanley	AABBDD	1	0	0			Stanley	AABBDD
		SY Mattis	AABBDD	1	0	0			SY Mattis	AABBDD
		Zavv2.0	AABB	0	1	1
		Tdurum Svevo	AABB	1	0	0		Spelt has 400AA less: bad sequencing depth?
SYN4	AA vs all A			Mutations
Verif : OK	Ref	Variety	Genome	A360N361del	A363V	S386P	M411I	G426D	F478_V484insX	D539G	G605Q	N646K	L647V648del	Q666G698del	V696M	V708_N709insN	D727G	I813T	T828N	N830H	H899D	G1026D	P1045H	S1059Y	A1062V	L1098P	H1100D	L1124H	D1125G	D1134-P1159del	G1140_N1145subtX	N1145K	D1151H	H1152_N1155del	Q1153E	M1156L	V1165A	S1173T	H1178-D1203del	N1181H	H1189_A1236del	A1254S	D1276A	A1352_V1353del	A1355Y	L1412F	D1424N	G1427E
	Trura v2	Chinese Spring	AABBDD	1	1	0	0	0	0	0	0	1	1	1	0	0	1	0	0	0	1	0	0	1	0	0	0	0	0		0	0	0	0	0	0	0	1	1	0	0	0	0	0	0	0	0	0
		ArinaLrFor	AABBDD	0	0	0	0	0	0	0	0	0	0	0	0	0	1	0	0	0	1	0	0	1	0	0	0	0	1		0	0	0	0	0	0	0			1	0	Too different
		Jagger	AABBDD	0	0	1	1	1	1	1	1	0	0	0	1	1	0	1	1	1	0	1	1	0	1	1	1	1	0		0	0	0	1	0	1	1			1	1	1	1	1	1	1	1	1
		Julius	AABBDD	0	0	0	0	0	0	0	0	0	0	0	0	0	1	0	0	0	1	0	0	1	0	0	0	0	1		0	0	0	0	0	0	0			1	0	Too different
		Lancer	AABBDD	0	0	1	1	1	0	1	1	0	0	0	1	1	0	1	1	1	0	1	1	0	1	1	1	1	0		0	0	0	1	0	1	1			1	1	1	1	1	1	1	1	1
		Landmark	AABBDD	0	0	0	0	0	0	0	0	0	0	0	0	0	1	0	0	0	1	0	0	1	0	0	0	0	1		0	0	0	0	0	0	0			1	0	Too different
		Mace	AABBDD	0	0	0	0	0	0	0	0	0	0	0	0	0	1	0	0	0	1	0	0	1	0	0	0	0	1		0	1	1	0	1	0	0			0	0	0	0	0	0	0	0	0
		Norin61	AABBDD	0	0	0	0	0	0	0	0	0	0	0	0	0	1	0	0	0	1	0	0	1	0	0	0	0	1		1	0	1	0	1	0	0			0	0	0	0	0	0	0	0	0
		Spelt	AABBDD	0	0	0	0	0	0	0	0	0	0	0	0	0	1	0	0	0	1	0	0	1	0	0	0	0	1		0	0	0	0	0	0	0			1	0	Too different
		Stanley	AABBDD	0	0	0	0	0	0	0	0	0	0	0	0	0	1	0	0	0	1	0	0	1	0	0	0	0	1		0	0	0	0	0	0	0			1	0	Too different
		SY Mattis	AABBDD	0	0	0	0	0	0	0	0	0	0	0	0	0	1	0	0	0	1	0	0	1	0	0	0	0	1		0	0	0	0	0	0	0			1	0	Too different
		Zavv2.0	AABB	0	0	1	1	1	0	1	1	0	0	0	1	1	0	1	1	1	0	1	1	0	1	1	1	1	0	1	0	0	0	1	0	1	1			1	1	1	1	1	1	1	1	1
		Tdurum Svevo	AABB	No sequence found
	DD vs all D			Mutations
	Ref	Variety	Genome	M409I	G424D	G468V482subX	D519G	E579Q	V663M	V675N676insN	I780T	T795N	N797H	S992D	P1011H	A1028V	M1045V	L1064P	H1066D	L1090H	A1168S	D1190A	A1266V1267del	G1269Y	L1326F	D1338N	G1341E	T1371D1372insVLLYIVS
	Aet v4.0	Chinese Spring	AABBDD	0	0	0	0	0	0	0	0	0	0	0	0	0	1	0	0	0	0	0	0	0	0	0	0	1
		ArinaLrFor	AABBDD	0	0	0	0	0	0	0	0	0	0	0	0	0	1	0	0	0	0	0	0	0	0	0	0	0
		Jagger	AABBDD	1	1	1	1	1	1	1	1	1	1	1	1	1	0	1	1	1	1	1	1	1	1	1	1	0
		Julius	AABBDD	0	0	0	0	0	0	0	0	0	0	0	0	0	1	0	0	0	0	0	0	0	0	0	0	0
		Lancer	AABBDD	0	0	0	0	0	0	0	0	0	0	0	0	0	1	0	0	0	0	0	0	0	0	0	0	0
		Landmark	AABBDD	0	0	0	0	0	0	0	0	0	0	0	0	0	1	0	0	0	0	0	0	0	0	0	0	0
		Mace	AABBDD	0	0	0	0	0	0	0	0	0	0	0	0	0	1	0	0	0	0	0	0	0	0	0	0	0
		Norin61	AABBDD	0	0	0	0	0	0	0	0	0	0	0	0	0	1	0	0	0	0	0	0	0	0	0	0	0
		Spelt	AABBDD	0	0	0	0	0	0	0	0	0	0	0	0	0	1	0	0	0	0	0	0	0	0	0	0	0
		Stanley	AABBDD	0	0	0	0	0	0	0	0	0	0	0	0	0	1	0	0	0	0	0	0	0	0	0	0	0
		SY Mattis	AABBDD	0	0	0	0	0	0	0	0	0	0	0	0	0	1	0	0	0	0	0	0	0	0	0	0	0
ZIP4	AA vs all A			Mutations						DD vs all D			Mutations
Verif : OK	Ref	Variety	Genome	E20K	T74S	D204N	N452D	R587W		Ref	Variety	Genome	0
	Trura v2	Chinese Spring	AABBDD	1	1	1	0	1		Aet v4.0	Chinese Spring	AABBDD
		ArinaLrFor	AABBDD	1	1	1	0	1			ArinaLrFor	AABBDD
		Jagger	AABBDD	1	1	1	0	1			Jagger	AABBDD
		Julius	AABBDD	1	1	1	0	1			Julius	AABBDD
		Lancer	AABBDD	1	1	1	0	1			Lancer	AABBDD
		Landmark	AABBDD	1	1	1	0	1			Landmark	AABBDD
		Mace	AABBDD	1	1	1	0	1			Mace	AABBDD
		Norin61	AABBDD	1	1	1	0	1			Norin61	AABBDD
		Spelt	AABBDD	0	1	1	1	0			Spelt	AABBDD
		Stanley	AABBDD	1	1	1	0	1			Stanley	AABBDD
		SY Mattis	AABBDD	1	1	1	0	1			SY Mattis	AABBDD
		Zavv2.0	AABB	0	1	1	1	0
		Tdurum Svevo	AABB	1	1	1	0	1

## Sheet: intra B
BRCA2	CS B vs all B			Mutations
Verif : OK	Ref	Variety	Genome	V65L	E201K	Q597R	S684L	R858C	T979I
	Chinese Spring	ArinaLrFor	AABBDD	1	1	0	0	1	0
		Jagger	AABBDD	1	1	0	1	1	0
		Julius	AABBDD	1	1	0	0	1	0
		Lancer	AABBDD	1	1	0	0	1	0
		Landmark	AABBDD	1	1	0	0	1	0
		Mace	AABBDD	1	1	0	0	1	0
		Norin61	AABBDD	0	0	0	0	0	0
		Spelt	AABBDD	0	0	1	0	0	0
		Stanley	AABBDD	1	1	0	0	1	0
		SY Mattis	AABBDD	1	1	0	0	1	0
		Tdurum Svevo	AABB	1	1	0	0	1	0
		Zavv2.0	AABB	1	1	0	0	1	1
CAPE1E2	CS B vs all B			Mutations
Verif : OK	Ref	Variety	Genome	S801L
	Chinese Spring	ArinaLrFor	AABBDD	0
		Jagger	AABBDD	0
		Julius	AABBDD	0
		Lancer	AABBDD	0
		Landmark	AABBDD	0
		Mace	AABBDD	0
		Norin61	AABBDD	0
		Spelt	AABBDD	0
		Stanley	AABBDD	0
		SY Mattis	AABBDD	0
		Zavv2.0	AABB	0
		Tdurum Svevo	AABB	1
DUO1	CS B vs all B (short arm)			Mutations			CS B vs all B (long arm)			Mutations
Verif : OK	Ref	Variety	Genome	S452A	A810T		Ref	Variety	Genome	A98S	K176N	N728K	T779I
	Chinese Spring	ArinaLrFor	AABBDD	No sequence found			Chinese Spring	ArinaLrFor	AABBDD	1	1	1	1
		Jagger	AABBDD	0	0			Jagger	AABBDD	1	1	1	1
		Julius	AABBDD	0	0			Julius	AABBDD	1	1	1	1
		Lancer	AABBDD	0	0			Lancer	AABBDD	1	1	1	1
		Landmark	AABBDD	0	0			Landmark	AABBDD	1	1	1	1
		Mace	AABBDD	0	0			Mace	AABBDD	0	0	1	0
		Norin61	AABBDD	0	0			Norin61	AABBDD	0	0	0	0
		Spelt	AABBDD	0	0			Spelt	AABBDD	1	1	1	1
		Stanley	AABBDD	0	0			Stanley	AABBDD	1	1	1	1
		SY Mattis	AABBDD	0	0			SY Mattis	AABBDD	1	1	1	1
		Zavv2.0	AABB	1	1			Zavv2.0	AABB	0	0	0	0
		Tdurum Svevo	AABB	0	0			Tdurum Svevo	AABB	1	1	1	1
MLH1	CS B vs all B			Mutations
Verif : OK	Ref	Variety	Genome	R213K	A561C	E670G
	Chinese Spring	ArinaLrFor	AABBDD	0	0	0
		Jagger	AABBDD	0	0	0
		Julius	AABBDD	0	0	0
		Lancer	AABBDD	0	0	0
		Landmark	AABBDD	0	1	1
		Mace	AABBDD	0	0	0
		Norin61	AABBDD	0	0	0
		Spelt	AABBDD	0	0	0
		Stanley	AABBDD	0	0	0
		SY Mattis	AABBDD	0	0	0
		Zavv2.0	AABB	1	0	0
		Tdurum Svevo	AABB	0	0	0
MPK4	CS B vs all B (G228000)			Mutations
Verif : OK	Ref	Variety	Genome	M520V	A540	A587T
	Chinese Spring	ArinaLrFor	AABBDD	1	0	1
		Jagger	AABBDD	0	Too different
		Julius	AABBDD	0	Too different
		Lancer	AABBDD	1	0	1
		Landmark	AABBDD	1	0	1
		Mace	AABBDD	1	0	1
		Norin61	AABBDD	0	0	0
		Spelt	AABBDD	0	0	0
		Stanley	AABBDD	1	0	1
		SY Mattis	AABBDD	0	Too different
		Zavv2.0	AABB	0	0	1
		Tdurum Svevo	AABB	1	0	1
	CS B vs all B (G231700)			Mutations
	Ref	Variety	Genome
	Chinese Spring	ArinaLrFor	AABBDD	0
		Jagger	AABBDD
		Julius	AABBDD
		Lancer	AABBDD
		Landmark	AABBDD
		Mace	AABBDD
		Norin61	AABBDD
		Spelt	AABBDD
		Stanley	AABBDD
		SY Mattis	AABBDD
		Zavv2.0	AABB
		Tdurum Svevo	AABB
	CS B vs all B (G242100)			Mutations
	Ref	Variety	Genome
	Chinese Spring	ArinaLrFor	AABBDD	0
		Jagger	AABBDD
		Julius	AABBDD
		Lancer	AABBDD
		Landmark	AABBDD
		Mace	AABBDD
		Norin61	AABBDD
		Spelt	AABBDD
		Stanley	AABBDD
		SY Mattis	AABBDD
		Zavv2.0	AABB
		Tdurum Svevo	AABB
MSH7	CS B vs all B			Mutations
Verif : OK	Ref	Variety	Genome	M1-Q59sub	K183R	I185V	Q863E	I988V
	Chinese Spring	ArinaLrFor	AABBDD	1	1	0	0	0
		Jagger	AABBDD	1	1	0	0	0
		Julius	AABBDD	1	1	0	0	0
		Lancer	AABBDD	1	1	0	0	0
		Landmark	AABBDD	1	1	0	0	0
		Mace	AABBDD	1	1	0	0	0
		Norin61	AABBDD	1	0	1	0	0
		Spelt	AABBDD	1	0	0	1	1
		Stanley	AABBDD	1	0	1	0	0
		SY Mattis	AABBDD	1	1	1	0	0
		Zavv2.0	AABB	1	0	0	0	0
		Tdurum Svevo	AABB	1	1	0	0	0
MUS81	CS B vs all B (G188900 = short arm)			Mutations
Verif : OK	Ref	Variety	Genome	K155I	S352I	V422K423del
	Chinese Spring	ArinaLrFor	AABBDD	1	0	1
		Jagger	AABBDD	1	0	1
		Julius	AABBDD	1	0	1
		Lancer	AABBDD	1	0	1
		Landmark	AABBDD	1	0	1
		Mace	AABBDD	1	0	1
		Norin61	AABBDD	0	0	0
		Spelt	AABBDD	1	0	1
		Stanley	AABBDD	1	0	1
		SY Mattis	AABBDD	1	0	1
		Zavv2.0	AABB	1	1	1
		Tdurum Svevo	AABB	1	0	1
	CS B vs all B (G487200 = long arm)			Mutations
	Ref	Variety	Genome	Q112K	K215E	G238D	S240N247del	H249R	N274del	S275T	A334V
	Chinese Spring	ArinaLrFor	AABBDD	0	0	1	1	0	0	0	0
		Jagger	AABBDD	1	1	1	1	1	0	0	1
		Julius	AABBDD	1	1	1	1	1	0	0	1
		Lancer	AABBDD	1	1	1	1	1	0	0	1
		Landmark	AABBDD	0	0	1	1	0	0	0	0
		Mace	AABBDD	1	1	1	1	1	0	0	1
		Norin61	AABBDD	0	0	1	1	0	0	0	0
		Spelt	AABBDD	1	1	1	1	1	0	0	1
		Stanley	AABBDD	1	1	1	1	1	0	0	1
		SY Mattis	AABBDD	1	1	1	1	1	0	0	1
		Zavv2.0	AABB	0	1	1	1	1	1	1	0
		Tdurum Svevo	AABB	1	1	1	1	1	0	0	1
RTEL1	CS B vs all B			Mutations
Verif : OK	Ref	Variety	Genome	D384G	R410Q	A778V
	Chinese Spring	ArinaLrFor	AABBDD	0	0	1
		Jagger	AABBDD	0	0	1
		Julius	AABBDD	0	0	1
		Lancer	AABBDD	0	0	1
		Landmark	AABBDD	0	0	1
		Mace	AABBDD	1	0	1
		Norin61	AABBDD	0	0	0
		Spelt	AABBDD	0	0	1
		Stanley	AABBDD	0	0	1
		SY Mattis	AABBDD	0	1	1
		Zavv2.0	AABB	0	0	1
		Tdurum Svevo	AABB	0	0	1
SYN4	CS B vs all B			Mutations
Verif : OK	Ref	Variety	Genome	V449I	A469T	F476V482subX	Q704E705ins11aa	H1027Q	T1385
	Chinese Spring	ArinaLrFor	AABBDD	0	0	0	1	0	Too different
		Jagger	AABBDD	0	0	1	1	0	Too different
		Julius	AABBDD	0	0	0	1	0	Too different
		Lancer	AABBDD	0	0	0	1	0	Too different
		Landmark	AABBDD	0	0	0	1	0	Too different
		Mace	AABBDD	0	1	0	1	1	Too different
		Norin61	AABBDD	0	0	0	1	1	Too different
		Spelt	AABBDD	1	0	0	1	1	Too different
		Stanley	AABBDD	0	0	0	1	0	Too different
		SY Mattis	AABBDD	0	0	0	1	0	Too different
		Zavv2.0	AABB	0	0	0	1	0	Too different
		Tdurum Svevo	AABB	0	0	0	1	0	Too different
ZIP4	CS B vs all B			Mutations
Verif : OK	Ref	Variety	Genome	M1F309del	K493M503del
	Chinese Spring	ArinaLrFor	AABBDD	1	1
		Jagger	AABBDD	1	1
		Julius	AABBDD	1	1
		Lancer	AABBDD	1	1
		Landmark	AABBDD	1	1
		Mace	AABBDD	1	1
		Norin61	AABBDD	1	1
		Spelt	AABBDD	1	1
		Stanley	AABBDD	1	1
		SY Mattis	AABBDD	1	1
		Zavv2.0	AABB	1	1
		Tdurum Svevo	AABB	1	1

## Sheet: ABD_comparaison
OK	Gene	Varieties		Mutations
		Reference	Compared to	P35L	L35P	P38_G39insLPL	P38_G39insLPP	L44I	V65L	F72L	G123E	L202S	D246_K288del	R259C	V268M	T284I	S310T	S327R	L347S	M384V	S405A	N412I	V519A	G555R	S583N	R589Q	Q597K	R597K	M605L	G680E	P706A	V736I	D759Y	A799V	L836F	R858C	P869S	R888Q	V898F	G922L	L955P	V1051I	A1055G	L1099V	R1219H
	BRCA2	Chinese-Spring_TraesCS3B02G115500.1	Chinese-Spring_TraesCS3A02G099300.1	1	1	1	0	1	0	1	1	0	0	1	1	1	1	1	1	1	1	1	1	1	0	0	1	0	1	1	1	1	0	1	1	0	1	1	1	1	1	0	1	1	0
			Chinese-Spring_TraesCS3D02G099600.1	1	1	0	1	1	0	1	1	1	1	0	0	0	0	0	1	0	1	1	0	0	0	0	1	0	0	1	0	0	0	0	1	0	0	0	0	0	0	1	0	0	0
		ArinaLrFor_TraesCS3B02G115500.1	ArinaLrFor_TraesCS3A02G099300.1	1	1	1	0	1	1	1	1	0	0	1	1	1	1	1	1	1	1	1	1	1	0	0	1	0	1	1	1	1	0	1	1	1	1	1	1	1	1	0	1	1	0
			ArinaLrFor_TraesCS3D02G099600.1	1	1	0	1	1	1	1	1	1	0	0	0	0	0	0	1	0	1	1	0	0	0	0	1	0	0	1	0	0	0	0	1	1	0	0	0	0	0	1	0	0	0
		Jagger_TraesCS3B02G115500.1	Jagger_TraesCS3A02G099300.1	1	1	1	0	1	1	1	1	0	0	1	1	1	1	1	1	1	1	1	1	1	0	0	1	0	1	1	1	1	0	1	1	1	1	1	1	1	1	0	1	1	0
			Jagger_TraesCS3D02G099600.1	1	1	0	1	1	1	1	1	1	0	0	0	0	0	0	1	0	1	1	0	0	0	0	1	0	0	1	0	0	0	0	1	1	0	0	0	0	0	1	0	0	0
		Julius_TraesCS3B02G115500.1	Julius_TraesCS3A02G099300.1	1	1	1	0	1	1	1	1	0	0	1	1	1	1	1	1	1	1	1	1	1	0	0	1	0	1	1	1	1	0	1	1	1	1	1	1	1	1	0	1	1	0
			Julius_TraesCS3D02G099600.1	1	1	0	1	1	1	1	1	1	0	0	0	0	0	0	1	0	1	1	0	0	0	0	1	0	0	1	0	0	0	0	1	1	0	0	0	0	0	1	0	0	0
		Lancer_TraesCS3B02G115500.1	Lancer_TraesCS3A02G099300.1	1	1	1	0	1	1	1	1	0	0	1	1	1	1	1	1	1	1	1	1	1	0	0	1	0	1	1	1	1	0	1	1	1	1	1	1	1	1	0	1	1	1
			Lancer_TraesCS3D02G099600.1	1	1	0	1	1	1	1	1	1	0	0	0	0	0	0	1	0	1	1	0	0	0	0	1	0	0	1	0	0	0	0	1	1	0	0	0	0	0	1	0	0	0
		Landmark_TraesCS3B02G115500.1	Landmark_TraesCS3A02G099300.1	1	1	1	0	1	1	1	1	0	0	1	1	1	1	1	1	1	1	1	1	1	0	0	1	0	1	1	1	1	0	1	1	1	1	1	1	1	1	0	1	1	0
			Landmark_TraesCS3D02G099600.1	1	1	0	1	1	1	1	1	1	0	0	0	0	0	0	1	0	1	1	0	0	0	0	1	0	0	1	0	0	0	0	1	1	0	0	0	0	0	1	0	0	0
		Mace_TraesCS3B02G115500.1	Mace_TraesCS3A02G099300.1	1	1	1	0	1	1	1	1	0	0	1	1	1	1	1	1	1	1	1	1	1	0	0	1	0	1	1	1	1	0	1	1	1	1	1	1	1	1	0	1	1	1
			Mace_TraesCS3D02G099600.1	1	1	0	1	1	1	1	1	1	0	0	0	0	0	0	1	0	1	1	0	0	0	0	1	0	0	1	0	0	0	0	1	1	0	0	0	0	0	1	0	0	0
		Norin61_TraesCS3B02G115500.1	Norin61_TraesCS3A02G099300.1	1	1	1	0	1	0	1	1	0	0	1	1	1	1	1	1	1	1	1	1	1	0	0	1	0	1	1	1	1	0	1	1	0	1	1	1	1	1	0	1	1	0
			Norin61_TraesCS3D02G099600.1	1	1	0	1	1	0	1	1	1	0	0	0	0	0	0	1	0	1	1	0	0	0	0	1	0	0	1	0	0	0	0	1	0	0	0	0	0	0	1	0	0	0
		Spelt_TraesCS3B02G115500.1	Spelt_TraesCS3A02G099300.1	1	1	1	0	1	0	1	1	0	0	1	1	1	1	1	1	1	1	1	1	1	0	0	0	1	1	1	1	1	0	1	1	0	1	1	1	1	1	0	1	1	0
			Spelt_TraesCS3D02G099600.1	1	1	0	1	1	0	1	1	1	0	0	0	0	0	0	1	0	1	1	0	0	0	1	0	1	0	1	0	0	0	0	1	0	0	0	0	0	0	1	0	0	0
		Stanley_TraesCS3B02G115500.1	Stanley_TraesCS3A02G099300.1	1	1	1	0	1	1	1	1	0	0	1	1	1	1	1	1	1	1	1	1	1	0	0	1	0	1	1	1	1	0	1	1	1	1	1	1	1	1	0	1	1	0
			Stanley_TraesCS3D02G099600.1	1	1	0	1	1	1	1	1	1	0	0	0	0	0	0	1	0	1	1	0	0	0	0	1	0	0	1	0	0	0	0	1	1	0	0	0	0	0	1	0	0	0
		SY_Mattis_TraesCS3B02G115500.1	SY_Mattis_TraesCS3A02G099300.1	1	1	1	0	1	1	1	1	0	0	1	1	1	1	1	1	1	1	1	1	1	0	0	1	0	1	1	1	1	0	1	1	1	1	1	1	1	1	0	1	1	1
			SY_Mattis_TraesCS3D02G099600.1	1	1	0	1	1	1	1	1	1	0	0	0	0	0	0	1	0	1	1	0	0	0	0	1	0	0	1	0	0	0	0	1	1	0	0	0	0	0	1	0	0	0
		Tdurum_Svevo_TraesCS3B02G115500.1	Tdurum_Svevo_TraesCS3A02G099300.1	1	1	1	0	1	1	1	1	0	0	1	1	1	1	1	1	1	1	1	1	1	0	0	1	0	1	1	1	1	0	1	1	1	1	1	1	1	1	0	1	1	0
		Zavv2.0_TraesCS3B02G115500.1	Zavv2.0_TraesCS3A02G099300.1	1	1	1	0	1	0	1	1	0	0	1	1	1	1	1	1	1	1	1	1	1	1	0	1	0	1	1	1	1	1	1	1	0	1	1	1	1	1	0	1	1	0
OK	Gene	Varieties		Mutations
		Reference	Compared to	S309A	E375D	D688E	K800L	V847A
	CAPE1E2	Chinese-Spring_TraesCS3B02G423800.1	Chinese-Spring_TraesCS3A02G391800.1	1	1	1	0	1
			Chinese-Spring_TraesCS3D02G384700.1	1	1	1	0	1
		ArinaLrFor_TraesCS3B02G423800.1	ArinaLrFor_TraesCS3A02G391800.1	1	1	1	0	1
			ArinaLrFor_TraesCS3D02G384700.1	1	1	1	0	1
		Jagger_TraesCS3B02G423800.1	Jagger_TraesCS3A02G391800.1	1	1	1	0	1
			Jagger_TraesCS3D02G384700.1	1	1	1	0	1
		Julius_TraesCS3B02G423800.1	Julius_TraesCS3A02G391800.1	1	1	1	0	1
			Julius_TraesCS3D02G384700.1	1	1	1	0	1
		Lancer_TraesCS3B02G423800.1	Lancer_TraesCS3A02G391800.1	1	1	1	0	1
			Lancer_TraesCS3D02G384700.1	1	1	1	0	1
		Landmark_TraesCS3B02G423800.1	Landmark_TraesCS3A02G391800.1	1	1	1	0	1
			Landmark_TraesCS3D02G384700.1	1	1	1	0	1
		Mace_TraesCS3B02G423800.1	Mace_TraesCS3A02G391800.1	1	1	1	0	1
			Mace_TraesCS3D02G384700.1	1	1	1	0	1
		Norin61_TraesCS3B02G423800.1	Norin61_TraesCS3A02G391800.1	1	1	1	0	1
			Norin61_TraesCS3D02G384700.1	1	1	1	0	1
		Spelt_TraesCS3B02G423800.1	Spelt_TraesCS3A02G391800.1	1	1	1	0	1
			Spelt_TraesCS3D02G384700.1	1	1	1	0	1
		Stanley_TraesCS3B02G423800.1	Stanley_TraesCS3A02G391800.1	1	1	1	0	1
			Stanley_TraesCS3D02G384700.1	1	1	1	0	1
		SY_Mattis_TraesCS3B02G423800.1	SY_Mattis_TraesCS3A02G391800.1	1	1	1	0	1
			SY_Mattis_TraesCS3D02G384700.1	1	1	1	0	1
		Tdurum_Svevo_TraesCS3B02G423800.1	Tdurum_Svevo_TraesCS3A02G391800.1	1	1	1	1	1
		Zavv2.0_TraesCS3B02G423800.1	Zavv2.0_TraesCS3A02G391800.1	1	1	1	0	1
OK	Gene	Varieties		Mutations
		Reference	Compared to	R167K	I188M	K210R	A229P	N243T	E333K	A423S	I451G	S452R455del	S721G	A806T
	DUO1-S	Chinese-Spring_TraesCS3B02G178200.1	Chinese-Spring_TraesCS3A02G151300.1	1	1	1	1	1	1	1	1	1	1	0
			Chinese-Spring_TraesCS3D02G159200.1	1	1	1	1	1	0	1	1	1	1	0
		No sequence found	ArinaLrFor_TraesCS3A02G151300.1
			ArinaLrFor_TraesCS3D02G159200.1
		Jagger_TraesCS3B02G178200.1	Jagger_TraesCS3A02G151300.1	1	1	1	1	1	0	1	1	1	1	0
			Jagger_TraesCS3D02G159200.1	1	1	1	1	1	0	1	1	1	1	0
		Julius_TraesCS3B02G178200.1	Julius_TraesCS3A02G151300.1	1	1	1	1	1	0	1	1	1	1	0
			Julius_TraesCS3D02G159200.1	1	1	1	1	1	0	1	1	1	1	0
		Lancer_TraesCS3B02G178200.1	Lancer_TraesCS3A02G151300.1	1	1	1	1	1	0	1	1	1	1	0
			Lancer_TraesCS3D02G159200.1	1	1	1	1	1	0	1	1	1	1	0
		Landmark_TraesCS3B02G178200.1	Landmark_TraesCS3A02G151300.1	1	1	1	1	1	1	1	1	1	1	0
			Landmark_TraesCS3D02G159200.1	1	1	1	1	1	0	1	1	1	1	0
		Mace_TraesCS3B02G178200.1	Mace_TraesCS3A02G151300.1	1	1	1	1	1	0	1	1	1	1	0
			Mace_TraesCS3D02G159200.1	1	1	1	1	1	0	1	1	1	1	0
		Norin61_TraesCS3B02G178200.1	Norin61_TraesCS3A02G151300.1	1	1	1	1	1	1	1	1	1	1	0
			Norin61_TraesCS3D02G159200.1	1	1	1	1	1	0	1	1	1	1	0
		Spelt_TraesCS3B02G178200.1	Spelt_TraesCS3A02G151300.1	1	1	1	1	1	1	1	1	1	1	0
			Spelt_TraesCS3D02G159200.1	1	1	1	1	1	0	1	1	1	1	0
		Stanley_TraesCS3B02G178200.1	Stanley_TraesCS3A02G151300.1	1	1	1	1	1	0	1	1	1	1	0
			Stanley_TraesCS3D02G159200.1	1	1	1	1	1	0	1	1	1	1	0
		SY_Mattis_TraesCS3B02G178200.1	SY_Mattis_TraesCS3A02G151300.1	1	1	1	1	1	0	1	1	1	1	0
			SY_Mattis_TraesCS3D02G159200.1	1	1	1	1	1	0	1	1	1	1	0
		Tdurum_Svevo_TraesCS3B02G178200.1	Tdurum_Svevo_TraesCS3A02G151300.1	1	1	1	1	1	1	1	1	1	1	0
		Zavv2.0_TraesCS3B02G178200.1	Zavv2.0_TraesCS3A02G151300.1	1	1	1	1	1	0	1	1	1	1	1
OK	Gene	Varieties		Mutations
		Reference	Compared to	D33E	M73L	S98A	K117M	P129L	P154R	K176N	H217P	S219C	L258V	D366G	D637E	I652V	K695_D696insVK	E706D	N728D	N728K	T779I
	DUO1-L	Chinese-Spring_TraesCS3B02G254800.1	Chinese-Spring_TraesCS3A02G225200.1	1	1	0	0	1	1	0	1	1	1	0	1	1	1	1	1	0	0
			Chinese-Spring_TraesCS3D02G228100.1	Cut									1	0	1	1	1	0	0	0	0
		ArinaLrFor_TraesCS3B02G254800.1	ArinaLrFor_TraesCS3A02G225200.1	1	1	1	0	1	1	1	1	1	1	0	1	1	1	1	1	0	1
			ArinaLrFor_TraesCS3D02G228100.1	Cut									1	0	1	1	1	0	0	1	1
		Jagger_TraesCS3B02G254800.1	Jagger_TraesCS3A02G225200.1	1	1	1	0	1	1	1	1	1	1	0	1	1	1	1	1	0	1
			Jagger_TraesCS3D02G228100.1	Cut									1	0	1	1	1	0	0	1	1
		Julius_TraesCS3B02G254800.1	Julius_TraesCS3A02G225200.1	1	1	1	0	1	1	1	1	1	1	0	1	1	1	1	1	0	1
			Julius_TraesCS3D02G228100.1	Cut									1	0	1	1	1	0	0	1	1
		Lancer_TraesCS3B02G254800.1	Lancer_TraesCS3A02G225200.1	1	1	1	0	1	1	1	1	1	1	0	1	1	1	1	1	0	1
			Lancer_TraesCS3D02G228100.1	Cut									1	0	1	1	1	0	0	1	1
		Landmark_TraesCS3B02G254800.1	Landmark_TraesCS3A02G225200.1	1	1	1	0	1	1	1	1	1	1	0	1	1	1	1	1	0	1
			Landmark_TraesCS3D02G228100.1	Cut									1	0	1	1	1	0	0	1	1
		Mace_TraesCS3B02G254800.1	Mace_TraesCS3A02G225200.1	1	1	0	0	1	1	0	1	1	1	0	1	1	1	1	1	0	0
			Mace_TraesCS3D02G228100.1	Cut									1	1	1	1	1	0	0	1	0
		Norin61_TraesCS3B02G254800.1	Norin61_TraesCS3A02G225200.1	1	1	0	0	1	1	0	1	1	1	0	1	1	1	1	1	0	0
			Norin61_TraesCS3D02G228100.1	Cut									1	0	1	1	1	0	0	0	0
		Spelt_TraesCS3B02G254800.1	Spelt_TraesCS3A02G225200.1	1	1	1	0	1	1	1	1	1	1	0	1	1	1	1	1	0	1
			Spelt_TraesCS3D02G228100.1	Cut									1	0	1	1	1	0	0	1	1
		Stanley_TraesCS3B02G254800.1	Stanley_TraesCS3A02G225200.1	1	1	1	0	1	1	1	1	1	1	0	1	1	1	1	1	0	1
			Stanley_TraesCS3D02G228100.1	Cut									1	0	1	1	1	0	0	1	1
		SY_Mattis_TraesCS3B02G254800.1	SY_Mattis_TraesCS3A02G225200.1	1	1	1	0	1	1	1	1	1	1	0	1	1	1	1	1	0	1
			SY_Mattis_TraesCS3D02G228100.1	Cut									1	0	1	1	1	0	0	1	1
		Tdurum_Svevo_TraesCS3B02G254800.1	Tdurum_Svevo_TraesCS3A02G225200.1	1	1	1	0	1	1	1	1	1	1	0	1	1	1	1	1	0	1
		Zavv2.0_TraesCS3B02G254800.1	Zavv2.0_TraesCS3A02G225200.1	1	1	0	-1	1	1	0	1	1	1	0	1	1	1	1	0	0	0
OK	Gene	Varieties		Mutations
		Reference	Compared to	E5D	H9R	G12_G15del	V37I	R213K	L350M	S371A	I373T	M377K	S378G	I381V	V392I	S417T	T428A	G443S	L452V	D465N	R525L	A561C	G640D	R646K	S650F	G652E	E655G	P656Q	D660N	G663S	G663_T664del	V669I	E672G	V674L	T711-C728del
	MLH1	Chinese-Spring_TraesCS3B02G564100.1	Chinese-Spring_TraesCS3A02G500600.1	1	1	1	1	0	1	1	1	1	1	1	1	1	1	0	1	0	1	0	0	1	1	1	1	1	0	1	0	1	0	1	0
			Chinese-Spring_TraesCS3D02G507500.1	1	1	1	1	0	1	1	1	1	1	1	1	1	1	0	1	0	1	0	0	1	0	1	1	1	0	1	0	1	0	1	0
		ArinaLrFor_TraesCS3B02G564100.1	ArinaLrFor_TraesCS3A02G500600.1	1	1	1	1	0	1	1	1	1	1	1	1	1	1	0	1	0	1	0	0	1	1	1	1	1	0	0	1	1	0	1	1
			ArinaLrFor_TraesCS3D02G507500.1	1	1	1	1	0	1	1	1	1	1	1	1	1	1	0	1	0	1	0	0	1	0	1	1	1	0	0	1	1	0	1	1
		Jagger_TraesCS3B02G564100.1	Jagger_TraesCS3A02G500600.1	1	1	1	1	0	1	1	1	1	1	1	1	1	1	0	1	0	1	0	0	1	1	1	1	1	0	0	1	1	0	1	1
			Jagger_TraesCS3D02G507500.1	1	1	1	1	0	1	1	1	1	1	1	1	1	1	0	1	0	1	0	0	1	0	1	1	1	0	0	1	1	0	1	1
		Julius_TraesCS3B02G564100.1	Julius_TraesCS3A02G500600.1	1	1	1	1	0	1	1	1	1	1	1	1	1	1	0	1	0	1	0	0	1	1	1	1	1	0	0	1	1	0	1	1
			Julius_TraesCS3D02G507500.1	1	1	1	1	0	1	1	1	1	1	1	1	1	1	0	1	0	1	0	0	1	0	1	1	1	0	0	1	1	0	1	1
		Lancer_TraesCS3B02G564100.1	Lancer_TraesCS3A02G500600.1	1	1	1	1	0	1	1	1	1	1	1	1	1	1	0	1	0	1	0	0	1	1	1	1	1	0	0	1	1	0	1	1
			Lancer_TraesCS3D02G507500.1	1	1	1	1	0	1	1	1	1	1	1	1	1	1	0	1	0	1	0	0	1	1	1	1	1	0	0	1	1	0	1	1
		Landmark_TraesCS3B02G564100.1	Landmark_TraesCS3A02G500600.1	1	1	1	1	0	1	1	1	1	1	1	1	1	1	0	1	0	1	1	0	1	1	1	1	1	0	0	1	1	1	1	1
			Landmark_TraesCS3D02G507500.1	1	1	1	1	0	1	1	1	1	1	1	1	1	1	0	1	0	1	1	0	1	0	1	1	1	0	0	1	1	1	1	1
		Mace_TraesCS3B02G564100.1	Mace_TraesCS3A02G500600.1	1	1	1	1	0	1	1	1	1	1	1	1	1	1	0	1	0	1	0	0	1	1	1	1	1	0	0	1	1	0	1	1
			Mace_TraesCS3D02G507500.1	1	1	1	1	0	1	1	1	1	1	1	1	1	1	0	1	0	1	0	0	1	0	1	1	1	0	0	1	1	0	1	1
		Norin61_TraesCS3B02G564100.1	Norin61_TraesCS3A02G500600.1	1	1	1	1	0	1	1	1	1	1	1	1	1	1	0	1	0	1	0	0	1	1	1	1	1	0	0	1	1	0	1	1
			Norin61_TraesCS3D02G507500.1	1	1	1	1	0	1	1	1	1	1	1	1	1	1	0	1	0	1	0	0	1	0	1	1	1	0	0	1	1	0	1	1
		Spelt_TraesCS3B02G564100.1	Spelt_TraesCS3A02G500600.1	1	1	1	1	0	1	1	1	1	1	1	1	1	1	0	1	0	1	0	0	1	1	1	1	1	0	0	1	1	0	1	1
			Spelt_TraesCS3D02G507500.1	1	1	1	1	0	1	1	1	1	1	1	1	1	1	0	1	0	1	0	0	1	0	1	1	1	0	0	1	1	0	1	1
		Stanley_TraesCS3B02G564100.1	Stanley_TraesCS3A02G500600.1	1	1	1	1	0	1	1	1	1	1	1	1	1	1	1	1	0	1	0	0	1	1	1	1	1	0	0	1	1	0	1	1
			Stanley_TraesCS3D02G507500.1	1	1	1	1	0	1	1	1	1	1	1	1	1	1	0	1	0	1	0	0	1	0	1	1	1	0	0	1	1	0	1	1
		SY_Mattis_TraesCS3B02G564100.1	SY_Mattis_TraesCS3A02G500600.1	1	1	1	1	0	1	1	1	1	1	1	1	1	1	0	1	0	1	0	1	1	1	1	1	1	1	0	1	1	0	1	1
			SY_Mattis_TraesCS3D02G507500.1	1	1	1	1	0	1	1	1	1	1	1	1	1	1	0	1	0	1	0	0	1	0	1	1	1	0	0	1	1	0	1	1
		Tdurum_Svevo_TraesCS3B02G564100.1	Tdurum_Svevo_TraesCS3A02G500600.1	1	1	1	1	0	1	1	1	1	1	1	1	1	1	0	1	0	1	0	1	1	1	1	1	1	1	0	1	1	0	1	1
		Zavv2.0_TraesCS3B02G564100.1	Zavv2.0_TraesCS3A02G500600.1	1	1	1	1	1	1	1	1	1	1	1	1	1	1	0	1	1	1	0	0	1	1	1	1	1	0	0	1	1	0	1	1
OK	Gene	Varieties		Mutations
		Reference	Compared to	C40S	N483V484ins11AA	N488S	M520V	A540diff.end	I576M	A587T	G597S
	MPK4-1	Chinese-Spring_TraesCS3B02G256700.1	Chinese-Spring_TraesCS3A02G228000.1	0	1	1	0	0	1	0	0
			Chinese-Spring_TraesCS3D02G221700.1	Too different from A and B but identical to Ae. tauschi
		ArinaLrFor_TraesCS3B02G256700.1	ArinaLrFor_TraesCS3A02G228000.1	0	1	1	1	0	1	1	0
			ArinaLrFor_TraesCS3D02G221700.1	Too different from A and B but identical to Ae. tauschi
		Jagger_TraesCS3B02G256700.1	Jagger_TraesCS3A02G228000.1	0	1	1	0	1	0	0	0
			Jagger_TraesCS3D02G221700.1	Too different from A and B but identical to Ae. tauschi
		Julius_TraesCS3B02G256700.1	Julius_TraesCS3A02G228000.1	0	1	1	0	1	0	0	0
			Julius_TraesCS3D02G221700.1	Too different from A and B but identical to Ae. tauschi
		Lancer_TraesCS3B02G256700.1	Lancer_TraesCS3A02G228000.1	0	1	1	1	0	1	1	0
			Lancer_TraesCS3D02G221700.1	Too different from A and B but identical to Ae. tauschi
		Landmark_TraesCS3B02G256700.1	Landmark_TraesCS3A02G228000.1	0	1	1	1	0	1	1	0
			Landmark_TraesCS3D02G221700.1	Too different from A and B but identical to Ae. tauschi
		Mace_TraesCS3B02G256700.1	Mace_TraesCS3A02G228000.1	0	1	1	1	0	1	1	0
			Mace_TraesCS3D02G221700.1	Too different from A and B but identical to Ae. tauschi
		Norin61_TraesCS3B02G256700.1	Norin61_TraesCS3A02G228000.1	0	1	1	0	0	1	0	0
			Norin61_TraesCS3D02G221700.1	Too different from A and B but identical to Ae. tauschi
		Spelt_TraesCS3B02G256700.1	Spelt_TraesCS3A02G228000.1	0	1	1	0	0	1	0	1
			Spelt_TraesCS3D02G221700.1	Too different from A and B but identical to Ae. tauschi
		Stanley_TraesCS3B02G256700.1	Stanley_TraesCS3A02G228000.1	0	1	1	1	0	1	1	0
			Stanley_TraesCS3D02G221700.1	Too different from A and B but identical to Ae. tauschi
		SY_Mattis_TraesCS3B02G256700.1	SY_Mattis_TraesCS3A02G228000.1	0	1	1	0	1	0	0	0
			SY_Mattis_TraesCS3D02G221700.1	Too different from A and B but identical to Ae. tauschi
		Tdurum_Svevo_TraesCS3B02G256700.1	Tdurum_Svevo_TraesCS3A02G228000.1	0	1	1	1	0	1	1	0
		Zavv2.0_TraesCS3B02G256700.1	Zavv2.0_TraesCS3A02G228000.1	1	1	1	1	0	1	1	0
OK	Gene	Varieties		Mutations
		Reference	Compared to	G9A	Q22E	V23I	S37A	S46R	Q82E	H124F	I138M	A169S	A248E	I254V	T324A	R329K	G340A	V344L	E362D	R383S	G434D	V436L	Y439H	R474Q	H486Y
	MPK4-2	Chinese-Spring_TraesCS3B02G260900.1	Chinese-Spring_TraesCS3A02G231700.1	1	1	1	1	1	1	1	1	-1	1	1	1	1	1	1	1	-1	1	1	1	1	0
			Chinese-Spring_TraesCS3D02G225600.1	Too different from A and B but identical to Ae. tauschi
		ArinaLrFor_TraesCS3B02G260900.1	ArinaLrFor_TraesCS3A02G231700.1	1	1	1	1	1	1	1	1	-1	1	1	1	1	1	1	1	-1	1	1	1	1	0
			ArinaLrFor_TraesCS3D02G225600.1	Too different from A and B but identical to Ae. tauschi
		Jagger_TraesCS3B02G260900.1	Jagger_TraesCS3A02G231700.1	1	1	1	1	1	1	1	1	-1	1	1	1	1	1	1	1	-1	1	1	1	1	0
			Jagger_TraesCS3D02G225600.1	Too different from A and B but identical to Ae. tauschi
		Julius_TraesCS3B02G260900.1	Julius_TraesCS3A02G231700.1	1	1	1	1	1	1	1	1	-1	1	1	1	1	1	1	1	-1	1	1	1	1	0
			Julius_TraesCS3D02G225600.1	Too different from A and B but identical to Ae. tauschi
		Lancer_TraesCS3B02G260900.1	Lancer_TraesCS3A02G231700.1	1	1	1	1	1	1	1	1	-1	1	1	1	1	1	1	1	-1	1	1	1	1	0
			Lancer_TraesCS3D02G225600.1	Too different from A and B but identical to Ae. tauschi
		Landmark_TraesCS3B02G260900.1	Landmark_TraesCS3A02G231700.1	1	1	1	1	1	1	1	1	-1	1	1	1	1	1	1	1	-1	1	1	1	1	1
			Landmark_TraesCS3D02G225600.1	Too different from A and B but identical to Ae. tauschi
		Mace_TraesCS3B02G260900.1	Mace_TraesCS3A02G231700.1	1	1	1	1	1	1	1	1	-1	1	1	1	1	1	1	1	-1	1	1	1	1	0
			Mace_TraesCS3D02G225600.1	Too different from A and B but identical to Ae. tauschi
		Norin61_TraesCS3B02G260900.1	Norin61_TraesCS3A02G231700.1	1	1	1	1	1	1	1	1	-1	1	1	1	1	1	1	1	-1	1	1	1	1	0
			Norin61_TraesCS3D02G225600.1	Too different from A and B but identical to Ae. tauschi
		Spelt_TraesCS3B02G260900.1	Spelt_TraesCS3A02G231700.1	1	1	1	1	1	1	1	1	-1	1	1	1	1	1	1	1	-1	1	1	1	1	1
			Spelt_TraesCS3D02G225600.1	Too different from A and B but identical to Ae. tauschi
		Stanley_TraesCS3B02G260900.1	Stanley_TraesCS3A02G231700.1	1	1	1	1	1	1	1	1	-1	1	1	1	1	1	1	1	-1	1	1	1	1	0
			Stanley_TraesCS3D02G225600.1	Too different from A and B but identical to Ae. tauschi
		SY_Mattis_TraesCS3B02G260900.1	SY_Mattis_TraesCS3A02G231700.1	1	1	1	1	1	1	1	1	-1	1	1	1	1	1	1	1	-1	1	1	1	1	0
			SY_Mattis_TraesCS3D02G225600.1	Too different from A and B but identical to Ae. tauschi
		Tdurum_Svevo_TraesCS3B02G260900.1	Tdurum_Svevo_TraesCS3A02G231700.1	1	1	1	1	1	1	1	1	-1	1	1	1	1	1	1	1	-1	1	1	1	1	0
		Zavv2.0_TraesCS3B02G260900.1	Zavv2.0_TraesCS3A02G231700.1	1	1	1	1	1	1	1	1	-1	1	1	1	1	1	1	1	-1	1	1	1	1	1
OK	Gene	Varieties		Mutations
		Reference	Compared to	Q6_Q7del	H8_Q9del	H10N	H10Q	R84C	F297L	G447-End-Sub	V540A
	MPK4-3	Chinese-Spring_TraesCS3B02G270200.1	Chinese-Spring_TraesCS3A02G242100.1	1	1	1	0	-1	1	0	1
			Chinese-Spring_TraesCS3D02G242200.1	1	0	0	1	0	1	1	Too different from A and B but identical to Ae. tauschii
		ArinaLrFor_TraesCS3B02G270200.1	ArinaLrFor_TraesCS3A02G242100.1	1	1	1	0	-1	1	0	1
			ArinaLrFor_TraesCS3D02G242200.1	1	0	0	1	0	1	1	Too different from A and B but identical to Ae. tauschii
		Jagger_TraesCS3B02G270200.1	Jagger_TraesCS3A02G242100.1	1	1	1	0	0	1	0	1
			Jagger_TraesCS3D02G242200.1	1	0	0	1	0	1	1	Too different from A and B but identical to Ae. tauschii
		Julius_TraesCS3B02G270200.1	Julius_TraesCS3A02G242100.1	1	1	1	0	-1	1	0	1
			Julius_TraesCS3D02G242200.1	1	0	0	1	0	1	1	Too different from A and B but identical to Ae. tauschii
		Lancer_TraesCS3B02G270200.1	Lancer_TraesCS3A02G242100.1	1	1	1	0	-1	1	0	1
			Lancer_TraesCS3D02G242200.1	1	0	0	1	0	1	1	Too different from A and B but identical to Ae. tauschii
		Landmark_TraesCS3B02G270200.1	Landmark_TraesCS3A02G242100.1	1	1	1	0	0	1	0	1
			Landmark_TraesCS3D02G242200.1	1	0	0	1	0	1	1	Too different from A and B but identical to Ae. tauschii
		Mace_TraesCS3B02G270200.1	Mace_TraesCS3A02G242100.1	1	1	1	0	-1	1	0	1
			Mace_TraesCS3D02G242200.1	1	0	0	1	0	1	1	Too different from A and B but identical to Ae. tauschii
		Norin61_TraesCS3B02G270200.1	Norin61_TraesCS3A02G242100.1	1	1	1	0	-1	1	0	1
			Norin61_TraesCS3D02G242200.1	1	0	0	1	0	1	1	Too different from A and B but identical to Ae. tauschii
		Spelt_TraesCS3B02G270200.1	Spelt_TraesCS3A02G242100.1	1	1	1	0	0	1	0	1
			Spelt_TraesCS3D02G242200.1	1	0	0	1	0	1	1	Too different from A and B but identical to Ae. tauschii
		Stanley_TraesCS3B02G270200.1	Stanley_TraesCS3A02G242100.1	1	1	1	0	-1	1	0	1
			Stanley_TraesCS3D02G242200.1	1	0	0	1	0	1	1	Too different from A and B but identical to Ae. tauschii
		SY_Mattis_TraesCS3B02G270200.1	SY_Mattis_TraesCS3A02G242100.1	1	1	1	0	0	1	0	1
			SY_Mattis_TraesCS3D02G242200.1	1	0	0	1	0	1	1	Too different from A and B but identical to Ae. tauschii
		Tdurum_Svevo_TraesCS3B02G270200.1	Tdurum_Svevo_TraesCS3A02G242100.1	1	0	1	0	0	1	0	1
		Zavv2.0_TraesCS3B02G270200.1	Zavv2.0_TraesCS3A02G242100.1	1	0	1	0	0	1	0	1
OK	Gene	Varieties		Mutations
		Reference	Compared to	Diff.start	L10I	L25S	L25P	P30T	K130R	R182K	V184I	N212K	A290P	R324C	P349A	G350R	S410T	L539V	A624V	R647Q	H822R	E862Q	N869H	N869G	I873T	S877L	L880H	V987I	V1112G	S1166N
	MSH7	Chinese-Spring_TraesCS3B02G136600.1	Chinese-Spring_TraesCS3A02G117500.1	1	0	0	0	0	1	1	0	1	1	1	1	0	1	1	1	0	1	0	0	1	1	1	1	0	1	1
			Chinese-Spring_TraesCS3D02G119400.1	1	0	0	0	0	1	1	0	1	1	1	1	0	1	1	1	1	1	0	1	0	1	1	1	0	1	1
		ArinaLrFor_TraesCS3B02G136600.1	ArinaLrFor_TraesCS3A02G117500.1	0	1	0	1	1	1	1	0	1	1	1	1	0	1	1	1	0	1	0	0	1	1	1	1	0	1	1
			ArinaLrFor_TraesCS3D02G119400.1	0	1	1	0	1	1	1	0	1	1	1	1	0	1	1	1	1	1	0	1	0	1	1	1	0	1	1
		Jagger_TraesCS3B02G136600.1	Jagger_TraesCS3A02G117500.1	0	1	0	1	1	1	1	0	1	1	1	1	0	1	1	1	0	1	0	0	1	1	1	1	0	1	1
			Jagger_TraesCS3D02G119400.1	0	1	1	0	1	1	1	0	1	1	1	1	0	1	1	1	1	1	0	1	0	1	1	1	0	1	1
		Julius_TraesCS3B02G136600.1	Julius_TraesCS3A02G117500.1	Cut									1	1	1	0	1	1	1	0	1	0	0	1	1	1	1	0	1	1
			Julius_TraesCS3D02G119400.1	0	1	1	0	1	1	1	0	1	1	1	1	0	1	1	1	1	1	0	1	0	1	1	1	0	1	1
		Lancer_TraesCS3B02G136600.1	Lancer_TraesCS3A02G117500.1	0	1	0	1	1	1	1	0	1	1	1	1	0	1	1	1	0	1	0	0	1	1	1	1	0	1	1
			Lancer_TraesCS3D02G119400.1	0	1	1	0	1	1	1	0	1	1	1	1	0	1	1	1	1	1	0	1	0	1	1	1	0	1	1
		Landmark_TraesCS3B02G136600.1	Landmark_TraesCS3A02G117500.1	Cut									1	1	1	0	1	1	1	0	1	0	0	1	1	1	1	0	1	1
			Landmark_TraesCS3D02G119400.1	0	1	1	0	1	1	1	0	1	1	1	1	0	1	1	1	1	1	0	1	0	1	1	1	0	1	1
		Mace_TraesCS3B02G136600.1	Mace_TraesCS3A02G117500.1	0	1	0	1	1	1	1	0	1	1	1	1	0	1	1	1	0	1	0	0	1	1	1	1	0	1	1
			Mace_TraesCS3D02G119400.1	0	1	1	0	1	1	1	0	1	1	1	1	0	1	1	1	1	1	0	1	0	1	1	1	0	1	1
		Norin61_TraesCS3B02G136600.1	Norin61_TraesCS3A02G117500.1	0	1	0	1	1	1	0	1	1	1	1	1	0	1	1	1	0	1	0	0	1	1	1	1	0	1	1
			Norin61_TraesCS3D02G119400.1	0	1	1	0	1	1	0	1	1	1	1	1	0	1	1	1	1	1	0	1	0	1	1	1	0	1	1
		Spelt_TraesCS3B02G136600.1	Spelt_TraesCS3A02G117500.1	0	1	0	1	1	1	0	0	1	1	1	1	0	1	1	1	0	1	1	0	1	1	1	1	1	1	1
			Spelt_TraesCS3D02G119400.1	0	1	1	0	1	1	0	0	1	1	1	1	0	1	1	1	1	1	1	1	0	1	1	1	1	1	1
		Stanley_TraesCS3B02G136600.1	Stanley_TraesCS3A02G117500.1	Cut									1	1	1	0	1	1	1	0	1	0	0	1	1	1	1	0	1	1
			Stanley_TraesCS3D02G119400.1	0	1	1	0	1	1	0	1	1	1	1	1	0	1	1	1	1	1	0	1	0	1	1	1	0	1	1
		SY_Mattis_TraesCS3B02G136600.1	SY_Mattis_TraesCS3A02G117500.1	0	1	0	1	1	1	1	0	1	1	1	1	0	1	1	1	0	1	0	0	1	1	1	1	0	1	1
			SY_Mattis_TraesCS3D02G119400.1	0	1	1	0	1	1	1	0	1	1	1	1	0	1	1	1	1	1	0	1	0	1	1	1	0	1	1
		Tdurum_Svevo_TraesCS3B02G136600.1	Tdurum_Svevo_TraesCS3A02G117500.1	0	1	0	1	1	1	1	0	1	1	1	1	1	1	1	1	0	1	0	0	1	1	1	1	0	1	1
		Zavv2.0_TraesCS3B02G136600.1	Zavv2.0_TraesCS3A02G117500.1	0	1	0	1	1	1	0	0	1	1	1	1	1	1	1	1	0	1	0	0	1	1	1	1	0	1	1
OK	Gene	Varieties		Mutations
		Reference	Compared to	W93C	W93-K94insKEKGKKG	S149G	K155I	V230I	I352S	A410T	V422K423del	End-ILLT	End-NITDL
	MUS81-S	Chinese-Spring_TraesCS3B02G218300.1	Chinese-Spring_TraesCS3A02G188900.1	1	1	1	1	1	0	1	1	1	0
			Chinese-Spring_TraesCS3D02G192600.1	1	1	1	1	1	0	0	1	1	0
		ArinaLrFor_TraesCS3B02G218300.1	ArinaLrFor_TraesCS3A02G188900.1	1	1	1	0	1	0	1	0	0	1
			ArinaLrFor_TraesCS3D02G192600.1	1	1	1	0	1	0	0	0	0	1
		Jagger_TraesCS3B02G218300.1	Jagger_TraesCS3A02G188900.1	1	1	1	0	1	0	1	0	0	1
			Jagger_TraesCS3D02G192600.1	1	1	1	0	1	0	0	0	0	1
		Julius_TraesCS3B02G218300.1	Julius_TraesCS3A02G188900.1	1	1	1	0	1	0	1	0	0	1
			Julius_TraesCS3D02G192600.1	1	1	1	0	1	0	0	0	0	1
		Lancer_TraesCS3B02G218300.1	Lancer_TraesCS3A02G188900.1	1	1	1	0	1	0	1	0	0	1
			Lancer_TraesCS3D02G192600.1	1	1	1	0	1	0	0	0	0	1
		Landmark_TraesCS3B02G218300.1	Landmark_TraesCS3A02G188900.1	1	1	1	0	1	0	1	0	0	1
			Landmark_TraesCS3D02G192600.1	1	1	1	0	1	0	0	0	0	1
		Mace_TraesCS3B02G218300.1	Mace_TraesCS3A02G188900.1	1	1	1	0	1	0	1	0	0	1
			Mace_TraesCS3D02G192600.1	1	1	1	0	1	0	0	0	0	1
		Norin61_TraesCS3B02G218300.1	Norin61_TraesCS3A02G188900.1	1	1	1	1	1	0	1	1	1	0
			Norin61_TraesCS3D02G192600.1	1	1	1	1	1	0	0	1	1	0
		Spelt_TraesCS3B02G218300.1	Spelt_TraesCS3A02G188900.1	1	1	1	0	1	0	1	0	0	1
			Spelt_TraesCS3D02G192600.1	1	1	1	0	1	0	0	0	0	1
		Stanley_TraesCS3B02G218300.1	Stanley_TraesCS3A02G188900.1	1	1	1	0	1	0	1	0	0	1
			Stanley_TraesCS3D02G192600.1	1	1	1	0	1	0	0	0	0	1
		SY_Mattis_TraesCS3B02G218300.1	SY_Mattis_TraesCS3A02G188900.1	1	1	1	0	1	0	1	0	0	1
			SY_Mattis_TraesCS3D02G192600.1	1	1	1	0	1	0	0	0	0	1
		Tdurum_Svevo_TraesCS3B02G218300.1	Tdurum_Svevo_TraesCS3A02G188900.1	1	1	1	0	1	0	1	0	0	1
		Zavv2.0_TraesCS3B02G218300.1	Zavv2.0_TraesCS3A02G188900.1	1	1	1	0	1	1	0	0	0	1
OK	Gene	Varieties		Mutations
		Reference	Compared to	AA1-30del	A42S	I46T	I46S	T103M	A123T	V125L	Q142K	H167Q	D186E	N215K	L225F	P228T	K245E	P250L	G258E	G260S	N185K	H279R	R288Q	S291F	H312R	R313Q	P220L	N317S	E355K	A364V	V367I	E372Q	M375T	V423P	G489D	C495S	G521A	G521V	L532I	S540K	D558N	T562A	A574V	G576del
	MUS81-L	Chinese-Spring_TraesCS3B02G535000.1	Chinese-Spring_TraesCS3A02G487200.1	1	1	1	0	0	0	0	0	0	1	1	1	1	1	1	1	1	1	1	1	1	1	1	1	1	1	0	1	1	1	1	1	1	1	0	1	1	1	1	1	1
			Chinese-Spring_TraesCS3D02G482500.1	1	1	0	1	0	0	0	0	0	1	1	1	1	1	1	1	1	1	1	1	1	1	1	1	1	1	0	1	1	1	D sequence shorter than A and B but identical to Ae. tauschi
		ArinaLrFor_TraesCS3B02G535000.1	ArinaLrFor_TraesCS3A02G487200.1	1	1	1	0	0	0	0	0	0	1	1	1	1	1	1	1	1	1	1	1	1	1	1	1	1	1	0	1	1	1	1	1	1	1	0	1	1	1	1	1	1
			ArinaLrFor_TraesCS3D02G482500.1	1	1	0	1	0	0	0	0	0	1	1	1	1	1	1	1	1	1	1	1	1	1	1	1	1	1	0	1	1	1	D sequence shorter than A and B but identical to Ae. tauschi
		Jagger_TraesCS3B02G535000.1	Jagger_TraesCS3A02G487200.1	1	1	1	0	1	1	1	1	0	1	1	1	1	0	1	1	1	1	0	1	1	1	1	1	1	1	1	1	1	1	1	1	0	1	0	1	1	1	1	1	1
			Jagger_TraesCS3D02G482500.1	1	1	0	1	0	0	0	0	0	1	1	1	1	0	1	1	1	1	0	1	1	1	1	1	1	1	1	1	1	1	D sequence shorter than A and B but identical to Ae. tauschi
		Julius_TraesCS3B02G535000.1	Julius_TraesCS3A02G487200.1	1	1	1	0	0	0	0	1	0	1	1	1	1	0	1	1	1	1	0	1	1	1	1	1	1	1	1	1	1	1	1	1	1	1	0	1	1	1	1	1	1
			Julius_TraesCS3D02G482500.1	1	1	0	1	0	0	0	0	0	1	1	1	1	0	1	1	1	1	0	1	1	1	1	1	1	1	1	1	1	0	D sequence shorter than A and B but identical to Ae. tauschi
		Lancer_TraesCS3B02G535000.1	Lancer_TraesCS3A02G487200.1	1	1	1	0	0	0	0	1	0	1	1	1	1	0	1	1	1	1	0	1	1	1	1	1	1	1	1	1	1	1	1	1	1	1	0	1	1	1	1	1	1
			Lancer_TraesCS3D02G482500.1	1	1	0	1	0	0	0	0	0	1	1	1	1	0	1	1	1	1	0	1	1	1	1	1	1	1	1	1	1	1	D sequence shorter than A and B but identical to Ae. tauschi
		Landmark_TraesCS3B02G535000.1	Landmark_TraesCS3A02G487200.1	1	1	1	0	0	0	0	0	0	1	1	1	1	1	1	1	1	1	1	1	1	1	1	1	1	1	0	1	1	1	1	1	1	1	0	1	1	1	1	1	1
			Landmark_TraesCS3D02G482500.1	1	1	0	1	0	0	0	0	0	1	1	1	1	1	1	1	1	1	1	1	1	1	1	1	1	1	0	1	1	1	D sequence shorter than A and B but identical to Ae. tauschi
		Mace_TraesCS3B02G535000.1	Mace_TraesCS3A02G487200.1	1	1	1	0	0	0	0	1	0	1	1	1	1	0	1	1	1	1	0	1	1	1	1	1	1	1	1	1	1	1	1	1	1	1	0	1	1	1	1	1	1
			Mace_TraesCS3D02G482500.1	1	1	0	1	0	0	0	0	0	1	1	1	1	0	1	1	1	1	0	1	1	1	1	1	1	1	1	1	1	1	D sequence shorter than A and B but identical to Ae. tauschi
		Norin61_TraesCS3B02G535000.1	Norin61_TraesCS3A02G487200.1	1	1	1	0	1	1	1	0	0	1	1	1	1	1	1	1	1	1	1	1	1	1	1	1	1	1	0	1	1	1	1	1	0	1	0	1	1	1	1	1	1
			Norin61_TraesCS3D02G482500.1	1	1	0	1	0	0	0	0	0	1	1	1	1	1	1	1	1	1	1	1	1	1	1	1	1	1	0	1	1	1	D sequence shorter than A and B but identical to Ae. tauschi
		Spelt_TraesCS3B02G535000.1	Spelt_TraesCS3A02G487200.1	1	1	1	0	0	0	0	1	1	1	1	1	1	0	1	1	1	1	0	1	1	1	1	1	1	1	1	1	1	1	1	1	1	0	1	1	1	1	1	1	1
			Spelt_TraesCS3D02G482500.1	1	1	0	1	0	0	0	0	0	1	1	1	1	0	1	1	1	1	0	1	1	1	1	1	1	1	1	1	1	1	D sequence shorter than A and B but identical to Ae. tauschi
		Stanley_TraesCS3B02G535000.1	Stanley_TraesCS3A02G487200.1	1	1	1	0	0	0	0	1	0	1	1	1	1	0	1	1	1	1	0	1	1	1	1	1	1	1	1	1	1	1	1	1	1	1	0	1	1	1	1	1	1
			Stanley_TraesCS3D02G482500.1	1	1	0	1	0	0	0	0	0	1	1	1	1	0	1	1	1	1	0	1	1	1	1	1	1	1	1	1	1	1	D sequence shorter than A and B but identical to Ae. tauschi
		SY_Mattis_TraesCS3B02G535000.1	SY_Mattis_TraesCS3A02G487200.1	1	1	1	0	1	1	1	1	0	1	1	1	1	0	1	1	1	1	0	1	1	1	1	1	1	1	1	1	1	1	1	1	0	1	0	1	1	1	1	1	1
			SY_Mattis_TraesCS3D02G482500.1	1	1	0	1	0	0	0	0	0	1	1	1	1	0	1	1	1	1	0	1	1	1	1	1	1	1	1	1	1	1	D sequence shorter than A and B but identical to Ae. tauschi
		Tdurum_Svevo_TraesCS3B02G535000.1	Tdurum_Svevo_TraesCS3A02G487200.1	1	1	1	0	0	0	0	1	1	1	1	1	1	0	1	1	1	1	0	1	1	1	1	1	1	1	1	1	1	1	1	1	1	0	1	1	1	1	1	1	1
		Zavv2.0_TraesCS3B02G535000.1	Zavv2.0_TraesCS3A02G487200.1	1	1	1	0	0	0	0	0	0	1	1	1	1	0	1	1	1	1	0	1	1	1	1	1	1	1	0	1	1	1	1	1	1	1	0	1	1	1	1	1	1
OK	Gene	Varieties		Mutations
		Reference	Compared to	T56A	Q145R	I178L	I350T	G384D	Q410R	E589A	F598S	T659A	V749A	A778V	N787D	S813del	T832I	R876G
	RTEL1	Chinese-Spring_TraesCS3B02G242700.1	Chinese-Spring_TraesCS3A02G212600.1	-1	1	1	1	0	0	1	1	1	1	1	0	1	1	0
			Chinese-Spring_TraesCS3D02G215000.1	-1	1	1	1	0	0	1	1	1	0	0	0	0	1	0
		ArinaLrFor_TraesCS3B02G242700.1	ArinaLrFor_TraesCS3A02G212600.1	-1	1	1	1	0	0	1	1	1	1	0	0	1	1	0
			ArinaLrFor_TraesCS3D02G215000.1	-1	1	1	1	0	0	1	1	1	0	0	0	0	1	0
		Jagger_TraesCS3B02G242700.1	Jagger_TraesCS3A02G212600.1	-1	1	1	1	0	0	1	1	1	1	0	0	1	1	0
			Jagger_TraesCS3D02G215000.1	-1	1	1	1	0	0	1	1	1	0	0	0	0	1	0
		Julius_TraesCS3B02G242700.1	Julius_TraesCS3A02G212600.1	-1	1	1	1	0	0	1	1	1	1	0	0	1	1	0
			Julius_TraesCS3D02G215000.1	-1	1	1	1	0	0	1	1	1	0	0	0	0	1	0
		Lancer_TraesCS3B02G242700.1	Lancer_TraesCS3A02G212600.1	-1	1	1	1	0	0	1	1	1	1	0	0	1	1	0
			Lancer_TraesCS3D02G215000.1	-1	1	1	1	0	0	1	1	1	0	0	0	0	1	0
		Landmark_TraesCS3B02G242700.1	Landmark_TraesCS3A02G212600.1	-1	1	1	1	0	0	1	1	1	1	0	0	1	1	0
			Landmark_TraesCS3D02G215000.1	-1	1	1	1	0	0	1	1	1	0	0	0	0	1	0
		Mace_TraesCS3B02G242700.1	Mace_TraesCS3A02G212600.1	-1	1	1	1	1	0	1	1	1	1	0	0	1	1	0
			Mace_TraesCS3D02G215000.1	-1	1	1	1	1	0	1	1	1	0	0	0	0	1	0
		Norin61_TraesCS3B02G242700.1	Norin61_TraesCS3A02G212600.1	-1	1	1	1	0	0	1	1	1	1	1	0	1	1	0
			Norin61_TraesCS3D02G215000.1	-1	1	1	1	0	0	1	1	1	0	0	0	0	1	0
		Spelt_TraesCS3B02G242700.1	Spelt_TraesCS3A02G212600.1	-1	1	1	1	0	0	1	1	1	1	0	0	1	1	0
			Spelt_TraesCS3D02G215000.1	Cut						1	1	1	0	0	0	0	1	0
		Stanley_TraesCS3B02G242700.1	Stanley_TraesCS3A02G212600.1	-1	1	1	1	0	0	1	1	1	1	0	0	1	1	0
			Stanley_TraesCS3D02G215000.1	-1	1	1	1	0	0	1	1	1	0	0	0	0	1	0
		SY_Mattis_TraesCS3B02G242700.1	SY_Mattis_TraesCS3A02G212600.1	-1	1	1	1	0	1	1	1	1	1	0	0	1	1	0
			SY_Mattis_TraesCS3D02G215000.1	-1	1	1	1	0	1	1	1	1	0	0	0	0	1	0
		Tdurum_Svevo_TraesCS3B02G242700.1	Tdurum_Svevo_TraesCS3A02G212600.1	-1	1	1	1	0	0	1	1	1	1	0	0	1	1	0
		Zavv2.0_TraesCS3B02G242700.1	Zavv2.0_TraesCS3A02G212600.1	-1	1	1	0	0	0	1	1	1	0	0	1	1	1	1
OK	Gene	Varieties		Mutations
		Reference	Compared to	A360N361del	A363V	P386S	P386L	V449I	A469T	G537D	Q597G	Q597E	N638K	Q658G690del	M688V	N701del	S709G	T795I	N810T	H812N	H881D	D1008G	D1008S	H1027P	P1027Q	V1044A	M1061V	P1080L	D1082H	H1106L	D1107G	N1127K	D1133H	E1134ins	L1154D1155ins22AA	G1165diff.end	S1184A	A1206D	Q1281D1282insAV	F1340L	N1352D	E1355G	T1385diff.end
	SYN4	Chinese-Spring_TraesCS3B02G429700.1	Chinese-Spring_TraesCS3A02G397800.1	1	1	1	0	0	0	1	1	0	1	1	0	1	1	1	1	1	1	1	0	1	0	1	0	1	1	1	0	0	0	0	1	0	1	1	1	1	1	1	0
			Chinese-Spring_TraesCS3D02G391700.1	0	0	0	1	0	0	1	0	1	0	0	0	1	0	0	0	0	0	0	1	1	0	1	1	1	1	1	0	0	0	0	0	0	1	1	1	1	1	1	0
		ArinaLrFor_TraesCS3B02G429700.1	ArinaLrFor_TraesCS3A02G397800.1	0	0	1	0	0	0	1	1	0	0	0	1	1	1	1	1	1	1	1	0	1	0	1	0	1	1	1	1	0	0	0	0	1	Too different to be compared
			ArinaLrFor_TraesCS3D02G391700.1	0	0	0	1	0	0	1	0	1	0	0	0	0	0	0	0	0	0	0	1	1	0	1	1	1	1	1	1	0	0	0	0	0	1	1	1	1	1	1	1
		Jagger_TraesCS3B02G429700.1	Jagger_TraesCS3A02G397800.1	0	0	0	0	0	0	0	0	0	0	0	0	0	0	0	0	0	0	0	0	0	0	0	0	0	0	0	0	0	0	0	0	0	0	0	0	0	0	0	1
			Jagger_TraesCS3D02G391700.1	0	0	0	0	0	0	0	0	0	0	0	0	0	0	0	0	0	0	0	0	0	0	0	0	0	0	0	0	0	0	0	0	0	0	0	0	0	0	0	1
		Julius_TraesCS3B02G429700.1	Julius_TraesCS3A02G397800.1	0	0	1	0	0	0	1	1	0	0	0	1	1	1	1	1	1	1	1	0	1	0	1	0	1	1	1	1	0	0	0	0	1	Too different to be compared
			Julius_TraesCS3D02G391700.1	0	0	0	1	0	0	1	0	1	0	0	0	0	0	0	0	0	0	0	1	0	0	1	1	1	1	1	1	0	0	0	0	0	0	0	1	1	1	1	1
		Lancer_TraesCS3B02G429700.1	Lancer_TraesCS3A02G397800.1	0	0	0	0	0	0	0	0	0	0	0	0	0	0	0	0	0	0	0	0	0	0	0	0	0	0	0	0	0	0	0	0	0	0	0	0	0	0	0	1
			Lancer_TraesCS3D02G391700.1	0	0	0	1	0	0	1	0	0	0	0	0	0	0	0	0	0	0	0	1	1	0	1	1	1	1	1	0	0	0	0	0	0	1	1	1	1	1	1	1
		Landmark_TraesCS3B02G429700.1	Landmark_TraesCS3A02G397800.1	0	0	1	0	0	0	1	1	0	0	0	1	1	1	1	1	1	1	1	0	1	0	1	0	1	1	1	1	0	0	0	0	1	Too different to be compared
			Landmark_TraesCS3D02G391700.1	0	0	0	1	0	0	1	0	1	0	0	0	0	0	0	0	0	0	0	1	0	0	1	1	1	1	1	1	0	0	0	0	0	1	1	1	1	1	1	1
		Mace_TraesCS3B02G429700.1	Mace_TraesCS3A02G397800.1	0	0	1	0	0	1	1	1	0	0	0	1	1	1	1	1	1	1	1	0	0	1	1	0	1	1	1	1	1	1	1	0	0	1	1	1	1	1	1	1
			Mace_TraesCS3D02G391700.1	0	0	0	1	0	0	1	0	1	0	0	0	0	0	0	0	0	0	0	1	0	0	1	1	1	1	1	1	0	0	0	0	0	1	1	1	1	1	1	1
		Norin61_TraesCS3B02G429700.1	Norin61_TraesCS3A02G397800.1	0	0	1	0	0	0	1	1	0	0	0	1	1	1	1	1	1	1	1	0	0	1	1	0	1	1	1	1	0	1	1	0	0	1	1	1	1	1	1	1
			Norin61_TraesCS3D02G391700.1	0	0	0	1	0	0	1	0	1	0	0	0	0	0	0	0	0	0	0	1	0	0	1	1	1	1	1	1	0	0	0	0	0	1	1	1	1	1	1	1
		Spelt_TraesCS3B02G429700.1	Spelt_TraesCS3A02G397800.1	0	0	1	0	1	0	1	1	0	0	0	1	1	1	1	1	1	1	1	0	0	1	1	0	1	1	1	1	0	0	0	0	1	Too different to be compared
			Spelt_TraesCS3D02G391700.1	0	0	0	1	0	0	1	0	1	0	0	0	0	0	0	0	0	0	0	1	0	0	1	1	1	1	1	1	0	0	0	0	0	1	1	1	1	1	1	1
		Stanley_TraesCS3B02G429700.1	Stanley_TraesCS3A02G397800.1	0	0	1	0	0	0	1	1	0	0	0	1	1	1	1	1	1	1	1	0	1	0	1	0	1	1	1	1	0	0	0	0	1	Too different to be compared
			Stanley_TraesCS3D02G391700.1	0	0	0	1	0	0	1	0	1	0	0	0	0	0	0	0	0	0	0	1	0	0	1	1	1	1	1	1	0	0	0	0	0	1	1	1	1	1	1	1
		SY_Mattis_TraesCS3B02G429700.1	SY_Mattis_TraesCS3A02G397800.1	0	0	1	0	0	0	1	1	0	0	0	1	1	1	1	1	1	1	1	0	1	0	1	0	1	1	1	1	0	0	0	0	1	Too different to be compared
			SY_Mattis_TraesCS3D02G391700.1	0	0	0	1	0	0	1	0	1	0	0	0	0	0	0	0	0	0	0	1	0	0	1	1	1	1	1	1	0	0	0	0	0	1	1	1	1	1	1	1
		Tdurum_Svevo_TraesCS3B02G429700.1	No A sequence found
		Zavv2.0_TraesCS3B02G429700.1	Zavv2.0_TraesCS3A02G397800.1	0	0	0	0	0	0	1	0	0	0	0	0	0	0	0	0	0	0	0	0	0	0	0	0	0	0	0	0	0	0	0	0	0	0	0	0	0	0	0	1
OK	Gene	Varieties		Mutations
		Reference	Compared to	309AAins	A305P	V307M	P322A	E329K	L331I	S338P	S340N	L341V	V366A	K383T	K383S	C387G	D489N	K493-M503del	A533T	A533S	L597S	H669R	K685E	K685Q	L695S	I731D	I731N	N761D	V775K	V848M	V848L	E853D	S867T	R896W	K903Q	M918L	I919F	S946diff.end
	ZIP4	Chinese-Spring_TraesCS3B02G434600.1	Chinese-Spring_TraesCS3A02G401700.1	0	1	1	1	1	1	1	1	1	1	0	1	1	1	0	1	0	1	1	1	0	1	1	0	0	1	0	1	1	1	-1	1	1	1	0
			Chinese-Spring_TraesCS3D02G396500.1	0	1	1	1	0	1	1	1	1	1	1	0	1	1	0	0	1	1	1	0	1	1	0	1	0	1	1	0	1	1	0	1	1	1	0
		ArinaLrFor_TraesCS3B02G434600.1	ArinaLrFor_TraesCS3A02G401700.1	1	0	0	1	1	1	1	1	1	1	0	1	1	1	1	1	0	1	1	1	0	1	1	0	0	1	0	1	1	1	-1	1	1	1	1
			ArinaLrFor_TraesCS3D02G396500.1	0	0	0	1	0	1	1	1	1	1	1	0	1	1	1	0	1	1	1	0	1	1	0	1	0	1	1	0	1	1	0	1	1	1	1
		Jagger_TraesCS3B02G434600.1	Jagger_TraesCS3A02G401700.1	1	0	0	1	1	1	1	1	1	1	0	1	1	1	1	1	0	1	1	1	0	1	1	0	0	1	0	1	1	1	-1	1	1	1	1
			Jagger_TraesCS3D02G396500.1	0	0	0	1	0	1	1	1	1	1	1	0	1	1	1	0	1	1	1	0	1	1	0	1	0	1	1	0	1	1	0	1	1	1	1
		Julius_TraesCS3B02G434600.1	Julius_TraesCS3A02G401700.1	1	0	0	1	1	1	1	1	1	1	0	1	1	1	1	1	0	1	1	1	0	1	1	0	0	1	0	1	1	1	-1	1	1	1	1
			Julius_TraesCS3D02G396500.1	0	0	0	1	0	1	1	1	1	1	1	0	1	1	1	0	1	1	1	0	1	1	0	1	0	1	1	0	1	1	0	1	1	1	1
		Lancer_TraesCS3B02G434600.1	Lancer_TraesCS3A02G401700.1	1	0	0	1	1	1	1	1	1	1	0	1	1	1	1	1	0	1	1	1	0	1	1	0	0	1	0	1	1	1	-1	1	1	1	1
			Lancer_TraesCS3D02G396500.1	0	0	0	1	0	1	1	1	1	1	1	0	1	1	1	0	1	1	1	0	1	1	0	1	0	1	1	0	1	1	0	1	1	1	1
		Landmark_TraesCS3B02G434600.1	Landmark_TraesCS3A02G401700.1	1	0	0	1	1	1	1	1	1	1	0	1	1	1	1	1	0	1	1	1	0	1	1	0	0	1	0	1	1	1	-1	1	1	1	1
			Landmark_TraesCS3D02G396500.1	0	0	0	1	0	1	1	1	1	1	1	0	1	1	1	0	1	1	1	0	1	1	0	1	0	1	1	0	1	1	0	1	1	1	1
		Mace_TraesCS3B02G434600.1	Mace_TraesCS3A02G401700.1	1	0	0	1	1	1	1	1	1	1	0	1	1	1	1	1	0	1	1	1	0	1	1	0	0	1	0	1	1	1	-1	1	1	1	1
			Mace_TraesCS3D02G396500.1	0	0	0	1	0	1	1	1	1	1	1	0	1	1	1	0	1	1	1	0	1	1	0	1	0	1	1	0	1	1	0	1	1	1	1
		Norin61_TraesCS3B02G434600.1	Norin61_TraesCS3A02G401700.1	1	0	0	1	1	1	1	1	1	1	0	1	1	1	1	1	0	1	1	1	0	1	1	0	0	1	0	1	1	1	-1	1	1	1	1
			Norin61_TraesCS3D02G396500.1	0	0	0	1	0	1	1	1	1	1	1	0	1	1	1	0	1	1	1	0	1	1	0	1	0	1	1	0	1	1	0	1	1	1	1
		Spelt_TraesCS3B02G434600.1	Spelt_TraesCS3A02G401700.1	1	0	0	1	0	1	1	1	1	1	0	1	1	1	1	1	0	1	1	1	0	1	1	0	1	1	0	1	1	1	0	1	1	1	1
			Spelt_TraesCS3D02G396500.1	0	0	0	1	0	1	1	1	1	1	1	0	1	1	1	0	1	1	1	0	1	1	0	1	0	1	1	0	1	1	0	1	1	1	1
		Stanley_TraesCS3B02G434600.1	Stanley_TraesCS3A02G401700.1	1	0	0	1	1	1	1	1	1	1	0	1	1	1	1	1	0	1	1	1	0	1	1	0	0	1	0	1	1	1	-1	1	1	1	1
			Stanley_TraesCS3D02G396500.1	0	0	0	1	0	1	1	1	1	1	1	0	1	1	1	0	1	1	1	0	1	1	0	1	0	1	1	0	1	1	0	1	1	1	1
		SY_Mattis_TraesCS3B02G434600.1	SY_Mattis_TraesCS3A02G401700.1	1	0	0	1	1	1	1	1	1	1	0	1	1	1	1	1	0	1	1	1	0	1	1	0	0	1	0	1	1	1	-1	1	1	1	1
			SY_Mattis_TraesCS3D02G396500.1	0	0	0	1	0	1	1	1	1	1	1	0	1	1	1	0	1	1	1	0	1	1	0	1	0	1	1	0	1	1	0	1	1	1	1
		Tdurum_Svevo_TraesCS3B02G434600.1	Tdurum_Svevo_TraesCS3A02G401700.1	1	0	0	1	1	1	1	1	1	1	0	1	1	1	1	1	0	1	1	1	0	1	1	0	0	1	0	1	1	1	-1	1	1	1	1
		Zavv2.0_TraesCS3B02G434600.1	Zavv2.0_TraesCS3A02G401700.1	1	0	0	1	0	1	1	1	1	1	0	1	1	1	1	1	0	1	1	1	0	1	1	0	1	1	0	1	1	1	0	1	1	1	1
